# Supplementary material for: Screening Candidate Genes Regulating Placental Development from Trophoblast Transcriptome at Early Pregnancy in Dazu Black Goats (Capra hircus)
Source: Animals (Basel). 2021 Jul 19;11(7):2132. doi: 10.3390/ani11072132 (PMC8300351; doi:10.3390/ani11072132)
Supplement: Supplementary file 1 [file animals-11-02132-s001.zip]

Archive with 10 entries (9 files):
- Trophoblast in goat Supplementary files/
- Trophoblast in goat Supplementary files/Supplementary file1.xlsx
- Trophoblast in goat Supplementary files/Supplementary file2.xlsx
- Trophoblast in goat Supplementary files/Supplementary file3.xlsx
- Trophoblast in goat Supplementary files/Supplementary file4.xlsx
- Trophoblast in goat Supplementary files/Supplementary file5.xlsx
- Trophoblast in goat Supplementary files/Supplementary file6.xlsx
- Trophoblast in goat Supplementary files/Supplementary file7.xlsx
- Trophoblast in goat Supplementary files/Supplementary file8.xlsx
- Trophoblast in goat Supplementary files/Supplementary file9.xlsx
