# Supplementary material for: Screening Candidate Genes Regulating Placental Development from Trophoblast Transcriptome at Early Pregnancy in Dazu Black Goats (Capra hircus)
Source: Animals (Basel). 2021 Jul 19;11(7):2132. doi: 10.3390/ani11072132 (PMC8300351; doi:10.3390/ani11072132)
Supplement: Supplementary file 1 [file animals-11-02132-s001.zip › Trophoblast in goat Supplementary files/Supplementary file1.xlsx]

## Sheet: All genes
gene_id	D20vsD25_log2FoldChange	D20vsD25_padj	D25vsD30_log2FoldChange	D25vsD30_padj	D20vsD30_log2FoldChange	D20vsD30_padj	gene_name
100860938	-1.32782	0.134878	-0.074544	0.999989	-1.4139	0.0571665	COL3A1
100860828	-0.844402	0.293223	-0.462788	0.999989	-1.31854	0.046278	COL1A1
100860940	-1.12495	0.091826	-0.762184	0.999989	-1.89938	0.00178537	COL1A2
102180517	-0.91468	0.325738	-0.757473	0.999989	-1.68751	0.0484047	LOC102180517
100860800	-0.961635	0.325285	-0.119784	0.999989	-1.09218	0.152214	SPARC
100860780	0.326473	0.403911	0.174749	0.999989	0.498626	0.03053	EEF1A1
102172907	1.12059	0.00022848	0.316516	0.999989	1.442	0.0274087	TMSB10
102182645	1.03057	0.153139	-1.0126	0.999989	0.00784348	0.994545	FN1
102175560	-2.38225	0.0476707	-0.524087	0.999989	-2.91229	0.000155876	LOC102175560
102171079	-0.312899	0.712627	0.029158	0.999989	-0.295543	0.75339	COL4A1
102171347	-0.397094	0.665224	0.195794	0.999989	-0.212378	0.841988	COL4A2
102173295	-0.185855	0.854913	0.707292	0.999989	0.524146	0.535239	CTSB
102174703	-0.515956	0.511236	0.0710858	0.999989	-0.454351	0.537215	COL18A1
100860883	0.689233	0.00351597	0.199257	0.999989	0.889077	0.00747713	ACTG1
102176165	-1.75001	0.0367861	3.96128	0.335845	2.19885	0.43259	AHSG
102187190	0.950044	0.138852	0.569619	0.999989	1.52772	0.135438	AKR1B1
102183389	-0.570561	0.158231	0.367478	0.999989	-0.203687	0.728629	PEG10
102179831	0.815776	0.0247223	0.279458	0.999989	1.09738	0.00679814	ACTB
1485858	0.0358141	0.992909	-1.43707	0.999989	-1.39137	0.300937	COX1
102174495	-9.033	2.83e-08	0.0820767	0.999989	-8.96673	1.06e-38	LOC102174495
102185733	0.325136	0.43949	0.0638504	0.999989	0.390567	0.532428	CALR
106502126	-1.04418	0.0886051	0.236373	0.999989	-0.804302	0.389721	IL2RB
108637593	-0.920709	0.261573	-0.211159	0.999989	-1.12679	0.388978	LOC108637593
100861385	-0.154281	0.843122	0.363148	0.999989	0.215471	0.861891	PAG-8
102188874	-1.07078	0.000278676	-0.46972	0.999989	-1.55071	0.000713914	LOC102188874
1485868	0.900831	1	-1.93173	0.827785	-1.02158	0.678467	CYTB
102189790	-1.50001	7.83e-06	-0.290945	0.999989	-1.79631	6.59e-07	PEG3
102182762	1.44789	0.122599	0.388339	0.999989	1.83711	1.7e-08	KRT8
102184027	-0.528822	0.675198	0.20777	0.999989	-0.329277	0.738119	RBP4
novel.204	1.40695	0.00207556	0.786268	0.999989	2.20137	0.0553747	-
106501743	1.22813	0.0647477	0.186382	0.999989	1.41591	2.57e-05	KRT19
102172807	1.33645	1.97e-05	0.109444	0.999989	1.45156	0.048955	BCAM
102188640	-0.080703	0.936138	0.104092	0.999989	0.0150206	0.986975	HSPG2
102179679	0.386228	0.493712	-0.109878	0.999989	0.273292	0.594781	TPT1
106504021	-1.1482	0.000325908	0.163914	0.999989	-0.980431	0.0882195	CTSD
102173337	1.8192	6.82e-09	0.395344	0.999989	2.21771	2.22e-07	PTTG1IP
102181273	-0.0729237	0.951683	0.47638	0.999989	0.396504	0.584809	AHNAK
1485862	0.887648	1	-1.32135	0.541714	-0.428076	1	COX3
100860888	-0.512074	0.514631	0.616896	0.999989	0.111744	0.926125	SOLD1
102177175	-0.720582	0.28974	-0.117941	0.999989	-0.832216	0.50876	LOC102177175
100860776	0.717864	0.0329799	-0.284232	0.999989	0.432556	0.147818	RPS2
102187990	0.678235	0.0580857	0.556064	0.999989	1.23897	0.047496	FURIN
102170314	0.683874	0.581665	1.64912	0.935872	2.32453	0.000180265	APOE
102190789	0.489403	0.125785	0.0998446	0.999989	0.587048	0.0673823	RPL4
102180141	0.121598	0.942184	0.771417	0.999989	0.881947	0.344885	APOA1
108633220	-0.519805	0.511124	-0.426972	0.999989	-0.957841	0.158913	COL5A1
102177258	-0.773283	0.188568	0.165666	0.999989	-0.602053	0.590627	LOC102177258
102184534	-0.216067	0.786983	0.0744441	0.999989	-0.135812	0.916192	LOC102184534
102171934	-0.244409	0.421033	-0.0328334	0.999989	-0.276351	0.680313	FBLN2
102178813	0.498306	0.175589	0.161332	0.999989	0.660325	0.148273	LOC102178813
1485865	0.502142	0.721656	-1.21717	0.559	-0.710892	0.526546	ND4
102169902	0.544829	0.125399	-0.203031	0.999989	0.337956	0.399022	P4HB
102169297	-1.32451	0.170439	-0.221246	0.999989	-1.53965	0.0956212	PGF
102176034	0.421221	0.279088	0.264233	0.999989	0.684051	0.00427658	EEF2
102183732	-1.05781	0.0874185	-0.369324	0.999989	-1.44017	0.0383837	COL5A2
102171363	0.727334	0.0393021	0.0186399	0.999989	0.744458	0.0249004	RPLP0
100861277	-0.360947	0.717188	-0.637811	0.999989	-1.01346	0.266312	IGF2
102186009	0.394266	0.302023	0.121186	0.999989	0.513082	0.211832	RPS14
102182127	0.0470049	0.952818	-0.2492	0.999989	-0.206856	0.625269	LOC102182127
102171265	0.338401	0.733962	-0.155317	0.999989	0.173565	0.856942	SERPINH1
102175326	0.872185	0.000315214	0.296919	0.999989	1.17147	0.00499382	PFN1
102182474	-1.22835	0.0982719	0.467985	0.999989	-0.755426	0.50356	LOC102182474
102179537	1.05054	0.0191637	0.330708	0.999989	1.38938	0.0682838	FSCN1
102178047	0.0673611	0.87879	0.22166	0.999989	0.288036	0.333557	MYH9
102170379	0.506339	0.0434319	-0.133907	0.999989	0.377341	0.69223	CLDN4
102191245	-0.381674	0.531208	-0.528607	0.999989	-0.922978	0.147813	NID2
102180482	0.427892	0.152236	0.0753498	0.999989	0.501465	0.0385764	TPM4
102170171	0.330096	0.421986	0.117737	0.999989	0.447387	0.298103	RPL13A
102183059	0.317211	0.147457	0.0924594	0.999989	0.408397	0.161246	BSG
102177320	-3.0779	2.99e-06	3.88765	0.417228	0.801819	0.821111	AFP
102179454	0.265189	0.580031	-0.0970135	0.999989	0.165774	0.76694	HSP90B1
novel.326	-0.364286	0.344912	-0.170787	0.999989	-0.53389	0.432905	-
102176424	0.64597	0.0862451	0.226232	0.999989	0.872333	0.0056823	ANXA2
100860752	0.903271	0.078033	-0.0800777	0.999989	0.818452	0.133428	FTH1
102182240	0.478978	0.383544	0.115219	0.999989	0.596304	0.375991	HSPA8
102182697	0.955051	0.208092	0.540572	0.999989	1.48441	0.0230834	PXDN
1485861	1.12581	1	-1.87685	0.999989	-0.741005	1	ATP6
102189010	-0.360776	0.770002	0.45166	0.999989	0.0773291	0.952783	LRP1
102183339	0.701084	0.116433	0.123819	0.999989	0.823894	0.0759171	RPL35
102179824	-1.11975	0.10199	0.132578	0.999989	-0.984872	0.232552	IL6R
108635555	-0.465386	0.546237	-0.364536	0.999989	-0.841698	0.229359	LOC108635555
102188515	-0.813651	0.27562	0.379428	0.999989	-0.425107	0.707281	LOC102188515
100860872	1.21581	0.00395323	0.259151	0.999989	1.47466	9.95e-06	GAPDH
102187630	0.313697	0.227722	0.156993	0.999989	0.471627	0.268372	FLNB
102184509	0.530523	0.119465	0.114648	0.999989	0.643056	0.029085	RPL3
102175779	1.36403	4.37e-06	0.205635	0.999989	1.57	6.35e-08	PABPC1
102175427	0.442215	0.311441	0.141395	0.999989	0.582343	0.187346	LOC102175427
102187639	0.64815	0.109168	0.218107	0.999989	0.863675	0.0116003	RPL10
102176966	0.175705	0.67103	0.00553064	0.999989	0.182512	0.801417	ACTN1
102171864	0.810269	0.0750731	0.246397	0.999989	1.05598	0.0128219	RPS9
102173365	-0.528578	0.0852554	-0.38627	0.999989	-0.917757	0.000578039	PSAP
102181781	0.358936	0.411536	0.49096	0.999989	0.852372	0.025573	EZR
102185007	0.397899	0.02281	0.0492473	0.999989	0.449143	0.471838	CALM1
100860944	-1.73087	0.0259621	-0.0665317	0.999989	-1.80911	0.0206527	DCN
102172143	0.436915	0.296467	0.192386	0.999989	0.628236	0.0788938	RACK1
102178403	0.42717	0.0962307	0.35836	0.999989	0.789858	0.186041	DAG1
102172673	0.390004	0.395012	0.19924	0.999989	0.587011	0.17428	RPS10
102189454	0.47149	0.220513	0.0506417	0.999989	0.520615	0.0667732	HDLBP
102180765	0.541151	0.177627	0.0680989	0.999989	0.608649	0.161035	RPS7
106502136	2.11476	4.47e-09	0.514313	0.999989	2.63741	0.00121948	LOC106502136
102183992	-0.0771644	0.776143	-0.264358	0.999989	-0.342627	0.428286	QSOX1
102180225	-0.256173	0.526381	-0.293904	0.999989	-0.554038	0.150455	GSN
102173265	0.445623	0.680658	0.530637	0.999989	0.969608	0.0665515	APLP2
102188555	0.4241	0.328747	0.157732	0.999989	0.580146	0.130242	RPS8
102169679	0.663628	0.123203	0.0951507	0.999989	0.757876	0.0747392	RPL7A
100860914	-0.292755	0.603229	0.439458	0.999989	0.151083	0.90335	FST
102182617	-0.297832	0.58301	0.0616876	0.999989	-0.232741	0.833702	ENAH
102191183	-0.925453	0.169915	0.0842245	0.999989	-0.836061	0.39045	LGMN
100861006	0.743363	0.00246646	0.0853866	0.999989	0.829549	0.0262738	HSP90AB1
102184465	0.674815	0.109873	0.202694	0.999989	0.877131	0.0436152	RPL18
102185423	-0.0053671	0.996683	0.0943496	0.999989	0.0849854	0.950795	JUN
102177159	0.503601	0.121654	0.229303	0.999989	0.73153	0.0370165	RPS15
102177372	-0.331141	0.101589	0.0750772	0.999989	-0.255937	0.65757	LASP1
102180906	-0.825095	0.334025	0.36207	0.999989	-0.456142	0.685776	LOC102180906
102185663	0.427855	0.188956	-0.0281378	0.999989	0.400051	0.408789	HSPA5
100860851	0.814443	0.136362	-0.239911	0.999989	0.571085	0.324193	HSP90AA1
102180725	0.382091	0.350212	0.200356	0.999989	0.581136	0.108578	RPL15
102176141	2.05998	7.37e-05	2.46797	0.218293	4.53893	4.37e-08	LOC102176141
100860744	-0.431961	0.504047	0.360629	0.999989	-0.0828278	0.933738	IGF2R
102190380	0.0675125	0.915971	-0.152837	0.999989	-0.0842475	0.911323	PDIA4
102187044	0.627761	0.194404	0.0686548	0.999989	0.694744	0.174	RPL31
102189602	0.587447	0.163939	0.172239	0.999989	0.758464	0.0431891	RPL8
102184651	0.526433	0.0869825	0.118737	0.999989	0.64353	0.0426707	RPS16
102179802	0.227552	0.554848	-0.149757	0.999989	0.0784295	0.908946	ACTN4
102187641	2.53812	0.0131545	1.57379	0.999989	4.12414	0.000131488	CTBS
102190901	0.558992	0.146192	0.182257	0.999989	0.739836	0.0157659	RPL6
102178984	0.491247	0.0841905	0.112112	0.999989	0.604208	0.180168	CD63
102184058	0.549548	0.167359	0.0571092	0.999989	0.604353	0.112687	RPS6
102189233	0.455332	0.234201	0.0267178	0.999989	0.479761	0.163327	RPS3A
100860903	1.11156	0.0370586	-0.158505	0.999989	0.950861	0.0384972	RPSA
102177032	-0.968715	0.504737	0.647449	0.999989	-0.331468	0.781654	AEBP1
102176833	0.464456	0.00756562	0.108246	0.999989	0.576741	0.452336	CEP170B
102181569	0.484933	0.137979	0.116382	0.999989	0.59991	0.0103731	EEF1G
102190192	0.616141	0.0894859	0.108706	0.999989	0.722507	0.029583	RPL5
102172205	-1.51557	0.0236688	3.19524	0.0560631	1.66556	0.118354	LOC102172205
102175430	0.800859	0.00109713	-0.110039	0.999989	0.692279	0.0885279	SPINT2
108634245	0.307661	0.329843	-0.0516389	0.999989	0.258955	0.71784	CDKN1C
102185242	-1.45016	0.294768	0.698934	0.999989	-0.759337	0.45861	AQP1
108633873	-7.57954	5.3e-07	0.332814	0.999989	-7.26161	4.31e-60	LOC108633873
102171233	0.556342	0.219874	0.0686314	0.999989	0.624293	0.199975	RPL18A
100861207	-1.01008	0.0613863	-0.0634775	0.999989	-1.06797	0.263823	PAG12
102190044	-1.60063	0.0260353	-0.438893	0.999989	-2.03441	0.0238331	NPC2
102188237	3.46893	0.157864	5.91554	1	9.39926	4.06e-38	LOC102188237
100860882	0.422542	0.0566712	0.0993267	0.999989	0.520791	0.0477367	PDIA3
102172449	0.441885	0.397862	0.259329	0.999989	0.699944	0.103066	RPLP1
102175432	0.630819	0.112845	0.116783	0.999989	0.746221	0.0604784	RPS19
102187800	0.131436	0.700526	0.0589858	0.999989	0.191227	0.691622	UBB
102172098	-0.199418	0.777785	0.0118018	0.999989	-0.181933	0.897393	UNC13D
102178653	0.717061	0.114506	0.0897064	0.999989	0.805272	0.0712939	RPL13
novel.192	4.31867	1.85e-06	1.40542	1	5.73633	0.000880382	-
102181320	0.339023	0.245098	0.25457	0.999989	0.599151	0.460714	REXO2
106503193	-0.290521	0.628382	0.0575594	0.999989	-0.227799	0.847634	ABR
102185465	-0.403875	0.40761	0.835366	0.999989	0.43999	0.729353	CTSL
100861164	5.68174	0.160474	9.89895	1	15.6443	1.16e-49	LOC100861164
102178494	0.496986	0.196855	0.143689	0.999989	0.638975	0.0937202	RPL14
102176641	0.10409	0.885689	-0.650287	0.999989	-0.53927	0.71746	SECTM1
108637803	0.463929	0.153741	-0.246019	0.999989	0.214606	0.629682	PHLDA3
102183345	0.515038	0.215639	0.021806	0.999989	0.534855	0.219446	RPL27A
102179688	0.134744	0.755477	-0.0179583	0.999989	0.119068	0.881763	TNKS1BP1
102185447	0.601885	0.0312637	0.239947	0.999989	0.842626	0.00947019	RPS4X
102189887	0.576205	0.129224	0.0725632	0.999989	0.648136	0.0908697	RPS3
102176393	-0.969947	0.0289145	-0.812681	0.999989	-1.79435	0.00267178	LUM
102182927	0.318455	0.539175	0.322651	0.999989	0.645217	0.414079	LOC102182927
102187459	0.255443	0.401396	0.110621	0.999989	0.363901	0.155907	HNRNPA1
102176601	-0.0448461	0.944242	-0.235988	0.999989	-0.288328	0.62103	FLNA
102180059	0.54643	0.272006	0.724711	0.999989	1.2768	0.027995	FABP5
102180251	0.608483	0.170456	0.10932	0.999989	0.7172	0.120388	RPL28
102175536	0.231665	0.434747	0.0788117	0.999989	0.309547	0.428539	RPN1
102172032	0.204838	0.465006	-0.0544459	0.999989	0.14824	0.684308	HNRNPA2B1
102185702	-0.0841004	0.964489	0.422484	0.999989	0.327192	0.827691	CYR61
102171364	1.42761	8.74e-07	0.231546	0.999989	1.66648	0.0131705	LIMK2
102178091	-0.379911	0.655474	0.300425	0.999989	-0.0766278	0.952155	ADM
1485859	0.687394	1	-1.56337	0.999989	-0.864894	0.79765	COX2
102173071	-0.100815	0.896241	0.0229495	0.999989	-0.0750189	0.941039	DDB1
102174800	0.00744861	0.99398	0.314431	0.999989	0.322789	0.561608	SLC2A1
102175311	1.00039	2.02e-05	0.604677	0.999989	1.61383	0.0801127	LOC102175311
102172386	-0.282922	0.626522	0.61904	0.0945719	0.330769	0.553764	ADAMTS1
102171359	0.258903	0.65169	-0.183628	0.999989	0.0788769	0.938901	EFHD2
102174474	0.401963	0.308105	0.132122	0.999989	0.532127	0.10249	RPS12
102183449	0.655005	0.103522	-0.00266634	0.999989	0.650499	0.125305	RPS5
102182359	0.461906	0.245625	0.080822	0.999989	0.540912	0.117112	RPL11
102175998	0.273738	0.282573	0.042534	0.999989	0.315977	0.380139	PTMA
102177936	0.270579	0.680829	0.124704	0.999989	0.400686	0.75133	HHIPL1
100860783	0.773698	0.0637641	0.192284	0.999989	0.964594	0.0122102	RPS18
102171371	-0.745805	0.393982	-0.0333356	0.999989	-0.789145	0.260631	MRC2
102178060	0.15258	0.858397	0.098262	0.999989	0.244323	0.723013	ITGB1
102187139	0.556326	0.124296	0.160814	0.999989	0.715688	0.0470252	RPS27A
102172870	0.194637	0.546631	-0.0363547	0.999989	0.157922	0.746696	TMBIM6
102178700	-0.1296	0.621957	0.123095	0.999989	-0.00800842	0.986789	LOC102178700
102190909	0.260339	0.500268	0.243879	0.999989	0.503666	0.157466	LOC102190909
102185401	-3.88436	2.11e-05	5.09497	0.101488	1.21605	0.731195	LOC102185401
102170394	0.549944	0.12522	0.123129	0.999989	0.671842	0.0780899	MYL6
102182920	0.250479	0.743509	0.307981	0.999989	0.563405	0.623569	GCA
102178798	-1.84171	1.17e-05	0.0651984	0.999989	-1.77261	0.0119596	LOC102178798
102185494	-2.04773	0.0006105	-0.0206939	0.999989	-2.05989	0.0276743	LOC102185494
102188405	-1.12428	0.226231	-0.2044	0.999989	-1.34656	0.185255	COL12A1
102169403	-0.199881	0.519515	0.130731	0.999989	-0.0721529	0.893964	AGRN
102184488	0.526443	0.0454188	0.0305233	0.999989	0.556833	0.0981945	ATP5A1
108636405	-0.361972	0.601541	0.138495	0.999989	-0.219431	0.840201	JUND
102173831	0.141371	0.779475	0.153563	0.999989	0.293974	0.585148	CANX
102180512	0.647952	0.0494167	0.0764306	0.999989	0.722506	0.020324	RPL7
102168953	0.198668	0.469805	-0.0249141	0.999989	0.170187	0.590786	TUBB
102172164	0.510114	0.128831	-0.0412303	0.999989	0.469165	0.12485	CALM2
102183255	-0.277137	0.480195	0.147956	0.999989	-0.128227	0.855136	CTNND1
102182515	-1.07018	0.00467184	0.0670766	0.999989	-1.01309	0.0786654	VIM
1485856	0.0722462	1	-1.53348	1	-1.45183	1	ND1
102183561	0.748996	0.0433005	-0.192762	0.999989	0.555877	0.199649	ATP1A1
102187601	0.461758	0.220075	-0.0544159	0.999989	0.407586	0.347754	FAM129B
102175991	0.59346	0.164322	0.024528	0.999989	0.614809	0.174844	RPS17
102186997	-0.880355	0.0154749	-0.222137	0.999989	-1.11065	0.0119774	APP
102467078	-0.0448698	0.902014	0.00821124	0.999989	-0.0407049	0.92485	TMSB4X
102171801	0.0268945	0.981536	0.253874	0.999989	0.275423	0.724603	LAMA5
102181234	0.274761	0.424466	-0.0617395	0.999989	0.208787	0.696176	2021-09-09
102169846	-0.264485	0.759849	0.491046	0.999989	0.232718	0.86666	LOC102169846
102188086	-0.395506	0.477754	0.219764	0.999989	-0.177978	0.765195	IL6ST
102168559	0.065424	0.864817	-0.00960561	0.999989	0.0527828	0.907809	EIF4G2
102172808	0.99636	0.0223364	0.358524	0.999989	1.36175	0.0227167	HAND1
102184870	0.79752	0.000459768	-0.112733	0.999989	0.680629	0.0148308	YBX1
102179042	0.572534	0.224383	0.130848	0.999989	0.701538	0.126683	RPL19
102189018	0.0687369	0.879795	0.191716	0.999989	0.2595	0.608886	SREBF2
102185317	-0.0958775	0.905539	0.386335	0.999989	0.294033	0.822925	TFPI
102183264	0.592592	0.01956	0.0321155	0.999989	0.62562	0.095336	EIF5A
102179669	0.0955	0.782247	0.0518007	0.999989	0.14533	0.746219	TLN1
102187730	1.1069	3.29e-09	0.140737	0.999989	1.25416	0.073887	CLDN6
102170453	0.41622	0.248639	0.184758	0.999989	0.599246	0.108649	RPS11
102169329	0.346827	0.144494	-0.13151	0.999989	0.216224	0.710947	ARHGDIA
102172668	0.016527	0.97919	0.0591614	0.999989	0.0759141	0.917347	IQGAP1
102177347	0.90807	0.0310752	0.442201	0.999989	1.35807	0.107541	GALM
102178731	0.621259	0.365163	0.282395	0.999989	0.899427	0.0456228	PKM
102175484	0.422193	0.0681272	0.212929	0.999989	0.636095	0.246846	CITED2
102171627	0.726916	0.0326928	0.0947577	0.999989	0.820354	0.0292	RPS25
102180974	-0.0335507	0.935089	-0.132908	0.999989	-0.170747	0.668232	DYNC1H1
102169391	0.474115	0.0606192	-0.0989395	0.999989	0.373241	0.134326	PPIB
102170108	0.391825	0.39932	0.0442674	0.999989	0.438088	0.515016	ARPC1B
102191190	1.04016	0.000351326	0.343381	0.999989	1.38654	0.00212048	TMBIM1
102186311	0.133165	0.676	0.169983	0.999989	0.303195	0.52813	CD164
102172713	0.521403	0.172808	0.124428	0.999989	0.644557	0.0918887	RPS23
1485866	-0.654454	0.809093	-1.60952	0.965386	-2.25781	0.0408297	ND5
102170587	0.415287	0.0922934	-0.0382827	0.999989	0.377746	0.424537	CFL1
102190002	1.28879	0.000147957	0.228187	0.999989	1.52234	0.0288704	IDH1
102168717	0.36255	0.0906239	0.0238988	0.999989	0.387342	0.505721	PRKCSH
102190453	0.584371	0.00290439	0.127771	0.999989	0.711282	0.00708226	EIF4A1
102168373	0.389947	0.368044	-0.535826	0.17733	-0.149013	0.77935	ATP1B1
102168235	-0.277362	0.196902	0.110494	0.999989	-0.168387	0.620632	LOC102168235
102185451	0.256558	0.335931	0.070092	0.999989	0.326853	0.38608	ARF1
rna49416	-0.143694	0.802331	-0.0165845	0.999989	-0.16103	0.778255	-
100860778	0.234607	0.595601	0.00250197	0.999989	0.23397	0.623993	SERF2
102183942	-0.541194	0.508748	-0.551251	0.999989	-1.08447	0.300937	CAPN6
102170679	-0.937722	0.0608197	0.250597	0.999989	-0.684441	0.312667	NAGA
102183267	0.238033	0.554204	0.0364524	0.999989	0.273832	0.579145	EIF4G1
102174742	-0.319331	0.587322	0.319164	0.999989	0.00400767	0.997371	RNASET2
102173919	0.758115	0.0252846	0.107536	0.999989	0.865314	0.0259318	RPS26
102191069	0.589598	0.0955472	0.407817	0.999989	1.00059	0.0214195	GLUL
102179863	0.225524	0.365826	-0.092778	0.999989	0.130254	0.713866	RRBP1
102184909	0.252626	0.265746	0.237854	0.999989	0.496874	0.598852	TYRO3
102187633	-0.528111	0.353521	0.158507	0.999989	-0.367391	0.668249	EDEM1
102170485	1.17125	0.0307577	0.344404	0.999989	1.51931	0.00683542	FLNC
102170593	-0.605047	0.00356486	-0.222814	0.999989	-0.825514	0.0752468	FOXO4
102190330	0.666543	0.0737485	0.104647	0.999989	0.769112	0.0345737	RPL12
102183493	-0.255829	0.355609	-0.0310717	0.999989	-0.292143	0.436	DDX17
102175394	0.139897	0.664423	-0.0406101	0.999989	0.101211	0.896815	DGCR2
102187781	1.46254	0.000296852	0.493601	0.999989	1.96113	6.33e-07	DSTN
102181269	0.22568	0.559482	0.124169	0.999989	0.347911	0.259225	EIF4B
102189261	1.16194	1.31e-06	-0.199461	0.999989	0.963833	0.0751277	CNDP2
102183496	-0.315589	0.370906	0.335957	0.999989	0.0243783	0.982388	EFNB1
102185752	-0.132859	0.61998	-0.0225926	0.999989	-0.158072	0.601439	HMGB1
102176495	0.962387	0.469405	0.872431	1	1.83364	5.77e-07	LOC102176495
102186463	0.443848	0.0959753	-0.00743174	0.999989	0.437719	0.296514	ATP5B
108634511	0.0133532	0.987039	0.062448	0.999989	0.0811749	0.950795	HIC2
102187872	-0.575587	0.522533	-0.451728	0.999989	-1.04014	0.207567	LOC102187872
102183119	-1.13863	0.350212	0.488696	0.999989	-0.635969	0.679384	ERV3-1
108637143	0.315989	0.524408	0.101882	0.999989	0.414887	0.298225	LOC108637143
102177315	-0.827181	0.24144	-0.120189	0.999989	-0.955886	0.091516	FBLN1
102176694	-0.434457	0.693009	0.432169	0.999989	-0.0127645	0.991889	ZFP36L1
102188993	1.37753	1.03e-10	0.160269	0.999989	1.53999	0.000618628	S100A14
102176163	-0.903303	0.00110599	0.123975	0.999989	-0.774416	0.35263	CDC42EP4
102171588	0.0164453	0.983301	0.105858	0.999989	0.118427	0.856544	DDX3X
102186806	0.984862	1.69e-06	0.401788	0.999989	1.38798	3.67e-05	LOC102186806
102171520	-0.00116075	0.999446	0.949412	0.999989	0.953124	0.433129	FOS
102188739	-1.22569	0.0143794	0.443912	0.999989	-0.776267	0.423285	SRGN
100860837	-1.69161	0.0234024	0.336887	0.999989	-1.35296	0.0698883	FLT1
102168505	-0.367204	0.79245	0.862369	0.999989	0.481442	0.680313	COLEC12
102191048	-0.167623	1	1.21941	0.999989	1.042	0.418534	CTGF
102177204	0.373845	0.238145	0.0572909	0.999989	0.429111	0.21733	NCL
102176661	0.307145	0.715408	0.498857	0.999989	0.799592	0.0579686	LAMB1
102188434	0.493437	0.136094	0.0243223	0.999989	0.518443	0.257029	LOC102188434
108633181	0.582919	0.229771	0.12494	0.999989	0.706936	0.0950495	RPL23
108634081	0.818359	0.133738	0.693567	0.999989	1.50389	0.0558342	LOC108634081
102188775	0.212642	0.434305	0.160152	0.999989	0.373102	0.375829	PCBP1
108633208	0.638237	0.0120044	-0.0923178	0.999989	0.545396	0.0852554	PPIA
102171876	-0.334172	0.655296	0.0168248	0.999989	-0.314653	0.75679	SH3BGRL2
102184947	0.345054	0.0864517	0.002561	0.999989	0.345156	0.217484	AP2M1
102169934	0.779226	0.0264696	0.0924072	0.999989	0.876764	0.337464	LIPA
108633881	0.654135	0.0186261	0.322975	0.999989	0.978632	0.0310872	ATP6V0C
102168471	1.14003	0.0240482	-0.550326	0.422123	0.589351	0.34405	NDRG1
102180270	0.0295222	0.962024	0.0571094	0.999989	0.084682	0.89103	PRRC2A
102169643	-0.515231	0.744272	-0.455748	0.999989	-0.983634	0.329439	COL6A3
102185103	0.685178	0.112845	0.074613	0.999989	0.758879	0.0610647	RPS20
102174218	0.196997	0.663492	0.0977584	0.999989	0.29698	0.66991	ACTR2
102187977	-0.452426	0.252855	-0.0525598	0.999989	-0.504225	0.349664	PLD3
106504031	0.798985	0.0219129	0.535935	0.999989	1.34189	0.173114	GATA2
100861065	0.539044	0.135365	0.175492	0.999989	0.713311	0.0749374	RPS15A
102173958	0.0365929	0.950662	-0.165785	0.999989	-0.130835	0.81071	MLEC
102176892	-0.226375	0.490378	-0.0322784	0.999989	-0.261733	0.440076	SPTAN1
1485857	0.278708	0.356458	-0.28481	0.999989	-0.00640256	0.993082	ND2
102188309	-0.787198	0.466481	0.602687	0.999989	-0.19154	0.911585	EGR1
102191742	-0.211147	0.636085	0.032936	0.999989	-0.177113	0.804166	CTNNB1
108633906	0.807125	0.323652	-0.47222	0.999989	0.328286	0.741346	HSPB1
102184214	-0.292509	0.694439	0.307459	0.999989	0.019848	0.989031	CD53
102187016	1.11189	0.0431952	0.382942	0.999989	1.49443	2.32e-05	ALDOA
102174891	0.124704	0.708843	0.00464191	0.999989	0.127566	0.720323	LOC102174891
102180799	0.428984	0.0959673	0.333773	0.999989	0.763458	0.0497666	RPL37
102180719	0.408733	0.184277	-0.0261795	0.999989	0.384407	0.50152	PTPRF
102191096	0.513604	0.406485	-0.55679	0.999989	-0.0533114	0.952838	OLFML3
102188557	0.649133	0.0459786	0.00122021	0.999989	0.651025	0.0745051	CAP1
100860777	0.441638	0.123457	0.156253	0.999989	0.596502	0.0734106	RPL21
100861353	0.235403	0.634171	0.140437	0.999989	0.372788	0.33079	EIF4EBP2
102170256	0.0956473	0.859169	-0.0107345	0.999989	0.0754657	0.925386	LAMC1
108638634	0.514737	0.309784	0.0716	0.999989	0.583639	0.217974	RPL32
102190564	0.234246	0.455306	-0.0937894	0.999989	0.136722	0.668274	DDOST
102183699	0.276251	0.492546	0.0044965	0.999989	0.278734	0.547142	PDIA6
102191456	0.0185653	0.973516	0.000168922	0.999989	0.017247	0.978434	CLTC
102185146	0.837291	0.0401883	0.213677	0.999989	1.04909	0.0112691	ZYX
102182190	-0.9336	0.129418	0.184036	0.999989	-0.747325	0.463555	DKK1
102175347	-0.0946092	0.904976	0.0209236	0.999989	-0.0759116	0.906383	LMNA
102172262	-0.469829	0.696401	0.532192	0.999989	0.0621275	0.935249	ANXA1
102175529	-1.87003	0.044888	0.541852	0.999989	-1.33244	0.0774409	APCDD1
102178881	0.583582	0.48782	0.0699325	0.999989	0.641921	0.433129	NID1
102191558	-0.125884	0.859169	0.451925	0.999989	0.323427	0.391706	DAB2
106502142	-0.0690475	0.916923	0.00574615	0.999989	-0.0681567	0.928336	PTMS
102190179	0.522024	0.0249796	0.179327	0.999989	0.703476	0.13096	ARPC2
102176947	-1.68155	0.00805774	-0.181119	0.999989	-1.87521	0.0101794	COL4A5
100860892	0.404713	0.544622	0.485457	0.999989	0.887906	0.0733662	SLC2A3
102175223	0.250753	0.451028	0.0480936	0.999989	0.29681	0.263325	YWHAZ
102177396	0.245107	0.506386	0.0697554	0.999989	0.313604	0.24186	EIF4H
102181566	1.45146	0.140333	-0.320871	0.999989	1.1308	0.0138382	KRT18
102181953	-0.293989	0.40476	0.285002	0.999989	-0.00141162	0.99894	ADAM28
102172488	0.506902	0.133976	0.375365	0.999989	0.887939	0.359785	LOC102172488
102172840	0.222491	0.391375	0.0163581	0.999989	0.238856	0.536029	USP22
100860935	-0.175077	0.81937	-0.154652	0.999989	-0.335876	0.552127	NUCB1
102172191	0.537827	0.0825578	0.11376	0.999989	0.650428	0.0760291	RPL27
100861018	0.56315	0.168953	-0.23066	0.999989	0.33286	0.503975	LOC100861018
100860995	0.63629	0.105848	0.16014	0.999989	0.795421	0.0343733	RPL10A
102190361	-0.477306	0.331193	0.679996	0.999989	0.208138	0.861305	LRP2
102186160	-0.24187	0.524116	0.147413	0.999989	-0.0924826	0.91648	SLC12A7
100861287	-2.32298	1.57e-06	4.62282	0.0271742	2.28691	0.294556	AGP
102177782	0.263676	0.683507	0.455563	0.999989	0.71825	0.0731669	LGALS1
102191091	-0.435423	0.0498183	-0.0479754	0.999989	-0.488829	0.114384	MTCH1
102187070	0.187621	0.556809	-0.0912611	0.999989	0.0941088	0.807169	GNB1
102186381	0.621349	0.110101	0.0620872	0.999989	0.681817	0.0818253	LOC102186381
102187344	0.763739	0.0629498	0.0992184	0.999989	0.860426	0.0359583	FTL
102185798	0.225602	0.812854	0.180711	0.999989	0.400815	0.574852	MCL1
102191195	0.679743	0.294228	-0.176422	0.999989	0.498271	0.387307	TXNDC5
102186908	0.460084	0.00938346	0.634974	0.999989	1.09812	0.0489397	SEMA4B
102174491	-0.86798	0.155555	-0.2549	0.999989	-1.11696	0.194216	LY6E
102177338	-0.69537	0.507211	0.0585526	0.999989	-0.648323	0.468038	LOXL2
106502495	0.257923	0.48821	0.415518	0.999989	0.677844	0.269938	AFDN
102178357	0.253091	0.422901	0.0205468	0.999989	0.273135	0.514922	VCP
102177568	0.0412439	0.905961	0.0303242	0.999989	0.070146	0.865914	HNRNPA3
102170451	0.584556	0.0738887	0.305222	0.999989	0.895518	0.216764	CDH1
102178785	1.82794	1.28e-11	0.73843	0.999989	2.57566	0.00258308	TSPAN1
102177409	0.516515	0.162689	0.847692	0.514768	1.36661	0.000118029	FAM213A
102185082	0.0626411	0.853073	0.0672531	0.999989	0.130344	0.81803	AP3D1
102181823	0.25832	0.738607	0.0328426	0.999989	0.288089	0.664591	CHPF
102189283	0.62471	0.0949272	0.101266	0.999989	0.725829	0.10124	FAU
102183301	0.496347	0.0614039	-0.181075	0.999989	0.317962	0.639511	CD151
102176006	0.391131	0.253906	-0.0168549	0.999989	0.373397	0.387188	SERBP1
102187637	0.417688	0.493942	0.296715	0.999989	0.711715	0.0299773	TAGLN2
106503888	0.590545	0.814063	0.260353	0.999989	0.837354	0.532428	MXRA5
102189579	0.0383753	0.91681	0.115664	0.999989	0.153542	0.737502	CTNNA1
102177903	-0.0194667	0.984241	0.28488	0.999989	0.270885	0.845781	BMP7
102170667	-0.310654	0.573671	-0.104479	0.999989	-0.415566	0.493957	DLG5
102189576	0.181682	0.507109	0.199623	0.999989	0.382718	0.419394	SLC44A2
102183592	0.113614	0.796075	0.0178069	0.999989	0.130906	0.808127	PTBP1
102179549	0.659734	0.12032	0.10452	0.999989	0.763563	0.0715085	RPLP2
102185801	1.67536	8.03e-15	0.260313	0.999989	1.94451	0.0421506	GJB3
102175346	0.485944	0.450586	0.660342	0.999989	1.14716	2.89e-05	DSP
102175417	-1.53849	0.0273877	0.244631	0.999989	-1.29448	0.018542	CTSZ
102181461	0.700955	0.0154124	0.191763	0.999989	0.89144	8.21e-05	NPM1
102180238	0.419681	0.240991	0.13472	0.999989	0.55332	0.161881	RPL30
100860946	0.346875	0.235054	-0.0214668	0.999989	0.324674	0.397412	OAZ1
102174624	0.0645542	0.935914	-0.0269321	0.999989	0.0306021	0.968666	CALU
102185967	-0.157178	0.681434	0.00861153	0.999989	-0.154264	0.763971	SRRM2
100860808	0.443222	0.340574	0.301195	0.999989	0.744267	0.0217098	CD9
102190162	0.177471	0.690935	0.0541125	0.999989	0.229258	0.605088	RPL23A
102176135	-0.455396	0.100673	-0.0559602	0.999989	-0.515408	0.0849594	LAPTM4A
102189363	0.858891	0.109699	0.453373	0.999989	1.31841	0.0457925	NPC1
102178945	-0.0427784	0.935914	-0.0128677	0.999989	-0.0594977	0.901844	PRKAR1A
102191447	-0.344955	0.573538	0.17765	0.999989	-0.165895	0.847832	TNFRSF1B
102183042	0.608611	0.0080845	0.19772	0.999989	0.809372	0.151683	CORO1B
102191085	-1.51853	0.00310588	-1.39975	0.324014	-2.93072	7.7e-07	COL6A1
102188573	-0.499555	0.243141	0.163344	0.999989	-0.337287	0.506162	SCARB2
102172450	0.237298	0.380442	0.200362	0.999989	0.442812	0.609556	SPINT1
100860904	0.106061	0.704872	-0.169052	0.999989	-0.0640302	0.906155	AKT1
102169153	-0.415923	0.214839	-0.117548	0.999989	-0.538445	0.133826	TTYH3
108636040	0.877978	0.00026565	0.348975	0.999989	1.23389	0.128259	ARHGDIB
102177369	0.283484	0.352512	0.114673	0.999989	0.39639	0.125402	YWHAE
106503387	0.512784	0.250213	-0.0999914	0.999989	0.417569	0.662612	CKB
102177358	0.0324154	0.971083	0.130766	0.999989	0.162013	0.862476	ERRFI1
102190161	0.303992	0.163131	-0.0810727	0.999989	0.221711	0.662925	EMC10
102168433	1.00837	0.0162978	0.259145	0.999989	1.26823	0.000198827	TPI1
102181864	0.0549746	0.975411	0.858576	0.999989	0.902729	0.388256	PITX1
100860805	-7.37709	1.5e-26	-3.07856	0.0186734	-10.4754	1.17e-44	SPP1
102176491	-0.50715	0.170456	0.0403451	0.999989	-0.46985	0.291791	TNRC18
106503508	0.589524	0.180991	0.338764	0.999989	0.931814	0.0985457	SH3BGRL3
102186238	0.974496	0.000130484	0.173113	0.999989	1.15133	0.0467328	COTL1
100861302	0.0850835	0.820569	0.0783575	0.999989	0.16045	0.64511	HNRNPK
102174052	-0.320051	0.152313	0.256044	0.999989	-0.0631752	0.929466	CLSTN1
102173329	-0.541764	0.246336	0.042953	0.999989	-0.503696	0.107882	CPD
102180161	-3.38749	2.24e-12	-1.98175	0.000275461	-5.37993	2.19e-27	DLK1
102175881	0.667015	0.315961	0.46907	0.999989	1.13314	0.00574126	ENO1
102171576	-0.0642691	0.871697	-0.0584845	0.999989	-0.123063	0.822209	OS9
102170725	-0.0492637	0.963662	0.604603	0.999989	0.557192	0.400736	MYADM
102175814	0.357705	0.053914	-0.00897391	0.999989	0.346979	0.310325	SEC61A1
102188542	0.0158212	0.985055	0.552197	0.999989	0.575846	0.547233	BHLHE40
102170569	-2.68216	4.09e-05	0.470561	0.999989	-2.2054	0.00228568	LOC102170569
102177229	0.0513907	0.90243	-0.0473365	0.999989	0.00292126	0.995953	HNRNPM
100861384	0.305943	0.693867	0.690321	0.999989	1.00587	0.455119	PAG-2
102179967	0.405069	0.0382416	0.0510453	0.999989	0.455067	0.136554	SSRP1
102182106	0.127154	0.794316	0.130643	0.999989	0.25648	0.589085	GANAB
102178097	0.644265	0.064635	0.0874586	0.999989	0.730889	0.080234	PXN
102175776	0.287902	0.358606	0.0522838	0.999989	0.344012	0.674062	NET1
102176639	0.496232	0.244969	0.24306	0.999989	0.736826	0.0405855	RPL26
102187928	-4.70584	1.28e-09	0.369738	0.999989	-4.33129	5.01e-07	PAGE4
102181989	-0.312	0.433011	0.08125	0.999989	-0.227868	0.765878	ERBB2
102182061	0.374381	0.221206	0.0532366	0.999989	0.426717	0.296726	TMED2
102181158	0.0125649	0.972357	0.00365455	0.999989	0.0124926	0.976688	DDX5
102176908	-0.56639	0.00542124	0.120552	0.999989	-0.446991	0.27932	NCOR2
novel.52	-0.543147	0.871747	5.3149	0.000116972	4.76497	1.72e-06	-
102172177	0.218056	0.512619	-0.0530057	0.999989	0.162437	0.682098	HNRNPU
102191674	0.176489	0.700874	0.0820307	0.999989	0.256189	0.577236	EIF3A
102185545	0.527035	0.00487434	0.245445	0.999989	0.776011	0.196374	MPP1
102187497	2.14668	0.000119243	0.526999	0.999989	2.67581	5.9e-21	CAPG
102187300	0.572706	0.000409352	0.131863	0.999989	0.708476	0.235776	ST14
102185876	0.771836	0.0580732	0.100209	0.999989	0.869907	0.0305	RPL29
102178204	0.146666	0.577171	-0.105748	0.999989	0.0399908	0.938131	U2AF2
102175206	-0.0786601	0.79464	-0.0381174	0.999989	-0.117129	0.833227	CRKL
106503614	-0.107962	0.900074	-0.121667	0.999989	-0.223507	0.878699	SBK1
102184657	-0.00651329	0.989901	-0.100108	0.999989	-0.111073	0.80861	MPRIP
102185811	0.565888	0.0959547	0.184814	0.999989	0.749195	0.0205667	NACA
102180233	0.627443	0.00852499	-0.118307	0.999989	0.50609	0.09615	ITM2B
102189494	0.311473	0.752361	0.291217	0.999989	0.600427	0.406306	KLF6
100861197	0.57992	0.187259	0.39572	0.999989	0.977398	0.0428553	LOC100861197
108637403	0.160328	0.63271	0.350399	0.980291	0.509068	0.0293199	LOC108637403
100860839	-1.28499	0.548377	0.667598	0.999989	-0.614118	0.738575	FOSB
102168869	0.190427	0.490591	0.0401707	0.999989	0.23024	0.573352	RAB7A
102186877	0.138178	0.821572	-0.0069213	0.999989	0.128669	0.818622	YWHAQ
102185704	0.00284442	0.996944	-0.135985	0.999989	-0.131453	0.84966	TACSTD2
102170017	0.252061	0.456222	0.153537	0.999989	0.409251	0.571286	SNX8
100861161	0.209038	0.759588	0.349674	0.999989	0.562073	0.379782	SERPINE2
102170403	0.259462	0.697468	0.280595	0.999989	0.540162	0.217962	RPL9
102179420	-0.0281678	0.956559	-0.0432136	0.999989	-0.0742487	0.865138	MORF4L1
102185310	0.588438	0.127767	0.317824	0.999989	0.904725	0.0207202	RPL24
102182362	0.295857	0.230482	0.216728	0.999989	0.510841	0.0914501	RPS27
102183372	-1.36821	0.000208868	-0.306974	0.999989	-1.68188	2.75e-05	LOC102183372
102168232	0.660021	0.00154057	0.0531953	0.999989	0.714315	0.0499111	PABPC4
102182603	-0.924432	0.194731	0.539366	0.999989	-0.391927	0.484042	ANGPTL2
102174707	0.190399	0.571033	-0.0400654	0.999989	0.148386	0.680688	COPG1
108637430	-0.486099	0.110189	0.0278913	0.999989	-0.453316	0.578843	CEBPB
102173651	-4.42968	0.0247554	-0.402588	0.999989	-4.84499	8.22e-17	PLVAP
102176834	0.00939803	0.988423	0.178877	0.999989	0.189028	0.775033	STT3B
102169094	0.786538	0.129992	0.122692	0.999989	0.907624	0.0746821	RPL36
102180618	0.0745358	0.781341	0.0526847	0.999989	0.125755	0.72143	HNRNPL
102182344	-0.881697	0.22278	-0.0456555	0.999989	-0.937045	0.142955	PTRF
102188895	-0.0353335	0.964949	0.217737	0.999989	0.186196	0.847602	HEXIM1
102169789	-0.125873	0.707373	0.0745948	0.999989	-0.0542152	0.898171	HNRNPUL1
102185265	0.639512	0.0399106	0.148595	0.999989	0.78934	0.0343733	PRELID1
102189665	0.0582053	0.896983	-0.0440687	0.999989	0.0132202	0.983858	KHSRP
108633203	0.353605	0.410749	0.280371	0.999989	0.632726	0.101911	RPL35A
102168270	1.10847	3.53e-09	0.562349	0.999989	1.67647	0.00535449	LOC102168270
102173438	0.591296	0.00703119	0.0841484	0.999989	0.675276	0.0196545	RAC1
100860870	1.32573	0.0224724	0.624032	0.999989	1.95013	7.22e-09	LDH-A
102183333	0.0836133	0.797655	-0.0437636	0.999989	0.0407984	0.955586	ARF6
102185213	0.221935	0.360544	0.129885	0.999989	0.354098	0.561322	AP2A1
102177471	-1.31533	4.59e-07	-0.647848	0.999989	-1.97305	1.86e-05	FSTL1
102189730	-0.265568	0.459025	-0.133824	0.999989	-0.40556	0.330796	2021-09-02
102189841	0.205607	0.585408	0.126535	0.999989	0.331588	0.48884	LAMP2
102172859	-0.366502	0.318223	0.292844	0.999989	-0.0703545	0.933837	DHCR24
102188463	0.283118	0.232966	-0.016679	0.999989	0.265739	0.533299	GNB2
102191513	-0.262481	0.576631	0.485534	0.999989	0.226785	0.778452	ISYNA1
102169561	-1.29395	0.121645	0.644746	0.999989	-0.642208	0.624583	LOC102169561
102171249	-0.116416	0.694815	0.015174	0.999989	-0.103309	0.79854	TMED10
100860867	0.486364	0.253492	0.00736287	0.999989	0.49534	0.32892	GPX4
102190591	0.02573	0.95015	-0.0872411	0.999989	-0.0626766	0.89657	MORF4L2
102182533	0.374415	0.241701	-0.024819	0.999989	0.3468	0.279712	PPP2R1A
102188560	-0.0138988	0.983176	-0.13002	0.999989	-0.154564	0.856544	CALD1
108636721	-0.236883	0.467051	0.234711	0.999989	-0.00249376	0.996667	MARCKS
102179198	-0.939994	0.730456	2.13173	0.999989	1.17614	0.418632	TNC
102184666	-0.124982	0.947333	1.21803	0.999989	1.07483	0.406445	PCSK6
102172459	0.173153	0.622115	-0.12455	0.999989	0.0473013	0.925245	YWHAB
102175491	0.2971	0.32686	-0.0550133	0.999989	0.241374	0.543256	LAMP1
102178880	-1.43685	0.000907801	-0.566388	0.999989	-2.01493	3.42e-06	ADGRA2
102185116	0.0474094	0.924305	0.0846978	0.999989	0.132029	0.762795	VAT1
102185402	-0.345161	0.600149	-0.00763265	0.999989	-0.348858	0.723013	LOC102185402
102169353	-0.332872	0.43215	0.0103669	0.999989	-0.327316	0.409138	LOC102169353
102171667	0.855989	0.000379322	0.104672	0.999989	0.965424	0.118754	HMGA1
102191347	-0.940879	0.165962	0.425351	0.999989	-0.523139	0.388558	BAMBI
102189150	1.12884	0.104629	0.391127	0.999989	1.51718	4.19e-05	GPI
102173118	-0.00699696	0.989624	0.123298	0.999989	0.114294	0.779028	TRIM28
100861286	-0.458205	0.136129	-0.00779027	0.999989	-0.466144	0.232997	FASN
102170926	-0.674748	0.0594231	-0.195044	0.999989	-0.875554	0.000222156	SHC1
102190027	-0.379048	0.617464	0.477215	0.999989	0.0991785	0.865488	TIMP3
106503694	0.101261	0.751694	0.0251549	0.999989	0.125785	0.779603	HNRNPF
108636727	1.22701	0.000890279	0.476987	0.999989	1.70782	0.000210788	CD24
102181855	0.204755	0.61349	-0.0936115	0.999989	0.110263	0.838264	LRPAP1
102180076	0.344149	0.469459	0.12516	0.999989	0.467405	0.2444	JUP
102183621	-1.09668	0.290094	-0.0795196	0.999989	-1.17766	0.059506	FMOD
102171325	0.131303	0.688229	-0.0193906	0.999989	0.1116	0.865112	TOLLIP
100860804	0.758182	0.00253528	0.227742	0.999989	0.98803	0.0424218	SAT1
102179551	-1.93668	1.64e-09	0.712131	0.999989	-1.23867	0.0773331	GPC3
102172121	0.368732	0.136212	-0.0754428	0.999989	0.293848	0.484832	SND1
102182123	-0.584051	0.0303891	0.0556375	0.999989	-0.52912	0.135051	PI4KA
108636574	-2.25714	0.00074378	-0.0153037	0.999989	-2.27979	0.00218971	GAS1
102187174	0.449359	0.349051	0.183202	0.999989	0.632362	0.198907	RPL37A
102189379	-0.183632	0.656597	0.25448	0.999989	0.0668085	0.865112	NONO
100861219	0.620994	0.0669228	0.287462	0.999989	0.909662	0.0459485	SEPP1
102173327	0.338858	0.488083	0.195851	0.999989	0.534338	0.308239	GLTSCR2
102189754	0.296975	0.720463	0.343503	0.999989	0.631254	0.298225	ANXA6
102184015	0.183843	0.477654	-0.00307091	0.999989	0.180176	0.652418	BAG6
102168719	0.464262	0.0689573	0.0479494	0.999989	0.512922	0.234598	HNRNPAB
102188936	0.180246	0.399097	0.0757428	0.999989	0.25447	0.429309	TMED9
102191317	0.273414	0.349892	0.0374327	0.999989	0.311329	0.546754	GAK
102179992	-0.962647	0.437155	1.15548	0.999989	0.179383	0.898269	NRP2
102171217	0.60859	0.168066	0.0599889	0.999989	0.665962	0.102143	RPS24
102168287	0.134506	0.85782	-0.455154	0.999989	-0.32418	0.562914	MMP15
102186530	0.853012	0.0755834	0.238356	0.999989	1.08858	0.00246881	ITGA6
102187862	0.803159	0.0957889	0.149902	0.999989	0.950799	0.0478785	DNAJA1
102169921	1.52554	1.09e-19	0.149172	0.999989	1.67974	0.00373464	SERINC2
102189768	-1.81305	0.00457383	0.0811932	0.999989	-1.72813	0.0136479	JAG1
102174114	-0.171524	0.746727	0.0612679	0.999989	-0.111423	0.869803	ARID3A
102168438	0.281136	0.231424	-0.109578	0.999989	0.168898	0.684548	WDR1
102171630	-0.719104	8.74e-05	-0.0571026	0.999989	-0.780444	0.000854212	NUMA1
102170623	-0.103393	0.896173	-0.00846624	0.999989	-0.105669	0.944393	CDK18
102191315	-0.494382	0.642403	-0.184249	0.999989	-0.669971	0.667265	LOC102191315
102185661	-0.868481	0.0120318	-0.168838	0.999989	-1.04752	0.0526568	SPTBN1
100861394	-0.306861	0.507855	0.160245	0.999989	-0.146789	0.805711	MFGE8
102173784	-0.015413	0.97919	0.0562812	0.999989	0.0374855	0.944052	EIF4A2
102181169	0.130385	0.667725	-0.0555877	0.999989	0.0727252	0.853766	RHOA
102186110	-1.20174	0.00094983	-0.090725	0.999989	-1.29116	0.00135656	CNN2
102180905	0.715704	2.06e-05	0.154365	0.999989	0.868439	0.000716115	SSR2
102169064	3.04266	0.000931057	1.01266	0.999989	4.04767	7.77e-14	EMILIN2
102191120	0.256983	0.561806	0.125448	0.999989	0.381182	0.413798	SSR4
102168804	0.0668544	0.846334	-0.0477044	0.999989	0.0175741	0.97488	SF1
102172564	0.114999	0.731033	0.0873969	0.999989	0.204198	0.754285	ARPC5
102178747	-0.223471	0.611523	-0.187186	0.999989	-0.409925	0.4821	OAF
100861313	-0.0171199	0.966357	0.0825703	0.999989	0.0648508	0.899999	CAPN1
102183460	-0.396876	0.54285	0.0585319	0.999989	-0.332727	0.777521	ITPK1
102172767	-0.200108	0.677733	0.108853	0.999989	-0.0951279	0.821461	EGFR
102169697	0.188749	0.507211	0.00678455	0.999989	0.192275	0.589364	CALM3
102184173	0.101089	0.873703	0.142741	0.999989	0.248153	0.807149	DGKZ
102191023	0.146343	0.885137	-0.300309	0.999989	-0.161457	0.832731	CKAP4
102180912	-0.0434418	0.981892	0.061921	0.999989	0.0122047	0.992132	GPC1
102188638	0.268256	0.264398	0.0893121	0.999989	0.356541	0.226852	CDC42
102185207	-0.29072	0.735821	0.257048	0.999989	-0.0294683	0.984032	TBX3
100860977	0.429201	0.44956	0.104913	0.999989	0.530146	0.176833	CLIC1
102176316	0.600572	0.268966	0.317586	0.999989	0.916852	0.0656441	RPS28
102179163	-0.00373036	0.994912	0.283171	0.999989	0.281587	0.648112	RAB11FIP1
102184900	0.228979	0.550972	-0.0432494	0.999989	0.185227	0.680586	TUBB4B
102187640	0.208086	0.450811	-0.00364065	0.999989	0.202039	0.540312	CSDE1
102189372	-0.962824	0.00106896	-0.0672549	0.999989	-1.03452	0.00121948	FAT1
102183936	-1.35807	1.08e-07	-0.657275	0.999989	-2.02944	0.000139923	MEST
100860765	-0.27953	0.188548	-0.215928	0.999989	-0.501308	0.135445	GNAI2
100860905	1.70097	0.0677892	2.35523	0.373337	4.06849	1.3e-10	PTGS2
102187813	-1.09374	0.000564297	-0.0358268	0.999989	-1.13486	0.000360821	ITGAV
102168620	0.487386	0.269139	0.0728081	0.999989	0.559121	0.157893	UBA52
102185286	-0.0739053	0.902364	0.22414	0.999989	0.149209	0.819641	FNDC3A
102181201	-0.709305	0.485517	0.307369	0.999989	-0.402224	0.743348	JUNB
102182019	0.676427	0.0926144	0.016995	0.999989	0.695321	0.210219	BCAP31
102179233	-0.585535	0.407682	0.241621	0.999989	-0.339604	0.769095	SERPINF1
102182223	0.316183	0.240741	0.0763792	0.999989	0.391497	0.189542	CLTA
102191350	0.466877	0.192219	-0.260807	0.999989	0.211643	0.841616	AHCY
102188750	0.894229	0.00236579	0.113165	0.999989	1.00793	0.000106016	LDHB
102189643	0.68817	0.231357	0.174802	0.999989	0.863618	0.00551363	S100A11
102180479	0.181591	0.66771	-0.355669	0.999989	-0.180203	0.738043	ADD1
102189153	-0.0130144	0.9763	0.165767	0.999989	0.156003	0.854145	VASP
102172526	-0.685249	0.010568	0.0410979	0.999989	-0.645192	0.114384	USP9X
102185937	-0.547879	0.684462	-0.0312337	0.999989	-0.591157	0.603652	TAGLN
102174911	0.323284	0.171622	-0.108497	0.999989	0.215111	0.722186	RAB1B
102189260	0.761266	0.0116291	-0.20544	0.999989	0.555586	0.114827	S100A16
106504013	-0.123491	0.84456	-0.156435	0.999989	-0.285201	0.579831	PLEC
102186909	0.109115	0.861773	-0.278846	0.999989	-0.177652	0.791586	ADAMTS7
102171199	-0.208172	0.295402	-0.0166849	0.999989	-0.230455	0.61299	SF3B1
102191280	-1.22238	1.31e-13	-1.06915	0.725585	-2.30401	2.27e-05	LOC102191280
102168332	0.098323	0.819565	-0.0867619	0.999989	0.00874003	0.982592	CTTN
106503882	-0.205495	0.868122	0.169193	0.999989	-0.034221	0.984295	VGF
102184742	0.107719	0.690226	0.207809	0.999989	0.31465	0.371105	ARHGAP1
102180604	-1.4044	0.0169619	-1.69069	0.0115894	-3.10614	2.47e-09	EMILIN1
102181496	-0.123168	0.616004	0.00962515	0.999989	-0.11529	0.761995	CSNK1A1
102185499	-0.45317	0.368732	-0.00624223	0.999989	-0.456627	0.538578	ITGA3
102185072	0.0363409	0.958547	-0.0328208	0.999989	-0.000760961	0.998903	ATF4
102171384	-0.305094	0.3716	-0.0655078	0.999989	-0.377125	0.384959	MAP4
102184138	0.205198	0.698323	-0.0627857	0.999989	0.137523	0.811425	CSRP1
102184120	2.79716	0.00218866	1.62022	0.999989	4.42815	2.48e-14	LOC102184120
102172184	-0.0219411	0.983068	0.53639	0.999989	0.519554	0.642502	LOC102172184
102170835	0.153475	0.777582	0.124118	0.999989	0.278481	0.679597	EMC1
102173278	0.136973	0.640393	0.0803431	0.999989	0.215	0.435138	HNRNPD
102181571	0.501022	0.0263242	0.130035	0.999989	0.632417	0.147374	PPP1CA
102191378	-0.6499	0.534486	-1.01334	0.999989	-1.67399	0.0170786	COL6A2
102187965	2.40626	0.319305	3.00563	1	5.43039	0.01288	LOC102187965
102180637	0.0747094	0.885668	-0.0651509	0.999989	0.0071679	0.990697	SRSF3
102168403	0.096493	0.81324	-0.0578123	0.999989	0.035026	0.941039	SSR1
102175172	2.18834	2.88e-05	-0.519466	0.999989	1.66631	0.122108	IGFBP2
102176233	0.408973	0.312878	0.202403	0.999989	0.606772	0.106408	LARP1
102184190	0.0366507	0.948562	0.0060642	0.999989	0.0438702	0.958809	SCPEP1
102174756	0.181441	0.633199	0.168316	0.999989	0.349618	0.423035	GDI2
102173774	-0.143066	0.824027	0.180119	0.999989	0.0348181	0.937889	MED25
102184988	0.35079	0.371364	0.10204	0.999989	0.458946	0.603214	LAD1
102168891	-1.03326	2.57e-05	-0.171972	0.999989	-1.21241	0.000647439	CTDSP2
102177713	0.285794	0.600361	-0.000274662	0.999989	0.291182	0.793836	CEBPA
102170705	0.150365	0.582802	-0.0209411	0.999989	0.129155	0.811017	PTPA
102171002	0.207143	0.824877	-0.182778	0.999989	0.0169267	0.984032	RCN3
102172116	0.343222	0.381113	0.16217	0.999989	0.504545	0.151433	ARPC1A
102172376	0.565815	0.0338541	0.123992	0.999989	0.689212	0.025635	LOC102172376
102176448	0.539115	0.0795024	0.198509	0.999989	0.738772	0.090821	TMEM9
102191795	0.189007	0.716619	0.183886	0.999989	0.365768	0.484006	PALLD
102182426	-1.38356	0.0103742	0.661198	0.999989	-0.720873	0.360401	CD44
102180230	0.365641	0.547161	-0.574675	0.298513	-0.213865	0.755086	EPAS1
102170945	0.0780183	0.861917	0.0728321	0.999989	0.147887	0.623939	PCBP2
102185725	0.903545	0.0515275	0.424309	0.999989	1.32686	4.7e-06	PGK1
102174152	0.0189348	0.979615	0.0531145	0.999989	0.0688544	0.906624	RABAC1
102182530	0.082397	0.802586	0.146478	0.999989	0.228619	0.676721	PAK4
102173352	0.307927	0.442561	0.0996661	0.999989	0.407558	0.347462	RHOC
108636052	0.429894	0.262324	0.348861	0.999989	0.782362	0.251609	PLBD1
102187870	0.737183	0.019196	0.190124	0.999989	0.930722	0.10603	ANXA4
102183927	-0.644253	0.0241688	0.10985	0.999989	-0.538377	0.0603214	CLIC4
102177725	0.161639	0.597553	0.0259897	0.999989	0.185932	0.582572	SET
102174281	-0.213953	0.720297	-0.171225	0.999989	-0.382242	0.608113	PACSIN2
102186274	-0.291847	0.224583	0.13866	0.999989	-0.156005	0.660978	GALNT2
102178324	0.0626346	0.915971	-0.0211134	0.999989	0.0389327	0.950795	LOC102178324
102186334	0.155889	0.627603	-0.00114415	0.999989	0.154271	0.775488	PPP6R1
102179693	0.211092	0.598262	0.0871319	0.999989	0.30027	0.639784	CORO1C
102184949	0.499523	0.511916	-0.309024	0.999989	0.194771	0.881108	MME
102173262	-0.00331636	0.996561	-0.133272	0.999989	-0.133631	0.834183	ANXA11
102170871	0.039169	0.960386	0.0505403	0.999989	0.0953692	0.935429	ELF3
102178166	0.126132	0.742921	0.117345	0.999989	0.244074	0.648799	LMAN2
102186405	0.154396	0.701991	-0.323646	0.999989	-0.172772	0.6194	RTN4
102184998	0.0362225	0.974542	0.117634	0.999989	0.157637	0.906624	FAM219A
102170555	-0.391547	0.712922	0.847103	0.999989	0.453613	0.444591	SLCO2A1
102174819	0.0511545	0.919431	-0.023106	0.999989	0.0242526	0.964415	CHD4
102168217	0.169714	0.590187	-0.146731	0.999989	0.0194375	0.967096	CNBP
102186125	0.304238	0.500359	0.261158	0.999989	0.564267	0.210151	LGALS3
102179940	-0.187702	0.686848	0.115174	0.999989	-0.0819641	0.908946	LENG8
102190798	-0.41718	0.146745	0.0167203	0.999989	-0.400016	0.492552	DAB2IP
102184267	-0.294997	0.48302	-0.0208903	0.999989	-0.315725	0.635754	BCL9L
102171465	0.446781	0.407096	0.799733	0.999989	1.2548	0.102794	TM4SF1
102169052	0.0892551	0.86665	0.046009	0.999989	0.138859	0.883383	UBALD2
102173861	0.34088	0.360951	0.0521151	0.999989	0.393837	0.482468	RALY
102169636	-0.981033	0.267421	-0.0312549	0.999989	-1.00669	0.315792	TINAGL1
102187745	0.402919	0.233243	0.302421	0.999989	0.705862	0.0149655	SLC25A3
102185459	0.221783	0.266674	-0.105056	0.999989	0.115459	0.792399	NELFB
102191486	-0.361462	0.69363	-1.07085	0.999989	-1.44947	0.119224	ACTA2
102182324	0.890863	0.000466295	0.158233	0.999989	1.05005	0.011507	CTSA
102170687	0.282803	0.465672	0.0546218	0.999989	0.334014	0.373349	PRDX2
106503407	0.0301445	0.961525	0.0938407	0.999989	0.128851	0.90308	TRAK1
102183107	0.0563241	0.869268	-0.123616	0.999989	-0.0664181	0.914765	SDHA
102186363	1.6888	5.74e-16	0.322503	0.999989	2.01895	0.0265947	GJB5
102176772	0.0657877	0.920006	0.0828343	0.999989	0.142154	0.810185	MSN
102187199	0.329301	0.486183	-0.0150025	0.999989	0.315523	0.554175	RNH1
102169974	0.663262	0.116049	0.346737	0.999989	1.00946	0.00146248	EFNB2
102181870	0.297693	0.524148	0.237138	0.999989	0.534024	0.181807	RPS29
102190755	-0.110859	0.796659	0.0607122	0.999989	-0.0537479	0.923805	MAZ
102177555	0.231624	0.573226	0.255694	0.999989	0.484009	0.0919204	KARS
102190001	-0.109315	0.774293	0.173162	0.999989	0.0643305	0.920413	SHISA5
102186264	-0.171102	0.581968	0.0132528	0.999989	-0.155907	0.797495	MCM7
102186773	0.505426	0.224056	0.0942397	0.999989	0.604044	0.510891	SLC35F6
102183176	0.055243	0.897844	-0.0883481	0.999989	-0.0360951	0.941039	SRSF1
100860818	-0.505956	0.685264	0.500949	0.999989	-0.0105169	0.994545	RHOB
102184300	0.145506	0.760151	0.100326	0.999989	0.240543	0.579145	CNN3
102174917	0.222841	0.514454	0.0360906	0.999989	0.257223	0.449697	UBE2D3
102182132	0.421274	0.408707	0.12232	0.999989	0.542253	0.294933	RPL36AL
102182657	0.355063	0.235603	-0.0101862	0.999989	0.343885	0.368244	YWHAG
102175451	0.0542746	0.910566	0.215385	0.999989	0.27128	0.667673	F11R
102186353	-0.430924	0.370126	0.158008	0.999989	-0.27688	0.59824	TRAM2
102173645	0.692172	0.210604	0.164032	0.999989	0.853271	0.0176944	LOC102173645
102191001	-0.342149	0.45414	0.107905	0.999989	-0.236942	0.676951	ARID1A
102168288	1.05041	0.00124893	0.506254	0.999989	1.56431	0.0739381	PLA2G15
102191175	-0.552818	0.526381	0.494911	0.999989	-0.0475291	0.976114	ITGB4
102180751	-0.218134	0.76433	-0.36332	0.999989	-0.591614	0.358231	CD99
102168680	-5.66894	0.000626239	-1.26319	0.999989	-6.94792	6.22e-16	LOC102168680
102176578	-0.00103828	0.99919	0.157988	0.999989	0.15269	0.68208	KDELR2
102186231	-0.309837	0.517789	0.0165606	0.999989	-0.289477	0.759586	NECTIN1
102174554	-0.194645	0.579127	0.0117529	0.999989	-0.188266	0.688481	HNRNPH1
102189516	-3.49217	4.08e-13	-0.616832	0.999989	-4.1213	5.32e-12	LOC102189516
102176450	0.464973	0.0588286	0.057029	0.999989	0.519099	0.0495764	RAN
102189104	-0.290903	0.346069	-0.075917	0.999989	-0.369604	0.328969	ANXA5
102183256	-0.481302	0.00545303	-0.245447	0.999989	-0.732421	0.0166434	NUCKS1
102171834	-0.0137662	0.974542	0.0118125	0.999989	-0.00636291	0.991011	FUS
102180698	0.390221	0.283101	-0.0402785	0.999989	0.346349	0.376698	EIF1
102177667	0.657465	0.114489	0.221804	0.999989	0.885202	0.34847	CCDC85C
102186321	0.651651	0.401188	0.137005	0.999989	0.785444	0.0769944	SDC4
102180932	-0.346303	0.293691	-0.128682	0.999989	-0.479863	0.227234	MKNK2
106503755	-0.46302	0.0533981	0.151154	0.999989	-0.314128	0.350393	LRP5
102179965	-0.102151	0.869762	-0.501181	0.999989	-0.612918	0.307371	RCN1
102181355	-0.712386	0.0596359	-0.599352	0.999989	-1.32277	0.0159393	PCOLCE
100861005	-0.132867	0.64829	0.224818	0.999989	0.0905842	0.837839	SLC29A1
102182048	0.217612	0.43326	0.0753478	0.999989	0.292416	0.54966	LOC102182048
102170570	0.512405	0.309772	0.201898	0.999989	0.718218	0.336898	ECI2
106502666	0.308103	0.221677	0.0642182	0.999989	0.375869	0.624421	CAMSAP1
100860966	0.352603	0.0972689	-0.0526571	0.999989	0.298136	0.376891	HNRNPC
102189296	0.353114	0.478095	0.0508604	0.999989	0.403911	0.401264	COPE
102190674	0.403484	0.157779	0.0966528	0.999989	0.499826	0.146334	UBA1
102185751	-0.634274	0.0067083	-0.0468187	0.999989	-0.6862	0.0147474	PRRC2B
102178089	-2.45763	6.3e-10	-1.14036	0.999989	-3.61581	2.31e-08	COL14A1
102187120	1.01579	0.00623787	0.268656	0.999989	1.2893	0.0248207	TECR
102189922	0.15683	0.890024	-0.00269359	0.999989	0.146227	0.867216	S100A10
102187041	0.391291	0.0725608	0.084974	0.999989	0.478055	0.371013	LETM1
102187535	0.271459	0.710408	0.229109	0.999989	0.502273	0.533497	RCN2
102184631	0.791084	0.312988	0.486832	0.999989	1.27262	0.00473514	ODC1
108637658	0.543645	0.412355	0.609263	0.999989	1.16242	0.262083	WNT6
102180355	0.311768	0.420402	-0.0171085	0.999989	0.293762	0.562716	PRKAR2A
102188564	0.735258	0.0152452	0.0280744	0.999989	0.764471	0.0786654	STIP1
100861117	0.318133	0.573371	0.174414	0.999989	0.49655	0.537215	PRDX5
100861316	-0.0445534	0.874939	0.157803	0.999989	0.113582	0.844608	SLC39A1
102172821	0.45198	0.313814	0.229515	0.999989	0.687385	0.469098	GATA3
102189125	0.720018	0.0835374	0.013354	0.999989	0.737136	0.384884	NT5E
102182457	0.00640313	0.989284	-0.0986419	0.999989	-0.0895143	0.907184	DDR1
102172855	0.333786	0.397862	-0.00732046	0.999989	0.325136	0.477061	HDGF
102171413	0.978413	0.000515505	-0.0668638	0.999989	0.912857	0.00857835	FKBP4
102189127	0.903575	0.0750265	0.167815	0.999989	1.0677	0.00122722	LHFPL2
102178160	-0.184125	0.629096	0.219071	0.999989	0.0369939	0.951424	WWC3
102169457	0.777616	0.0132732	0.163827	0.999989	0.941591	9.09e-05	VDAC2
102186984	-0.914943	0.143037	-0.0561473	0.999989	-0.983467	0.135711	CRISPLD2
102172639	1.25769	0.0144817	0.295713	0.999989	1.56175	0.100526	ATP12A
102171818	0.41492	0.416734	0.172682	0.999989	0.592869	0.552844	SP6
102191234	-0.152979	0.591854	-0.0467034	0.999989	-0.204556	0.590727	MATR3
102176710	-8.90975	7.42e-05	-4.98802	0.0115894	-13.9448	7.12e-35	LOC102176710
102187340	0.0856452	0.8212	-0.0882177	0.999989	-0.00123977	0.998576	NADK
102176677	-2.09032	0.00267789	0.0582483	0.999989	-2.04439	0.00849493	COL4A6
102176722	0.10415	0.826829	0.0474677	0.999989	0.149453	0.744394	CNOT1
102173942	-0.0236906	0.957623	-0.014002	0.999989	-0.0415027	0.92797	SNRNP200
102183162	0.0203513	0.970494	0.0879681	0.999989	0.105546	0.808999	ARCN1
102183179	-0.821442	0.010754	-0.131063	0.999989	-0.955196	0.00350316	GRN
102180285	0.0995678	0.67631	0.17095	0.999989	0.270506	0.58453	ARF3
100860971	-0.0598446	0.978026	-1.70166	0.157451	-1.77169	0.135438	THBS1
102171124	0.826905	0.173104	0.337815	0.999989	1.16339	0.000388728	PGAM1
102183352	-0.618675	0.152965	-0.0251629	0.999989	-0.642972	0.283025	GSE1
102186409	0.512921	0.151301	0.435345	0.999989	0.93584	0.110594	LOC102186409
102169361	0.218127	0.448611	-0.00996077	0.999989	0.207387	0.617445	EHD1
102174934	-0.0879246	0.875276	0.0480869	0.999989	-0.0382788	0.960931	TMEM259
102178373	0.1033	0.735159	0.0539281	0.999989	0.158805	0.815895	DNAJC5
102179291	0.547214	0.0168821	0.0948335	0.999989	0.643486	0.139852	LOC102179291
102173887	-0.434364	0.152179	-0.0274694	0.999989	-0.46767	0.220459	FNDC3B
102189653	0.0978941	0.819897	0.0701585	0.999989	0.170268	0.826389	PLCB3
102178671	0.870305	0.0571361	-0.117829	0.999989	0.750002	0.0433341	TFCP2L1
102169071	-0.128544	0.807025	0.00326125	0.999989	-0.12808	0.825182	TM9SF3
102182705	0.254428	0.401434	-0.0725794	0.999989	0.183575	0.794081	SCRIB
102170130	0.0767059	0.924305	0.196674	0.999989	0.273549	0.699435	LOC102170130
102185034	0.412023	0.0688403	-0.0127166	0.999989	0.399292	0.348191	RAB5C
102173472	-0.808061	0.0152943	-0.401323	0.999989	-1.22073	0.0366036	TPM1
102175325	0.146176	0.66282	-0.0942056	0.999989	0.0490451	0.914044	CAPNS1
102184064	-0.122307	0.659787	-0.0443253	0.999989	-0.166364	0.753506	LRP10
100861171	-0.234369	0.824727	-0.239938	0.999989	-0.486073	0.611084	MMP14
102187751	0.354876	0.297079	0.0575497	0.999989	0.406034	0.297443	ST13
102170631	-0.603199	0.00341798	0.0420154	0.999989	-0.564789	0.0338836	NFE2L1
102178300	-0.000347632	0.999446	0.000882555	0.999989	-0.00283756	0.995665	PRPF8
102189078	0.259837	0.542603	0.211494	0.999989	0.472917	0.363023	LOC102189078
102184597	0.339251	0.190722	0.0359377	0.999989	0.372252	0.187985	STT3A
108638042	0.229564	0.456222	-0.0618276	0.999989	0.166965	0.748329	EPN1
102183787	-0.353571	0.130563	-0.139785	0.999989	-0.495461	0.0700855	HNRNPA0
102179177	0.851182	0.0480907	0.274642	0.999989	1.12993	0.0810624	CELSR1
102181227	-0.278794	0.537972	-0.570865	0.806685	-0.853776	0.0126266	CAPN2
102187064	0.481192	0.307406	0.14164	0.999989	0.62091	0.130124	RPS13
102179028	0.0011919	0.999335	0.439637	0.999989	0.44348	0.505132	SWAP70
102182354	0.522591	0.236214	0.159243	0.999989	0.678745	0.0405855	EEF1B2
102175913	0.254217	0.654714	0.0698697	0.999989	0.326365	0.686882	RREB1
102180000	0.699805	0.0847793	0.0729681	0.999989	0.779545	0.392097	RAB25
102168654	0.101284	0.772024	0.0405849	0.999989	0.139426	0.740708	CAPRIN1
102189182	-0.444537	0.508328	0.464196	0.999989	0.0244183	0.98656	ENTPD1
102173448	1.03534	0.000301995	-0.0859703	0.999989	0.952211	0.0295209	ERBB3
106503395	0.645586	0.0378221	-0.00953721	0.999989	0.641908	0.486858	LOC106503395
100860787	-0.209024	0.513645	-0.275201	0.993257	-0.48838	0.116391	SDF4
102184652	-0.0442832	0.882931	0.00805972	0.999989	-0.0375671	0.940544	SCAF1
106502233	-0.351056	0.237502	-0.058735	0.999989	-0.412528	0.280398	MXD4
102184499	0.641492	0.656987	0.289911	0.999989	0.928615	0.351377	PHLDA1
102174872	-0.791505	0.00661335	-0.126378	0.999989	-0.921933	0.00111276	MYO1C
102171046	-0.0225868	0.952408	0.120395	0.999989	0.0962872	0.794779	OTUD5
102173493	-1.04607	0.2542	0.221092	0.999989	-0.836308	0.289886	CDH11
100860953	0.156725	0.729462	-0.00811642	0.999989	0.14535	0.701242	FKBP8
102189207	0.929108	0.0181225	-0.285349	0.999989	0.650301	0.554174	GPX3
102177917	-0.430835	0.137409	0.0512428	0.999989	-0.383746	0.367135	CIC
102168219	0.246202	0.475011	0.0530697	0.999989	0.296348	0.366048	PTP4A2
102187810	0.964435	0.0369159	0.342007	0.999989	1.30618	0.000356651	LOC102187810
102174971	0.255921	0.715176	0.0373072	0.999989	0.298794	0.809919	LIMD2
102169976	0.486288	0.0904067	0.148628	0.999989	0.637029	0.188948	LOC102169976
102178680	-0.125233	0.836204	-0.347942	0.999989	-0.469516	0.581953	ZBTB7B
106503476	-0.0947474	0.741702	-0.0968348	0.999989	-0.194794	0.556263	BRD2
102173229	-0.239337	0.54726	-0.0506975	0.999989	-0.295029	0.51361	SON
100861125	0.421573	0.0803271	0.0517924	0.999989	0.47235	0.11724	BANF1
100860796	-0.0595706	0.905214	0.0554691	0.999989	-0.00491233	0.994204	RAB1A
102184596	1.20442	0.0527486	-0.504674	0.398258	0.698847	0.312344	KRT7
102179615	-0.714701	0.332451	0.00358328	0.999989	-0.706369	0.494064	RCC1
102176366	0.528777	0.61279	0.0735034	0.999989	0.590984	0.510891	PLOD2
102188977	0.510432	0.0848306	-0.269712	0.999989	0.238952	0.561617	ERGIC1
102180321	0.574507	0.200343	0.20137	0.999989	0.774105	0.00977318	MAP4K4
102171483	0.626477	0.0837386	-0.0772279	0.999989	0.555466	0.52976	CDC20
102178477	0.553714	0.031042	0.0941193	0.999989	0.651464	0.267296	ATP6V0D1
102180711	-0.0613697	0.87769	0.447151	0.999989	0.389239	0.621162	FUCA1
102186040	0.0584752	0.882167	0.0335387	0.999989	0.0904577	0.841988	MAPK1
102182699	0.0491075	0.894089	-0.0449896	0.999989	0.00130966	0.997354	ACIN1
102183259	-0.763976	0.00744632	-0.0365082	0.999989	-0.795694	0.274869	GUCD1
102168666	-2.76896	0.0011584	0.247734	0.999989	-2.51498	0.0032473	ESM1
102175838	-0.222664	0.591459	0.137529	0.999989	-0.086293	0.868222	M6PR
102169146	0.615612	0.0171433	0.111487	0.999989	0.727325	0.043392	MINOS1
102179914	-0.0435759	0.956582	0.415771	0.999989	0.36846	0.383214	NAP1L1
102182890	0.118523	0.769425	0.177569	0.999989	0.296415	0.546823	SRC
102184322	0.63381	0.017737	0.0870911	0.999989	0.72376	0.175079	NDUFV1
102189584	0.7075	0.02281	0.0249842	0.999989	0.736025	0.264675	CLCN3
102186287	-0.961367	0.0389057	0.0135313	0.999989	-0.943272	0.235176	RGAG4
102178493	0.0445439	0.927456	0.0140477	0.999989	0.0625006	0.944163	GLB1
102180325	0.263776	0.633408	0.0805491	0.999989	0.346785	0.69661	GBGT1
102184460	0.355846	0.180011	0.0983624	0.999989	0.45578	0.35468	XBP1
102173035	0.322226	0.242674	-0.0860477	0.999989	0.233154	0.507394	KPNB1
102178539	-0.229757	0.509061	-0.0715999	0.999989	-0.304053	0.479008	MEX3D
108634461	-0.132793	0.761439	0.383472	0.999989	0.249601	0.560753	LOC108634461
102181534	-0.163593	0.869605	-0.406146	0.999989	-0.579609	0.398025	FKBP10
102190495	0.29945	0.129806	-0.0389467	0.999989	0.259788	0.522788	ACO2
100861238	0.934614	0.0101022	-0.120047	0.999989	0.812625	0.0548969	HSPD1
102180353	0.7808	0.0013327	0.218261	0.999989	1.00172	0.0177799	ATP5G3
102168598	0.322689	0.207002	-0.0694176	0.999989	0.253162	0.49928	EIF3B
102179435	0.459747	0.334637	0.0395547	0.999989	0.499411	0.240576	TPM3
102185604	-0.147537	0.797858	-0.165292	0.999989	-0.316872	0.540609	MINK1
102175323	-0.117472	0.821513	-0.020376	0.999989	-0.145261	0.814733	GLG1
102168848	0.0479064	0.950859	0.368786	0.999989	0.419406	0.520387	ERP29
102190241	0.10811	0.738645	0.0367395	0.999989	0.14383	0.742996	TM9SF2
102190545	0.532175	0.0644702	0.129776	0.999989	0.666154	0.375087	TBX2
102175217	-0.173078	0.667725	-0.060645	0.999989	-0.23596	0.570448	CUL4A
102182832	0.753835	0.0742575	0.254356	0.999989	1.00842	0.0397735	TSC22D2
102179341	0.34213	0.296363	0.194184	0.999989	0.542268	0.523131	PRSS8
108638624	-0.322959	0.538306	-0.0523437	0.999989	-0.372406	0.626118	VGLL4
102178247	0.782882	0.183123	0.697322	0.999989	1.48519	0.0157803	FADS1
106503616	-0.821528	0.336133	-0.637673	0.999989	-1.46667	0.0130973	MFAP2
102176276	0.24691	0.462494	0.176634	0.999989	0.426418	0.442229	ACTR3
102191369	-0.342733	0.436409	0.0975911	0.999989	-0.246214	0.610622	APPBP2
102185829	0.231051	0.654407	-0.144152	0.999989	0.086971	0.90227	PCDH1
108637532	0.689297	0.193305	0.356455	0.999989	1.04873	0.00874374	CEBPD
102172773	-0.682644	0.140355	0.0223171	0.999989	-0.660129	0.169511	IQSEC1
102183204	-0.488324	0.190297	0.202051	0.999989	-0.286392	0.630939	TNKS2
102185736	0.345312	0.298033	0.08338	0.999989	0.428873	0.431284	PIN1
102182985	0.365507	0.227191	0.0812819	0.999989	0.449388	0.458338	FAM83H
102173019	0.788305	0.0810812	0.061454	0.999989	0.847692	0.0356649	EEF1D
102169130	0.416338	0.0751213	0.0850103	0.999989	0.501708	0.170402	FLII
102178066	0.185693	0.639675	-0.00255599	0.999989	0.183838	0.752321	CLINT1
102169247	0.170958	0.614355	0.0121004	0.999989	0.179726	0.49332	SFPQ
102189172	-0.343907	0.0933413	-0.0152447	0.999989	-0.362991	0.226086	BZW1
102169209	-0.534493	0.0116604	-0.0111336	0.999989	-0.549948	0.121028	LOC102169209
102190402	0.0192512	0.974542	-0.0306044	0.999989	-0.0114406	0.986314	DNM2
102182516	0.702816	0.161081	0.0624621	0.999989	0.760074	0.0591034	PPDPF
102190287	-0.00850912	0.984241	0.00521194	0.999989	-0.0051363	0.993082	MGRN1
108635054	0.1985	0.471888	-0.0273522	0.999989	0.172361	0.773956	ATP6AP1
102172070	-0.212247	0.679809	-0.0586368	0.999989	-0.272681	0.576493	TGOLN2
102171819	0.186818	0.508248	0.0264732	0.999989	0.215879	0.744545	WBP2
102181619	0.725642	0.0737485	0.112779	0.999989	0.837105	0.0331773	RPL22
102190130	1.05788	0.0668578	-0.323438	0.999989	0.730566	0.0867837	PAM
102173566	-0.468259	0.502447	0.218013	0.999989	-0.253451	0.649353	IL11RA
102172210	0.0475208	0.902014	-0.209415	0.999989	-0.165314	0.684308	EIF5
102178823	0.15298	0.648628	-0.0582267	0.999989	0.0940545	0.883438	MBD3
102191779	0.240672	0.320304	-0.112707	0.999989	0.124756	0.805387	TTLL12
102180699	0.42742	0.188548	0.545146	0.999989	0.977183	0.207657	CXADR
102171107	-0.416032	0.490591	0.00019053	0.999989	-0.423245	0.43591	TMEM43
102170196	0.036654	0.921282	0.141191	0.999989	0.179209	0.80226	FBXL19
102171666	-0.164568	0.715717	-0.0702824	0.999989	-0.235818	0.669918	TRIP12
102180950	-0.270679	0.785134	0.18933	0.999989	-0.0949436	0.934894	WISP1
102189849	0.0856599	0.819565	-0.0958647	0.999989	-0.0115348	0.983421	UPF1
102172937	0.43823	0.0776604	0.118687	0.999989	0.553691	0.019045	BTF3
102183744	-0.113556	0.834937	-0.0314811	0.999989	-0.150357	0.796164	COPA
novel.322	-0.178939	0.520296	-0.0522172	0.999989	-0.236081	0.591083	-
102187033	0.423379	0.0837933	-0.000403262	0.999989	0.425215	0.457301	PHB2
102183187	-0.439871	0.188353	-0.0554159	0.999989	-0.497264	0.155621	CDC42BPB
102175260	0.338883	0.136786	0.0667319	0.999989	0.405129	0.25012	CAPZA1
102173503	0.158186	0.690871	0.036446	0.999989	0.200287	0.846502	LLGL2
102171113	0.00674792	0.988344	-0.0170527	0.999989	-0.0131203	0.976483	UBR4
102190290	0.343222	0.161395	0.166626	0.999989	0.510536	0.270075	STK25
102172797	-0.292408	0.538469	0.0893624	0.999989	-0.20322	0.744767	WNK1
102172319	0.000316439	0.999512	0.173536	0.999989	0.178086	0.862732	LMTK2
102183724	-0.153788	0.641513	0.06984	0.999989	-0.0866658	0.813519	SRSF2
106503058	0.32723	0.13217	0.104625	0.999989	0.431172	0.28623	PPM1F
102174814	0.0515033	0.885137	-0.00593098	0.999989	0.0452172	0.921612	RAB5B
102175590	0.552166	0.0384474	0.275739	0.999989	0.829595	0.107275	STK24
100860836	-0.444636	0.582501	0.38484	0.999989	-0.0722361	0.947601	KDR
102178100	-0.29033	0.236606	-0.00858369	0.999989	-0.302861	0.303923	ANKRD11
102182427	0.257729	0.202362	0.0704969	0.999989	0.328666	0.485113	ZDHHC5
102171172	-0.0554142	0.93872	0.133427	0.999989	0.0791579	0.93562	CPNE3
102176986	0.630702	0.11485	0.280552	0.999989	0.913951	0.0795265	PGD
106503410	0.387013	0.200644	0.0591603	0.999989	0.44619	0.293661	ARPC4
102188288	-0.52001	0.13442	-0.238891	0.999989	-0.764678	0.0469272	CBX5
102170135	0.00152786	0.99745	-0.0932218	0.999989	-0.0889473	0.91369	PIK3R2
102184264	0.805171	0.00383711	-0.157367	0.999989	0.649004	0.175714	MAL2
102183262	0.183595	0.718199	0.28001	0.999989	0.455966	0.407854	WSB1
102178838	0.0641302	0.91681	0.330625	0.999989	0.399514	0.670207	TPD52
102184364	-0.763954	0.524232	0.284627	0.999989	-0.488531	0.644408	MMP2
102186213	0.506868	0.456707	0.311857	0.999989	0.823811	0.386119	SORD
102182003	-0.0774143	0.817853	0.0802712	0.999989	0.000299186	0.999164	SLC39A7
novel.151	0.320737	0.34662	0.448559	0.999989	0.768388	0.0199386	-
102187089	-0.71917	0.187826	-0.168461	0.999989	-0.898745	0.140225	ITM2C
102173150	1.2226	6.54e-06	0.436483	0.999989	1.66599	0.00551678	BAIAP2L1
102187568	0.563507	0.00393385	0.294276	0.999989	0.860586	0.0937202	SLC3A2
102172345	1.83817	0.0464637	0.214352	0.999989	2.05439	0.0119289	DNAJB1
102187436	0.163827	0.628755	0.0674502	0.999989	0.231687	0.692513	CLPTM1L
102177189	0.781253	0.00982318	0.0591095	0.999989	0.846618	0.224954	MYO1D
102177859	-0.0684966	0.895714	-0.0938136	0.999989	-0.166188	0.721757	THRAP3
102181701	0.569929	0.109942	0.119195	0.999989	0.690624	0.236552	C15H11orf96
102170781	-0.172906	0.797399	-0.162845	0.999989	-0.331281	0.742967	WWC1
102169953	0.247078	0.530036	-0.0791555	0.999989	0.165101	0.713939	SAFB
102178441	-0.16945	0.773621	0.126346	0.999989	-0.0402654	0.968346	AP1M1
102176667	1.99765	0.00250183	0.862813	0.999989	2.86758	2.6e-08	DDIT4
102174598	-0.337524	0.474196	0.36251	0.999989	0.0277895	0.979656	CLDND1
102173260	1.73956	0.0554678	1.79202	0.582948	3.52613	3.98e-09	PODXL
102179225	0.142641	0.567737	-0.0758409	0.999989	0.0646653	0.869351	RNF10
102189047	0.888133	8.03e-05	0.0534246	0.999989	0.942712	0.01725	UBAC1
102178520	0.271179	0.496953	-0.41966	0.999989	-0.154949	0.786094	PGRMC1
102182317	0.713467	0.00162003	0.129196	0.999989	0.841843	0.00149085	CCT7
102180436	0.759593	0.0540043	0.178058	0.999989	0.93799	0.0318274	PDCD6IP
102184198	-0.61801	0.173747	0.20824	0.999989	-0.409151	0.4372	EXOC3
102169132	-0.660162	0.00819014	-0.052285	0.999989	-0.718232	0.0159299	CHD3
102188173	0.0666298	0.870685	0.0128342	0.999989	0.080137	0.899999	PAPOLA
102171522	-0.591577	0.560713	0.220296	0.999989	-0.381855	0.706008	FOSL2
108638589	0.548703	0.215022	0.217433	0.999989	0.766364	0.136021	LOC108638589
102184409	0.291941	0.138455	0.0157334	0.999989	0.305583	0.228867	LOC102184409
108638534	-0.490061	0.177621	-0.0499804	0.999989	-0.53901	0.274649	LOC108638534
102184810	1.05044	5.41e-05	0.0808716	0.999989	1.13878	0.186494	PTK2B
102181720	-1.0962	0.00501615	0.194977	0.999989	-0.8996	0.10575	HEXB
102181925	-0.22221	0.762642	-0.0365161	0.999989	-0.260405	0.71804	KMT2C
102191680	0.0872023	0.908262	0.332049	0.999989	0.418559	0.458658	PPFIA1
102190692	-0.0382848	0.944919	0.101656	0.999989	0.0587064	0.908156	TMEM30A
106502695	0.619838	0.196723	0.0398672	0.999989	0.668708	0.57796	URAD
102186295	0.527691	0.0577378	0.256153	0.999989	0.784515	0.0279296	SMARCA4
102183385	0.444947	0.335792	0.307355	0.999989	0.750541	0.0169732	PRDX1
106503986	0.641718	0.0797729	-0.116849	0.999989	0.529203	0.543546	MICALL2
102173860	0.463377	0.339713	-0.0136894	0.999989	0.448354	0.415741	ATP11A
106503770	0.142975	0.827583	-0.0727742	0.999989	0.0709537	0.927044	EPS8L2
102182596	0.224453	0.815638	0.210949	0.999989	0.431339	0.397408	CGNL1
102184187	-0.203299	0.75231	0.0952359	0.999989	-0.105023	0.907618	SPHK2
102168558	0.560558	0.0294164	0.14977	0.999989	0.709731	0.0143062	ATP5L
102172883	-0.384208	0.381099	-0.279238	0.999989	-0.672971	0.215615	COLGALT1
102175795	1.17055	0.000636505	0.298023	0.999989	1.47243	0.000213068	LOC102175795
102169708	-0.324833	0.802016	-0.0752963	0.999989	-0.410552	0.702278	AMOTL2
102168867	0.240714	0.441989	-0.124196	0.999989	0.116594	0.854997	MANF
102185003	0.0344973	0.939352	-0.0761839	0.999989	-0.0442529	0.926854	TMED7
novel.336	0.141133	0.84008	0.688734	0.999989	0.839626	0.425884	-
102182292	0.724854	0.00279833	0.195108	0.999989	0.920527	0.0165884	EIF2S3
102175845	-1.51758	0.0381795	0.786714	0.999989	-0.723904	0.530696	S100G
102180039	0.601024	0.2952	0.244896	0.999989	0.851875	0.17129	TJP2
102175859	0.0706474	0.861715	0.054887	0.999989	0.129305	0.877092	PLEKHG3
102174896	0.151496	0.871697	0.705746	0.999989	0.854154	0.00275584	WLS
102177480	1.24898	0.00131911	0.793467	0.999989	2.04892	0.000900687	B3GNT7
102178499	0.59359	0.00327259	0.152357	0.999989	0.746532	0.0234615	ATP5F1
102175351	0.762916	0.0694207	0.25429	0.999989	1.01655	0.00212923	TCEB2
102179448	0.537594	0.55189	-0.249031	0.999989	0.277432	0.790181	P4HA1
102190452	-0.00590091	0.99409	0.431535	0.999989	0.429555	0.608305	TMEM97
102177567	0.055532	0.905539	0.0423114	0.999989	0.0951986	0.847634	HMGN1
102168489	0.0800317	0.797089	0.0554416	0.999989	0.13725	0.819926	DAP
102174799	0.454701	0.059438	0.0959823	0.999989	0.55243	0.211206	MDH2
102171890	0.475783	0.0847249	0.175213	0.999989	0.650455	0.0122066	ATP5C1
102187776	0.684893	0.244505	0.376235	0.999989	1.06353	0.043668	TCF7L1
102170985	0.0398266	0.948065	0.00351686	0.999989	0.0402342	0.93142	PPP1CB
102179756	-1.30217	1.32e-10	-0.167019	0.999989	-1.47366	7.2e-09	AES
102190677	-0.781379	0.108613	0.545561	0.999989	-0.232134	0.815832	MSX1
102174763	0.247274	0.614376	-0.0598469	0.999989	0.181866	0.711277	YAP1
102183115	-0.348521	0.237179	-0.142111	0.999989	-0.496052	0.169558	RGL2
102189411	0.0139164	0.978226	-0.0759797	0.999989	-0.0639422	0.905322	EHMT1
102168267	0.651487	0.231318	0.213508	0.999989	0.86352	0.0516995	B2M
102183492	-0.332594	0.0976328	-0.173551	0.999989	-0.507549	0.0728804	SUN2
102178227	-0.132813	0.751951	-0.0890011	0.999989	-0.221979	0.664947	CDC42SE1
102175665	0.0305902	0.957361	-0.00889657	0.999989	0.0253041	0.980924	NR2F6
102186555	-0.334013	0.346461	-0.106905	0.999989	-0.445406	0.220296	BLVRA
102174894	0.015186	0.980546	-0.147118	0.999989	-0.137118	0.788553	LMAN1
102172363	0.00558202	0.994086	0.0147916	0.999989	0.0182449	0.97806	SEC16A
102175553	-0.339751	0.299548	0.352719	0.999989	0.0158352	0.988009	SIPA1L2
102177852	-0.744028	0.266674	0.145792	0.999989	-0.594418	0.477645	PXDC1
102181314	0.084996	0.739484	-0.600651	0.0390421	-0.518756	0.0475555	CCNY
102188203	0.00316471	0.997797	0.0244648	0.999989	0.0325911	0.978434	PMM1
100861392	0.381635	0.312878	0.293368	0.999989	0.675862	0.0866044	ADIPOR1
102173290	0.436096	0.0447832	0.138561	0.999989	0.574242	0.0707248	VDAC1
102187588	0.298398	0.212994	0.0311772	0.999989	0.328274	0.469588	INTS1
102175606	1.21287	0.0125806	0.301707	0.999989	1.51453	4.76e-06	IVNS1ABP
102169492	0.175555	0.705305	0.0486246	0.999989	0.22291	0.674592	TRAM1
102173032	-1.03979	0.000771798	-0.147581	0.999989	-1.19842	0.0264179	EHD2
102173801	0.325051	0.207729	0.201026	0.999989	0.529111	0.354227	MOV10
102182266	1.25376	0.000229871	0.372987	0.999989	1.63194	0.0107737	DBI
102177872	0.229575	0.736929	-0.058855	0.999989	0.160445	0.807149	C1QTNF6
102172307	-0.368169	0.266615	-0.0888171	0.999989	-0.461144	0.161035	CUL7
102178135	-0.02988	0.957071	0.0054659	0.999989	-0.0286938	0.950795	FOXK1
102185022	0.13217	0.73785	0.122848	0.999989	0.253043	0.502132	EWSR1
102173314	0.245121	0.381113	-0.102253	0.999989	0.141444	0.740046	ERGIC3
102182556	0.333013	0.0472328	0.120088	0.999989	0.451971	0.133826	CERS2
102183816	0.595974	0.0821928	0.157665	0.999989	0.756311	0.152214	UBE2S
102169373	-3.06896	0.000132473	0.381118	0.999989	-2.68281	0.00370425	LOC102169373
102191559	0.372176	0.614376	-0.219356	0.999989	0.14835	0.84123	ANKH
102177058	0.230423	0.801542	0.0351823	0.999989	0.271051	0.862534	LOC102177058
102183273	0.266744	0.578798	0.419708	0.999989	0.694067	0.562105	CKMT1A
102173072	-0.106842	0.751951	-0.0737258	0.999989	-0.183481	0.573879	HNRNPUL2
102171076	0.104844	0.856264	0.0126142	0.999989	0.12133	0.905014	BAHD1
102176451	0.0438763	0.955247	-0.199315	0.999989	-0.160901	0.776178	BCAR1
102185295	0.153362	0.675334	0.0844188	0.999989	0.239299	0.690252	AP1B1
106503296	0.691856	0.102306	0.17804	0.999989	0.867741	0.00717391	RPL38
102182642	0.46993	0.561485	0.136812	0.999989	0.600196	0.308886	NT5DC2
102173145	0.136903	0.625756	-0.0554454	0.999989	0.0795612	0.860886	RNPS1
102171421	0.388065	0.0691444	0.0210857	0.999989	0.410448	0.43259	CLPTM1
102178679	0.180769	0.732323	0.861784	0.295197	1.041	0.00281758	LOC102178679
102179968	0.190493	0.756029	-0.0113711	0.999989	0.182449	0.841822	PLEKHA6
102181402	-2.36245	6.62e-06	0.245695	0.999989	-2.11106	0.0159296	LCP1
100861026	1.30021	2.21e-05	0.661149	0.999989	1.96794	0.00739436	SCNN1B
102178386	0.162556	0.729034	0.225665	0.999989	0.390308	0.582425	CBFB
102173828	-0.395817	0.169305	0.15254	0.999989	-0.25009	0.623646	HNRNPDL
102173630	0.738897	0.0477872	0.0977119	0.999989	0.836797	0.0947534	EFCAB14
102178958	0.215065	0.61349	0.0820137	0.999989	0.294923	0.511059	PNRC2
102175418	-0.2427	0.272012	-0.0209552	0.999989	-0.269428	0.499753	RBM39
102188606	0.220366	0.420698	0.138238	0.999989	0.357653	0.30057	SNX5
102173765	0.412437	0.355217	0.00799529	0.999989	0.422846	0.550082	HYOU1
102182626	0.204686	0.696432	0.0254459	0.999989	0.228345	0.669475	LRRC59
102172535	0.545891	0.0378221	-0.0137657	0.999989	0.5315	0.103319	NECTIN2
106502606	-0.493318	0.275769	0.224372	0.999989	-0.274924	0.578633	ZFP36L2
102183410	-0.355929	0.298135	-0.2584	0.999989	-0.619317	0.040181	MAN2B1
102191500	0.530068	0.0509134	-0.0337122	0.999989	0.495758	0.18662	PTGES3
102187390	0.153202	0.661995	-0.0419824	0.999989	0.111967	0.865603	GATAD2A
102179238	0.2536	0.550793	-0.0306247	0.999989	0.223233	0.716425	STK10
102169860	0.228009	0.290708	-0.070305	0.999989	0.157734	0.754034	CSNK1G2
102168714	0.483191	0.0706604	-0.0534758	0.999989	0.43075	0.477333	NACC1
102186410	0.136854	0.887003	-0.436166	0.999989	-0.293568	0.82383	CPXM1
102182996	-0.801538	0.120838	0.508407	0.999989	-0.288831	0.796802	GGT1
102186139	-0.28811	0.2952	-0.187488	0.999989	-0.478582	0.0819314	SKI
106503247	0.920559	0.104907	0.602885	0.999989	1.52277	3.5e-13	SLC9A3R1
102174921	-0.0358758	0.932807	0.068029	0.999989	0.03285	0.95327	RBBP7
102188105	0.350135	0.563883	-0.0992948	0.999989	0.247722	0.708064	PPT1
102186621	-0.0409153	0.922783	-0.0243066	0.999989	-0.0696599	0.869683	AMFR
102179918	-2.59299	0.0034497	-0.720086	0.999989	-3.30602	0.0024202	LOC102179918
102169615	0.484229	0.0694207	0.0804457	0.999989	0.564097	0.0688641	RANBP1
102189030	-0.224731	0.712668	-0.00974716	0.999989	-0.238061	0.658981	MIDN
102168547	0.780328	0.0969242	-0.126928	0.999989	0.65154	0.139462	LOC102168547
102183544	-0.108684	0.745312	0.0335692	0.999989	-0.0760699	0.892011	SLC38A10
102168698	-0.340525	0.561485	0.178761	0.999989	-0.165925	0.814662	KMT2D
102173400	0.348127	0.231136	0.0981227	0.999989	0.445982	0.270903	SNRPB
100860849	1.84818	0.333566	0.784169	0.999989	2.64188	0.00370346	HSP70.1
102183697	0.522014	0.429672	0.433378	0.999989	0.954249	0.00662883	CRIM1
108634199	-3.90242	3.57e-05	-0.443529	0.999989	-4.33974	2.53e-06	PHLDA2
102184685	-0.0427983	0.884919	0.102861	0.999989	0.0585962	0.896073	LOC102184685
102182792	0.499214	0.01956	0.0820768	0.999989	0.579955	0.0348992	TCP1
102182187	0.492241	0.0146828	-0.0185436	0.999989	0.471786	0.0375933	LOC102182187
102168630	-0.272084	0.883459	-1.24593	0.999989	-1.53168	0.0462347	VCAN
102175812	1.01193	0.00114663	0.258986	0.999989	1.27194	0.000133077	TKT
102171485	0.547472	0.0173298	0.137343	0.999989	0.690565	0.35661	DGKD
102186053	0.489178	0.0290944	0.398282	0.999989	0.892104	0.161246	ATP6V1A
102187234	0.527713	0.363584	0.211141	0.999989	0.737895	0.0708875	EML4
102185177	-0.245933	0.864487	0.493478	0.999989	0.237873	0.83572	NRG2
102174543	1.00787	0.000639748	0.0703794	0.999989	1.07612	3.37e-06	RAP1B
102187246	0.372082	0.206412	0.0531161	0.999989	0.423776	0.220259	PSMC3
102188568	0.144704	0.752224	0.420705	0.999989	0.568877	0.294008	AMOT
102181289	0.63348	0.0260818	-0.209623	0.999989	0.422495	0.301023	TBC1D9B
108636106	0.317509	0.162115	0.0697311	0.999989	0.388073	0.391141	SERP1
102171082	-4.83439	1	-4.09111	1	-8.93805	1.2e-139	UPK2
102189242	0.586458	0.0383493	0.197922	0.999989	0.787052	0.105149	PHB
100860798	-0.0273857	0.94138	-0.0191475	0.999989	-0.0474746	0.921658	RAB14
102183547	0.191853	0.512515	0.0198826	0.999989	0.21066	0.585408	PSMD2
102187972	0.246487	0.668802	0.233352	0.999989	0.480682	0.428945	SLC30A1
102178031	0.442844	0.265746	-0.21857	0.999989	0.226135	0.757361	CGN
102186828	0.662219	0.246336	0.173962	0.999989	0.841208	0.368244	SHTN1
102171274	0.25453	0.340355	0.0766708	0.999989	0.33209	0.555254	GIT1
102187964	0.197075	0.787981	0.0230475	0.999989	0.222212	0.810384	ARFGEF2
102188223	0.318313	0.132399	0.0230263	0.999989	0.341464	0.392924	RAB11A
102173380	-0.109907	0.650706	-0.0141462	0.999989	-0.125908	0.746965	MCM2
102172617	0.0928904	0.828421	-0.0252065	0.999989	0.0658042	0.892011	PKN1
102187961	0.257155	0.394849	0.131652	0.999989	0.386396	0.189727	MAPRE1
102188586	0.212368	0.606929	0.157956	0.999989	0.37144	0.498671	ETF1
102168910	-0.0440822	0.934735	0.150597	0.999989	0.10537	0.840872	SNX9
102189723	-0.100807	0.88774	-0.253561	0.999989	-0.362622	0.452048	ECE1
102171090	0.105593	0.809669	-0.11424	0.999989	-0.0127956	0.982545	GCN1
102178443	-0.272236	0.343058	-0.136772	0.999989	-0.410255	0.160944	LMNB2
102171435	-0.0614122	0.9095	0.138072	0.999989	0.0772422	0.914064	MCFD2
102190393	0.545204	0.512127	0.209194	0.999989	0.75202	0.101942	PLP2
102180657	0.0672783	0.951683	-0.0970576	0.999989	-0.0420286	0.969544	CCND2
102171825	-0.150441	0.815238	-0.24095	0.999989	-0.398933	0.47275	CRTAP
102177977	0.126112	0.814116	-0.0998379	0.999989	0.0263815	0.969309	PEPD
102175931	0.802063	0.0295551	0.175512	0.999989	0.977149	0.0131528	RPL36A
102182591	-0.0786775	0.929818	0.0159158	0.999989	-0.0653906	0.938077	MAN2A1
102173048	0.581033	0.000754941	0.0888934	0.999989	0.668772	0.00974052	HSPE1
102175943	0.455427	0.207434	-0.103395	0.999989	0.345081	0.497784	MYO9B
102188097	0.186486	0.454711	-0.0323523	0.999989	0.153483	0.746449	TEAD3
102183291	-0.00760064	0.9852	-0.123824	0.999989	-0.131796	0.772615	OGDH
102174950	0.0153966	0.994584	1.10301	0.999989	1.10442	0.230433	CRISPLD1
102178248	0.10103	0.811468	-0.00248823	0.999989	0.102001	0.909783	MARK2
102187259	0.125841	0.789464	0.187563	0.999989	0.314896	0.556013	TAX1BP3
106503097	0.619894	0.0881835	0.0780901	0.999989	0.70405	0.411025	IRX3
100861278	1.31647	0.00413627	0.935432	0.864802	2.25454	2.36e-10	SLC16A1
102176318	-0.206183	0.765275	0.00428521	0.999989	-0.205774	0.724078	DAPK3
102183802	0.485781	0.0240697	0.193983	0.999989	0.685201	0.383367	RAB20
102188061	0.510102	0.0864517	-0.0566578	0.999989	0.450136	0.209857	ATP5E
102190723	-0.35795	0.133773	-0.20929	0.999989	-0.569232	0.0424633	TCN2
102178381	-0.126381	0.741483	0.0973857	0.999989	-0.0323264	0.932918	KDM5B
102186080	0.338899	0.323359	-0.153565	0.999989	0.186082	0.782604	RNPEPL1
102186491	2.28383	0.000178203	1.23614	0.999989	3.52738	6.31e-12	NR6A1
102168850	1.01296	0.0168071	0.413248	0.999989	1.42739	8.14e-07	GOT2
102175777	-0.0680997	0.836351	0.000581825	0.999989	-0.068044	0.907561	TRPC4AP
106503282	1.195	0.000146423	0.382068	0.999989	1.58217	0.00221701	HN1
102183772	1.45782	8.11e-05	0.106646	0.999989	1.56966	0.0108787	PITPNM1
102184159	0.513477	0.326319	0.144539	0.999989	0.66303	0.478476	MTHFD2
102170482	-0.312067	0.678739	-0.57828	0.999989	-0.901417	0.185446	FKBP9
102169637	-0.998341	0.0972262	-0.0832039	0.999989	-1.09396	0.11955	KIRREL
102173920	0.122446	0.674388	0.0595122	0.999989	0.180974	0.574735	SF3B2
102176572	0.518791	0.0257474	0.112292	0.999989	0.630442	0.0245118	CCT3
102180740	-0.618032	0.317099	-0.0920126	0.999989	-0.721094	0.347754	PITX2
102179621	1.26121	7.66e-06	0.308151	0.999989	1.57136	0.000500566	SPNS1
102170096	0.28658	0.233747	-0.051745	0.999989	0.234803	0.602548	DBNL
102183823	-0.899576	0.524846	0.917686	0.999989	0.00602255	0.99692	BOC
102176558	0.438784	0.0630045	-0.00537144	0.999989	0.432848	0.271018	PSMD3
102176715	-0.24405	0.828972	1.70776	0.252067	1.46686	0.00355067	PDPN
102176368	-0.449779	0.531747	0.34224	0.999989	-0.102859	0.936282	MFSD6
102182001	0.0340551	0.951997	0.045354	0.999989	0.0769585	0.881035	SMARCC1
102176169	-0.0980911	0.852609	-0.0749885	0.999989	-0.176916	0.718664	HECTD1
102168596	0.00856586	0.993024	-1.74454	0.107562	-1.7483	0.00461102	PPL
102184845	-0.27878	0.561138	-0.0457584	0.999989	-0.330957	0.530012	AKAP13
102190033	0.0894296	0.879534	0.688631	0.999989	0.784165	0.209201	LAP3
102173826	0.225873	0.559003	0.309037	0.999989	0.536277	0.292157	ATP6AP2
102190377	0.293554	0.561485	-0.153918	0.999989	0.132766	0.829912	2021-09-07
102174875	0.189063	0.411365	0.00796425	0.999989	0.19358	0.478427	SUMO2
102184403	0.135363	0.737279	0.0380779	0.999989	0.167853	0.727579	LOC102184403
102174280	0.538045	0.107116	0.2326	0.999989	0.768447	0.021091	EIF3D
102169447	-3.77296	0.0552454	1.4465	0.999989	-2.33398	0.320751	ELN
102169084	0.11525	0.973516	0.588738	0.999989	0.709962	0.872218	LOC102169084
102186471	0.318786	0.138443	0.00683722	0.999989	0.324802	0.377024	WHSC1
102170938	-0.00484779	0.992381	0.276669	0.999989	0.270697	0.401933	FGFR2
102169193	0.789466	0.0656533	0.274572	0.999989	1.06395	0.000198109	PIP4K2A
102175474	-0.183115	0.774373	-0.143947	0.999989	-0.330708	0.690604	IER2
102168366	0.118553	0.7788	0.0403127	0.999989	0.156027	0.712043	MTDH
102172853	-0.84765	0.220122	-1.11632	0.916315	-1.97444	1.45e-06	COL16A1
102174960	0.166204	0.655642	0.0570312	0.999989	0.222433	0.629187	ATP2A2
102188764	1.07384	0.0192718	-0.15044	0.999989	0.925899	0.0989707	ATP5D
102179247	0.112176	0.80945	-0.0205506	0.999989	0.0879031	0.863876	SRSF10
102170751	-0.0580772	0.871881	0.132706	0.999989	0.0751425	0.907561	WBP1L
102175080	0.0407921	0.911706	-0.00592544	0.999989	0.0314706	0.941223	ARL6IP1
102178774	0.0861108	0.865323	0.100632	0.999989	0.185743	0.699435	EVL
102169743	-0.5032	0.337767	0.129647	0.999989	-0.381179	0.346818	TSPAN9
102175945	0.0556992	0.881064	-0.0742622	0.999989	-0.0211106	0.96763	AP2A2
102185477	0.591714	0.37714	-1.57604	0.00343221	-0.993861	0.150602	TGM2
102178667	-0.0306354	0.965319	-0.252396	0.999989	-0.2885	0.564685	TJP1
102189748	0.34511	0.133248	-0.0298732	0.999989	0.312112	0.256447	TBL1X
102187519	0.766817	0.00558279	0.224316	0.999989	0.990144	0.00365544	ZFPM1
102175016	0.284019	0.266126	0.00768306	0.999989	0.292025	0.449172	PPP2CA
102170199	-0.258364	0.749187	0.0526398	0.999989	-0.213842	0.779262	CREB3L2
108638408	0.750875	0.101219	0.19783	0.999989	0.957278	0.383895	IRX4
102168590	-0.358291	0.201146	-0.029766	0.999989	-0.391732	0.1453	PBX2
102179568	0.492673	0.17176	0.158654	0.999989	0.656134	0.37061	MYO1E
102168500	-0.189905	0.714192	-0.0503537	0.999989	-0.242504	0.602832	C23H6orf62
102177181	-0.110309	0.849828	-0.0929601	0.999989	-0.197279	0.869512	STX3
102182185	0.697978	0.0753671	0.219104	0.999989	0.912886	0.0042074	IGSF3
102176932	-0.248146	0.574772	-0.079392	0.999989	-0.327659	0.553347	PDXDC1
102189568	-0.605425	0.0111032	0.0152255	0.999989	-0.592032	0.046278	CCNI
102189574	0.375142	0.733835	0.319903	0.999989	0.700889	0.552547	CCDC151
102170399	0.173442	0.597881	-0.129711	0.999989	0.040604	0.93562	MLF2
102183533	-0.600725	0.264816	-0.089452	0.999989	-0.687582	0.267445	FBXO21
102189797	-1.72121	0.458831	-4.1678	1	-5.90588	1.31e-17	UPK1B
102178087	-0.288177	0.680011	-0.297424	0.999989	-0.590863	0.351101	MYL9
108636080	0.331927	0.162464	-0.201361	0.999989	0.130122	0.837349	TRABD
102171472	0.95401	1.15e-08	0.29711	0.999989	1.25265	0.00133028	MARCKSL1
102184194	0.378545	0.0798082	0.168485	0.999989	0.54684	0.0918243	CCT8
102173746	0.6239	0.119337	0.592399	0.999989	1.22275	0.0954436	SLC7A8
102188159	0.200056	0.629096	0.031605	0.999989	0.229408	0.607592	LOC102188159
102184795	-0.022102	0.970982	0.0600213	0.999989	0.0381396	0.952006	MAGED1
102181125	0.287392	0.346347	-0.100018	0.999989	0.187495	0.724603	CHP1
102188062	0.513627	0.378072	0.262982	0.999989	0.774648	0.150839	SDCBP
102172186	0.352942	0.48624	0.108496	0.999989	0.465551	0.53074	NAPA
102174316	-0.246083	0.48769	-0.106343	0.999989	-0.357416	0.326569	CPNE1
102181624	0.0908477	0.839803	-0.01728	0.999989	0.0724968	0.892943	SNRNP70
102172648	0.305083	0.154154	0.131215	0.999989	0.433466	0.180962	FBLIM1
102184570	-0.0417101	0.905683	-0.0109196	0.999989	-0.0537126	0.918661	SZRD1
102184200	0.172284	0.757512	-0.0901692	0.999989	0.0778538	0.892011	COPB2
102186564	-3.1275	0.000662235	-0.352461	0.999989	-3.47551	6.36e-07	NRK
102187511	-0.1144	0.801925	0.0911139	0.999989	-0.0233273	0.973207	CELF1
102175034	0.314968	0.572545	0.0861618	0.999989	0.397815	0.1925	GFPT1
102175543	0.103385	0.842487	-0.01793	0.999989	0.0819432	0.86487	GNG12
100861396	0.213529	0.593551	0.312628	0.999989	0.52296	0.0340282	COPZ1
102169472	-1.5601	0.147242	0.36629	0.999989	-1.20141	0.103998	LOX
102175380	0.461419	0.332472	0.112908	0.999989	0.579597	0.537355	RBM47
108636055	1.34695	0.0839895	-1.24023	0.727143	0.0965316	0.942626	EMP1
102176561	-0.156635	0.789862	0.609585	0.698043	0.451711	0.281455	HMGCS1
102171211	0.3798	0.16333	0.103009	0.999989	0.481578	0.101822	PDAP1
102170102	-0.497528	0.0740533	-0.0422104	0.999989	-0.544334	0.0740713	DEK
102177497	-0.303524	0.501641	0.185285	0.999989	-0.119519	0.803936	IRF2BP2
102191087	0.908924	0.00557538	0.0685368	0.999989	0.982781	0.166479	SLC37A1
102173535	-0.162697	0.605513	0.0258144	0.999989	-0.137533	0.800925	PCNX3
102168575	-0.166447	0.756486	0.137542	0.999989	-0.0288788	0.972774	KDM6B
102173286	-0.177164	0.426071	-0.0165465	0.999989	-0.196481	0.635376	SH3GL1
102186500	0.177436	0.761439	0.0706165	0.999989	0.252096	0.810445	NUCB2
102188888	-0.216466	0.656966	0.17024	0.999989	-0.0461004	0.945758	HERPUD1
102178781	0.881651	0.00165102	0.0783734	0.999989	0.967405	0.322148	IMPA2
102176937	0.945948	1.63e-06	0.0588786	0.999989	1.00507	0.00424144	ATP6V1F
102188997	0.0366684	0.900014	-0.037974	0.999989	-0.00425304	0.991697	USP7
106502928	-2.24442	0.000725983	-0.108984	0.999989	-2.36509	0.000166813	APLNR
102190374	-0.320338	0.159653	-0.0456014	0.999989	-0.365435	0.469588	TSC22D4
100861270	0.114909	0.763725	0.189946	0.999989	0.306467	0.607987	GPAT4
102184989	0.175961	0.535222	-0.0903416	0.999989	0.0850372	0.884745	FEM1A
100860958	-0.227487	0.791368	0.239026	0.999989	0.0153919	0.990499	CD36
102170194	1.35572	0.000252428	0.0912326	0.999989	1.44766	2.75e-05	NEDD4L
102181906	0.0987048	0.741665	0.131486	0.999989	0.229374	0.579142	EAF1
102191441	-0.980879	0.131884	-0.759093	0.999989	-1.75188	0.000545449	SPON1
102175019	-0.057032	0.873175	-0.0737004	0.999989	-0.135497	0.730351	CCAR2
102173075	0.743356	0.000572947	0.372336	0.999989	1.11896	0.0133419	SLC25A5
108638530	-0.187402	0.401396	-0.107337	0.999989	-0.295487	0.591377	MESDC1
102174417	0.165596	0.674168	-0.0608666	0.999989	0.102804	0.850723	YWHAH
102188740	-0.292949	0.548377	-0.0197099	0.999989	-0.319632	0.58453	VCL
102188328	0.0169095	0.97662	0.0406889	0.999989	0.0566614	0.926466	DNAJC3
102191683	0.681289	0.0103474	0.503054	0.999989	1.18582	0.00631541	ZNF75D
102179941	0.42383	0.221607	-0.0146653	0.999989	0.408931	0.420154	ABHD17A
1485867	-0.277802	0.939126	-1.66642	1	-1.93677	0.153583	ND6
102171133	0.118287	0.913096	0.294574	0.999989	0.418202	0.714998	FADS2
102190073	0.336748	0.161511	0.147879	0.999989	0.487266	0.432905	HACD2
102178125	0.669428	0.124296	0.365935	0.999989	1.03282	0.00753273	SLC22A23
102187125	0.575411	0.0416801	0.109276	0.999989	0.685832	0.083077	ALDH7A1
102187544	-0.149153	0.8113	0.029954	0.999989	-0.12238	0.849428	HDAC1
102183297	1.07074	9.92e-05	-0.405496	0.999989	0.672614	0.58595	LOC102183297
102180241	-0.44719	0.401928	0.343903	0.999989	-0.103444	0.841988	LGR4
102187027	-0.36579	0.520511	0.0794545	0.999989	-0.284869	0.723013	AGAP3
102177723	-0.0655216	0.886109	0.114198	0.999989	0.046071	0.932341	SNX17
102171100	-0.347279	0.241516	0.0191128	0.999989	-0.329072	0.439356	CD47
102185770	-0.0499237	0.945871	0.136344	0.999989	0.0842186	0.87379	PTOV1
102174547	0.658324	0.0123713	0.123472	0.999989	0.783128	0.0642332	ATP6V1E1
102182369	1.0928	6.79e-06	-0.0427306	0.999989	1.05002	0.00241858	SCP2
102184365	0.0256896	0.953997	-0.050384	0.999989	-0.0247776	0.968642	SUPT5H
102171672	-1.52002	0.0591956	0.437502	0.999989	-1.07981	0.202662	ALDH4A1
100860927	0.62949	0.433849	0.254068	0.999989	0.883213	0.139241	B4GALT1
102189904	0.690307	0.00138485	0.0688521	0.999989	0.762075	0.181766	ATP6V0E1
102181336	0.253017	0.281866	0.0091816	0.999989	0.262121	0.606295	HGS
102181190	0.693158	0.0838242	0.312666	0.999989	1.00682	0.0467578	RASSF3
100860894	0.025802	0.975367	0.0726276	0.999989	0.101928	0.937889	PTGIS
102169727	0.136566	0.629976	0.0318935	0.999989	0.168232	0.742446	ACTR1A
102169074	0.0774028	0.910676	-0.0398723	0.999989	0.0336466	0.949954	SAR1A
102171851	-0.458445	0.474219	1.75642	0.0200315	1.29893	0.00857835	RNF128
100861199	-2.68481	0.0169619	0.523372	0.999989	-2.15678	0.033778	PAG-3
102172837	0.108145	0.803563	0.0254845	0.999989	0.132831	0.789006	LOC102172837
102184405	0.426884	0.491563	-2.6447	2.99e-07	-2.22881	1.54e-08	PRSS23
102185606	0.260444	0.546516	0.0161304	0.999989	0.276907	0.626346	NAA50
102188280	-0.325362	0.276511	0.0546764	0.999989	-0.276419	0.513624	LDB1
106501981	0.920065	0.00924685	-0.106802	0.999989	0.8188	0.286195	TMEM125
102187978	0.540855	0.00267045	0.0560126	0.999989	0.602413	0.464313	MYH14
102187213	0.105734	0.720549	-0.132663	0.999989	-0.0291781	0.945936	POLR2E
102173581	0.25427	0.512683	0.16998	0.999989	0.425259	0.343071	CHMP4B
102170818	-0.175662	0.571373	-0.013916	0.999989	-0.189237	0.72872	GNA13
102183583	-0.060716	0.904483	0.113684	0.999989	0.0470116	0.935249	HUWE1
102189377	0.458398	0.200964	-0.0729067	0.999989	0.386169	0.434586	RANGAP1
102180688	-0.238083	0.344723	0.19306	0.999989	-0.0424479	0.963086	PCSK7
102175309	0.194214	0.619167	0.0743887	0.999989	0.263358	0.498055	IPO5
102177952	0.071515	0.848084	-0.209718	0.999989	-0.13937	0.79492	MAST2
102182549	0.0236393	0.952818	-0.235437	0.999989	-0.215381	0.443606	PTPN23
102177392	0.182418	0.677773	0.242466	0.999989	0.425623	0.402537	RAB31
102190237	0.400844	0.0220271	0.0354631	0.999989	0.434404	0.1925	PSMC1
100860811	-0.54988	0.0126825	-0.274783	0.999989	-0.832693	0.0336256	CD81
102168419	0.149828	0.820095	0.443922	0.999989	0.600542	0.545732	SLC13A4
102168606	0.277559	0.625835	0.198201	0.999989	0.473437	0.297084	ATP5G2
102182400	0.295944	0.22745	-0.0491422	0.999989	0.244795	0.445283	CDC37
102187371	-2.99263	4.51e-06	-0.438093	0.999989	-3.44309	1.79e-06	PLAT
102178107	-0.770344	0.346069	-0.825335	0.999989	-1.60841	0.0536109	TIMP2
102180866	0.550607	0.151907	0.23218	0.999989	0.783312	0.0691349	IPO7
102188849	0.329548	0.335526	-0.0368699	0.999989	0.29177	0.514781	HSPA9
102189060	0.175365	0.596047	0.0933155	0.999989	0.267721	0.481421	SF3A1
102173741	-0.817267	0.281158	-0.241768	0.999989	-1.06366	0.0074366	ARSI
102171806	-0.0667174	0.876166	0.0901161	0.999989	0.0229564	0.970668	UBE4B
102172751	0.241348	0.389467	0.00728403	0.999989	0.246085	0.490396	PRMT1
102188264	0.552852	0.0263448	0.053471	0.999989	0.607964	0.167038	LOC102188264
102172093	0.166851	0.604528	-0.0444447	0.999989	0.119567	0.764605	AP2B1
102182386	0.495489	0.248047	0.0753711	0.999989	0.569428	0.240435	KIAA1551
102177077	0.00347741	0.995622	0.0866957	0.999989	0.0869514	0.870114	EPRS
108634517	0.482928	0.262864	0.10503	0.999989	0.588972	0.35055	LOC108634517
102175839	0.576503	0.229401	0.499329	0.999989	1.07421	0.00130045	RPL39
102185516	-0.371904	0.47077	0.283646	0.999989	-0.0835192	0.941223	KCNK5
102186150	-0.0494342	0.880136	-0.0914109	0.999989	-0.139977	0.839628	PPP1R37
102182026	0.259614	0.291837	0.0705993	0.999989	0.33109	0.507058	LONP1
102173324	-0.666114	0.285601	0.350704	0.999989	-0.311832	0.751641	P2RX4
106503988	-0.829457	0.189326	0.162612	0.999989	-0.669863	0.239852	MAFK
102176699	0.420563	0.441289	0.252886	0.999989	0.674491	0.0123634	MDH1
102177530	0.398162	0.0533038	0.0612229	0.999989	0.45815	0.126716	ERH
102168959	-6.90679	2.19e-05	-0.978526	0.999989	-7.90312	5.9e-21	LOC102168959
102178287	0.215871	0.630884	0.0810663	0.999989	0.297632	0.621888	HM13
100861580	-0.433817	0.48768	0.489568	0.999989	0.0598734	0.966551	NPPC
102170811	-0.0015541	0.99919	-0.42386	0.999989	-0.435531	0.523131	SMTN
102188482	1.62354	0.000123163	0.407489	0.999989	2.03477	1.19e-05	DESI1
102185164	0.122773	0.79464	0.291289	0.999989	0.419924	0.662706	SHROOM3
102176848	0.155247	0.871697	-0.281159	0.999989	-0.134768	0.86932	P3H1
102176082	-0.657219	0.307017	0.19272	0.999989	-0.45934	0.623112	MGLL
102174446	-0.896002	0.47615	-0.767082	0.999989	-1.6815	0.126067	TNXB
106503929	-0.421199	0.233766	0.0654063	0.999989	-0.357138	0.447925	HCFC1
102187802	0.113971	0.674558	0.0226726	0.999989	0.135594	0.740708	CSNK1D
102188896	-0.0575915	0.954802	0.105418	0.999989	0.0528149	0.963803	CLDN7
102185438	-0.729579	0.759849	0.432936	0.999989	-0.295314	0.881035	NR4A1
102170169	0.0205061	0.967258	-0.0404533	0.999989	-0.0229137	0.964108	SF3B3
102186719	0.0773133	0.869834	0.0502466	0.999989	0.128997	0.87286	PELP1
102188207	-0.42505	0.617013	0.760883	0.999989	0.339068	0.8009	HPSE
102171874	-0.0563416	0.931692	-0.133492	0.999989	-0.192113	0.744394	LOC102171874
102171867	0.367952	0.327412	0.136242	0.999989	0.505707	0.362541	RNF126
102180080	0.0257114	0.985521	0.609661	0.999989	0.632424	0.445763	DUSP1
102187152	0.286927	0.480995	0.0950209	0.999989	0.383699	0.572485	PEX14
102168734	0.146908	0.657332	-0.011826	0.999989	0.134574	0.791007	DLST
102187496	0.62244	0.00294182	0.0416855	0.999989	0.662447	0.0134502	LOC102187496
102182646	-0.412334	0.495279	0.272679	0.999989	-0.135269	0.909783	ASAP3
102179919	0.212385	0.514709	0.135799	0.999989	0.351343	0.616955	SHMT2
108637159	-0.361498	0.569178	-0.297554	0.999989	-0.653461	0.509138	FAM84A
102188798	-0.705373	0.000662959	-0.262144	0.999989	-0.974294	0.00141136	PPP1R9B
102170649	-0.510685	0.32446	0.0680279	0.999989	-0.444066	0.369878	IGSF8
102174457	-0.336666	0.19503	0.109698	0.999989	-0.229215	0.401087	DOCK1
102170071	-0.170287	0.633408	-0.155849	0.999989	-0.330425	0.350369	DDX6
102169859	0.0316911	0.956895	0.128378	0.999989	0.15917	0.758011	MED15
102176666	-0.0274598	0.972388	0.353393	0.999989	0.325717	0.519198	VDAC3
102173716	-0.417261	0.0514128	-0.000661008	0.999989	-0.422611	0.131918	GLUD1
108637680	0.52235	0.127185	0.054219	0.999989	0.578396	0.26153	LOC108637680
100861080	-0.0257492	0.950958	0.388263	0.999989	0.365175	0.570354	SGPL1
102176290	0.435115	0.220852	0.1535	0.999989	0.587689	0.0660745	LOC102176290
102181896	-0.206404	0.310803	-0.108346	0.999989	-0.316753	0.362316	ALKBH5
102190848	0.775424	0.00724123	0.217723	0.999989	0.994005	0.0100854	SHFM1
102187814	0.281384	0.307017	0.159561	0.999989	0.44149	0.302574	ARL8B
102175330	0.41173	0.156187	0.361749	0.999989	0.774061	0.0805729	TTYH2
102176915	-1.25067	0.215756	0.347185	0.999989	-0.895386	0.388455	LOC102176915
102191485	-0.552075	0.000296852	-0.133581	0.999989	-0.690643	0.0157803	MAP7D1
102184104	0.635208	0.383986	0.794499	0.999989	1.43507	0.00243281	TNFRSF21
102172748	0.0710072	0.879795	0.0712249	0.999989	0.142063	0.803545	VPS35
100861039	0.189458	0.823749	0.060696	0.999989	0.242465	0.714503	PLOD3
102188514	-0.152217	0.701025	0.0857829	0.999989	-0.0668614	0.905373	STAU1
102185665	0.201057	0.560768	0.0022482	0.999989	0.200968	0.649713	RABL6
108635827	0.165873	0.681401	-0.0129426	0.999989	0.156407	0.86704	REPIN1
102177626	0.285671	0.162111	0.358624	0.999989	0.646732	0.211462	ENTPD4
102185628	-0.122569	0.824799	-0.0860582	0.999989	-0.210178	0.696176	ERLIN2
102190445	0.00782905	0.991668	-0.0618423	0.999989	-0.0597664	0.922151	SMARCA5
102178963	0.00640789	0.993354	0.0297595	0.999989	0.0342007	0.956293	MAN1A2
102177371	-0.423145	0.0968855	-0.33544	0.999989	-0.768556	0.158454	MYH10
102181532	-0.0725662	0.785481	0.0377151	0.999989	-0.0367619	0.925386	PAFAH1B1
102170249	0.27333	0.349353	-0.10563	0.999989	0.168028	0.758241	GPAA1
102184865	0.416274	0.0892663	0.0372789	0.999989	0.451688	0.143772	CCT6A
102181918	0.00290515	0.994912	0.0540071	0.999989	0.0543851	0.893104	ATXN2L
102191476	-0.962782	0.227191	0.112665	0.999989	-0.844815	0.432397	ECEL1
102168701	0.51904	0.0182062	0.177249	0.999989	0.693953	0.00220009	LOC102168701
102183790	0.180344	0.567017	-0.0201141	0.999989	0.158581	0.649438	RAD23B
102172515	0.627989	0.239118	0.249024	0.999989	0.871232	0.0417911	ESYT1
102187260	0.233659	0.611236	0.38244	0.999989	0.61965	0.401264	WIPF2
102181316	0.133536	0.859803	-0.250789	0.999989	-0.120421	0.867193	RPN2
102188119	-0.340087	0.627122	-0.485777	0.999989	-0.833845	0.167556	P3H3
102183955	0.548232	0.0386952	0.105628	0.999989	0.653555	0.0662761	TIMM13
102181764	0.0409145	0.924667	0.183177	0.999989	0.22094	0.552127	SMC1A
102183538	0.30986	0.207514	-0.0599917	0.999989	0.250083	0.562105	DYNLL2
102178295	-0.685865	0.237989	-0.0274125	0.999989	-0.71028	0.335717	HIP1R
102185367	-0.338841	0.593571	-0.162028	0.999989	-0.498801	0.543261	MAPKBP1
102188972	-0.141858	0.726144	-0.0249007	0.999989	-0.1677	0.700917	SUPT6H
102190839	0.0862406	0.822461	0.332259	0.999989	0.419787	0.39693	MVP
102187521	-0.159052	0.5613	0.103642	0.999989	-0.0563034	0.89857	AKT2
102176709	0.202727	0.559003	0.188977	0.999989	0.38549	0.371953	MRPL17
102178934	0.421144	0.143496	0.0666219	0.999989	0.488058	0.18017	SRSF9
102178758	-6.87733	1	-4.43085	1	-11.3424	7.42e-75	UPK1A
102187824	-0.596	0.00257366	0.103862	0.999989	-0.49723	0.150602	CREBBP
102171639	-0.0924402	0.753372	-0.0648073	0.999989	-0.1559	0.81586	FBRSL1
102183289	-0.0878094	0.731033	0.193331	0.999989	0.101755	0.759697	MKI67
100860963	0.73431	0.000114079	0.0491757	0.999989	0.783342	0.0112089	DAD1
106502044	0.115715	0.747039	-0.118045	0.999989	-0.00515555	0.99118	LOC106502044
102190747	0.299348	0.292149	0.0796895	0.999989	0.377954	0.176727	NDUFS2
108633277	-0.132379	0.823744	-0.00524675	0.999989	-0.140444	0.798312	LOC108633277
102174576	1.52738	0.00262207	0.272337	0.999989	1.80494	9.4e-05	PROM2
100860912	-0.265037	0.293657	0.0452711	0.999989	-0.222393	0.627079	AGPAT1
102185667	0.218438	0.594144	-0.244687	0.999989	-0.0237712	0.98023	ADRM1
100861401	0.458203	0.0771241	-0.0528298	0.999989	0.403786	0.214053	UBL5
102171284	-0.141722	0.49082	-0.0702401	0.999989	-0.212355	0.609302	CMTM6
102184256	-0.023181	0.972093	0.00850429	0.999989	-0.0171883	0.980759	KIF5B
102169722	-1.67965	4.66e-15	-0.319852	0.999989	-2.01216	0.000261991	TGFBR3
102186796	-0.419324	0.0976328	0.041063	0.999989	-0.381807	0.201329	MSL1
102172015	-0.103828	0.839904	0.0173626	0.999989	-0.0895542	0.857703	KLHDC3
102188080	-0.176167	0.508886	-0.0106418	0.999989	-0.188389	0.558899	NCOR1
102180427	0.285462	0.633062	0.156578	0.999989	0.440798	0.0841499	SUB1
102179666	0.0067398	0.984516	-0.0357015	0.999989	-0.0293806	0.956554	REXO1
108633361	-0.234088	0.680174	0.0100827	0.999989	-0.225557	0.723744	FGD5
102189994	-0.471784	0.655043	0.193942	0.999989	-0.293276	0.807149	IGSF10
102181637	0.227476	0.21507	-0.00157526	0.999989	0.224689	0.562069	SLC35B2
102169474	0.0286601	0.923515	-0.132851	0.999989	-0.10662	0.778114	IPO9
102188284	-0.332823	0.338831	-0.103531	0.999989	-0.440339	0.208339	WHSC1L1
102175438	0.643013	0.0803697	0.483903	0.929906	1.12389	0.000498241	SLC43A2
102188266	-1.91276	3.81e-08	-0.159021	0.999989	-2.08139	1.68e-05	TNS1
102171321	0.389425	0.123695	0.0693149	0.999989	0.45907	0.300268	G6PD
102182909	2.05982	0.00104621	1.7374	0.575914	3.80805	1.5e-06	HSD17B1
102181957	0.0800906	0.850539	-0.0132099	0.999989	0.0637166	0.890561	SYNCRIP
102183420	0.332333	0.642823	0.0939445	0.999989	0.425142	0.231892	PERP
102175861	-0.250271	0.446591	0.0280993	0.999989	-0.225808	0.534371	SEMA4C
102191101	-0.245683	0.690372	-0.0252517	0.999989	-0.274392	0.582318	B4GALT2
108638641	-2.17226	0.0211074	-0.486809	0.999989	-2.6731	1.62e-08	PLXND1
100861387	-0.130957	0.777582	0.090298	0.999989	-0.036201	0.971212	ALAS1
102186298	-0.188294	0.614629	-0.185952	0.999989	-0.374977	0.351016	2021-09-08
102191393	0.765849	0.000513393	0.24372	0.999989	1.0103	0.00405599	ATP6V0B
102172370	0.181995	0.738604	0.149388	0.999989	0.335361	0.72526	FAM84B
102183627	-0.195837	0.861815	0.286287	0.999989	0.0921369	0.941223	ZFP36
102184821	-0.375404	0.384802	-0.0572968	0.999989	-0.434004	0.314335	APMAP
102184134	-1.26731	0.0798416	-0.714936	0.999989	-1.99216	0.00524331	IGFBP7
102182439	0.203211	0.691199	0.027355	0.999989	0.228957	0.658987	GABARAP
108637839	0.630212	0.190297	0.481378	0.999989	1.11313	0.0056782	MIF
102180564	-0.72855	0.0304461	0.0725142	0.999989	-0.661861	0.0635333	TACC1
102189496	0.515946	0.572545	0.365324	0.999989	0.874948	0.149973	ASPH
102180718	-0.236302	0.586027	0.054372	0.999989	-0.180211	0.804527	AGO1
102176373	-0.0924281	0.877231	-0.162157	0.999989	-0.261278	0.645501	EPB41
102178184	0.69961	0.0638646	0.111553	0.999989	0.819161	0.433742	TFAP2C
102177440	-1.45166	3.13e-06	0.035447	0.999989	-1.42934	0.0174758	LAMA4
102174518	0.445525	0.252286	-0.019022	0.999989	0.430852	0.507677	PPARD
100861349	0.472964	0.040306	0.142645	0.999989	0.617437	0.212453	NDUFB8
102175088	-0.103307	0.902488	0.10546	0.999989	0.00572156	0.996324	ZFYVE27
102172367	-0.287637	0.355592	-0.0902043	0.999989	-0.379634	0.398025	FKBP1A
102182081	-1.07224	0.0010808	0.157977	0.999989	-0.916038	0.0122452	OBSL1
102172384	0.430367	0.307162	0.149092	0.999989	0.581855	0.397412	BLMH
102172355	-0.586052	0.155924	0.231213	0.999989	-0.361909	0.510891	MAN1A1
102170931	-0.864156	0.0290944	-0.497759	0.999989	-1.37405	0.0159299	PKD1
106503534	-0.328232	0.742941	0.178101	0.999989	-0.160257	0.868748	GATA6
102179565	0.291833	0.2952	-0.0820997	0.999989	0.206107	0.513455	SNX3
100861300	-2.30058	4.37e-09	-0.320152	0.999989	-2.63215	1.09e-09	TGFBR2
102191012	0.118617	0.718937	0.0433623	0.999989	0.163758	0.802666	TBC1D10B
102179081	-0.207824	0.617932	0.177961	0.999989	-0.0317405	0.946534	CDC42EP1
106503491	-0.348664	0.0900412	-0.0400566	0.999989	-0.390892	0.148801	WASF2
102182243	-0.328491	0.401473	-0.309223	0.999989	-0.642774	0.0854115	EXT2
102182901	-0.228559	0.685051	-0.0352345	0.999989	-0.263928	0.673326	SAMD4B
102172925	0.525928	0.0544811	-0.0881819	0.999989	0.43535	0.188204	DYNLL1
102183869	0.455914	0.0923309	0.253516	0.999989	0.711466	0.0996389	DIAPH1
102168865	-0.161731	0.760133	0.184403	0.999989	0.0227654	0.973003	PDXK
102190100	-2.01874	0.0549415	-0.0601348	0.999989	-2.08448	0.0165849	RARRES2
102177598	0.890177	0.000478839	-0.0182696	0.999989	0.872727	0.0357204	RTN3
102179583	-0.830474	0.31418	0.232172	0.999989	-0.603309	0.358855	DHRS3
102171892	-0.988544	0.0777837	-0.0717929	0.999989	-1.07077	0.0965987	PKIG
102170734	0.627724	0.0641302	0.434329	0.999989	1.06434	0.00132416	ACOX1
102173637	0.42252	0.296467	0.426822	0.999989	0.853484	0.150012	MFHAS1
100861309	0.10243	0.883116	0.152503	0.999989	0.258727	0.792897	PPARG
102172586	0.00186536	0.997508	0.0611809	0.999989	0.0619824	0.892011	PRCC
102183379	-0.26616	0.531785	-0.368195	0.999989	-0.645264	0.247198	TXNIP
102184139	-0.0247627	0.957287	-0.0856862	0.999989	-0.114277	0.792611	ILF3
102185138	0.676227	0.0049022	0.228963	0.999989	0.903048	6.82e-05	SH3GLB1
102185385	0.639907	0.11336	0.17935	0.999989	0.818767	0.0397735	CBL
106502278	0.22394	0.635979	0.19303	0.999989	0.417758	0.447768	FAM32A
102186397	-0.0146873	0.974542	-0.0412504	0.999989	-0.0571892	0.90871	UBQLN1
102178214	0.966339	0.0657833	0.394169	0.999989	1.3669	0.0207766	PLS1
102181235	0.214243	0.861922	-0.230541	0.999989	-0.0239148	0.980707	P3H4
102186077	0.0207036	0.966817	0.0674425	0.999989	0.0867262	0.863967	GLYR1
108633812	0.354122	0.470264	-0.14405	0.999989	0.212859	0.814733	BOK
108633205	0.347627	0.191027	0.171317	0.999989	0.518789	0.132011	SAE1
102184684	0.39997	0.474275	0.295112	0.999989	0.699131	0.29699	AMDHD2
102183164	-0.171381	0.677751	0.103533	0.999989	-0.0695524	0.90178	RAB6A
102189090	0.243738	0.376164	0.0696605	0.999989	0.311953	0.391755	PPP4C
102189223	-0.246532	0.612102	-0.0247804	0.999989	-0.276595	0.597492	UBR5
102171795	0.348348	0.260563	0.10425	0.999989	0.450248	0.242843	XPO1
102185946	0.615088	0.0479162	0.333273	0.999989	0.954462	0.239109	ATP2C2
102173169	-0.029996	0.943344	0.0639479	0.999989	0.0326639	0.94628	POLDIP3
102184768	0.996552	0.127175	0.753814	0.999989	1.74636	1.02e-07	ITPR3
102190565	0.168255	0.777582	-0.0639177	0.999989	0.0993883	0.871526	GNL1
102173272	0.0524233	0.878752	0.0916687	0.999989	0.140945	0.702484	RBMX
102172158	0.124937	0.720244	0.101015	0.999989	0.225828	0.643235	ANP32A
102183482	0.208116	0.844554	-0.311196	0.999989	-0.115955	0.921465	MYOF
102188099	0.138473	0.701433	-0.0691274	0.999989	0.0665303	0.880975	DDX39B
102174499	-0.0411058	0.938522	0.03706	0.999989	-0.0100436	0.987169	PRRC2C
102169936	0.50643	0.0991479	-0.119612	0.999989	0.393484	0.731647	PRRT4
102180873	0.43553	0.0753671	0.075914	0.999989	0.509637	0.124484	HSBP1
102190759	0.226902	0.67631	0.0663436	0.999989	0.289763	0.548229	HK1
102188101	0.6025	0.012542	0.0841337	0.999989	0.68795	0.127634	RHOT2
102170352	0.215246	0.400955	-0.00348522	0.999989	0.211388	0.659801	USF2
100860812	0.0202987	0.983176	0.0952093	0.999989	0.106665	0.89622	IGFBP4
102185622	-0.415624	0.559482	0.2469	0.999989	-0.178856	0.832816	ARHGAP29
102182093	1.1323	0.00210647	0.404514	0.999989	1.54089	0.0140182	TMEM120A
102178736	0.377712	0.135164	-0.302353	0.999989	0.0698284	0.892849	SPTLC2
102182923	0.0543213	0.908014	-0.0661243	0.999989	-0.00992826	0.991011	ZDHHC3
100861084	0.0559205	0.892336	0.0210196	0.999989	0.0746978	0.863992	SEC24C
102170434	0.200287	0.631249	-0.0816954	0.999989	0.116518	0.819926	SURF4
102179957	-0.279373	0.24811	0.213832	0.999989	-0.066769	0.887267	LRRC8A
102179059	0.18822	0.591249	0.0697771	0.999989	0.258459	0.573757	AFG3L2
102179148	0.433197	0.113928	0.126916	0.999989	0.560625	0.19899	VARS
102182020	0.526906	0.00202423	-0.150783	0.999989	0.378992	0.561083	CRELD2
102190414	0.283425	0.513066	-0.391064	0.999989	-0.102933	0.916827	PTGR1
102187383	-0.236437	0.585293	0.0538038	0.999989	-0.185082	0.719118	EP300
100861088	0.402926	0.150762	-0.0714426	0.999989	0.328007	0.237356	TOMM20
102183433	-0.222526	0.673319	-0.078978	0.999989	-0.301818	0.632368	ZBTB10
102172511	-0.124755	0.6487	-0.0633117	0.999989	-0.192791	0.564685	SPCS3
102183764	-0.488639	0.340196	-0.0295539	0.999989	-0.521356	0.0641237	NCOA4
102177094	0.672949	0.00966788	0.109706	0.999989	0.784544	0.155414	CANT1
108636200	0.741302	0.01821	0.177042	0.999989	0.916578	0.0013825	C6H4orf3
102176569	-0.606262	0.0762698	0.08293	0.999989	-0.526529	0.151626	CTDSP1
102183922	0.437523	0.0998963	0.223466	0.999989	0.660608	0.0367087	QARS
102191135	0.323874	0.30776	0.0450422	0.999989	0.368406	0.387009	ATP6V1B2
100860857	0.627834	0.277174	-0.191204	0.999989	0.442591	0.734966	ABCG2
102173888	-0.25354	0.297525	0.00210389	0.999989	-0.255824	0.437494	CHD2
102186116	0.136498	0.689459	0.225999	0.999989	0.356927	0.195645	ANP32B
102169057	0.115377	0.694605	-0.136414	0.999989	-0.0224498	0.966082	SCAMP2
102187322	-1.05161	0.158136	-0.417512	0.999989	-1.47713	1.95e-06	EHD4
102170174	0.464882	0.241224	0.00468822	0.999989	0.468081	0.33624	MYO18A
100860789	-0.386156	0.801204	1.20057	0.999989	0.807085	0.322218	BMP4
106502236	-0.181191	0.616161	-0.107758	0.999989	-0.292168	0.474751	CTBP1
102168502	0.969635	0.0094294	0.116305	0.999989	1.08722	0.0309643	EFNA1
102186729	0.854218	0.0456405	0.311678	0.999989	1.16456	0.000703063	ANKS1A
102169352	-0.210471	0.648932	-0.00178062	0.999989	-0.213672	0.686554	SRCAP
102181141	-0.621005	0.00512601	0.0807827	0.999989	-0.538566	0.285262	GPR153
102182445	0.37656	0.315635	0.299652	0.999989	0.674592	0.000665	SSR3
102178316	0.0784819	0.825415	0.127252	0.999989	0.203536	0.645172	EHMT2
102178604	0.00626364	0.986034	0.00771078	0.999989	0.0105066	0.980369	TMBIM4
102189503	-0.324524	0.283991	-0.0538955	0.999989	-0.383214	0.282398	LOC102189503
102168542	-0.297966	0.531714	0.134498	0.999989	-0.161766	0.839798	SFXN1
102187892	-0.150131	0.720804	-0.100621	0.999989	-0.254156	0.515864	POLR2A
102172361	0.670057	0.00391904	0.0303415	0.999989	0.700683	0.0757351	CCT4
102180150	-0.125321	0.705646	0.106717	0.999989	-0.0188604	0.97806	ARHGEF1
102176062	0.00960833	0.983502	0.0422422	0.999989	0.0507559	0.919982	OSBP
102175866	0.968707	0.00706635	0.891499	0.999989	1.86882	0.0131705	SLC15A1
102179197	-0.414582	0.452303	0.393863	0.999989	-0.0267191	0.967597	ABCA1
102179706	0.128228	0.803935	-0.120262	0.999989	0.00585937	0.98823	TMED3
102187080	0.602729	0.0947173	0.0451434	0.999989	0.650875	0.253746	AGPAT3
102182270	-0.121472	0.795389	-0.00739052	0.999989	-0.132211	0.794168	RING1
102184540	0.562118	0.0672601	0.190917	0.999989	0.750205	0.0111543	EIF3H
102171622	-0.642574	0.430285	0.32518	0.999989	-0.308859	0.798986	ADA
102188973	-0.125362	0.812607	-0.0230205	0.999989	-0.152347	0.785126	TOP2A
102181442	0.0844961	0.89699	0.0863018	0.999989	0.164057	0.810445	GPX1
102181894	0.15726	0.802594	-0.243798	0.999989	-0.0918817	0.892011	ACLY
102176849	-0.438	0.496086	0.215965	0.999989	-0.219971	0.824224	CLIP2
102181739	0.0864019	0.879795	0.0996389	0.999989	0.181809	0.730988	ARHGEF2
102189980	-0.164405	0.581077	-0.0616329	0.999989	-0.227632	0.627392	GAS2L1
102184904	0.357841	0.296467	0.0870616	0.999989	0.443064	0.121387	CCNG1
106502076	-0.0739102	0.895638	-0.141419	0.999989	-0.222109	0.686419	ESYT2
102172629	-0.02591	0.962024	0.0662467	0.999989	0.0371362	0.943001	PABPN1
102189107	0.00614458	0.986867	-0.0812227	0.999989	-0.0771274	0.833227	RBM10
102170375	0.0645816	0.879534	0.0684831	0.999989	0.133994	0.829082	AXIN1
102188690	0.268072	0.553837	0.215278	0.999989	0.479177	0.159499	EIF3E
102185595	0.607103	0.0424074	0.134708	0.999989	0.741732	0.0320229	FBL
102185641	0.00484954	0.99398	-0.0951954	0.999989	-0.0946697	0.845674	KDM5C
102175069	-0.0955556	0.812997	-0.0653515	0.999989	-0.162218	0.761882	RBM15B
102184837	-0.671468	0.276039	0.0986924	0.999989	-0.570832	0.478427	ZFHX3
102189604	0.0923465	0.815638	-0.0545493	0.999989	0.034072	0.932565	RAB2A
102176802	0.207214	0.656574	0.149063	0.999989	0.357872	0.648255	VAV2
102169777	0.0723055	0.94595	0.388458	0.999989	0.464235	0.679597	GDF6
102188461	-0.295846	0.299759	-0.0702857	0.999989	-0.369737	0.164933	TMEM248
102175732	-0.367296	0.173354	-0.159372	0.999989	-0.52992	0.0869079	TMEM59
102168658	0.210203	0.292149	-0.0789159	0.999989	0.130895	0.810995	KIAA2013
102191124	-0.451722	0.0190391	-0.0953601	0.999989	-0.551091	0.0198262	USP11
102177420	0.294418	0.172023	0.209193	0.999989	0.504603	0.282723	IL17RA
102188269	0.579146	0.0159504	0.00403631	0.999989	0.581127	0.0165849	NUDC
102177131	-0.237186	0.599421	-0.105868	0.999989	-0.343559	0.48273	ATXN7L3B
102183475	0.0299412	0.983176	0.298597	0.999989	0.334575	0.785126	NUPR1
102186772	0.329598	0.564631	-0.10489	0.999989	0.217562	0.741464	FERMT2
102180375	2.75607	2.47e-05	0.216887	0.999989	2.97732	1.9e-05	EPHB6
106502290	0.255179	0.483016	0.0258435	0.999989	0.281029	0.608716	C7H19orf43
102180964	-0.0203508	0.979738	0.101056	0.999989	0.0860211	0.944163	SYNGR2
102180615	0.436812	0.200978	0.26885	0.999989	0.708653	0.162932	ANKRD13A
102183994	-0.566045	0.0270217	-0.109126	0.999989	-0.680445	0.019584	MBTPS1
102183086	0.10487	0.888299	-0.0436772	0.999989	0.0580557	0.925245	TPRG1L
102177922	0.611365	0.0571836	-0.165499	0.999989	0.445109	0.377516	CLUH
102184804	-0.0866149	0.818978	-0.0635325	0.999989	-0.154233	0.71147	NSD1
102177669	-0.239273	0.594211	-0.150678	0.999989	-0.388316	0.51622	GORASP1
100861373	0.196221	0.629096	0.099171	0.999989	0.29262	0.30011	CYFIP1
102191664	0.291708	0.475745	0.0134521	0.999989	0.303083	0.467947	ANP32E
102187137	0.648642	0.0582401	-0.0268507	0.999989	0.617536	0.0422817	REEP5
106503005	-0.309987	0.583996	-0.137926	0.999989	-0.448222	0.475804	IER5
102175373	-0.00110514	0.998798	-0.0877535	0.999989	-0.0901648	0.842868	BCL2L13
102174070	0.291435	0.573693	0.0313837	0.999989	0.317248	0.469588	CDV3
102173241	-0.163282	0.696947	-0.000905549	0.999989	-0.168002	0.690353	FAM134A
102181924	-0.0947343	0.896241	0.0425449	0.999989	-0.0545866	0.937905	INPP5A
102174743	-0.0315155	0.967258	0.0191688	0.999989	-0.0140439	0.986108	TLE3
102180358	0.0227658	0.952348	-0.266743	0.999989	-0.251576	0.63045	HMGN2
102178646	-0.481525	0.13605	0.0293077	0.999989	-0.458045	0.259832	RERE
102178199	0.183018	0.69638	0.0799045	0.999989	0.259854	0.504904	UBC
102184122	-0.342528	0.552592	0.224429	0.999989	-0.12719	0.874705	FZD4
102188232	-0.478942	0.340079	0.0671039	0.999989	-0.41191	0.479474	NDFIP2
102185324	0.112624	0.798983	-0.125348	0.999989	-0.0210129	0.97806	PEA15
106502798	-0.576586	0.421432	0.238591	0.999989	-0.334638	0.757744	NFATC2
102169609	-0.340119	0.124793	0.0164206	0.999989	-0.328312	0.393061	EFR3A
102179112	-0.255513	0.431607	0.0343957	0.999989	-0.22002	0.713398	MROH1
102177464	-0.0777766	0.871493	0.00156792	0.999989	-0.0796372	0.888306	ZNF207
102170392	0.61469	0.0217212	0.0477311	0.999989	0.660901	0.0198545	CCT2
102188525	0.35539	0.47003	0.251517	0.999989	0.60743	0.0981999	SLC25A1
102190482	0.279155	0.345097	0.104998	0.999989	0.382912	0.196062	UBE2I
102190485	1.00556	0.000300109	0.317045	0.999989	1.32235	7.03e-07	GNG5
102185947	0.780283	0.00215995	0.355767	0.999989	1.13975	0.0249004	LSR
102183804	0.460682	0.233089	0.276338	0.999989	0.740052	0.185004	MYBL2
102171902	0.20633	0.719037	0.203101	0.999989	0.409037	0.293817	NEK7
100860799	0.399252	0.137779	-0.246813	0.974508	0.149644	0.708387	GHITM
102185230	-1.91698	1	0.55305	0.999989	-1.37974	0.634848	IFI6
102177259	0.0646835	0.922948	0.0805225	0.999989	0.140009	0.785126	ILK
102169433	0.57025	0.0217212	0.106177	0.999989	0.676397	0.0799974	LOC102169433
102182076	0.153552	0.808979	0.0868341	0.999989	0.236878	0.67557	NCKAP1
102189720	-0.236175	0.700627	-0.140208	0.999989	-0.382473	0.412354	MYO1B
102173267	-0.386936	0.333305	-0.0724095	0.999989	-0.459061	0.331518	MAP3K11
102186791	0.702742	0.0595016	0.412317	0.999989	1.12122	0.101205	SOAT1
102181091	0.0635254	0.847677	0.0865752	0.999989	0.149029	0.701651	NASP
102184794	-0.419207	0.455549	-0.169868	0.999989	-0.593487	0.103198	LOC102184794
102169799	0.598013	0.0141092	0.00393673	0.999989	0.601559	0.0955216	CCT5
102172078	-0.421131	0.158229	-0.00632332	0.999989	-0.427127	0.356604	OSBPL2
102169344	0.926219	0.000456539	0.0581727	0.999989	0.984116	0.00117479	RUVBL1
102179498	-0.139146	0.660201	-0.0299803	0.999989	-0.170319	0.66114	ARAP1
102168414	0.787541	0.132367	0.0646846	0.999989	0.852185	0.103384	LOC102168414
102189324	0.1286	0.826507	-0.0417093	0.999989	0.0828087	0.897123	TOP1
102182126	-0.232895	0.558087	-0.0640535	0.999989	-0.301111	0.442883	PJA2
102185540	0.013999	0.966159	-0.175129	0.999989	-0.162473	0.727512	PHRF1
102178726	-0.378659	0.550798	-0.322718	0.999989	-0.70955	0.182997	ZNF395
100860763	-0.303571	0.720244	0.557105	0.999989	0.255335	0.807083	SCD
100861013	0.118119	0.739484	-0.135353	0.999989	-0.0183893	0.973207	RALBP1
102172971	0.346553	0.123987	0.106541	0.999989	0.452737	0.157342	PA2G4
102190520	0.431143	0.140493	-0.0352963	0.999989	0.395694	0.364363	MAP2K1
108638610	0.546119	0.0390739	0.0686927	0.999989	0.615385	0.194999	IFRD2
102179345	0.0385096	0.942256	0.0188504	0.999989	0.0563741	0.925015	RNF220
106501722	-0.143475	0.823083	0.197651	0.999989	0.0540011	0.94156	LOC106501722
102169396	0.0373267	0.947459	-0.121138	0.999989	-0.0850739	0.879621	MAF1
102179086	-3.66521	5.95e-07	-2.19977	0.252067	-5.88684	3.02e-25	HTRA3
102175884	0.520682	0.0311453	0.259542	0.999989	0.780539	0.0246524	ARPC3
102172257	0.695299	0.0119758	0.0786791	0.999989	0.775147	0.0954436	TOMM40
102184730	-0.0831051	0.883266	0.0481473	0.999989	-0.0367304	0.950795	NEK9
102169797	0.26316	0.518574	0.283439	0.999989	0.54982	0.418127	MSX2
102180506	0.318661	0.503415	0.0592778	0.999989	0.380761	0.598852	C13H20orf27
102184565	-0.467064	0.00671495	-0.155236	0.999989	-0.62909	0.0831608	WDR82
102189193	0.225184	0.44629	-0.0406131	0.999989	0.183179	0.643805	SRPRA
102177167	-1.59773	2.44e-06	-0.331946	0.999989	-1.94133	5.9e-05	NYNRIN
102191126	-0.288827	0.920086	1.65936	0.999989	1.35536	0.207215	SLIT2
100861196	0.139278	0.681143	-0.201297	0.999989	-0.0639835	0.869351	SOD1
102177989	-0.216398	0.592933	0.0225119	0.999989	-0.198412	0.625258	DDX31
102178133	0.264099	0.570144	0.231658	0.999989	0.494522	0.0935965	XPO6
100861063	0.770098	0.0561437	0.196651	0.999989	0.972946	0.210496	GOT1
102171848	-0.492541	0.313919	0.485279	0.999989	-0.00659692	0.994799	DHCR7
102179819	-0.941374	0.000154695	-0.0746751	0.999989	-1.01999	0.000177868	WDR6
102186702	0.248157	0.59069	0.030121	0.999989	0.278978	0.680313	ZMYND8
102191264	-0.0328378	0.953373	-0.0886451	0.999989	-0.125131	0.794081	EGLN2
102188139	0.202465	0.547161	0.0569869	0.999989	0.257617	0.453019	NEDD8
102184888	-3.81602	3.09e-15	-0.882565	0.866467	-4.71023	1.25e-15	GPC4
102190043	-0.237513	0.817083	0.269177	0.999989	0.0245627	0.976688	FUT8
102190248	-0.209196	0.646084	0.029376	0.999989	-0.185038	0.729353	PARP1
102181285	-0.248717	0.513645	0.0226716	0.999989	-0.228744	0.595038	WDFY3
100861363	-0.109103	0.76527	0.0816895	0.999989	-0.0280453	0.956038	MTA2
102174236	-0.936867	0.0125935	-0.341737	0.999989	-1.29016	0.0136479	ST3GAL2
102179699	-0.36176	0.469178	-0.285612	0.999989	-0.652457	0.108668	GAS7
102180529	-0.506781	0.507929	0.288479	0.999989	-0.224797	0.821111	SEPW1
102183306	0.101159	0.796655	0.199182	0.999989	0.300217	0.34005	LOC102183306
102191075	-0.392406	0.0333327	-0.228511	0.999989	-0.622935	0.120228	IRF2BP1
102171937	0.726108	0.114547	0.398697	0.999989	1.13299	0.17473	PAQR8
102181762	0.843604	0.0106077	0.29156	0.999989	1.13698	0.00773516	ELOVL6
102183806	-0.41058	0.14727	0.019262	0.999989	-0.394018	0.220295	RAD21
102168670	0.477882	0.25332	0.0954635	0.999989	0.572289	0.252713	PLA2R1
102186459	0.134966	0.601091	0.0278595	0.999989	0.16248	0.735409	LOC102186459
102179901	0.270836	0.383694	0.0753078	0.999989	0.34951	0.611151	FAM63A
102172642	0.37874	0.103823	0.0955392	0.999989	0.474089	0.152602	PSMA7
102179036	0.693908	0.0256235	0.164614	0.999989	0.858544	0.0177799	LOC102179036
102173238	-0.552026	0.273032	-0.102265	0.999989	-0.650979	0.431318	HYAL1
102178522	0.318483	0.287544	-0.00544299	0.999989	0.313976	0.546288	MICAL3
102172632	-0.205358	0.685744	-0.0484961	0.999989	-0.25849	0.631693	LOC102172632
102169389	0.176343	0.758372	0.215415	0.999989	0.38675	0.362094	SMAD6
102175871	0.316422	0.564045	0.188374	0.999989	0.500021	0.304003	LOC102175871
102169097	0.0988237	0.801925	-0.0314797	0.999989	0.0637308	0.891013	G3BP1
108638627	0.351123	0.377135	0.0831736	0.999989	0.43108	0.194142	LOC108638627
102182787	-0.411755	0.0664694	-0.0162792	0.999989	-0.434714	0.337675	GOLM1
102177814	-0.0891991	0.816305	-0.00769095	0.999989	-0.101087	0.803875	PTK2
102189316	0.214729	0.494409	-0.212958	0.999989	-0.000950609	0.998296	RAB10
102186593	0.302785	0.320549	0.189815	0.999989	0.49336	0.304003	OSTF1
102173199	0.0228035	0.969818	-0.0801458	0.999989	-0.060519	0.894502	GOLGA2
102176372	0.0441824	0.94163	-0.164993	0.999989	-0.127136	0.830249	ABTB1
102183281	-0.0091572	0.977636	0.0119487	0.999989	0.000970447	0.998196	NCSTN
102179311	0.24801	0.431787	0.0525872	0.999989	0.301358	0.556707	RBM42
108633170	0.833844	0.0210773	0.278598	0.999989	1.11354	0.00430447	LOC108633170
102184156	-0.185856	0.599238	0.132575	0.999989	-0.051117	0.946961	SYNE2
100861284	0.558101	0.0565651	0.234285	0.999989	0.794157	0.0424633	NDUFA4
102182606	0.382058	0.488571	0.361895	0.999989	0.750733	0.428248	LMO7
102169239	0.338701	0.447563	-0.185286	0.999989	0.151109	0.816401	FAM234A
102181044	0.954587	0.0532761	-0.126437	0.999989	0.830016	0.0625771	EPCAM
102186326	2.22609	1	2.9939	1	5.21751	1.06e-33	CD55
102191114	-0.722224	0.0203664	-0.449218	0.999989	-1.17598	0.00162944	SLC38A2
102191252	1.20632	0.321483	1.45503	0.999989	2.65015	6.45e-05	PLTP
102173874	-0.210353	0.692842	0.163432	0.999989	-0.0438405	0.967295	PISD
102177271	0.0951602	0.842487	-0.159001	0.999989	-0.068008	0.898534	PTPN11
102183718	0.284095	0.534741	0.146626	0.999989	0.433763	0.528593	KMT5A
102184113	0.0387946	0.907074	-0.132342	0.999989	-0.0963754	0.760868	UBFD1
102170507	0.101344	0.878194	0.107185	0.999989	0.209555	0.769348	KDM4B
102188728	0.416569	0.315961	0.156581	0.999989	0.570917	0.142898	CARHSP1
102184426	-0.264195	0.756051	0.648404	0.999989	0.37092	0.693739	PDGFRB
102185036	0.664109	0.034265	0.227125	0.999989	0.894007	0.0940461	RNF167
102191242	-1.19611	0.235751	0.956978	0.999989	-0.253043	0.833702	GJA1
102180822	-0.216153	0.441289	-0.130085	0.999989	-0.350514	0.268988	UBE2H
102187276	-0.152615	0.834409	0.00238653	0.999989	-0.147643	0.884255	CDCP1
102177482	0.459349	0.223151	0.146707	0.999989	0.606967	0.246729	NIPAL3
102182269	0.561263	0.0412364	0.00248685	0.999989	0.563467	0.110861	SCAP
108634095	-1.70432	0.000268244	-0.173332	0.999989	-1.87303	0.00707346	ZNF703
102184211	0.921879	0.225248	0.358839	0.999989	1.27398	0.005121	LOC102184211
102170686	-0.0374697	0.959971	-0.0307399	0.999989	-0.0637512	0.951463	ARRDC2
102186600	0.123683	0.746059	-0.0704756	0.999989	0.0548465	0.940396	DHRS1
102170086	-0.582528	0.0163609	-0.12965	0.999989	-0.714296	0.0103617	TMEM94
102186188	-0.263793	0.352534	-0.105441	0.999989	-0.373462	0.236636	PICALM
102169501	-0.0575417	0.887003	0.04939	0.999989	-0.0119992	0.981997	DHX9
102179986	-0.609326	0.319408	0.0762127	0.999989	-0.531709	0.435108	TBC1D2B
102168818	-0.232176	0.735641	0.196151	0.999989	-0.0326327	0.976688	CDC42SE2
102189203	0.308753	0.486275	-0.0805717	0.999989	0.224246	0.601923	LMF2
102190653	0.00185307	0.996902	0.213943	0.999989	0.215132	0.613789	APH1A
102173700	-0.296648	0.776827	0.10558	0.999989	-0.197247	0.847832	SRF
102172656	0.471077	0.183129	0.215991	0.999989	0.684827	0.0391184	NXN
102186164	-0.154769	0.713006	0.0396044	0.999989	-0.12026	0.822824	SETD5
102177636	0.0750141	0.801925	0.0555217	0.999989	0.128912	0.734758	SRSF7
102190459	0.996034	0.0101492	0.367246	0.999989	1.37163	0.118766	ST6GALNAC2
102171836	0.0759481	0.904534	-0.0225503	0.999989	0.0519707	0.939828	SUN1
102179910	-1.16481	2.57e-05	0.138516	0.999989	-1.02818	0.00409685	OAT
novel.103	-0.745624	0.835556	5.70817	0.000543926	4.95823	2.54e-06	-
102191605	-0.122321	0.694815	-0.0190275	0.999989	-0.143752	0.725453	RANBP3
102190521	-0.195479	0.79822	0.361439	0.999989	0.163736	0.824224	SERINC5
102168318	0.122094	0.871674	0.0716521	0.999989	0.197656	0.850095	ROGDI
102173059	-0.20871	0.447246	0.052201	0.999989	-0.162477	0.740479	SRSF11
102189402	-0.335553	0.421177	-0.373028	0.999989	-0.712142	0.0230152	ARSB
102185705	-0.252433	0.587048	-0.295597	0.999989	-0.555496	0.249492	CUX1
102186046	-0.151772	0.706608	-0.0743476	0.999989	-0.225595	0.684648	TNFAIP1
102171751	0.407601	0.120232	-0.139809	0.999989	0.267402	0.632389	CAPN15
102191665	-0.0261398	0.966239	0.262288	0.999989	0.240711	0.798511	LITAF
102179883	-1.52697	8.84e-05	-0.807807	0.999989	-2.35225	0.000764416	ADAMTS12
102186619	0.343358	0.235638	0.0744389	0.999989	0.418017	0.372336	NF2
102173200	0.591197	0.0495153	-0.228696	0.999989	0.365057	0.61684	AGPAT2
102170356	0.0253758	0.957572	-0.0266158	0.999989	-0.00109588	0.998573	GRB2
102176088	0.00926329	0.986663	0.00543018	0.999989	0.0109853	0.983272	UBAP2L
102170325	0.521028	0.18247	0.134618	0.999989	0.656676	0.178412	AUP1
102182487	0.644352	0.0495447	0.757491	0.458188	1.40339	0.000203154	SLC39A8
100860937	-0.0856331	0.828327	-0.0784448	0.999989	-0.167275	0.626954	CXXC5
102171348	0.76871	0.573784	0.961892	0.999989	1.71434	0.0921766	ITIH5
102172157	-0.324617	0.756594	-0.154531	0.999989	-0.490852	0.592128	AKAP12
102174330	-0.34801	0.194404	0.00435261	0.999989	-0.346082	0.234334	CRK
102186136	-0.27644	0.617561	-0.269944	0.999989	-0.554	0.305922	AMOTL1
108633282	-0.053185	0.972178	0.191842	0.999989	0.152069	0.959965	LOC108633282
102171985	0.0925126	0.845848	-0.0167537	0.999989	0.0767089	0.922862	MOGS
102182351	-0.0698632	0.901583	-0.073371	0.999989	-0.143647	0.836397	EPM2AIP1
102181990	-0.404095	0.0799059	0.00155512	0.999989	-0.40644	0.154158	SEC14L1
100860921	1.27134	3.52e-06	0.722543	0.999989	2.00156	0.00604515	SLC39A2
102185322	0.255123	0.598262	0.0944851	0.999989	0.346616	0.405847	TCEB3
102170647	0.265836	0.497214	-0.118218	0.999989	0.153013	0.869351	KIAA1522
102186038	-0.0810192	0.878668	0.0827237	0.999989	-0.00217527	0.996972	MED13L
102178799	0.495901	0.120264	0.139989	0.999989	0.634381	0.0698883	OTUB1
102183898	0.278555	0.481482	0.377868	0.999989	0.650695	0.196713	LOC102183898
102177772	0.0482354	0.91681	0.099423	0.999989	0.148796	0.81096	SARAF
102187703	0.485327	0.0573188	0.132954	0.999989	0.618169	0.0986715	UBE2L3
102176519	0.47864	0.0717769	-0.0675006	0.999989	0.411432	0.407973	NCLN
102190274	0.438672	0.225019	0.00744971	0.999989	0.444609	0.287336	LOC102190274
102189361	0.443449	0.125456	0.5755	0.999989	1.02753	0.273462	TFAP2A
102189195	0.123239	0.742941	0.123108	0.999989	0.246462	0.639464	PRPF19
102175775	0.152063	0.742131	-0.0117841	0.999989	0.136745	0.758641	YME1L1
102170930	-0.288957	0.655397	0.110066	0.999989	-0.178625	0.822814	TMEM8A
102181802	0.727205	0.000223158	0.231603	0.999989	0.958752	0.00785766	DEGS1
102169720	0.374703	0.386858	0.054499	0.999989	0.430714	0.515864	ATP8B1
102189116	-0.0252602	0.985489	-0.199961	0.999989	-0.236187	0.814184	LOC102189116
102176972	0.435692	0.00745509	-0.0466882	0.999989	0.385864	0.151307	NRBP1
102181625	0.0990539	0.879795	0.162732	0.999989	0.260871	0.686799	TRIM25
102175933	0.364689	0.48488	0.0695586	0.999989	0.435553	0.486318	PRR5
102184759	0.3606	0.210604	0.195898	0.999989	0.55461	0.138375	KIF1C
102175349	0.0045161	0.993803	-0.0192027	0.999989	-0.015525	0.97485	VAPA
102181460	0.20351	0.45495	-0.0639969	0.999989	0.136536	0.681649	HN1L
102176363	0.0471348	0.931672	-0.00537529	0.999989	0.0407219	0.945568	GSK3B
102169540	0.405281	0.387207	-0.0404373	0.999989	0.362575	0.476485	GSPT1
102189303	-0.0461168	0.952005	0.0649556	0.999989	0.0153234	0.983946	CIRBP
102186880	0.0924627	0.795731	0.0660978	0.999989	0.156264	0.629894	RAB18
106504040	0.426299	0.456222	0.320099	0.999989	0.742589	0.179198	NKD2
102180951	0.3813	0.249843	0.388614	0.999989	0.775145	0.345219	LAPTM4B
102187983	0.402051	0.307017	0.0479714	0.999989	0.450935	0.351416	ATP5J
102187918	-0.529473	0.337966	0.174083	0.999989	-0.355339	0.587488	NDST2
102179277	0.690077	0.147862	0.888426	0.373329	1.58077	0.000110685	LOC102179277
102187251	0.117316	0.675334	-0.0193181	0.999989	0.0950373	0.760868	ZDHHC7
102169820	0.190845	0.499465	-0.0367094	0.999989	0.151508	0.760935	ZNF598
102180497	-0.161477	0.650978	-0.0292702	0.999989	-0.194809	0.640529	BCLAF1
102170380	0.482974	0.0172327	0.182902	0.999989	0.666067	0.0975941	ELOVL1
102171829	-0.289332	0.46951	-0.267745	0.999989	-0.560315	0.0788197	PBXIP1
102174672	-0.269199	0.514271	0.603711	0.999989	0.34144	0.781755	SLC52A3
102171350	-0.823414	0.00464471	-0.0318262	0.999989	-0.865594	0.129438	SERINC3
102170350	1.41704	0.000503689	0.506156	0.999989	1.93041	0.0072449	DOK4
102185804	0.407026	0.19348	0.0461244	0.999989	0.460666	0.686282	GNAI1
102186149	0.0358995	0.973644	-0.322965	0.999989	-0.279843	0.819641	BCAT2
102186074	0.0347139	0.967653	0.143475	0.999989	0.178432	0.861305	ADAMTSL4
102176493	0.113006	0.798473	-0.232114	0.999989	-0.120271	0.853395	NUDCD3
102171441	0.0998372	0.846409	0.0608695	0.999989	0.158857	0.758838	AZIN1
102182444	-0.147474	0.627958	-0.14844	0.999989	-0.299442	0.314891	DVL3
102184982	-1.10683	0.0450803	0.331895	0.999989	-0.768563	0.427795	CITED1
102179249	-0.328274	0.598264	0.2293	0.999989	-0.0995307	0.915627	SLC9A1
102186765	-0.782034	0.00149469	-0.0198919	0.999989	-0.80992	0.0751845	AKAP2
102185444	-0.584705	0.526423	-0.162886	0.999989	-0.750312	0.101577	MBNL3
100860757	0.353801	0.158136	0.189529	0.999989	0.54307	0.138779	MMADHC
102188772	-0.188397	0.677751	-0.0963099	0.999989	-0.287321	0.564528	MGAT2
102187180	0.123709	0.678941	0.130575	0.999989	0.252756	0.458553	NRAS
102172234	0.094353	0.89962	0.305421	0.999989	0.405573	0.716821	C3H1orf210
108636002	1.52641	0.000497052	0.764206	0.999989	2.29331	3.14e-10	TUBA1C
102170479	-0.263164	0.280707	-0.153133	0.999989	-0.417307	0.180423	LRRFIP1
102172344	-0.0985335	0.768182	0.0785571	0.999989	-0.0205253	0.972896	MAP1S
102191519	-1.67495	3.06e-08	-0.753144	0.999989	-2.44032	1.71e-06	LOC102191519
102168286	0.317501	0.383153	-0.030379	0.999989	0.287527	0.515016	TBC1D10A
102173644	0.644469	0.134301	0.136498	0.999989	0.782596	0.175439	ADIPOR2
102177020	0.382912	0.495239	-0.246823	0.999989	0.12813	0.869351	NOTCH2
102170342	-0.129937	0.779074	0.0496257	0.999989	-0.0839051	0.869253	CKAP5
102180119	-0.184907	0.444075	0.230178	0.999989	0.0426149	0.919237	DOT1L
102172289	0.593106	0.0314124	0.0231206	0.999989	0.61744	0.137359	LOC102172289
100861138	-0.139439	0.718017	0.104205	0.999989	-0.0404657	0.936449	RBMS1
102189374	0.333391	0.328663	-0.127737	0.999989	0.206124	0.745453	PPP1R14B
102182440	0.0193442	0.963662	-0.0737339	0.999989	-0.0568587	0.891722	UBTF
102180702	-0.104357	0.82661	-0.0262251	0.999989	-0.135947	0.774294	SEC62
102177308	-0.0614768	0.904959	-0.137741	0.999989	-0.202897	0.658938	CAND1
106504042	0.635889	0.0119112	0.0871808	0.999989	0.727571	0.365596	CAMSAP3
102176167	0.178171	0.664511	0.00506967	0.999989	0.186991	0.825114	MFSD1
102176338	0.0771463	0.836265	0.00448584	0.999989	0.0796031	0.864162	TMCO3
102174294	0.631747	0.0254292	-0.101087	0.999989	0.534354	0.457302	TJP3
102172399	0.490634	0.136958	0.231363	0.999989	0.721497	0.0578783	YES1
102190579	-0.260036	0.683989	0.0731579	0.999989	-0.186951	0.831501	PDZD8
102181706	-0.291349	0.298763	0.0145476	0.999989	-0.279083	0.415197	KCTD10
102183664	0.0940879	0.810716	-0.0483441	0.999989	0.0415923	0.92724	HNRNPH3
102184980	-0.146689	0.774527	0.119204	0.999989	-0.0317989	0.957835	BAZ2A
102178445	1.02185	0.165925	-0.287638	0.999989	0.721706	0.38729	ADAM19
102187158	0.165951	0.530092	-0.0228	0.999989	0.143556	0.812435	NUP62
102179540	0.207041	0.661995	-0.00702685	0.999989	0.194571	0.701706	MGEA5
102185143	0.371868	0.216923	-0.0210795	0.999989	0.348957	0.275262	YKT6
102184260	-0.0425328	0.917039	0.0676008	0.999989	0.0230311	0.963613	TM9SF4
102168893	0.172755	0.67411	-0.138413	0.999989	0.0371454	0.960687	TOM1
102181071	0.222873	0.785786	0.215165	0.999989	0.434637	0.26767	EPN2
102190832	0.429693	0.179446	0.158489	0.999989	0.58887	0.150357	PINK1
102187649	0.0184831	0.959971	-0.204053	0.999989	-0.189902	0.589103	ZSWIM8
102188617	-0.136665	0.907074	-0.175071	0.999989	-0.317712	0.726151	LOC102188617
102176256	-0.192153	0.513645	0.04823	0.999989	-0.146568	0.732421	STRN4
102177365	-0.506789	0.0834506	-0.252091	0.999989	-0.768142	0.0906645	MEGF8
102189217	-0.384003	0.130553	0.0825006	0.999989	-0.307164	0.397774	KIDINS220
102178323	0.466227	0.0875159	0.0781705	0.999989	0.544591	0.178514	PSMB4
102187280	0.184774	0.454293	0.0805067	0.999989	0.263041	0.326061	CHTOP
102168897	0.372135	0.254611	0.0327381	0.999989	0.400772	0.254654	SNU13
102177819	0.341257	0.252025	0.208601	0.999989	0.547305	0.0550714	LOC102177819
102190153	-0.149826	0.586718	-0.0254405	0.999989	-0.175834	0.668451	ZFP91
102170582	0.219095	0.705646	0.34553	0.999989	0.568548	0.552127	ZDHHC2
106502068	0.115932	0.825415	-0.035703	0.999989	0.0788231	0.906326	SLC4A2
102184966	-0.316606	0.477465	-0.0188896	0.999989	-0.334241	0.607689	PDPK1
102186146	-1.24732	0.0290076	-0.203811	0.999989	-1.4645	0.0362229	NKD1
102175630	0.137535	0.717422	0.0676742	0.999989	0.202204	0.564079	YIPF3
102189051	0.879657	0.0747538	-2.69538	1.42e-08	-1.81778	2.44e-05	WFDC2
102171064	-0.322623	0.27196	0.00311421	0.999989	-0.32373	0.20071	HMGB2
102183725	0.904706	0.000504245	0.068555	0.999989	0.973922	0.0134112	PLEKHH3
102173346	-0.121083	0.720804	0.147733	0.999989	0.0241981	0.956882	MPZL1
102190008	-0.0936288	0.749085	-0.00679661	0.999989	-0.10067	0.86038	SMAD7
102176771	-0.294709	0.544349	0.0610969	0.999989	-0.233575	0.713241	APBB2
102178080	0.23989	0.59069	0.0101512	0.999989	0.246628	0.606813	EIF5B
102170040	0.269465	0.182272	-0.0351538	0.999989	0.236112	0.720814	AP1S1
102174248	0.639265	0.192859	-0.15985	0.999989	0.482117	0.526749	TRMT61A
102184329	0.147778	0.742923	0.202541	0.999989	0.353473	0.677227	SH3BP2
100860975	-0.102568	0.774326	-0.100385	0.999989	-0.20706	0.627406	RAB11B
102183243	-0.732457	0.17489	-0.383773	0.999989	-1.1255	0.0269526	UTRN
102169766	0.0536405	0.936138	0.147156	0.999989	0.202418	0.778533	VAMP8
102190522	0.290416	0.671263	0.367133	0.999989	0.657268	0.211832	LPCAT4
102174194	0.578896	0.265844	0.149015	0.999989	0.725375	0.043848	PACS1
102185045	0.320384	0.239118	0.179244	0.999989	0.503216	0.389	OXSR1
102179423	1.2031	0.10742	1.51679	0.598138	2.70927	1.46e-08	ADAMTS9
102172251	-0.154233	0.759547	-0.110806	0.999989	-0.268313	0.343626	SQSTM1
102170622	0.0829893	0.85302	-0.0232048	0.999989	0.0587952	0.913403	ARFGAP2
102181895	0.209756	0.661662	0.0504969	0.999989	0.259826	0.532428	KPNA2
102185873	-1.18662	0.0198772	-0.101397	0.999989	-1.28943	0.000554362	MRAS
102179726	0.146958	0.623985	-0.143779	0.999989	0.00173772	0.997014	SRRT
102179509	0.0501698	0.91407	0.0232703	0.999989	0.0711305	0.896134	AP1G1
102171708	1.27155	0.148259	0.920693	0.999989	2.19541	1.88e-07	CORO2A
102171761	0.01219	0.970988	0.155685	0.999989	0.165303	0.58119	CBX3
100860965	-0.0703347	0.885528	0.0159091	0.999989	-0.0568681	0.91494	SUPT16H
102180874	0.174201	0.65029	-0.0589135	0.999989	0.114033	0.80367	TCF25
102178796	0.466381	0.102787	0.108001	0.999989	0.570723	0.0461852	TSPAN14
102173222	0.695088	0.0639562	0.0873134	0.999989	0.780931	0.0461557	SNRPD2
102175488	-0.560728	0.0555383	0.157784	0.999989	-0.407588	0.269871	AKAP11
102176441	-1.20922	0.00131406	-0.0998227	0.999989	-1.31344	2.33e-07	TMEM123
102184057	0.576062	0.0141765	-0.0733173	0.999989	0.50231	0.129125	ACO1
102174748	-0.152936	0.694851	-0.026178	0.999989	-0.181638	0.608498	DCAF5
102188021	0.724489	0.0813925	0.190119	0.999989	0.91583	0.0334412	LOC102188021
102185422	0.533416	0.034694	0.031941	0.999989	0.566348	0.139856	CHCHD2
100860788	-0.455944	0.486222	0.0413834	0.999989	-0.423712	0.549913	MAGED2
102183646	-0.205722	0.320936	-0.0266419	0.999989	-0.234632	0.393653	USP19
102173601	-0.126224	0.726512	-0.0333388	0.999989	-0.161906	0.69661	NBR1
102178924	-1.05147	0.000217693	-0.0894131	0.999989	-1.14624	0.000262731	INPPL1
102181054	1.09241	0.324249	0.126372	0.999989	1.20972	0.257445	LOC102181054
102186965	-0.213062	0.56476	-0.00872211	0.999989	-0.222079	0.674402	COL4A3BP
102186528	0.297342	0.553338	-0.0871313	0.999989	0.20973	0.76416	GLRX5
102178181	-0.512143	0.163623	-0.0906147	0.999989	-0.605689	0.0940498	TSC22D1
102176996	0.556444	0.0491538	0.110053	0.999989	0.666497	0.0844449	PSMB6
102171331	-0.0868897	0.751951	-0.00759994	0.999989	-0.098587	0.787394	SRSF6
102184349	-0.324072	0.416915	-0.280327	0.999989	-0.61154	0.165493	ABL1
102190308	1.7716	1.25e-12	0.233939	0.999989	2.01129	0.000280144	PTPN6
102176138	0.25303	0.519439	0.106246	0.999989	0.363475	0.670064	DOCK9
102183511	0.670479	0.0384929	0.370983	0.999989	1.04254	0.0313637	ELL2
106502091	0.0506503	0.931972	-0.140142	0.999989	-0.0858693	0.93151	RXRA
102184079	0.141425	0.768809	0.0118006	0.999989	0.15478	0.808732	MAPKAPK2
102177162	-0.0739082	0.83297	0.0571973	0.999989	-0.0190305	0.959262	ATP6V1G1
102171023	0.00188119	0.99745	0.0836165	0.999989	0.0815725	0.85285	SARS
102190230	0.339982	0.721437	0.442044	0.999989	0.771753	0.265513	CDO1
102188868	0.0415382	0.913446	0.226003	0.999989	0.267929	0.538578	LOC102188868
102177831	-0.370631	0.358925	-0.102231	0.999989	-0.471414	0.423035	SIPA1L3
102180045	-0.727701	0.117049	-0.242106	0.999989	-0.971166	0.0154048	HEXA
102171109	0.0483815	0.935914	-0.18657	0.999989	-0.139694	0.811017	LEMD2
102173603	0.646209	0.0150295	0.0575388	0.999989	0.702562	0.0169732	ATP5H
102189254	0.563186	0.0337712	0.142344	0.999989	0.704363	0.0116576	EIF3I
106501758	-0.343591	0.331795	-0.000327542	0.999989	-0.343576	0.607689	WIPF1
102184117	-0.0176218	0.954679	-0.0251225	0.999989	-0.0430039	0.935419	TMED4
102174153	0.132649	0.627122	0.00559646	0.999989	0.13779	0.758968	LIG1
102171093	-0.0163011	0.98334	-0.130213	0.999989	-0.148437	0.822349	ZC3H4
108633230	0.657098	0.0749385	-0.0975949	0.999989	0.560217	0.271988	GET4
novel.361	0.462553	0.464953	0.943728	0.573711	1.40534	0.016248	-
102170806	0.667787	0.101794	0.0350301	0.999989	0.702531	0.157425	PLEKHM2
102191722	-0.0274356	0.966656	-0.119349	0.999989	-0.148548	0.641796	CD59
106502235	0.0929476	0.823749	-0.0432965	0.999989	0.047033	0.931271	NELFA
102175963	-0.343151	0.421607	0.259693	0.999989	-0.0826663	0.908561	SUSD6
102170126	-0.517665	0.407685	-0.048562	0.999989	-0.572113	0.28489	SEC24D
102177602	-1.3251	1	-4.16071	0.292331	-5.50853	7.27e-25	UPK3A
106501794	0.0217771	0.96974	-0.0353939	0.999989	-0.0145368	0.982545	MAEA
102169762	-0.124129	0.791148	0.374525	0.999989	0.248065	0.579831	HMGCR
102190360	0.0744165	0.876062	-0.0434766	0.999989	0.0285047	0.952597	GORASP2
102183722	0.332555	0.128827	-0.0130794	0.999989	0.319468	0.476199	UBE2M
102168694	0.0637762	0.815042	-0.149985	0.999989	-0.0862401	0.870572	DNAJB6
102179389	-0.408229	0.368243	-1.09898	0.504879	-1.52092	0.0100787	SMOC2
102170659	-0.138214	0.657648	0.0182043	0.999989	-0.122926	0.736163	TRRAP
102172663	-0.482652	0.336442	-0.223822	0.999989	-0.710298	0.158558	BBX
102174699	-0.00603131	0.992261	0.145106	0.999989	0.141182	0.833227	TNIK
102187942	-0.285084	0.501384	-0.00900506	0.999989	-0.29555	0.360688	SBNO2
102178131	-0.0128462	0.994488	1.32771	0.999989	1.3091	0.00949042	F3
102173163	-0.0202647	0.982328	0.205355	0.999989	0.187028	0.815832	MDM2
102181760	0.501934	0.177792	0.00876763	0.999989	0.513633	0.427795	ALG12
102182919	0.0684276	0.897546	-0.394413	0.999989	-0.328723	0.424542	GOLGA4
102182024	-0.00636564	0.9916	0.00154777	0.999989	-0.00616239	0.991589	TNPO2
102186482	-0.327141	0.511916	0.142968	0.999989	-0.193165	0.778492	QKI
102173155	0.233912	0.685401	-0.0456241	0.999989	0.193794	0.859507	UBTD1
102184782	0.132269	0.79756	-0.213001	0.999989	-0.0838569	0.876526	FAM3C
102183620	-0.108741	0.892336	0.170036	0.999989	0.06499	0.953512	LARGE2
102188956	0.652279	0.0208547	0.220768	0.999989	0.873279	0.015765	CHD7
102170720	0.142219	0.668931	-0.0446498	0.999989	0.094806	0.795533	AARS
106502605	-0.953472	0.0406692	0.0857579	0.999989	-0.872731	0.0787178	HS6ST1
102184646	0.0758944	0.924586	-0.286547	0.999989	-0.214777	0.624421	NENF
102176228	0.153659	0.724358	-0.181716	0.999989	-0.0296069	0.958809	KLHL22
102182216	0.351094	0.150884	0.0779909	0.999989	0.427307	0.161035	SGTA
102185100	0.689061	0.106333	0.296283	0.999989	0.983866	0.0128712	RPS21
102178264	-0.150794	0.532237	-0.0547773	0.999989	-0.207853	0.613585	FZR1
106503400	-1.15817	0.0069239	-0.265013	0.999989	-1.42937	0.00197439	LOC106503400
102183728	-0.323805	0.61349	0.213303	0.999989	-0.107559	0.918769	ATP13A3
102180701	-0.0344236	0.944728	-0.0619543	0.999989	-0.0976391	0.854336	ICE1
102185206	-0.12887	0.659632	0.099954	0.999989	-0.027907	0.965866	WSB2
102188668	0.056033	0.902014	-0.112511	0.999989	-0.0579735	0.91143	LOC102188668
102184382	0.0426963	0.924305	-0.165282	0.999989	-0.123675	0.830228	KAT2B
102181230	0.198305	0.663209	-0.358063	0.999989	-0.157634	0.831588	ESRP2
102189567	0.510479	0.048806	0.190768	0.999989	0.702902	0.154911	ACOT9
102179476	-0.357489	0.639405	-0.470433	0.999989	-0.839353	0.212453	BMP1
102181772	-0.433555	0.140333	-0.151346	0.999989	-0.589293	0.0324781	MGAT1
102180315	0.0226541	0.980415	0.394734	0.999989	0.416718	0.174395	SLC44A1
102187973	0.251328	0.281527	0.329136	0.999989	0.579591	0.100018	RAPGEF2
102190656	-0.573111	0.00188804	-0.0360663	0.999989	-0.614816	0.0671397	GTF2I
102185280	0.425367	0.324066	0.0228727	0.999989	0.442242	0.353031	CASC4
102186247	0.112588	0.833081	0.229762	0.999989	0.339545	0.469799	P2RY1
102171866	0.0357561	0.92828	0.0222368	0.999989	0.056466	0.892911	UBE2D2
102169728	-0.537565	0.462306	0.0727221	0.999989	-0.463085	0.569173	RAPGEF5
102174438	0.0783308	0.91407	-0.102492	0.999989	-0.0301561	0.962876	POFUT2
102173884	-2.12471	1.13e-06	-0.890631	0.994978	-3.027	1.63e-07	CCDC80
102176046	-0.0731464	0.854812	0.189712	0.999989	0.113887	0.7897	NPTN
102183938	-0.458112	0.298168	-0.484102	0.999989	-0.955662	0.167382	GXYLT1
102169398	-0.604439	0.0107475	-0.040585	0.999989	-0.650784	0.0405517	DENND5A
102170724	-1.90692	3.49e-06	-0.562197	0.999989	-2.48148	8.88e-06	FCGRT
102191646	-0.0296159	0.953781	-0.138151	0.999989	-0.170174	0.6842	UBE2Z
102189954	0.356234	0.20178	-0.026517	0.999989	0.329993	0.477603	KIAA0368
102184034	0.136289	0.886525	0.00119275	0.999989	0.13118	0.88043	UNC5B
102184047	-0.311202	0.552677	0.232512	0.999989	-0.077004	0.930484	MFSD10
102180245	-0.54508	0.0045857	-0.0795689	0.999989	-0.62876	0.00858957	PPP1R15B
102180304	0.269663	0.551194	0.080315	0.999989	0.34736	0.389404	EIF3G
102187243	0.00755406	0.989011	-0.202228	0.999989	-0.200835	0.666353	IMPAD1
102181951	-2.15626	1.24e-11	-0.391857	0.999989	-2.56149	1.83e-06	RECK
102176943	-0.817846	0.127529	-0.0559014	0.999989	-0.873645	0.0786952	TMEM109
102171796	0.254417	0.513566	-0.12058	0.999989	0.132976	0.795212	PMPCA
102176857	0.339147	0.274555	-0.0139483	0.999989	0.324539	0.524749	ZNF385A
102172026	-0.105761	0.739484	-0.0128766	0.999989	-0.122074	0.725385	BAZ1B
102179859	-0.542516	0.343655	-0.155974	0.999989	-0.70413	0.193452	SEL1L
102169434	0.0407839	0.969378	-0.239182	0.999989	-0.200463	0.783153	FLOT1
102168583	-0.111885	0.789136	-0.00230611	0.999989	-0.117454	0.785126	SNX6
102170461	0.281131	0.293223	0.00433743	0.999989	0.28301	0.414699	MCRIP1
102184921	0.307414	0.451008	0.16107	0.999989	0.466238	0.214523	EIF3F
102182970	-0.111898	0.829044	-0.0815808	0.999989	-0.200851	0.740708	BIN1
102191803	0.0191892	0.963662	0.022683	0.999989	0.0379508	0.924873	ARPP19
102188663	0.429196	0.145259	0.075494	0.999989	0.501669	0.0981945	NDUFB11
102175897	-0.196088	0.867864	4.42803	0.169245	4.22684	0.0884306	FETUB
102186754	0.236816	0.501641	0.0467152	0.999989	0.281635	0.483885	MAGT1
102181685	0.822966	0.0446356	0.65963	0.884447	1.4827	0.000980944	SLC16A10
102176359	0.81666	0.00087528	0.0988667	0.999989	0.916534	0.013602	SMARCD2
102174197	-0.048325	0.955258	0.275591	0.999989	0.23416	0.873939	LOC102174197
102190334	-0.0373293	0.967258	-0.0318563	0.999989	-0.066024	0.953765	GGH
102170779	0.281903	0.482278	0.12082	0.999989	0.403334	0.441446	CDC34
102175305	-0.0196384	0.954802	-0.154781	0.999989	-0.17766	0.543164	DCTN1
102169311	0.0455684	0.883053	-0.097024	0.999989	-0.0534629	0.897281	DERL1
102181076	0.299949	0.246406	0.124328	0.999989	0.422014	0.109754	MESDC2
102179922	0.53003	0.223305	-0.341972	0.999989	0.188477	0.752525	PC
102170381	0.277568	0.532061	-0.0412449	0.999989	0.234589	0.620826	SMURF1
102176447	-0.0103186	0.982491	-0.0380219	0.999989	-0.0529683	0.911353	TPR
102191024	0.846779	0.124971	0.201391	0.999989	1.05442	0.287865	FAM234B
102187487	1.03079	1.39e-07	0.386347	0.999989	1.41714	3.95e-07	TXN
102175612	0.500453	0.133089	0.234276	0.999989	0.73559	0.0584046	SLC25A11
102171037	-0.127939	0.715989	-0.115851	0.999989	-0.250428	0.582456	RBFOX2
102191279	0.0269147	0.971764	0.0853784	0.999989	0.111341	0.879918	PLEKHB2
102173367	-2.83435	8.16e-19	-0.473158	0.999989	-3.31929	1.66e-10	VWA5A
102185214	-0.0982921	0.871881	-0.254591	0.999989	-0.357632	0.502065	KMT5C
102191658	-0.799119	0.0389057	0.141729	0.999989	-0.659115	0.117836	TAPBP
102170316	-0.251343	0.481615	-0.0533636	0.999989	-0.307489	0.415103	BTBD2
102177449	0.0632474	0.959866	0.292932	0.999989	0.352737	0.641601	GAS6
102188278	0.874118	0.000297769	0.0658443	0.999989	0.940799	0.0018018	TUFM
102188001	0.0426628	0.977636	0.608275	0.999989	0.652069	0.143943	NEDD9
102187688	1.14169	0.0103778	-0.0774397	0.999989	1.06657	0.0433341	HSPH1
102170916	0.380397	0.304097	-0.221984	0.999989	0.157016	0.749636	WWTR1
102180091	0.315001	0.0822935	0.0811701	0.999989	0.39513	0.172717	ZDHHC9
102169881	0.164153	0.61349	0.0367664	0.999989	0.198782	0.545694	SAP18
102178574	0.281221	0.482006	-0.00610879	0.999989	0.267897	0.592136	ARHGAP5
102190782	-0.0355134	0.95079	-0.175538	0.999989	-0.215564	0.657007	SPSB3
102168446	0.1454	0.617896	-0.182066	0.999989	-0.0400443	0.924967	NDFIP1
102168430	-0.321968	0.339392	-0.00300979	0.999989	-0.331447	0.444724	SMARCC2
102190359	-0.271424	0.318126	-0.144455	0.999989	-0.419693	0.147813	YY1
102184205	-0.79435	0.0160749	-0.00424206	0.999989	-0.793521	0.240651	DPP4
108637174	-0.211007	0.796891	-0.247688	0.999989	-0.466944	0.515864	GPSM1
102169158	-0.0640935	0.922432	-0.0844385	0.999989	-0.151761	0.79765	MTPN
102179508	0.258319	0.457244	0.00287882	0.999989	0.261141	0.579145	CHMP1A
102175140	0.0349602	0.931643	-0.147775	0.999989	-0.115762	0.712562	MCM4
102182711	-0.395174	0.703593	0.957942	0.999989	0.566151	0.296061	PAMR1
102177067	-0.327959	0.522919	0.0254149	0.999989	-0.301036	0.627399	IRF2BPL
102186696	0.0645573	0.897642	0.19043	0.999989	0.255394	0.712003	RAB11FIP5
102169098	-0.678236	0.227191	0.0967681	0.999989	-0.590803	0.342978	LOC102169098
102179952	0.541765	0.111493	0.317499	0.999989	0.867231	0.324419	PCK2
102172434	0.456373	0.203042	0.0324222	0.999989	0.488522	0.270556	HSPA4
102190777	1.75822	6.32e-08	0.797739	0.999989	2.56379	1.77e-05	ACSL6
102169733	-1.5203	0.000147724	-0.1158	0.999989	-1.63724	3.31e-05	ASAH1
102184084	-0.641233	0.00345643	0.00835524	0.999989	-0.635339	0.124947	PRR12
102187423	-0.730033	0.000275246	-0.0360091	0.999989	-0.77003	0.00142103	MTMR3
102184858	0.20122	0.847486	0.44837	0.999989	0.649297	0.141516	IRS1
[truncated: 25,693 more rows]

## Sheet: All CEGs
gene_id	D20vsD25_log2FoldChange	D20vsD25_padj	D25vsD30_log2FoldChange	D25vsD30_padj	D20vsD30_log2FoldChange	D20vsD30_padj	gene_name
100860938	-1.32782	0.134878	-0.074544	0.999989	-1.4139	0.0571665	COL3A1
100860800	-0.961635	0.325285	-0.119784	0.999989	-1.09218	0.152214	SPARC
100860780	0.326473	0.403911	0.174749	0.999989	0.498626	0.03053	EEF1A1
102182645	1.03057	0.153139	-1.0126	0.999989	0.00784348	0.994545	FN1
102171079	-0.312899	0.712627	0.029158	0.999989	-0.295543	0.75339	COL4A1
102171347	-0.397094	0.665224	0.195794	0.999989	-0.212378	0.841988	COL4A2
102173295	-0.185855	0.854913	0.707292	0.999989	0.524146	0.535239	CTSB
102174703	-0.515956	0.511236	0.0710858	0.999989	-0.454351	0.537215	COL18A1
100860883	0.689233	0.00351597	0.199257	0.999989	0.889077	0.00747713	ACTG1
102187190	0.950044	0.138852	0.569619	0.999989	1.52772	0.135438	AKR1B1
102183389	-0.570561	0.158231	0.367478	0.999989	-0.203687	0.728629	PEG10
1485858	0.0358141	0.992909	-1.43707	0.999989	-1.39137	0.300937	COX1
102185733	0.325136	0.43949	0.0638504	0.999989	0.390567	0.532428	CALR
106502126	-1.04418	0.0886051	0.236373	0.999989	-0.804302	0.389721	IL2RB
108637593	-0.920709	0.261573	-0.211159	0.999989	-1.12679	0.388978	LOC108637593
100861385	-0.154281	0.843122	0.363148	0.999989	0.215471	0.861891	PAG-8
1485868	0.900831	1	-1.93173	0.827785	-1.02158	0.678467	CYTB
102184027	-0.528822	0.675198	0.20777	0.999989	-0.329277	0.738119	RBP4
102188640	-0.080703	0.936138	0.104092	0.999989	0.0150206	0.986975	HSPG2
102179679	0.386228	0.493712	-0.109878	0.999989	0.273292	0.594781	TPT1
102181273	-0.0729237	0.951683	0.47638	0.999989	0.396504	0.584809	AHNAK
1485862	0.887648	1	-1.32135	0.541714	-0.428076	1	COX3
100860888	-0.512074	0.514631	0.616896	0.999989	0.111744	0.926125	SOLD1
102177175	-0.720582	0.28974	-0.117941	0.999989	-0.832216	0.50876	LOC102177175
100860776	0.717864	0.0329799	-0.284232	0.999989	0.432556	0.147818	RPS2
102190789	0.489403	0.125785	0.0998446	0.999989	0.587048	0.0673823	RPL4
102180141	0.121598	0.942184	0.771417	0.999989	0.881947	0.344885	APOA1
108633220	-0.519805	0.511124	-0.426972	0.999989	-0.957841	0.158913	COL5A1
102177258	-0.773283	0.188568	0.165666	0.999989	-0.602053	0.590627	LOC102177258
102184534	-0.216067	0.786983	0.0744441	0.999989	-0.135812	0.916192	LOC102184534
102171934	-0.244409	0.421033	-0.0328334	0.999989	-0.276351	0.680313	FBLN2
102178813	0.498306	0.175589	0.161332	0.999989	0.660325	0.148273	LOC102178813
1485865	0.502142	0.721656	-1.21717	0.559	-0.710892	0.526546	ND4
102169902	0.544829	0.125399	-0.203031	0.999989	0.337956	0.399022	P4HB
102169297	-1.32451	0.170439	-0.221246	0.999989	-1.53965	0.0956212	PGF
102176034	0.421221	0.279088	0.264233	0.999989	0.684051	0.00427658	EEF2
102171363	0.727334	0.0393021	0.0186399	0.999989	0.744458	0.0249004	RPLP0
100861277	-0.360947	0.717188	-0.637811	0.999989	-1.01346	0.266312	IGF2
102186009	0.394266	0.302023	0.121186	0.999989	0.513082	0.211832	RPS14
102182127	0.0470049	0.952818	-0.2492	0.999989	-0.206856	0.625269	LOC102182127
102171265	0.338401	0.733962	-0.155317	0.999989	0.173565	0.856942	SERPINH1
102182474	-1.22835	0.0982719	0.467985	0.999989	-0.755426	0.50356	LOC102182474
102178047	0.0673611	0.87879	0.22166	0.999989	0.288036	0.333557	MYH9
102170379	0.506339	0.0434319	-0.133907	0.999989	0.377341	0.69223	CLDN4
102191245	-0.381674	0.531208	-0.528607	0.999989	-0.922978	0.147813	NID2
102180482	0.427892	0.152236	0.0753498	0.999989	0.501465	0.0385764	TPM4
102170171	0.330096	0.421986	0.117737	0.999989	0.447387	0.298103	RPL13A
102183059	0.317211	0.147457	0.0924594	0.999989	0.408397	0.161246	BSG
102179454	0.265189	0.580031	-0.0970135	0.999989	0.165774	0.76694	HSP90B1
novel.326	-0.364286	0.344912	-0.170787	0.999989	-0.53389	0.432905	-
102176424	0.64597	0.0862451	0.226232	0.999989	0.872333	0.0056823	ANXA2
100860752	0.903271	0.078033	-0.0800777	0.999989	0.818452	0.133428	FTH1
102182240	0.478978	0.383544	0.115219	0.999989	0.596304	0.375991	HSPA8
1485861	1.12581	1	-1.87685	0.999989	-0.741005	1	ATP6
102189010	-0.360776	0.770002	0.45166	0.999989	0.0773291	0.952783	LRP1
102183339	0.701084	0.116433	0.123819	0.999989	0.823894	0.0759171	RPL35
102179824	-1.11975	0.10199	0.132578	0.999989	-0.984872	0.232552	IL6R
108635555	-0.465386	0.546237	-0.364536	0.999989	-0.841698	0.229359	LOC108635555
102188515	-0.813651	0.27562	0.379428	0.999989	-0.425107	0.707281	LOC102188515
102187630	0.313697	0.227722	0.156993	0.999989	0.471627	0.268372	FLNB
102184509	0.530523	0.119465	0.114648	0.999989	0.643056	0.029085	RPL3
102175427	0.442215	0.311441	0.141395	0.999989	0.582343	0.187346	LOC102175427
102187639	0.64815	0.109168	0.218107	0.999989	0.863675	0.0116003	RPL10
102176966	0.175705	0.67103	0.00553064	0.999989	0.182512	0.801417	ACTN1
102173365	-0.528578	0.0852554	-0.38627	0.999989	-0.917757	0.000578039	PSAP
102181781	0.358936	0.411536	0.49096	0.999989	0.852372	0.025573	EZR
102185007	0.397899	0.02281	0.0492473	0.999989	0.449143	0.471838	CALM1
102172143	0.436915	0.296467	0.192386	0.999989	0.628236	0.0788938	RACK1
102178403	0.42717	0.0962307	0.35836	0.999989	0.789858	0.186041	DAG1
102172673	0.390004	0.395012	0.19924	0.999989	0.587011	0.17428	RPS10
102189454	0.47149	0.220513	0.0506417	0.999989	0.520615	0.0667732	HDLBP
102180765	0.541151	0.177627	0.0680989	0.999989	0.608649	0.161035	RPS7
102183992	-0.0771644	0.776143	-0.264358	0.999989	-0.342627	0.428286	QSOX1
102180225	-0.256173	0.526381	-0.293904	0.999989	-0.554038	0.150455	GSN
102173265	0.445623	0.680658	0.530637	0.999989	0.969608	0.0665515	APLP2
102188555	0.4241	0.328747	0.157732	0.999989	0.580146	0.130242	RPS8
102169679	0.663628	0.123203	0.0951507	0.999989	0.757876	0.0747392	RPL7A
100860914	-0.292755	0.603229	0.439458	0.999989	0.151083	0.90335	FST
102182617	-0.297832	0.58301	0.0616876	0.999989	-0.232741	0.833702	ENAH
102191183	-0.925453	0.169915	0.0842245	0.999989	-0.836061	0.39045	LGMN
100861006	0.743363	0.00246646	0.0853866	0.999989	0.829549	0.0262738	HSP90AB1
102184465	0.674815	0.109873	0.202694	0.999989	0.877131	0.0436152	RPL18
102185423	-0.0053671	0.996683	0.0943496	0.999989	0.0849854	0.950795	JUN
102177159	0.503601	0.121654	0.229303	0.999989	0.73153	0.0370165	RPS15
102177372	-0.331141	0.101589	0.0750772	0.999989	-0.255937	0.65757	LASP1
102180906	-0.825095	0.334025	0.36207	0.999989	-0.456142	0.685776	LOC102180906
102185663	0.427855	0.188956	-0.0281378	0.999989	0.400051	0.408789	HSPA5
100860851	0.814443	0.136362	-0.239911	0.999989	0.571085	0.324193	HSP90AA1
102180725	0.382091	0.350212	0.200356	0.999989	0.581136	0.108578	RPL15
100860744	-0.431961	0.504047	0.360629	0.999989	-0.0828278	0.933738	IGF2R
102190380	0.0675125	0.915971	-0.152837	0.999989	-0.0842475	0.911323	PDIA4
102187044	0.627761	0.194404	0.0686548	0.999989	0.694744	0.174	RPL31
102189602	0.587447	0.163939	0.172239	0.999989	0.758464	0.0431891	RPL8
102184651	0.526433	0.0869825	0.118737	0.999989	0.64353	0.0426707	RPS16
102179802	0.227552	0.554848	-0.149757	0.999989	0.0784295	0.908946	ACTN4
102190901	0.558992	0.146192	0.182257	0.999989	0.739836	0.0157659	RPL6
102178984	0.491247	0.0841905	0.112112	0.999989	0.604208	0.180168	CD63
102184058	0.549548	0.167359	0.0571092	0.999989	0.604353	0.112687	RPS6
102189233	0.455332	0.234201	0.0267178	0.999989	0.479761	0.163327	RPS3A
102177032	-0.968715	0.504737	0.647449	0.999989	-0.331468	0.781654	AEBP1
102176833	0.464456	0.00756562	0.108246	0.999989	0.576741	0.452336	CEP170B
102181569	0.484933	0.137979	0.116382	0.999989	0.59991	0.0103731	EEF1G
102190192	0.616141	0.0894859	0.108706	0.999989	0.722507	0.029583	RPL5
102175430	0.800859	0.00109713	-0.110039	0.999989	0.692279	0.0885279	SPINT2
108634245	0.307661	0.329843	-0.0516389	0.999989	0.258955	0.71784	CDKN1C
102185242	-1.45016	0.294768	0.698934	0.999989	-0.759337	0.45861	AQP1
102171233	0.556342	0.219874	0.0686314	0.999989	0.624293	0.199975	RPL18A
100861207	-1.01008	0.0613863	-0.0634775	0.999989	-1.06797	0.263823	PAG12
100860882	0.422542	0.0566712	0.0993267	0.999989	0.520791	0.0477367	PDIA3
102172449	0.441885	0.397862	0.259329	0.999989	0.699944	0.103066	RPLP1
102175432	0.630819	0.112845	0.116783	0.999989	0.746221	0.0604784	RPS19
102187800	0.131436	0.700526	0.0589858	0.999989	0.191227	0.691622	UBB
102172098	-0.199418	0.777785	0.0118018	0.999989	-0.181933	0.897393	UNC13D
102178653	0.717061	0.114506	0.0897064	0.999989	0.805272	0.0712939	RPL13
102181320	0.339023	0.245098	0.25457	0.999989	0.599151	0.460714	REXO2
106503193	-0.290521	0.628382	0.0575594	0.999989	-0.227799	0.847634	ABR
102185465	-0.403875	0.40761	0.835366	0.999989	0.43999	0.729353	CTSL
102178494	0.496986	0.196855	0.143689	0.999989	0.638975	0.0937202	RPL14
102176641	0.10409	0.885689	-0.650287	0.999989	-0.53927	0.71746	SECTM1
108637803	0.463929	0.153741	-0.246019	0.999989	0.214606	0.629682	PHLDA3
102183345	0.515038	0.215639	0.021806	0.999989	0.534855	0.219446	RPL27A
102179688	0.134744	0.755477	-0.0179583	0.999989	0.119068	0.881763	TNKS1BP1
102185447	0.601885	0.0312637	0.239947	0.999989	0.842626	0.00947019	RPS4X
102189887	0.576205	0.129224	0.0725632	0.999989	0.648136	0.0908697	RPS3
102182927	0.318455	0.539175	0.322651	0.999989	0.645217	0.414079	LOC102182927
102187459	0.255443	0.401396	0.110621	0.999989	0.363901	0.155907	HNRNPA1
102176601	-0.0448461	0.944242	-0.235988	0.999989	-0.288328	0.62103	FLNA
102180251	0.608483	0.170456	0.10932	0.999989	0.7172	0.120388	RPL28
102175536	0.231665	0.434747	0.0788117	0.999989	0.309547	0.428539	RPN1
102172032	0.204838	0.465006	-0.0544459	0.999989	0.14824	0.684308	HNRNPA2B1
102185702	-0.0841004	0.964489	0.422484	0.999989	0.327192	0.827691	CYR61
102178091	-0.379911	0.655474	0.300425	0.999989	-0.0766278	0.952155	ADM
1485859	0.687394	1	-1.56337	0.999989	-0.864894	0.79765	COX2
102173071	-0.100815	0.896241	0.0229495	0.999989	-0.0750189	0.941039	DDB1
102174800	0.00744861	0.99398	0.314431	0.999989	0.322789	0.561608	SLC2A1
102172386	-0.282922	0.626522	0.61904	0.0945719	0.330769	0.553764	ADAMTS1
102171359	0.258903	0.65169	-0.183628	0.999989	0.0788769	0.938901	EFHD2
102174474	0.401963	0.308105	0.132122	0.999989	0.532127	0.10249	RPS12
102183449	0.655005	0.103522	-0.00266634	0.999989	0.650499	0.125305	RPS5
102182359	0.461906	0.245625	0.080822	0.999989	0.540912	0.117112	RPL11
102175998	0.273738	0.282573	0.042534	0.999989	0.315977	0.380139	PTMA
102177936	0.270579	0.680829	0.124704	0.999989	0.400686	0.75133	HHIPL1
100860783	0.773698	0.0637641	0.192284	0.999989	0.964594	0.0122102	RPS18
102171371	-0.745805	0.393982	-0.0333356	0.999989	-0.789145	0.260631	MRC2
102178060	0.15258	0.858397	0.098262	0.999989	0.244323	0.723013	ITGB1
102187139	0.556326	0.124296	0.160814	0.999989	0.715688	0.0470252	RPS27A
102172870	0.194637	0.546631	-0.0363547	0.999989	0.157922	0.746696	TMBIM6
102178700	-0.1296	0.621957	0.123095	0.999989	-0.00800842	0.986789	LOC102178700
102190909	0.260339	0.500268	0.243879	0.999989	0.503666	0.157466	LOC102190909
102170394	0.549944	0.12522	0.123129	0.999989	0.671842	0.0780899	MYL6
102182920	0.250479	0.743509	0.307981	0.999989	0.563405	0.623569	GCA
102188405	-1.12428	0.226231	-0.2044	0.999989	-1.34656	0.185255	COL12A1
102169403	-0.199881	0.519515	0.130731	0.999989	-0.0721529	0.893964	AGRN
102184488	0.526443	0.0454188	0.0305233	0.999989	0.556833	0.0981945	ATP5A1
108636405	-0.361972	0.601541	0.138495	0.999989	-0.219431	0.840201	JUND
102173831	0.141371	0.779475	0.153563	0.999989	0.293974	0.585148	CANX
102180512	0.647952	0.0494167	0.0764306	0.999989	0.722506	0.020324	RPL7
102168953	0.198668	0.469805	-0.0249141	0.999989	0.170187	0.590786	TUBB
102172164	0.510114	0.128831	-0.0412303	0.999989	0.469165	0.12485	CALM2
102183255	-0.277137	0.480195	0.147956	0.999989	-0.128227	0.855136	CTNND1
1485856	0.0722462	1	-1.53348	1	-1.45183	1	ND1
102183561	0.748996	0.0433005	-0.192762	0.999989	0.555877	0.199649	ATP1A1
102187601	0.461758	0.220075	-0.0544159	0.999989	0.407586	0.347754	FAM129B
102175991	0.59346	0.164322	0.024528	0.999989	0.614809	0.174844	RPS17
102467078	-0.0448698	0.902014	0.00821124	0.999989	-0.0407049	0.92485	TMSB4X
102171801	0.0268945	0.981536	0.253874	0.999989	0.275423	0.724603	LAMA5
102181234	0.274761	0.424466	-0.0617395	0.999989	0.208787	0.696176	2021-09-09
102169846	-0.264485	0.759849	0.491046	0.999989	0.232718	0.86666	LOC102169846
102188086	-0.395506	0.477754	0.219764	0.999989	-0.177978	0.765195	IL6ST
102168559	0.065424	0.864817	-0.00960561	0.999989	0.0527828	0.907809	EIF4G2
102184870	0.79752	0.000459768	-0.112733	0.999989	0.680629	0.0148308	YBX1
102179042	0.572534	0.224383	0.130848	0.999989	0.701538	0.126683	RPL19
102189018	0.0687369	0.879795	0.191716	0.999989	0.2595	0.608886	SREBF2
102185317	-0.0958775	0.905539	0.386335	0.999989	0.294033	0.822925	TFPI
102183264	0.592592	0.01956	0.0321155	0.999989	0.62562	0.095336	EIF5A
102179669	0.0955	0.782247	0.0518007	0.999989	0.14533	0.746219	TLN1
102170453	0.41622	0.248639	0.184758	0.999989	0.599246	0.108649	RPS11
102169329	0.346827	0.144494	-0.13151	0.999989	0.216224	0.710947	ARHGDIA
102172668	0.016527	0.97919	0.0591614	0.999989	0.0759141	0.917347	IQGAP1
102177347	0.90807	0.0310752	0.442201	0.999989	1.35807	0.107541	GALM
102178731	0.621259	0.365163	0.282395	0.999989	0.899427	0.0456228	PKM
102175484	0.422193	0.0681272	0.212929	0.999989	0.636095	0.246846	CITED2
102171627	0.726916	0.0326928	0.0947577	0.999989	0.820354	0.0292	RPS25
102180974	-0.0335507	0.935089	-0.132908	0.999989	-0.170747	0.668232	DYNC1H1
102169391	0.474115	0.0606192	-0.0989395	0.999989	0.373241	0.134326	PPIB
102170108	0.391825	0.39932	0.0442674	0.999989	0.438088	0.515016	ARPC1B
102186311	0.133165	0.676	0.169983	0.999989	0.303195	0.52813	CD164
102172713	0.521403	0.172808	0.124428	0.999989	0.644557	0.0918887	RPS23
102170587	0.415287	0.0922934	-0.0382827	0.999989	0.377746	0.424537	CFL1
102168717	0.36255	0.0906239	0.0238988	0.999989	0.387342	0.505721	PRKCSH
102190453	0.584371	0.00290439	0.127771	0.999989	0.711282	0.00708226	EIF4A1
102168373	0.389947	0.368044	-0.535826	0.17733	-0.149013	0.77935	ATP1B1
102168235	-0.277362	0.196902	0.110494	0.999989	-0.168387	0.620632	LOC102168235
102185451	0.256558	0.335931	0.070092	0.999989	0.326853	0.38608	ARF1
rna49416	-0.143694	0.802331	-0.0165845	0.999989	-0.16103	0.778255	-
100860778	0.234607	0.595601	0.00250197	0.999989	0.23397	0.623993	SERF2
102183942	-0.541194	0.508748	-0.551251	0.999989	-1.08447	0.300937	CAPN6
102170679	-0.937722	0.0608197	0.250597	0.999989	-0.684441	0.312667	NAGA
102183267	0.238033	0.554204	0.0364524	0.999989	0.273832	0.579145	EIF4G1
102174742	-0.319331	0.587322	0.319164	0.999989	0.00400767	0.997371	RNASET2
102173919	0.758115	0.0252846	0.107536	0.999989	0.865314	0.0259318	RPS26
102179863	0.225524	0.365826	-0.092778	0.999989	0.130254	0.713866	RRBP1
102184909	0.252626	0.265746	0.237854	0.999989	0.496874	0.598852	TYRO3
102187633	-0.528111	0.353521	0.158507	0.999989	-0.367391	0.668249	EDEM1
102170593	-0.605047	0.00356486	-0.222814	0.999989	-0.825514	0.0752468	FOXO4
102190330	0.666543	0.0737485	0.104647	0.999989	0.769112	0.0345737	RPL12
102183493	-0.255829	0.355609	-0.0310717	0.999989	-0.292143	0.436	DDX17
102175394	0.139897	0.664423	-0.0406101	0.999989	0.101211	0.896815	DGCR2
102181269	0.22568	0.559482	0.124169	0.999989	0.347911	0.259225	EIF4B
102183496	-0.315589	0.370906	0.335957	0.999989	0.0243783	0.982388	EFNB1
102185752	-0.132859	0.61998	-0.0225926	0.999989	-0.158072	0.601439	HMGB1
102186463	0.443848	0.0959753	-0.00743174	0.999989	0.437719	0.296514	ATP5B
108634511	0.0133532	0.987039	0.062448	0.999989	0.0811749	0.950795	HIC2
102187872	-0.575587	0.522533	-0.451728	0.999989	-1.04014	0.207567	LOC102187872
102183119	-1.13863	0.350212	0.488696	0.999989	-0.635969	0.679384	ERV3-1
108637143	0.315989	0.524408	0.101882	0.999989	0.414887	0.298225	LOC108637143
102177315	-0.827181	0.24144	-0.120189	0.999989	-0.955886	0.091516	FBLN1
102176694	-0.434457	0.693009	0.432169	0.999989	-0.0127645	0.991889	ZFP36L1
102176163	-0.903303	0.00110599	0.123975	0.999989	-0.774416	0.35263	CDC42EP4
102171588	0.0164453	0.983301	0.105858	0.999989	0.118427	0.856544	DDX3X
102171520	-0.00116075	0.999446	0.949412	0.999989	0.953124	0.433129	FOS
102168505	-0.367204	0.79245	0.862369	0.999989	0.481442	0.680313	COLEC12
102191048	-0.167623	1	1.21941	0.999989	1.042	0.418534	CTGF
102177204	0.373845	0.238145	0.0572909	0.999989	0.429111	0.21733	NCL
102176661	0.307145	0.715408	0.498857	0.999989	0.799592	0.0579686	LAMB1
102188434	0.493437	0.136094	0.0243223	0.999989	0.518443	0.257029	LOC102188434
108633181	0.582919	0.229771	0.12494	0.999989	0.706936	0.0950495	RPL23
108634081	0.818359	0.133738	0.693567	0.999989	1.50389	0.0558342	LOC108634081
102188775	0.212642	0.434305	0.160152	0.999989	0.373102	0.375829	PCBP1
108633208	0.638237	0.0120044	-0.0923178	0.999989	0.545396	0.0852554	PPIA
102171876	-0.334172	0.655296	0.0168248	0.999989	-0.314653	0.75679	SH3BGRL2
102184947	0.345054	0.0864517	0.002561	0.999989	0.345156	0.217484	AP2M1
102169934	0.779226	0.0264696	0.0924072	0.999989	0.876764	0.337464	LIPA
108633881	0.654135	0.0186261	0.322975	0.999989	0.978632	0.0310872	ATP6V0C
102180270	0.0295222	0.962024	0.0571094	0.999989	0.084682	0.89103	PRRC2A
102169643	-0.515231	0.744272	-0.455748	0.999989	-0.983634	0.329439	COL6A3
102185103	0.685178	0.112845	0.074613	0.999989	0.758879	0.0610647	RPS20
102174218	0.196997	0.663492	0.0977584	0.999989	0.29698	0.66991	ACTR2
102187977	-0.452426	0.252855	-0.0525598	0.999989	-0.504225	0.349664	PLD3
106504031	0.798985	0.0219129	0.535935	0.999989	1.34189	0.173114	GATA2
100861065	0.539044	0.135365	0.175492	0.999989	0.713311	0.0749374	RPS15A
102173958	0.0365929	0.950662	-0.165785	0.999989	-0.130835	0.81071	MLEC
102176892	-0.226375	0.490378	-0.0322784	0.999989	-0.261733	0.440076	SPTAN1
1485857	0.278708	0.356458	-0.28481	0.999989	-0.00640256	0.993082	ND2
102188309	-0.787198	0.466481	0.602687	0.999989	-0.19154	0.911585	EGR1
102191742	-0.211147	0.636085	0.032936	0.999989	-0.177113	0.804166	CTNNB1
108633906	0.807125	0.323652	-0.47222	0.999989	0.328286	0.741346	HSPB1
102184214	-0.292509	0.694439	0.307459	0.999989	0.019848	0.989031	CD53
102174891	0.124704	0.708843	0.00464191	0.999989	0.127566	0.720323	LOC102174891
102180799	0.428984	0.0959673	0.333773	0.999989	0.763458	0.0497666	RPL37
102180719	0.408733	0.184277	-0.0261795	0.999989	0.384407	0.50152	PTPRF
102191096	0.513604	0.406485	-0.55679	0.999989	-0.0533114	0.952838	OLFML3
102188557	0.649133	0.0459786	0.00122021	0.999989	0.651025	0.0745051	CAP1
100860777	0.441638	0.123457	0.156253	0.999989	0.596502	0.0734106	RPL21
100861353	0.235403	0.634171	0.140437	0.999989	0.372788	0.33079	EIF4EBP2
102170256	0.0956473	0.859169	-0.0107345	0.999989	0.0754657	0.925386	LAMC1
108638634	0.514737	0.309784	0.0716	0.999989	0.583639	0.217974	RPL32
102190564	0.234246	0.455306	-0.0937894	0.999989	0.136722	0.668274	DDOST
102183699	0.276251	0.492546	0.0044965	0.999989	0.278734	0.547142	PDIA6
102191456	0.0185653	0.973516	0.000168922	0.999989	0.017247	0.978434	CLTC
102182190	-0.9336	0.129418	0.184036	0.999989	-0.747325	0.463555	DKK1
102175347	-0.0946092	0.904976	0.0209236	0.999989	-0.0759116	0.906383	LMNA
102172262	-0.469829	0.696401	0.532192	0.999989	0.0621275	0.935249	ANXA1
102178881	0.583582	0.48782	0.0699325	0.999989	0.641921	0.433129	NID1
102191558	-0.125884	0.859169	0.451925	0.999989	0.323427	0.391706	DAB2
106502142	-0.0690475	0.916923	0.00574615	0.999989	-0.0681567	0.928336	PTMS
102190179	0.522024	0.0249796	0.179327	0.999989	0.703476	0.13096	ARPC2
100860892	0.404713	0.544622	0.485457	0.999989	0.887906	0.0733662	SLC2A3
102175223	0.250753	0.451028	0.0480936	0.999989	0.29681	0.263325	YWHAZ
102177396	0.245107	0.506386	0.0697554	0.999989	0.313604	0.24186	EIF4H
102181953	-0.293989	0.40476	0.285002	0.999989	-0.00141162	0.99894	ADAM28
102172488	0.506902	0.133976	0.375365	0.999989	0.887939	0.359785	LOC102172488
102172840	0.222491	0.391375	0.0163581	0.999989	0.238856	0.536029	USP22
100860935	-0.175077	0.81937	-0.154652	0.999989	-0.335876	0.552127	NUCB1
102172191	0.537827	0.0825578	0.11376	0.999989	0.650428	0.0760291	RPL27
100861018	0.56315	0.168953	-0.23066	0.999989	0.33286	0.503975	LOC100861018
100860995	0.63629	0.105848	0.16014	0.999989	0.795421	0.0343733	RPL10A
102190361	-0.477306	0.331193	0.679996	0.999989	0.208138	0.861305	LRP2
102186160	-0.24187	0.524116	0.147413	0.999989	-0.0924826	0.91648	SLC12A7
102177782	0.263676	0.683507	0.455563	0.999989	0.71825	0.0731669	LGALS1
102191091	-0.435423	0.0498183	-0.0479754	0.999989	-0.488829	0.114384	MTCH1
102187070	0.187621	0.556809	-0.0912611	0.999989	0.0941088	0.807169	GNB1
102186381	0.621349	0.110101	0.0620872	0.999989	0.681817	0.0818253	LOC102186381
102187344	0.763739	0.0629498	0.0992184	0.999989	0.860426	0.0359583	FTL
102185798	0.225602	0.812854	0.180711	0.999989	0.400815	0.574852	MCL1
102191195	0.679743	0.294228	-0.176422	0.999989	0.498271	0.387307	TXNDC5
102174491	-0.86798	0.155555	-0.2549	0.999989	-1.11696	0.194216	LY6E
102177338	-0.69537	0.507211	0.0585526	0.999989	-0.648323	0.468038	LOXL2
106502495	0.257923	0.48821	0.415518	0.999989	0.677844	0.269938	AFDN
102178357	0.253091	0.422901	0.0205468	0.999989	0.273135	0.514922	VCP
102177568	0.0412439	0.905961	0.0303242	0.999989	0.070146	0.865914	HNRNPA3
102170451	0.584556	0.0738887	0.305222	0.999989	0.895518	0.216764	CDH1
102185082	0.0626411	0.853073	0.0672531	0.999989	0.130344	0.81803	AP3D1
102181823	0.25832	0.738607	0.0328426	0.999989	0.288089	0.664591	CHPF
102189283	0.62471	0.0949272	0.101266	0.999989	0.725829	0.10124	FAU
102183301	0.496347	0.0614039	-0.181075	0.999989	0.317962	0.639511	CD151
102176006	0.391131	0.253906	-0.0168549	0.999989	0.373397	0.387188	SERBP1
102187637	0.417688	0.493942	0.296715	0.999989	0.711715	0.0299773	TAGLN2
106503888	0.590545	0.814063	0.260353	0.999989	0.837354	0.532428	MXRA5
102189579	0.0383753	0.91681	0.115664	0.999989	0.153542	0.737502	CTNNA1
102177903	-0.0194667	0.984241	0.28488	0.999989	0.270885	0.845781	BMP7
102170667	-0.310654	0.573671	-0.104479	0.999989	-0.415566	0.493957	DLG5
102189576	0.181682	0.507109	0.199623	0.999989	0.382718	0.419394	SLC44A2
102183592	0.113614	0.796075	0.0178069	0.999989	0.130906	0.808127	PTBP1
102179549	0.659734	0.12032	0.10452	0.999989	0.763563	0.0715085	RPLP2
102181461	0.700955	0.0154124	0.191763	0.999989	0.89144	8.21e-05	NPM1
102180238	0.419681	0.240991	0.13472	0.999989	0.55332	0.161881	RPL30
100860946	0.346875	0.235054	-0.0214668	0.999989	0.324674	0.397412	OAZ1
102174624	0.0645542	0.935914	-0.0269321	0.999989	0.0306021	0.968666	CALU
102185967	-0.157178	0.681434	0.00861153	0.999989	-0.154264	0.763971	SRRM2
100860808	0.443222	0.340574	0.301195	0.999989	0.744267	0.0217098	CD9
102190162	0.177471	0.690935	0.0541125	0.999989	0.229258	0.605088	RPL23A
102176135	-0.455396	0.100673	-0.0559602	0.999989	-0.515408	0.0849594	LAPTM4A
102178945	-0.0427784	0.935914	-0.0128677	0.999989	-0.0594977	0.901844	PRKAR1A
102191447	-0.344955	0.573538	0.17765	0.999989	-0.165895	0.847832	TNFRSF1B
102183042	0.608611	0.0080845	0.19772	0.999989	0.809372	0.151683	CORO1B
102188573	-0.499555	0.243141	0.163344	0.999989	-0.337287	0.506162	SCARB2
102172450	0.237298	0.380442	0.200362	0.999989	0.442812	0.609556	SPINT1
100860904	0.106061	0.704872	-0.169052	0.999989	-0.0640302	0.906155	AKT1
102169153	-0.415923	0.214839	-0.117548	0.999989	-0.538445	0.133826	TTYH3
108636040	0.877978	0.00026565	0.348975	0.999989	1.23389	0.128259	ARHGDIB
102177369	0.283484	0.352512	0.114673	0.999989	0.39639	0.125402	YWHAE
106503387	0.512784	0.250213	-0.0999914	0.999989	0.417569	0.662612	CKB
102177358	0.0324154	0.971083	0.130766	0.999989	0.162013	0.862476	ERRFI1
102190161	0.303992	0.163131	-0.0810727	0.999989	0.221711	0.662925	EMC10
102181864	0.0549746	0.975411	0.858576	0.999989	0.902729	0.388256	PITX1
102176491	-0.50715	0.170456	0.0403451	0.999989	-0.46985	0.291791	TNRC18
106503508	0.589524	0.180991	0.338764	0.999989	0.931814	0.0985457	SH3BGRL3
100861302	0.0850835	0.820569	0.0783575	0.999989	0.16045	0.64511	HNRNPK
102174052	-0.320051	0.152313	0.256044	0.999989	-0.0631752	0.929466	CLSTN1
102173329	-0.541764	0.246336	0.042953	0.999989	-0.503696	0.107882	CPD
102171576	-0.0642691	0.871697	-0.0584845	0.999989	-0.123063	0.822209	OS9
102170725	-0.0492637	0.963662	0.604603	0.999989	0.557192	0.400736	MYADM
102175814	0.357705	0.053914	-0.00897391	0.999989	0.346979	0.310325	SEC61A1
102188542	0.0158212	0.985055	0.552197	0.999989	0.575846	0.547233	BHLHE40
102177229	0.0513907	0.90243	-0.0473365	0.999989	0.00292126	0.995953	HNRNPM
100861384	0.305943	0.693867	0.690321	0.999989	1.00587	0.455119	PAG-2
102179967	0.405069	0.0382416	0.0510453	0.999989	0.455067	0.136554	SSRP1
102182106	0.127154	0.794316	0.130643	0.999989	0.25648	0.589085	GANAB
102178097	0.644265	0.064635	0.0874586	0.999989	0.730889	0.080234	PXN
102175776	0.287902	0.358606	0.0522838	0.999989	0.344012	0.674062	NET1
102176639	0.496232	0.244969	0.24306	0.999989	0.736826	0.0405855	RPL26
102181989	-0.312	0.433011	0.08125	0.999989	-0.227868	0.765878	ERBB2
102182061	0.374381	0.221206	0.0532366	0.999989	0.426717	0.296726	TMED2
102181158	0.0125649	0.972357	0.00365455	0.999989	0.0124926	0.976688	DDX5
102176908	-0.56639	0.00542124	0.120552	0.999989	-0.446991	0.27932	NCOR2
102172177	0.218056	0.512619	-0.0530057	0.999989	0.162437	0.682098	HNRNPU
102191674	0.176489	0.700874	0.0820307	0.999989	0.256189	0.577236	EIF3A
102185545	0.527035	0.00487434	0.245445	0.999989	0.776011	0.196374	MPP1
102187300	0.572706	0.000409352	0.131863	0.999989	0.708476	0.235776	ST14
102185876	0.771836	0.0580732	0.100209	0.999989	0.869907	0.0305	RPL29
102178204	0.146666	0.577171	-0.105748	0.999989	0.0399908	0.938131	U2AF2
102175206	-0.0786601	0.79464	-0.0381174	0.999989	-0.117129	0.833227	CRKL
106503614	-0.107962	0.900074	-0.121667	0.999989	-0.223507	0.878699	SBK1
102184657	-0.00651329	0.989901	-0.100108	0.999989	-0.111073	0.80861	MPRIP
102185811	0.565888	0.0959547	0.184814	0.999989	0.749195	0.0205667	NACA
102180233	0.627443	0.00852499	-0.118307	0.999989	0.50609	0.09615	ITM2B
102189494	0.311473	0.752361	0.291217	0.999989	0.600427	0.406306	KLF6
100861197	0.57992	0.187259	0.39572	0.999989	0.977398	0.0428553	LOC100861197
108637403	0.160328	0.63271	0.350399	0.980291	0.509068	0.0293199	LOC108637403
100860839	-1.28499	0.548377	0.667598	0.999989	-0.614118	0.738575	FOSB
102168869	0.190427	0.490591	0.0401707	0.999989	0.23024	0.573352	RAB7A
102186877	0.138178	0.821572	-0.0069213	0.999989	0.128669	0.818622	YWHAQ
102185704	0.00284442	0.996944	-0.135985	0.999989	-0.131453	0.84966	TACSTD2
102170017	0.252061	0.456222	0.153537	0.999989	0.409251	0.571286	SNX8
100861161	0.209038	0.759588	0.349674	0.999989	0.562073	0.379782	SERPINE2
102170403	0.259462	0.697468	0.280595	0.999989	0.540162	0.217962	RPL9
102179420	-0.0281678	0.956559	-0.0432136	0.999989	-0.0742487	0.865138	MORF4L1
102185310	0.588438	0.127767	0.317824	0.999989	0.904725	0.0207202	RPL24
102182362	0.295857	0.230482	0.216728	0.999989	0.510841	0.0914501	RPS27
102168232	0.660021	0.00154057	0.0531953	0.999989	0.714315	0.0499111	PABPC4
102182603	-0.924432	0.194731	0.539366	0.999989	-0.391927	0.484042	ANGPTL2
102174707	0.190399	0.571033	-0.0400654	0.999989	0.148386	0.680688	COPG1
108637430	-0.486099	0.110189	0.0278913	0.999989	-0.453316	0.578843	CEBPB
102176834	0.00939803	0.988423	0.178877	0.999989	0.189028	0.775033	STT3B
102169094	0.786538	0.129992	0.122692	0.999989	0.907624	0.0746821	RPL36
102180618	0.0745358	0.781341	0.0526847	0.999989	0.125755	0.72143	HNRNPL
102182344	-0.881697	0.22278	-0.0456555	0.999989	-0.937045	0.142955	PTRF
102188895	-0.0353335	0.964949	0.217737	0.999989	0.186196	0.847602	HEXIM1
102169789	-0.125873	0.707373	0.0745948	0.999989	-0.0542152	0.898171	HNRNPUL1
102185265	0.639512	0.0399106	0.148595	0.999989	0.78934	0.0343733	PRELID1
102189665	0.0582053	0.896983	-0.0440687	0.999989	0.0132202	0.983858	KHSRP
108633203	0.353605	0.410749	0.280371	0.999989	0.632726	0.101911	RPL35A
102173438	0.591296	0.00703119	0.0841484	0.999989	0.675276	0.0196545	RAC1
102183333	0.0836133	0.797655	-0.0437636	0.999989	0.0407984	0.955586	ARF6
102185213	0.221935	0.360544	0.129885	0.999989	0.354098	0.561322	AP2A1
102189730	-0.265568	0.459025	-0.133824	0.999989	-0.40556	0.330796	2021-09-02
102189841	0.205607	0.585408	0.126535	0.999989	0.331588	0.48884	LAMP2
102172859	-0.366502	0.318223	0.292844	0.999989	-0.0703545	0.933837	DHCR24
102188463	0.283118	0.232966	-0.016679	0.999989	0.265739	0.533299	GNB2
102191513	-0.262481	0.576631	0.485534	0.999989	0.226785	0.778452	ISYNA1
102169561	-1.29395	0.121645	0.644746	0.999989	-0.642208	0.624583	LOC102169561
102171249	-0.116416	0.694815	0.015174	0.999989	-0.103309	0.79854	TMED10
100860867	0.486364	0.253492	0.00736287	0.999989	0.49534	0.32892	GPX4
102190591	0.02573	0.95015	-0.0872411	0.999989	-0.0626766	0.89657	MORF4L2
102182533	0.374415	0.241701	-0.024819	0.999989	0.3468	0.279712	PPP2R1A
102188560	-0.0138988	0.983176	-0.13002	0.999989	-0.154564	0.856544	CALD1
108636721	-0.236883	0.467051	0.234711	0.999989	-0.00249376	0.996667	MARCKS
102179198	-0.939994	0.730456	2.13173	0.999989	1.17614	0.418632	TNC
102184666	-0.124982	0.947333	1.21803	0.999989	1.07483	0.406445	PCSK6
102172459	0.173153	0.622115	-0.12455	0.999989	0.0473013	0.925245	YWHAB
102175491	0.2971	0.32686	-0.0550133	0.999989	0.241374	0.543256	LAMP1
102185116	0.0474094	0.924305	0.0846978	0.999989	0.132029	0.762795	VAT1
102185402	-0.345161	0.600149	-0.00763265	0.999989	-0.348858	0.723013	LOC102185402
102169353	-0.332872	0.43215	0.0103669	0.999989	-0.327316	0.409138	LOC102169353
102171667	0.855989	0.000379322	0.104672	0.999989	0.965424	0.118754	HMGA1
102191347	-0.940879	0.165962	0.425351	0.999989	-0.523139	0.388558	BAMBI
102173118	-0.00699696	0.989624	0.123298	0.999989	0.114294	0.779028	TRIM28
100861286	-0.458205	0.136129	-0.00779027	0.999989	-0.466144	0.232997	FASN
102170926	-0.674748	0.0594231	-0.195044	0.999989	-0.875554	0.000222156	SHC1
102190027	-0.379048	0.617464	0.477215	0.999989	0.0991785	0.865488	TIMP3
106503694	0.101261	0.751694	0.0251549	0.999989	0.125785	0.779603	HNRNPF
102181855	0.204755	0.61349	-0.0936115	0.999989	0.110263	0.838264	LRPAP1
102180076	0.344149	0.469459	0.12516	0.999989	0.467405	0.2444	JUP
102183621	-1.09668	0.290094	-0.0795196	0.999989	-1.17766	0.059506	FMOD
102171325	0.131303	0.688229	-0.0193906	0.999989	0.1116	0.865112	TOLLIP
100860804	0.758182	0.00253528	0.227742	0.999989	0.98803	0.0424218	SAT1
102172121	0.368732	0.136212	-0.0754428	0.999989	0.293848	0.484832	SND1
102182123	-0.584051	0.0303891	0.0556375	0.999989	-0.52912	0.135051	PI4KA
102187174	0.449359	0.349051	0.183202	0.999989	0.632362	0.198907	RPL37A
102189379	-0.183632	0.656597	0.25448	0.999989	0.0668085	0.865112	NONO
100861219	0.620994	0.0669228	0.287462	0.999989	0.909662	0.0459485	SEPP1
102173327	0.338858	0.488083	0.195851	0.999989	0.534338	0.308239	GLTSCR2
102189754	0.296975	0.720463	0.343503	0.999989	0.631254	0.298225	ANXA6
102184015	0.183843	0.477654	-0.00307091	0.999989	0.180176	0.652418	BAG6
102168719	0.464262	0.0689573	0.0479494	0.999989	0.512922	0.234598	HNRNPAB
102188936	0.180246	0.399097	0.0757428	0.999989	0.25447	0.429309	TMED9
102191317	0.273414	0.349892	0.0374327	0.999989	0.311329	0.546754	GAK
102179992	-0.962647	0.437155	1.15548	0.999989	0.179383	0.898269	NRP2
102171217	0.60859	0.168066	0.0599889	0.999989	0.665962	0.102143	RPS24
102168287	0.134506	0.85782	-0.455154	0.999989	-0.32418	0.562914	MMP15
102187862	0.803159	0.0957889	0.149902	0.999989	0.950799	0.0478785	DNAJA1
102174114	-0.171524	0.746727	0.0612679	0.999989	-0.111423	0.869803	ARID3A
102168438	0.281136	0.231424	-0.109578	0.999989	0.168898	0.684548	WDR1
102171630	-0.719104	8.74e-05	-0.0571026	0.999989	-0.780444	0.000854212	NUMA1
102170623	-0.103393	0.896173	-0.00846624	0.999989	-0.105669	0.944393	CDK18
102191315	-0.494382	0.642403	-0.184249	0.999989	-0.669971	0.667265	LOC102191315
102185661	-0.868481	0.0120318	-0.168838	0.999989	-1.04752	0.0526568	SPTBN1
100861394	-0.306861	0.507855	0.160245	0.999989	-0.146789	0.805711	MFGE8
102173784	-0.015413	0.97919	0.0562812	0.999989	0.0374855	0.944052	EIF4A2
102181169	0.130385	0.667725	-0.0555877	0.999989	0.0727252	0.853766	RHOA
102180905	0.715704	2.06e-05	0.154365	0.999989	0.868439	0.000716115	SSR2
102191120	0.256983	0.561806	0.125448	0.999989	0.381182	0.413798	SSR4
102168804	0.0668544	0.846334	-0.0477044	0.999989	0.0175741	0.97488	SF1
102172564	0.114999	0.731033	0.0873969	0.999989	0.204198	0.754285	ARPC5
102178747	-0.223471	0.611523	-0.187186	0.999989	-0.409925	0.4821	OAF
100861313	-0.0171199	0.966357	0.0825703	0.999989	0.0648508	0.899999	CAPN1
102183460	-0.396876	0.54285	0.0585319	0.999989	-0.332727	0.777521	ITPK1
102172767	-0.200108	0.677733	0.108853	0.999989	-0.0951279	0.821461	EGFR
102169697	0.188749	0.507211	0.00678455	0.999989	0.192275	0.589364	CALM3
102184173	0.101089	0.873703	0.142741	0.999989	0.248153	0.807149	DGKZ
102191023	0.146343	0.885137	-0.300309	0.999989	-0.161457	0.832731	CKAP4
102180912	-0.0434418	0.981892	0.061921	0.999989	0.0122047	0.992132	GPC1
102188638	0.268256	0.264398	0.0893121	0.999989	0.356541	0.226852	CDC42
102185207	-0.29072	0.735821	0.257048	0.999989	-0.0294683	0.984032	TBX3
100860977	0.429201	0.44956	0.104913	0.999989	0.530146	0.176833	CLIC1
102176316	0.600572	0.268966	0.317586	0.999989	0.916852	0.0656441	RPS28
102179163	-0.00373036	0.994912	0.283171	0.999989	0.281587	0.648112	RAB11FIP1
102184900	0.228979	0.550972	-0.0432494	0.999989	0.185227	0.680586	TUBB4B
102187640	0.208086	0.450811	-0.00364065	0.999989	0.202039	0.540312	CSDE1
100860765	-0.27953	0.188548	-0.215928	0.999989	-0.501308	0.135445	GNAI2
102168620	0.487386	0.269139	0.0728081	0.999989	0.559121	0.157893	UBA52
102185286	-0.0739053	0.902364	0.22414	0.999989	0.149209	0.819641	FNDC3A
102181201	-0.709305	0.485517	0.307369	0.999989	-0.402224	0.743348	JUNB
102182019	0.676427	0.0926144	0.016995	0.999989	0.695321	0.210219	BCAP31
102179233	-0.585535	0.407682	0.241621	0.999989	-0.339604	0.769095	SERPINF1
102182223	0.316183	0.240741	0.0763792	0.999989	0.391497	0.189542	CLTA
102191350	0.466877	0.192219	-0.260807	0.999989	0.211643	0.841616	AHCY
102189643	0.68817	0.231357	0.174802	0.999989	0.863618	0.00551363	S100A11
102180479	0.181591	0.66771	-0.355669	0.999989	-0.180203	0.738043	ADD1
102189153	-0.0130144	0.9763	0.165767	0.999989	0.156003	0.854145	VASP
102172526	-0.685249	0.010568	0.0410979	0.999989	-0.645192	0.114384	USP9X
102185937	-0.547879	0.684462	-0.0312337	0.999989	-0.591157	0.603652	TAGLN
102174911	0.323284	0.171622	-0.108497	0.999989	0.215111	0.722186	RAB1B
102189260	0.761266	0.0116291	-0.20544	0.999989	0.555586	0.114827	S100A16
106504013	-0.123491	0.84456	-0.156435	0.999989	-0.285201	0.579831	PLEC
102186909	0.109115	0.861773	-0.278846	0.999989	-0.177652	0.791586	ADAMTS7
102171199	-0.208172	0.295402	-0.0166849	0.999989	-0.230455	0.61299	SF3B1
102168332	0.098323	0.819565	-0.0867619	0.999989	0.00874003	0.982592	CTTN
106503882	-0.205495	0.868122	0.169193	0.999989	-0.034221	0.984295	VGF
102184742	0.107719	0.690226	0.207809	0.999989	0.31465	0.371105	ARHGAP1
102181496	-0.123168	0.616004	0.00962515	0.999989	-0.11529	0.761995	CSNK1A1
102185499	-0.45317	0.368732	-0.00624223	0.999989	-0.456627	0.538578	ITGA3
102185072	0.0363409	0.958547	-0.0328208	0.999989	-0.000760961	0.998903	ATF4
102171384	-0.305094	0.3716	-0.0655078	0.999989	-0.377125	0.384959	MAP4
102184138	0.205198	0.698323	-0.0627857	0.999989	0.137523	0.811425	CSRP1
102172184	-0.0219411	0.983068	0.53639	0.999989	0.519554	0.642502	LOC102172184
102170835	0.153475	0.777582	0.124118	0.999989	0.278481	0.679597	EMC1
102173278	0.136973	0.640393	0.0803431	0.999989	0.215	0.435138	HNRNPD
102181571	0.501022	0.0263242	0.130035	0.999989	0.632417	0.147374	PPP1CA
102180637	0.0747094	0.885668	-0.0651509	0.999989	0.0071679	0.990697	SRSF3
102168403	0.096493	0.81324	-0.0578123	0.999989	0.035026	0.941039	SSR1
102176233	0.408973	0.312878	0.202403	0.999989	0.606772	0.106408	LARP1
102184190	0.0366507	0.948562	0.0060642	0.999989	0.0438702	0.958809	SCPEP1
102174756	0.181441	0.633199	0.168316	0.999989	0.349618	0.423035	GDI2
102173774	-0.143066	0.824027	0.180119	0.999989	0.0348181	0.937889	MED25
102184988	0.35079	0.371364	0.10204	0.999989	0.458946	0.603214	LAD1
102177713	0.285794	0.600361	-0.000274662	0.999989	0.291182	0.793836	CEBPA
102170705	0.150365	0.582802	-0.0209411	0.999989	0.129155	0.811017	PTPA
102171002	0.207143	0.824877	-0.182778	0.999989	0.0169267	0.984032	RCN3
102172116	0.343222	0.381113	0.16217	0.999989	0.504545	0.151433	ARPC1A
102172376	0.565815	0.0338541	0.123992	0.999989	0.689212	0.025635	LOC102172376
102176448	0.539115	0.0795024	0.198509	0.999989	0.738772	0.090821	TMEM9
102191795	0.189007	0.716619	0.183886	0.999989	0.365768	0.484006	PALLD
102180230	0.365641	0.547161	-0.574675	0.298513	-0.213865	0.755086	EPAS1
102170945	0.0780183	0.861917	0.0728321	0.999989	0.147887	0.623939	PCBP2
102174152	0.0189348	0.979615	0.0531145	0.999989	0.0688544	0.906624	RABAC1
102182530	0.082397	0.802586	0.146478	0.999989	0.228619	0.676721	PAK4
102173352	0.307927	0.442561	0.0996661	0.999989	0.407558	0.347462	RHOC
108636052	0.429894	0.262324	0.348861	0.999989	0.782362	0.251609	PLBD1
102187870	0.737183	0.019196	0.190124	0.999989	0.930722	0.10603	ANXA4
102183927	-0.644253	0.0241688	0.10985	0.999989	-0.538377	0.0603214	CLIC4
102177725	0.161639	0.597553	0.0259897	0.999989	0.185932	0.582572	SET
102174281	-0.213953	0.720297	-0.171225	0.999989	-0.382242	0.608113	PACSIN2
102186274	-0.291847	0.224583	0.13866	0.999989	-0.156005	0.660978	GALNT2
102178324	0.0626346	0.915971	-0.0211134	0.999989	0.0389327	0.950795	LOC102178324
102186334	0.155889	0.627603	-0.00114415	0.999989	0.154271	0.775488	PPP6R1
102179693	0.211092	0.598262	0.0871319	0.999989	0.30027	0.639784	CORO1C
102184949	0.499523	0.511916	-0.309024	0.999989	0.194771	0.881108	MME
102173262	-0.00331636	0.996561	-0.133272	0.999989	-0.133631	0.834183	ANXA11
102170871	0.039169	0.960386	0.0505403	0.999989	0.0953692	0.935429	ELF3
102178166	0.126132	0.742921	0.117345	0.999989	0.244074	0.648799	LMAN2
102186405	0.154396	0.701991	-0.323646	0.999989	-0.172772	0.6194	RTN4
102184998	0.0362225	0.974542	0.117634	0.999989	0.157637	0.906624	FAM219A
102170555	-0.391547	0.712922	0.847103	0.999989	0.453613	0.444591	SLCO2A1
102174819	0.0511545	0.919431	-0.023106	0.999989	0.0242526	0.964415	CHD4
102168217	0.169714	0.590187	-0.146731	0.999989	0.0194375	0.967096	CNBP
102186125	0.304238	0.500359	0.261158	0.999989	0.564267	0.210151	LGALS3
102179940	-0.187702	0.686848	0.115174	0.999989	-0.0819641	0.908946	LENG8
102190798	-0.41718	0.146745	0.0167203	0.999989	-0.400016	0.492552	DAB2IP
102184267	-0.294997	0.48302	-0.0208903	0.999989	-0.315725	0.635754	BCL9L
102171465	0.446781	0.407096	0.799733	0.999989	1.2548	0.102794	TM4SF1
102169052	0.0892551	0.86665	0.046009	0.999989	0.138859	0.883383	UBALD2
102173861	0.34088	0.360951	0.0521151	0.999989	0.393837	0.482468	RALY
102169636	-0.981033	0.267421	-0.0312549	0.999989	-1.00669	0.315792	TINAGL1
102187745	0.402919	0.233243	0.302421	0.999989	0.705862	0.0149655	SLC25A3
102185459	0.221783	0.266674	-0.105056	0.999989	0.115459	0.792399	NELFB
102191486	-0.361462	0.69363	-1.07085	0.999989	-1.44947	0.119224	ACTA2
102170687	0.282803	0.465672	0.0546218	0.999989	0.334014	0.373349	PRDX2
106503407	0.0301445	0.961525	0.0938407	0.999989	0.128851	0.90308	TRAK1
102183107	0.0563241	0.869268	-0.123616	0.999989	-0.0664181	0.914765	SDHA
102176772	0.0657877	0.920006	0.0828343	0.999989	0.142154	0.810185	MSN
102187199	0.329301	0.486183	-0.0150025	0.999989	0.315523	0.554175	RNH1
102181870	0.297693	0.524148	0.237138	0.999989	0.534024	0.181807	RPS29
102190755	-0.110859	0.796659	0.0607122	0.999989	-0.0537479	0.923805	MAZ
102177555	0.231624	0.573226	0.255694	0.999989	0.484009	0.0919204	KARS
102190001	-0.109315	0.774293	0.173162	0.999989	0.0643305	0.920413	SHISA5
102186264	-0.171102	0.581968	0.0132528	0.999989	-0.155907	0.797495	MCM7
102186773	0.505426	0.224056	0.0942397	0.999989	0.604044	0.510891	SLC35F6
102183176	0.055243	0.897844	-0.0883481	0.999989	-0.0360951	0.941039	SRSF1
100860818	-0.505956	0.685264	0.500949	0.999989	-0.0105169	0.994545	RHOB
102184300	0.145506	0.760151	0.100326	0.999989	0.240543	0.579145	CNN3
102174917	0.222841	0.514454	0.0360906	0.999989	0.257223	0.449697	UBE2D3
102182132	0.421274	0.408707	0.12232	0.999989	0.542253	0.294933	RPL36AL
102182657	0.355063	0.235603	-0.0101862	0.999989	0.343885	0.368244	YWHAG
102175451	0.0542746	0.910566	0.215385	0.999989	0.27128	0.667673	F11R
102186353	-0.430924	0.370126	0.158008	0.999989	-0.27688	0.59824	TRAM2
102173645	0.692172	0.210604	0.164032	0.999989	0.853271	0.0176944	LOC102173645
102191001	-0.342149	0.45414	0.107905	0.999989	-0.236942	0.676951	ARID1A
102191175	-0.552818	0.526381	0.494911	0.999989	-0.0475291	0.976114	ITGB4
102180751	-0.218134	0.76433	-0.36332	0.999989	-0.591614	0.358231	CD99
102176578	-0.00103828	0.99919	0.157988	0.999989	0.15269	0.68208	KDELR2
102186231	-0.309837	0.517789	0.0165606	0.999989	-0.289477	0.759586	NECTIN1
102174554	-0.194645	0.579127	0.0117529	0.999989	-0.188266	0.688481	HNRNPH1
102176450	0.464973	0.0588286	0.057029	0.999989	0.519099	0.0495764	RAN
102189104	-0.290903	0.346069	-0.075917	0.999989	-0.369604	0.328969	ANXA5
102183256	-0.481302	0.00545303	-0.245447	0.999989	-0.732421	0.0166434	NUCKS1
102171834	-0.0137662	0.974542	0.0118125	0.999989	-0.00636291	0.991011	FUS
102180698	0.390221	0.283101	-0.0402785	0.999989	0.346349	0.376698	EIF1
102177667	0.657465	0.114489	0.221804	0.999989	0.885202	0.34847	CCDC85C
102186321	0.651651	0.401188	0.137005	0.999989	0.785444	0.0769944	SDC4
102180932	-0.346303	0.293691	-0.128682	0.999989	-0.479863	0.227234	MKNK2
106503755	-0.46302	0.0533981	0.151154	0.999989	-0.314128	0.350393	LRP5
102179965	-0.102151	0.869762	-0.501181	0.999989	-0.612918	0.307371	RCN1
100861005	-0.132867	0.64829	0.224818	0.999989	0.0905842	0.837839	SLC29A1
102182048	0.217612	0.43326	0.0753478	0.999989	0.292416	0.54966	LOC102182048
102170570	0.512405	0.309772	0.201898	0.999989	0.718218	0.336898	ECI2
106502666	0.308103	0.221677	0.0642182	0.999989	0.375869	0.624421	CAMSAP1
100860966	0.352603	0.0972689	-0.0526571	0.999989	0.298136	0.376891	HNRNPC
102189296	0.353114	0.478095	0.0508604	0.999989	0.403911	0.401264	COPE
102190674	0.403484	0.157779	0.0966528	0.999989	0.499826	0.146334	UBA1
102185751	-0.634274	0.0067083	-0.0468187	0.999989	-0.6862	0.0147474	PRRC2B
102189922	0.15683	0.890024	-0.00269359	0.999989	0.146227	0.867216	S100A10
102187041	0.391291	0.0725608	0.084974	0.999989	0.478055	0.371013	LETM1
102187535	0.271459	0.710408	0.229109	0.999989	0.502273	0.533497	RCN2
108637658	0.543645	0.412355	0.609263	0.999989	1.16242	0.262083	WNT6
102180355	0.311768	0.420402	-0.0171085	0.999989	0.293762	0.562716	PRKAR2A
102188564	0.735258	0.0152452	0.0280744	0.999989	0.764471	0.0786654	STIP1
100861117	0.318133	0.573371	0.174414	0.999989	0.49655	0.537215	PRDX5
100861316	-0.0445534	0.874939	0.157803	0.999989	0.113582	0.844608	SLC39A1
102172821	0.45198	0.313814	0.229515	0.999989	0.687385	0.469098	GATA3
102189125	0.720018	0.0835374	0.013354	0.999989	0.737136	0.384884	NT5E
102182457	0.00640313	0.989284	-0.0986419	0.999989	-0.0895143	0.907184	DDR1
102172855	0.333786	0.397862	-0.00732046	0.999989	0.325136	0.477061	HDGF
102171413	0.978413	0.000515505	-0.0668638	0.999989	0.912857	0.00857835	FKBP4
102178160	-0.184125	0.629096	0.219071	0.999989	0.0369939	0.951424	WWC3
102169457	0.777616	0.0132732	0.163827	0.999989	0.941591	9.09e-05	VDAC2
102186984	-0.914943	0.143037	-0.0561473	0.999989	-0.983467	0.135711	CRISPLD2
102171818	0.41492	0.416734	0.172682	0.999989	0.592869	0.552844	SP6
102191234	-0.152979	0.591854	-0.0467034	0.999989	-0.204556	0.590727	MATR3
102187340	0.0856452	0.8212	-0.0882177	0.999989	-0.00123977	0.998576	NADK
102176722	0.10415	0.826829	0.0474677	0.999989	0.149453	0.744394	CNOT1
102173942	-0.0236906	0.957623	-0.014002	0.999989	-0.0415027	0.92797	SNRNP200
102183162	0.0203513	0.970494	0.0879681	0.999989	0.105546	0.808999	ARCN1
102183179	-0.821442	0.010754	-0.131063	0.999989	-0.955196	0.00350316	GRN
102180285	0.0995678	0.67631	0.17095	0.999989	0.270506	0.58453	ARF3
100860971	-0.0598446	0.978026	-1.70166	0.157451	-1.77169	0.135438	THBS1
102183352	-0.618675	0.152965	-0.0251629	0.999989	-0.642972	0.283025	GSE1
102186409	0.512921	0.151301	0.435345	0.999989	0.93584	0.110594	LOC102186409
102169361	0.218127	0.448611	-0.00996077	0.999989	0.207387	0.617445	EHD1
102174934	-0.0879246	0.875276	0.0480869	0.999989	-0.0382788	0.960931	TMEM259
102178373	0.1033	0.735159	0.0539281	0.999989	0.158805	0.815895	DNAJC5
102179291	0.547214	0.0168821	0.0948335	0.999989	0.643486	0.139852	LOC102179291
102173887	-0.434364	0.152179	-0.0274694	0.999989	-0.46767	0.220459	FNDC3B
102189653	0.0978941	0.819897	0.0701585	0.999989	0.170268	0.826389	PLCB3
102178671	0.870305	0.0571361	-0.117829	0.999989	0.750002	0.0433341	TFCP2L1
102169071	-0.128544	0.807025	0.00326125	0.999989	-0.12808	0.825182	TM9SF3
102182705	0.254428	0.401434	-0.0725794	0.999989	0.183575	0.794081	SCRIB
102170130	0.0767059	0.924305	0.196674	0.999989	0.273549	0.699435	LOC102170130
102185034	0.412023	0.0688403	-0.0127166	0.999989	0.399292	0.348191	RAB5C
102175325	0.146176	0.66282	-0.0942056	0.999989	0.0490451	0.914044	CAPNS1
102184064	-0.122307	0.659787	-0.0443253	0.999989	-0.166364	0.753506	LRP10
100861171	-0.234369	0.824727	-0.239938	0.999989	-0.486073	0.611084	MMP14
102187751	0.354876	0.297079	0.0575497	0.999989	0.406034	0.297443	ST13
102170631	-0.603199	0.00341798	0.0420154	0.999989	-0.564789	0.0338836	NFE2L1
102178300	-0.000347632	0.999446	0.000882555	0.999989	-0.00283756	0.995665	PRPF8
102189078	0.259837	0.542603	0.211494	0.999989	0.472917	0.363023	LOC102189078
102184597	0.339251	0.190722	0.0359377	0.999989	0.372252	0.187985	STT3A
108638042	0.229564	0.456222	-0.0618276	0.999989	0.166965	0.748329	EPN1
102183787	-0.353571	0.130563	-0.139785	0.999989	-0.495461	0.0700855	HNRNPA0
102179177	0.851182	0.0480907	0.274642	0.999989	1.12993	0.0810624	CELSR1
102181227	-0.278794	0.537972	-0.570865	0.806685	-0.853776	0.0126266	CAPN2
102187064	0.481192	0.307406	0.14164	0.999989	0.62091	0.130124	RPS13
102179028	0.0011919	0.999335	0.439637	0.999989	0.44348	0.505132	SWAP70
102182354	0.522591	0.236214	0.159243	0.999989	0.678745	0.0405855	EEF1B2
102175913	0.254217	0.654714	0.0698697	0.999989	0.326365	0.686882	RREB1
102180000	0.699805	0.0847793	0.0729681	0.999989	0.779545	0.392097	RAB25
102168654	0.101284	0.772024	0.0405849	0.999989	0.139426	0.740708	CAPRIN1
102189182	-0.444537	0.508328	0.464196	0.999989	0.0244183	0.98656	ENTPD1
106503395	0.645586	0.0378221	-0.00953721	0.999989	0.641908	0.486858	LOC106503395
100860787	-0.209024	0.513645	-0.275201	0.993257	-0.48838	0.116391	SDF4
102184652	-0.0442832	0.882931	0.00805972	0.999989	-0.0375671	0.940544	SCAF1
106502233	-0.351056	0.237502	-0.058735	0.999989	-0.412528	0.280398	MXD4
102184499	0.641492	0.656987	0.289911	0.999989	0.928615	0.351377	PHLDA1
102174872	-0.791505	0.00661335	-0.126378	0.999989	-0.921933	0.00111276	MYO1C
102171046	-0.0225868	0.952408	0.120395	0.999989	0.0962872	0.794779	OTUD5
102173493	-1.04607	0.2542	0.221092	0.999989	-0.836308	0.289886	CDH11
100860953	0.156725	0.729462	-0.00811642	0.999989	0.14535	0.701242	FKBP8
102189207	0.929108	0.0181225	-0.285349	0.999989	0.650301	0.554174	GPX3
102177917	-0.430835	0.137409	0.0512428	0.999989	-0.383746	0.367135	CIC
102168219	0.246202	0.475011	0.0530697	0.999989	0.296348	0.366048	PTP4A2
102174971	0.255921	0.715176	0.0373072	0.999989	0.298794	0.809919	LIMD2
102169976	0.486288	0.0904067	0.148628	0.999989	0.637029	0.188948	LOC102169976
102178680	-0.125233	0.836204	-0.347942	0.999989	-0.469516	0.581953	ZBTB7B
106503476	-0.0947474	0.741702	-0.0968348	0.999989	-0.194794	0.556263	BRD2
102173229	-0.239337	0.54726	-0.0506975	0.999989	-0.295029	0.51361	SON
100861125	0.421573	0.0803271	0.0517924	0.999989	0.47235	0.11724	BANF1
100860796	-0.0595706	0.905214	0.0554691	0.999989	-0.00491233	0.994204	RAB1A
102184596	1.20442	0.0527486	-0.504674	0.398258	0.698847	0.312344	KRT7
102179615	-0.714701	0.332451	0.00358328	0.999989	-0.706369	0.494064	RCC1
102176366	0.528777	0.61279	0.0735034	0.999989	0.590984	0.510891	PLOD2
102188977	0.510432	0.0848306	-0.269712	0.999989	0.238952	0.561617	ERGIC1
102180321	0.574507	0.200343	0.20137	0.999989	0.774105	0.00977318	MAP4K4
102171483	0.626477	0.0837386	-0.0772279	0.999989	0.555466	0.52976	CDC20
102178477	0.553714	0.031042	0.0941193	0.999989	0.651464	0.267296	ATP6V0D1
102180711	-0.0613697	0.87769	0.447151	0.999989	0.389239	0.621162	FUCA1
102186040	0.0584752	0.882167	0.0335387	0.999989	0.0904577	0.841988	MAPK1
102182699	0.0491075	0.894089	-0.0449896	0.999989	0.00130966	0.997354	ACIN1
102183259	-0.763976	0.00744632	-0.0365082	0.999989	-0.795694	0.274869	GUCD1
102175838	-0.222664	0.591459	0.137529	0.999989	-0.086293	0.868222	M6PR
102169146	0.615612	0.0171433	0.111487	0.999989	0.727325	0.043392	MINOS1
102179914	-0.0435759	0.956582	0.415771	0.999989	0.36846	0.383214	NAP1L1
102182890	0.118523	0.769425	0.177569	0.999989	0.296415	0.546823	SRC
102184322	0.63381	0.017737	0.0870911	0.999989	0.72376	0.175079	NDUFV1
102189584	0.7075	0.02281	0.0249842	0.999989	0.736025	0.264675	CLCN3
102186287	-0.961367	0.0389057	0.0135313	0.999989	-0.943272	0.235176	RGAG4
102178493	0.0445439	0.927456	0.0140477	0.999989	0.0625006	0.944163	GLB1
102180325	0.263776	0.633408	0.0805491	0.999989	0.346785	0.69661	GBGT1
102184460	0.355846	0.180011	0.0983624	0.999989	0.45578	0.35468	XBP1
102173035	0.322226	0.242674	-0.0860477	0.999989	0.233154	0.507394	KPNB1
102178539	-0.229757	0.509061	-0.0715999	0.999989	-0.304053	0.479008	MEX3D
108634461	-0.132793	0.761439	0.383472	0.999989	0.249601	0.560753	LOC108634461
102181534	-0.163593	0.869605	-0.406146	0.999989	-0.579609	0.398025	FKBP10
102190495	0.29945	0.129806	-0.0389467	0.999989	0.259788	0.522788	ACO2
100861238	0.934614	0.0101022	-0.120047	0.999989	0.812625	0.0548969	HSPD1
102168598	0.322689	0.207002	-0.0694176	0.999989	0.253162	0.49928	EIF3B
102179435	0.459747	0.334637	0.0395547	0.999989	0.499411	0.240576	TPM3
102185604	-0.147537	0.797858	-0.165292	0.999989	-0.316872	0.540609	MINK1
102175323	-0.117472	0.821513	-0.020376	0.999989	-0.145261	0.814733	GLG1
102168848	0.0479064	0.950859	0.368786	0.999989	0.419406	0.520387	ERP29
102190241	0.10811	0.738645	0.0367395	0.999989	0.14383	0.742996	TM9SF2
102190545	0.532175	0.0644702	0.129776	0.999989	0.666154	0.375087	TBX2
102175217	-0.173078	0.667725	-0.060645	0.999989	-0.23596	0.570448	CUL4A
102179341	0.34213	0.296363	0.194184	0.999989	0.542268	0.523131	PRSS8
108638624	-0.322959	0.538306	-0.0523437	0.999989	-0.372406	0.626118	VGLL4
102176276	0.24691	0.462494	0.176634	0.999989	0.426418	0.442229	ACTR3
102191369	-0.342733	0.436409	0.0975911	0.999989	-0.246214	0.610622	APPBP2
102185829	0.231051	0.654407	-0.144152	0.999989	0.086971	0.90227	PCDH1
102172773	-0.682644	0.140355	0.0223171	0.999989	-0.660129	0.169511	IQSEC1
102183204	-0.488324	0.190297	0.202051	0.999989	-0.286392	0.630939	TNKS2
102185736	0.345312	0.298033	0.08338	0.999989	0.428873	0.431284	PIN1
102182985	0.365507	0.227191	0.0812819	0.999989	0.449388	0.458338	FAM83H
102173019	0.788305	0.0810812	0.061454	0.999989	0.847692	0.0356649	EEF1D
102169130	0.416338	0.0751213	0.0850103	0.999989	0.501708	0.170402	FLII
102178066	0.185693	0.639675	-0.00255599	0.999989	0.183838	0.752321	CLINT1
102169247	0.170958	0.614355	0.0121004	0.999989	0.179726	0.49332	SFPQ
102189172	-0.343907	0.0933413	-0.0152447	0.999989	-0.362991	0.226086	BZW1
102169209	-0.534493	0.0116604	-0.0111336	0.999989	-0.549948	0.121028	LOC102169209
102190402	0.0192512	0.974542	-0.0306044	0.999989	-0.0114406	0.986314	DNM2
102182516	0.702816	0.161081	0.0624621	0.999989	0.760074	0.0591034	PPDPF
102190287	-0.00850912	0.984241	0.00521194	0.999989	-0.0051363	0.993082	MGRN1
108635054	0.1985	0.471888	-0.0273522	0.999989	0.172361	0.773956	ATP6AP1
102172070	-0.212247	0.679809	-0.0586368	0.999989	-0.272681	0.576493	TGOLN2
102171819	0.186818	0.508248	0.0264732	0.999989	0.215879	0.744545	WBP2
102181619	0.725642	0.0737485	0.112779	0.999989	0.837105	0.0331773	RPL22
102190130	1.05788	0.0668578	-0.323438	0.999989	0.730566	0.0867837	PAM
102173566	-0.468259	0.502447	0.218013	0.999989	-0.253451	0.649353	IL11RA
102172210	0.0475208	0.902014	-0.209415	0.999989	-0.165314	0.684308	EIF5
102178823	0.15298	0.648628	-0.0582267	0.999989	0.0940545	0.883438	MBD3
102191779	0.240672	0.320304	-0.112707	0.999989	0.124756	0.805387	TTLL12
102180699	0.42742	0.188548	0.545146	0.999989	0.977183	0.207657	CXADR
102171107	-0.416032	0.490591	0.00019053	0.999989	-0.423245	0.43591	TMEM43
102170196	0.036654	0.921282	0.141191	0.999989	0.179209	0.80226	FBXL19
102171666	-0.164568	0.715717	-0.0702824	0.999989	-0.235818	0.669918	TRIP12
102180950	-0.270679	0.785134	0.18933	0.999989	-0.0949436	0.934894	WISP1
102189849	0.0856599	0.819565	-0.0958647	0.999989	-0.0115348	0.983421	UPF1
102172937	0.43823	0.0776604	0.118687	0.999989	0.553691	0.019045	BTF3
102183744	-0.113556	0.834937	-0.0314811	0.999989	-0.150357	0.796164	COPA
novel.322	-0.178939	0.520296	-0.0522172	0.999989	-0.236081	0.591083	-
102187033	0.423379	0.0837933	-0.000403262	0.999989	0.425215	0.457301	PHB2
102183187	-0.439871	0.188353	-0.0554159	0.999989	-0.497264	0.155621	CDC42BPB
102175260	0.338883	0.136786	0.0667319	0.999989	0.405129	0.25012	CAPZA1
102173503	0.158186	0.690871	0.036446	0.999989	0.200287	0.846502	LLGL2
102171113	0.00674792	0.988344	-0.0170527	0.999989	-0.0131203	0.976483	UBR4
102190290	0.343222	0.161395	0.166626	0.999989	0.510536	0.270075	STK25
102172797	-0.292408	0.538469	0.0893624	0.999989	-0.20322	0.744767	WNK1
102172319	0.000316439	0.999512	0.173536	0.999989	0.178086	0.862732	LMTK2
102183724	-0.153788	0.641513	0.06984	0.999989	-0.0866658	0.813519	SRSF2
106503058	0.32723	0.13217	0.104625	0.999989	0.431172	0.28623	PPM1F
102174814	0.0515033	0.885137	-0.00593098	0.999989	0.0452172	0.921612	RAB5B
102175590	0.552166	0.0384474	0.275739	0.999989	0.829595	0.107275	STK24
100860836	-0.444636	0.582501	0.38484	0.999989	-0.0722361	0.947601	KDR
102178100	-0.29033	0.236606	-0.00858369	0.999989	-0.302861	0.303923	ANKRD11
102182427	0.257729	0.202362	0.0704969	0.999989	0.328666	0.485113	ZDHHC5
102171172	-0.0554142	0.93872	0.133427	0.999989	0.0791579	0.93562	CPNE3
102176986	0.630702	0.11485	0.280552	0.999989	0.913951	0.0795265	PGD
106503410	0.387013	0.200644	0.0591603	0.999989	0.44619	0.293661	ARPC4
102188288	-0.52001	0.13442	-0.238891	0.999989	-0.764678	0.0469272	CBX5
102170135	0.00152786	0.99745	-0.0932218	0.999989	-0.0889473	0.91369	PIK3R2
102184264	0.805171	0.00383711	-0.157367	0.999989	0.649004	0.175714	MAL2
102183262	0.183595	0.718199	0.28001	0.999989	0.455966	0.407854	WSB1
102178838	0.0641302	0.91681	0.330625	0.999989	0.399514	0.670207	TPD52
102184364	-0.763954	0.524232	0.284627	0.999989	-0.488531	0.644408	MMP2
102186213	0.506868	0.456707	0.311857	0.999989	0.823811	0.386119	SORD
102182003	-0.0774143	0.817853	0.0802712	0.999989	0.000299186	0.999164	SLC39A7
novel.151	0.320737	0.34662	0.448559	0.999989	0.768388	0.0199386	-
102187089	-0.71917	0.187826	-0.168461	0.999989	-0.898745	0.140225	ITM2C
102187568	0.563507	0.00393385	0.294276	0.999989	0.860586	0.0937202	SLC3A2
102187436	0.163827	0.628755	0.0674502	0.999989	0.231687	0.692513	CLPTM1L
102177189	0.781253	0.00982318	0.0591095	0.999989	0.846618	0.224954	MYO1D
102177859	-0.0684966	0.895714	-0.0938136	0.999989	-0.166188	0.721757	THRAP3
102181701	0.569929	0.109942	0.119195	0.999989	0.690624	0.236552	C15H11orf96
102170781	-0.172906	0.797399	-0.162845	0.999989	-0.331281	0.742967	WWC1
102169953	0.247078	0.530036	-0.0791555	0.999989	0.165101	0.713939	SAFB
102178441	-0.16945	0.773621	0.126346	0.999989	-0.0402654	0.968346	AP1M1
102174598	-0.337524	0.474196	0.36251	0.999989	0.0277895	0.979656	CLDND1
102179225	0.142641	0.567737	-0.0758409	0.999989	0.0646653	0.869351	RNF10
102189047	0.888133	8.03e-05	0.0534246	0.999989	0.942712	0.01725	UBAC1
102178520	0.271179	0.496953	-0.41966	0.999989	-0.154949	0.786094	PGRMC1
102182317	0.713467	0.00162003	0.129196	0.999989	0.841843	0.00149085	CCT7
102180436	0.759593	0.0540043	0.178058	0.999989	0.93799	0.0318274	PDCD6IP
102184198	-0.61801	0.173747	0.20824	0.999989	-0.409151	0.4372	EXOC3
102169132	-0.660162	0.00819014	-0.052285	0.999989	-0.718232	0.0159299	CHD3
102188173	0.0666298	0.870685	0.0128342	0.999989	0.080137	0.899999	PAPOLA
102171522	-0.591577	0.560713	0.220296	0.999989	-0.381855	0.706008	FOSL2
108638589	0.548703	0.215022	0.217433	0.999989	0.766364	0.136021	LOC108638589
102184409	0.291941	0.138455	0.0157334	0.999989	0.305583	0.228867	LOC102184409
108638534	-0.490061	0.177621	-0.0499804	0.999989	-0.53901	0.274649	LOC108638534
102181925	-0.22221	0.762642	-0.0365161	0.999989	-0.260405	0.71804	KMT2C
102191680	0.0872023	0.908262	0.332049	0.999989	0.418559	0.458658	PPFIA1
102190692	-0.0382848	0.944919	0.101656	0.999989	0.0587064	0.908156	TMEM30A
106502695	0.619838	0.196723	0.0398672	0.999989	0.668708	0.57796	URAD
102186295	0.527691	0.0577378	0.256153	0.999989	0.784515	0.0279296	SMARCA4
102183385	0.444947	0.335792	0.307355	0.999989	0.750541	0.0169732	PRDX1
106503986	0.641718	0.0797729	-0.116849	0.999989	0.529203	0.543546	MICALL2
102173860	0.463377	0.339713	-0.0136894	0.999989	0.448354	0.415741	ATP11A
106503770	0.142975	0.827583	-0.0727742	0.999989	0.0709537	0.927044	EPS8L2
102182596	0.224453	0.815638	0.210949	0.999989	0.431339	0.397408	CGNL1
102184187	-0.203299	0.75231	0.0952359	0.999989	-0.105023	0.907618	SPHK2
102168558	0.560558	0.0294164	0.14977	0.999989	0.709731	0.0143062	ATP5L
102172883	-0.384208	0.381099	-0.279238	0.999989	-0.672971	0.215615	COLGALT1
102169708	-0.324833	0.802016	-0.0752963	0.999989	-0.410552	0.702278	AMOTL2
102168867	0.240714	0.441989	-0.124196	0.999989	0.116594	0.854997	MANF
102185003	0.0344973	0.939352	-0.0761839	0.999989	-0.0442529	0.926854	TMED7
novel.336	0.141133	0.84008	0.688734	0.999989	0.839626	0.425884	-
102182292	0.724854	0.00279833	0.195108	0.999989	0.920527	0.0165884	EIF2S3
102180039	0.601024	0.2952	0.244896	0.999989	0.851875	0.17129	TJP2
102175859	0.0706474	0.861715	0.054887	0.999989	0.129305	0.877092	PLEKHG3
102174896	0.151496	0.871697	0.705746	0.999989	0.854154	0.00275584	WLS
102178499	0.59359	0.00327259	0.152357	0.999989	0.746532	0.0234615	ATP5F1
102179448	0.537594	0.55189	-0.249031	0.999989	0.277432	0.790181	P4HA1
102190452	-0.00590091	0.99409	0.431535	0.999989	0.429555	0.608305	TMEM97
102177567	0.055532	0.905539	0.0423114	0.999989	0.0951986	0.847634	HMGN1
102168489	0.0800317	0.797089	0.0554416	0.999989	0.13725	0.819926	DAP
102174799	0.454701	0.059438	0.0959823	0.999989	0.55243	0.211206	MDH2
102171890	0.475783	0.0847249	0.175213	0.999989	0.650455	0.0122066	ATP5C1
102170985	0.0398266	0.948065	0.00351686	0.999989	0.0402342	0.93142	PPP1CB
102190677	-0.781379	0.108613	0.545561	0.999989	-0.232134	0.815832	MSX1
102174763	0.247274	0.614376	-0.0598469	0.999989	0.181866	0.711277	YAP1
102183115	-0.348521	0.237179	-0.142111	0.999989	-0.496052	0.169558	RGL2
102189411	0.0139164	0.978226	-0.0759797	0.999989	-0.0639422	0.905322	EHMT1
102168267	0.651487	0.231318	0.213508	0.999989	0.86352	0.0516995	B2M
102183492	-0.332594	0.0976328	-0.173551	0.999989	-0.507549	0.0728804	SUN2
102178227	-0.132813	0.751951	-0.0890011	0.999989	-0.221979	0.664947	CDC42SE1
102175665	0.0305902	0.957361	-0.00889657	0.999989	0.0253041	0.980924	NR2F6
102186555	-0.334013	0.346461	-0.106905	0.999989	-0.445406	0.220296	BLVRA
102174894	0.015186	0.980546	-0.147118	0.999989	-0.137118	0.788553	LMAN1
102172363	0.00558202	0.994086	0.0147916	0.999989	0.0182449	0.97806	SEC16A
102175553	-0.339751	0.299548	0.352719	0.999989	0.0158352	0.988009	SIPA1L2
102177852	-0.744028	0.266674	0.145792	0.999989	-0.594418	0.477645	PXDC1
102181314	0.084996	0.739484	-0.600651	0.0390421	-0.518756	0.0475555	CCNY
102188203	0.00316471	0.997797	0.0244648	0.999989	0.0325911	0.978434	PMM1
100861392	0.381635	0.312878	0.293368	0.999989	0.675862	0.0866044	ADIPOR1
102173290	0.436096	0.0447832	0.138561	0.999989	0.574242	0.0707248	VDAC1
102187588	0.298398	0.212994	0.0311772	0.999989	0.328274	0.469588	INTS1
102169492	0.175555	0.705305	0.0486246	0.999989	0.22291	0.674592	TRAM1
102173801	0.325051	0.207729	0.201026	0.999989	0.529111	0.354227	MOV10
102177872	0.229575	0.736929	-0.058855	0.999989	0.160445	0.807149	C1QTNF6
102172307	-0.368169	0.266615	-0.0888171	0.999989	-0.461144	0.161035	CUL7
102178135	-0.02988	0.957071	0.0054659	0.999989	-0.0286938	0.950795	FOXK1
102185022	0.13217	0.73785	0.122848	0.999989	0.253043	0.502132	EWSR1
102173314	0.245121	0.381113	-0.102253	0.999989	0.141444	0.740046	ERGIC3
102182556	0.333013	0.0472328	0.120088	0.999989	0.451971	0.133826	CERS2
102183816	0.595974	0.0821928	0.157665	0.999989	0.756311	0.152214	UBE2S
102191559	0.372176	0.614376	-0.219356	0.999989	0.14835	0.84123	ANKH
102177058	0.230423	0.801542	0.0351823	0.999989	0.271051	0.862534	LOC102177058
102183273	0.266744	0.578798	0.419708	0.999989	0.694067	0.562105	CKMT1A
102173072	-0.106842	0.751951	-0.0737258	0.999989	-0.183481	0.573879	HNRNPUL2
102171076	0.104844	0.856264	0.0126142	0.999989	0.12133	0.905014	BAHD1
102176451	0.0438763	0.955247	-0.199315	0.999989	-0.160901	0.776178	BCAR1
102185295	0.153362	0.675334	0.0844188	0.999989	0.239299	0.690252	AP1B1
106503296	0.691856	0.102306	0.17804	0.999989	0.867741	0.00717391	RPL38
102182642	0.46993	0.561485	0.136812	0.999989	0.600196	0.308886	NT5DC2
102173145	0.136903	0.625756	-0.0554454	0.999989	0.0795612	0.860886	RNPS1
102171421	0.388065	0.0691444	0.0210857	0.999989	0.410448	0.43259	CLPTM1
102179968	0.190493	0.756029	-0.0113711	0.999989	0.182449	0.841822	PLEKHA6
102178386	0.162556	0.729034	0.225665	0.999989	0.390308	0.582425	CBFB
102173828	-0.395817	0.169305	0.15254	0.999989	-0.25009	0.623646	HNRNPDL
102173630	0.738897	0.0477872	0.0977119	0.999989	0.836797	0.0947534	EFCAB14
102178958	0.215065	0.61349	0.0820137	0.999989	0.294923	0.511059	PNRC2
102175418	-0.2427	0.272012	-0.0209552	0.999989	-0.269428	0.499753	RBM39
102188606	0.220366	0.420698	0.138238	0.999989	0.357653	0.30057	SNX5
102173765	0.412437	0.355217	0.00799529	0.999989	0.422846	0.550082	HYOU1
102182626	0.204686	0.696432	0.0254459	0.999989	0.228345	0.669475	LRRC59
102172535	0.545891	0.0378221	-0.0137657	0.999989	0.5315	0.103319	NECTIN2
106502606	-0.493318	0.275769	0.224372	0.999989	-0.274924	0.578633	ZFP36L2
102183410	-0.355929	0.298135	-0.2584	0.999989	-0.619317	0.040181	MAN2B1
102191500	0.530068	0.0509134	-0.0337122	0.999989	0.495758	0.18662	PTGES3
102187390	0.153202	0.661995	-0.0419824	0.999989	0.111967	0.865603	GATAD2A
102179238	0.2536	0.550793	-0.0306247	0.999989	0.223233	0.716425	STK10
102169860	0.228009	0.290708	-0.070305	0.999989	0.157734	0.754034	CSNK1G2
102168714	0.483191	0.0706604	-0.0534758	0.999989	0.43075	0.477333	NACC1
102186410	0.136854	0.887003	-0.436166	0.999989	-0.293568	0.82383	CPXM1
102182996	-0.801538	0.120838	0.508407	0.999989	-0.288831	0.796802	GGT1
102186139	-0.28811	0.2952	-0.187488	0.999989	-0.478582	0.0819314	SKI
102174921	-0.0358758	0.932807	0.068029	0.999989	0.03285	0.95327	RBBP7
102188105	0.350135	0.563883	-0.0992948	0.999989	0.247722	0.708064	PPT1
102186621	-0.0409153	0.922783	-0.0243066	0.999989	-0.0696599	0.869683	AMFR
102169615	0.484229	0.0694207	0.0804457	0.999989	0.564097	0.0688641	RANBP1
102189030	-0.224731	0.712668	-0.00974716	0.999989	-0.238061	0.658981	MIDN
102168547	0.780328	0.0969242	-0.126928	0.999989	0.65154	0.139462	LOC102168547
102183544	-0.108684	0.745312	0.0335692	0.999989	-0.0760699	0.892011	SLC38A10
102168698	-0.340525	0.561485	0.178761	0.999989	-0.165925	0.814662	KMT2D
102173400	0.348127	0.231136	0.0981227	0.999989	0.445982	0.270903	SNRPB
102183697	0.522014	0.429672	0.433378	0.999989	0.954249	0.00662883	CRIM1
102184685	-0.0427983	0.884919	0.102861	0.999989	0.0585962	0.896073	LOC102184685
102182792	0.499214	0.01956	0.0820768	0.999989	0.579955	0.0348992	TCP1
102182187	0.492241	0.0146828	-0.0185436	0.999989	0.471786	0.0375933	LOC102182187
102171485	0.547472	0.0173298	0.137343	0.999989	0.690565	0.35661	DGKD
102186053	0.489178	0.0290944	0.398282	0.999989	0.892104	0.161246	ATP6V1A
102187234	0.527713	0.363584	0.211141	0.999989	0.737895	0.0708875	EML4
102185177	-0.245933	0.864487	0.493478	0.999989	0.237873	0.83572	NRG2
102187246	0.372082	0.206412	0.0531161	0.999989	0.423776	0.220259	PSMC3
102188568	0.144704	0.752224	0.420705	0.999989	0.568877	0.294008	AMOT
102181289	0.63348	0.0260818	-0.209623	0.999989	0.422495	0.301023	TBC1D9B
108636106	0.317509	0.162115	0.0697311	0.999989	0.388073	0.391141	SERP1
102189242	0.586458	0.0383493	0.197922	0.999989	0.787052	0.105149	PHB
100860798	-0.0273857	0.94138	-0.0191475	0.999989	-0.0474746	0.921658	RAB14
102183547	0.191853	0.512515	0.0198826	0.999989	0.21066	0.585408	PSMD2
102187972	0.246487	0.668802	0.233352	0.999989	0.480682	0.428945	SLC30A1
102178031	0.442844	0.265746	-0.21857	0.999989	0.226135	0.757361	CGN
102186828	0.662219	0.246336	0.173962	0.999989	0.841208	0.368244	SHTN1
102171274	0.25453	0.340355	0.0766708	0.999989	0.33209	0.555254	GIT1
102187964	0.197075	0.787981	0.0230475	0.999989	0.222212	0.810384	ARFGEF2
102188223	0.318313	0.132399	0.0230263	0.999989	0.341464	0.392924	RAB11A
102173380	-0.109907	0.650706	-0.0141462	0.999989	-0.125908	0.746965	MCM2
102172617	0.0928904	0.828421	-0.0252065	0.999989	0.0658042	0.892011	PKN1
102187961	0.257155	0.394849	0.131652	0.999989	0.386396	0.189727	MAPRE1
102188586	0.212368	0.606929	0.157956	0.999989	0.37144	0.498671	ETF1
102168910	-0.0440822	0.934735	0.150597	0.999989	0.10537	0.840872	SNX9
102189723	-0.100807	0.88774	-0.253561	0.999989	-0.362622	0.452048	ECE1
102171090	0.105593	0.809669	-0.11424	0.999989	-0.0127956	0.982545	GCN1
102178443	-0.272236	0.343058	-0.136772	0.999989	-0.410255	0.160944	LMNB2
102171435	-0.0614122	0.9095	0.138072	0.999989	0.0772422	0.914064	MCFD2
102190393	0.545204	0.512127	0.209194	0.999989	0.75202	0.101942	PLP2
102180657	0.0672783	0.951683	-0.0970576	0.999989	-0.0420286	0.969544	CCND2
102171825	-0.150441	0.815238	-0.24095	0.999989	-0.398933	0.47275	CRTAP
102177977	0.126112	0.814116	-0.0998379	0.999989	0.0263815	0.969309	PEPD
102175931	0.802063	0.0295551	0.175512	0.999989	0.977149	0.0131528	RPL36A
102182591	-0.0786775	0.929818	0.0159158	0.999989	-0.0653906	0.938077	MAN2A1
102173048	0.581033	0.000754941	0.0888934	0.999989	0.668772	0.00974052	HSPE1
102175943	0.455427	0.207434	-0.103395	0.999989	0.345081	0.497784	MYO9B
102188097	0.186486	0.454711	-0.0323523	0.999989	0.153483	0.746449	TEAD3
102183291	-0.00760064	0.9852	-0.123824	0.999989	-0.131796	0.772615	OGDH
102174950	0.0153966	0.994584	1.10301	0.999989	1.10442	0.230433	CRISPLD1
102178248	0.10103	0.811468	-0.00248823	0.999989	0.102001	0.909783	MARK2
102187259	0.125841	0.789464	0.187563	0.999989	0.314896	0.556013	TAX1BP3
106503097	0.619894	0.0881835	0.0780901	0.999989	0.70405	0.411025	IRX3
102176318	-0.206183	0.765275	0.00428521	0.999989	-0.205774	0.724078	DAPK3
102183802	0.485781	0.0240697	0.193983	0.999989	0.685201	0.383367	RAB20
102188061	0.510102	0.0864517	-0.0566578	0.999989	0.450136	0.209857	ATP5E
102190723	-0.35795	0.133773	-0.20929	0.999989	-0.569232	0.0424633	TCN2
102178381	-0.126381	0.741483	0.0973857	0.999989	-0.0323264	0.932918	KDM5B
102186080	0.338899	0.323359	-0.153565	0.999989	0.186082	0.782604	RNPEPL1
102175777	-0.0680997	0.836351	0.000581825	0.999989	-0.068044	0.907561	TRPC4AP
102184159	0.513477	0.326319	0.144539	0.999989	0.66303	0.478476	MTHFD2
102170482	-0.312067	0.678739	-0.57828	0.999989	-0.901417	0.185446	FKBP9
102169637	-0.998341	0.0972262	-0.0832039	0.999989	-1.09396	0.11955	KIRREL
102173920	0.122446	0.674388	0.0595122	0.999989	0.180974	0.574735	SF3B2
102176572	0.518791	0.0257474	0.112292	0.999989	0.630442	0.0245118	CCT3
102180740	-0.618032	0.317099	-0.0920126	0.999989	-0.721094	0.347754	PITX2
102170096	0.28658	0.233747	-0.051745	0.999989	0.234803	0.602548	DBNL
102183823	-0.899576	0.524846	0.917686	0.999989	0.00602255	0.99692	BOC
102176558	0.438784	0.0630045	-0.00537144	0.999989	0.432848	0.271018	PSMD3
102176368	-0.449779	0.531747	0.34224	0.999989	-0.102859	0.936282	MFSD6
102182001	0.0340551	0.951997	0.045354	0.999989	0.0769585	0.881035	SMARCC1
102176169	-0.0980911	0.852609	-0.0749885	0.999989	-0.176916	0.718664	HECTD1
102184845	-0.27878	0.561138	-0.0457584	0.999989	-0.330957	0.530012	AKAP13
102190033	0.0894296	0.879534	0.688631	0.999989	0.784165	0.209201	LAP3
102173826	0.225873	0.559003	0.309037	0.999989	0.536277	0.292157	ATP6AP2
102190377	0.293554	0.561485	-0.153918	0.999989	0.132766	0.829912	2021-09-07
102174875	0.189063	0.411365	0.00796425	0.999989	0.19358	0.478427	SUMO2
102184403	0.135363	0.737279	0.0380779	0.999989	0.167853	0.727579	LOC102184403
102174280	0.538045	0.107116	0.2326	0.999989	0.768447	0.021091	EIF3D
102169447	-3.77296	0.0552454	1.4465	0.999989	-2.33398	0.320751	ELN
102169084	0.11525	0.973516	0.588738	0.999989	0.709962	0.872218	LOC102169084
102186471	0.318786	0.138443	0.00683722	0.999989	0.324802	0.377024	WHSC1
102170938	-0.00484779	0.992381	0.276669	0.999989	0.270697	0.401933	FGFR2
102175474	-0.183115	0.774373	-0.143947	0.999989	-0.330708	0.690604	IER2
102168366	0.118553	0.7788	0.0403127	0.999989	0.156027	0.712043	MTDH
102174960	0.166204	0.655642	0.0570312	0.999989	0.222433	0.629187	ATP2A2
102179247	0.112176	0.80945	-0.0205506	0.999989	0.0879031	0.863876	SRSF10
102170751	-0.0580772	0.871881	0.132706	0.999989	0.0751425	0.907561	WBP1L
102175080	0.0407921	0.911706	-0.00592544	0.999989	0.0314706	0.941223	ARL6IP1
102178774	0.0861108	0.865323	0.100632	0.999989	0.185743	0.699435	EVL
102169743	-0.5032	0.337767	0.129647	0.999989	-0.381179	0.346818	TSPAN9
102175945	0.0556992	0.881064	-0.0742622	0.999989	-0.0211106	0.96763	AP2A2
102178667	-0.0306354	0.965319	-0.252396	0.999989	-0.2885	0.564685	TJP1
102189748	0.34511	0.133248	-0.0298732	0.999989	0.312112	0.256447	TBL1X
102187519	0.766817	0.00558279	0.224316	0.999989	0.990144	0.00365544	ZFPM1
102175016	0.284019	0.266126	0.00768306	0.999989	0.292025	0.449172	PPP2CA
102170199	-0.258364	0.749187	0.0526398	0.999989	-0.213842	0.779262	CREB3L2
108638408	0.750875	0.101219	0.19783	0.999989	0.957278	0.383895	IRX4
102168590	-0.358291	0.201146	-0.029766	0.999989	-0.391732	0.1453	PBX2
102179568	0.492673	0.17176	0.158654	0.999989	0.656134	0.37061	MYO1E
102168500	-0.189905	0.714192	-0.0503537	0.999989	-0.242504	0.602832	C23H6orf62
102177181	-0.110309	0.849828	-0.0929601	0.999989	-0.197279	0.869512	STX3
102182185	0.697978	0.0753671	0.219104	0.999989	0.912886	0.0042074	IGSF3
102176932	-0.248146	0.574772	-0.079392	0.999989	-0.327659	0.553347	PDXDC1
102189568	-0.605425	0.0111032	0.0152255	0.999989	-0.592032	0.046278	CCNI
102189574	0.375142	0.733835	0.319903	0.999989	0.700889	0.552547	CCDC151
102170399	0.173442	0.597881	-0.129711	0.999989	0.040604	0.93562	MLF2
102183533	-0.600725	0.264816	-0.089452	0.999989	-0.687582	0.267445	FBXO21
102178087	-0.288177	0.680011	-0.297424	0.999989	-0.590863	0.351101	MYL9
108636080	0.331927	0.162464	-0.201361	0.999989	0.130122	0.837349	TRABD
102184194	0.378545	0.0798082	0.168485	0.999989	0.54684	0.0918243	CCT8
102173746	0.6239	0.119337	0.592399	0.999989	1.22275	0.0954436	SLC7A8
102188159	0.200056	0.629096	0.031605	0.999989	0.229408	0.607592	LOC102188159
102184795	-0.022102	0.970982	0.0600213	0.999989	0.0381396	0.952006	MAGED1
102181125	0.287392	0.346347	-0.100018	0.999989	0.187495	0.724603	CHP1
102188062	0.513627	0.378072	0.262982	0.999989	0.774648	0.150839	SDCBP
102172186	0.352942	0.48624	0.108496	0.999989	0.465551	0.53074	NAPA
102174316	-0.246083	0.48769	-0.106343	0.999989	-0.357416	0.326569	CPNE1
102181624	0.0908477	0.839803	-0.01728	0.999989	0.0724968	0.892943	SNRNP70
102172648	0.305083	0.154154	0.131215	0.999989	0.433466	0.180962	FBLIM1
102184570	-0.0417101	0.905683	-0.0109196	0.999989	-0.0537126	0.918661	SZRD1
102184200	0.172284	0.757512	-0.0901692	0.999989	0.0778538	0.892011	COPB2
102187511	-0.1144	0.801925	0.0911139	0.999989	-0.0233273	0.973207	CELF1
102175034	0.314968	0.572545	0.0861618	0.999989	0.397815	0.1925	GFPT1
102175543	0.103385	0.842487	-0.01793	0.999989	0.0819432	0.86487	GNG12
100861396	0.213529	0.593551	0.312628	0.999989	0.52296	0.0340282	COPZ1
102169472	-1.5601	0.147242	0.36629	0.999989	-1.20141	0.103998	LOX
102175380	0.461419	0.332472	0.112908	0.999989	0.579597	0.537355	RBM47
108636055	1.34695	0.0839895	-1.24023	0.727143	0.0965316	0.942626	EMP1
102176561	-0.156635	0.789862	0.609585	0.698043	0.451711	0.281455	HMGCS1
102171211	0.3798	0.16333	0.103009	0.999989	0.481578	0.101822	PDAP1
102170102	-0.497528	0.0740533	-0.0422104	0.999989	-0.544334	0.0740713	DEK
102177497	-0.303524	0.501641	0.185285	0.999989	-0.119519	0.803936	IRF2BP2
102191087	0.908924	0.00557538	0.0685368	0.999989	0.982781	0.166479	SLC37A1
102173535	-0.162697	0.605513	0.0258144	0.999989	-0.137533	0.800925	PCNX3
102168575	-0.166447	0.756486	0.137542	0.999989	-0.0288788	0.972774	KDM6B
102173286	-0.177164	0.426071	-0.0165465	0.999989	-0.196481	0.635376	SH3GL1
102186500	0.177436	0.761439	0.0706165	0.999989	0.252096	0.810445	NUCB2
102188888	-0.216466	0.656966	0.17024	0.999989	-0.0461004	0.945758	HERPUD1
102178781	0.881651	0.00165102	0.0783734	0.999989	0.967405	0.322148	IMPA2
102188997	0.0366684	0.900014	-0.037974	0.999989	-0.00425304	0.991697	USP7
102190374	-0.320338	0.159653	-0.0456014	0.999989	-0.365435	0.469588	TSC22D4
100861270	0.114909	0.763725	0.189946	0.999989	0.306467	0.607987	GPAT4
102184989	0.175961	0.535222	-0.0903416	0.999989	0.0850372	0.884745	FEM1A
100860958	-0.227487	0.791368	0.239026	0.999989	0.0153919	0.990499	CD36
102181906	0.0987048	0.741665	0.131486	0.999989	0.229374	0.579142	EAF1
102175019	-0.057032	0.873175	-0.0737004	0.999989	-0.135497	0.730351	CCAR2
108638530	-0.187402	0.401396	-0.107337	0.999989	-0.295487	0.591377	MESDC1
102174417	0.165596	0.674168	-0.0608666	0.999989	0.102804	0.850723	YWHAH
102188740	-0.292949	0.548377	-0.0197099	0.999989	-0.319632	0.58453	VCL
102188328	0.0169095	0.97662	0.0406889	0.999989	0.0566614	0.926466	DNAJC3
102179941	0.42383	0.221607	-0.0146653	0.999989	0.408931	0.420154	ABHD17A
1485867	-0.277802	0.939126	-1.66642	1	-1.93677	0.153583	ND6
102171133	0.118287	0.913096	0.294574	0.999989	0.418202	0.714998	FADS2
102190073	0.336748	0.161511	0.147879	0.999989	0.487266	0.432905	HACD2
102187125	0.575411	0.0416801	0.109276	0.999989	0.685832	0.083077	ALDH7A1
102187544	-0.149153	0.8113	0.029954	0.999989	-0.12238	0.849428	HDAC1
102180241	-0.44719	0.401928	0.343903	0.999989	-0.103444	0.841988	LGR4
102187027	-0.36579	0.520511	0.0794545	0.999989	-0.284869	0.723013	AGAP3
102177723	-0.0655216	0.886109	0.114198	0.999989	0.046071	0.932341	SNX17
102171100	-0.347279	0.241516	0.0191128	0.999989	-0.329072	0.439356	CD47
102185770	-0.0499237	0.945871	0.136344	0.999989	0.0842186	0.87379	PTOV1
102174547	0.658324	0.0123713	0.123472	0.999989	0.783128	0.0642332	ATP6V1E1
102184365	0.0256896	0.953997	-0.050384	0.999989	-0.0247776	0.968642	SUPT5H
102171672	-1.52002	0.0591956	0.437502	0.999989	-1.07981	0.202662	ALDH4A1
100860927	0.62949	0.433849	0.254068	0.999989	0.883213	0.139241	B4GALT1
102189904	0.690307	0.00138485	0.0688521	0.999989	0.762075	0.181766	ATP6V0E1
102181336	0.253017	0.281866	0.0091816	0.999989	0.262121	0.606295	HGS
100860894	0.025802	0.975367	0.0726276	0.999989	0.101928	0.937889	PTGIS
102169727	0.136566	0.629976	0.0318935	0.999989	0.168232	0.742446	ACTR1A
102169074	0.0774028	0.910676	-0.0398723	0.999989	0.0336466	0.949954	SAR1A
102172837	0.108145	0.803563	0.0254845	0.999989	0.132831	0.789006	LOC102172837
102185606	0.260444	0.546516	0.0161304	0.999989	0.276907	0.626346	NAA50
102188280	-0.325362	0.276511	0.0546764	0.999989	-0.276419	0.513624	LDB1
106501981	0.920065	0.00924685	-0.106802	0.999989	0.8188	0.286195	TMEM125
102187978	0.540855	0.00267045	0.0560126	0.999989	0.602413	0.464313	MYH14
102187213	0.105734	0.720549	-0.132663	0.999989	-0.0291781	0.945936	POLR2E
102173581	0.25427	0.512683	0.16998	0.999989	0.425259	0.343071	CHMP4B
102170818	-0.175662	0.571373	-0.013916	0.999989	-0.189237	0.72872	GNA13
102183583	-0.060716	0.904483	0.113684	0.999989	0.0470116	0.935249	HUWE1
102189377	0.458398	0.200964	-0.0729067	0.999989	0.386169	0.434586	RANGAP1
102180688	-0.238083	0.344723	0.19306	0.999989	-0.0424479	0.963086	PCSK7
102175309	0.194214	0.619167	0.0743887	0.999989	0.263358	0.498055	IPO5
102177952	0.071515	0.848084	-0.209718	0.999989	-0.13937	0.79492	MAST2
102182549	0.0236393	0.952818	-0.235437	0.999989	-0.215381	0.443606	PTPN23
102177392	0.182418	0.677773	0.242466	0.999989	0.425623	0.402537	RAB31
102190237	0.400844	0.0220271	0.0354631	0.999989	0.434404	0.1925	PSMC1
100860811	-0.54988	0.0126825	-0.274783	0.999989	-0.832693	0.0336256	CD81
102168419	0.149828	0.820095	0.443922	0.999989	0.600542	0.545732	SLC13A4
102168606	0.277559	0.625835	0.198201	0.999989	0.473437	0.297084	ATP5G2
102182400	0.295944	0.22745	-0.0491422	0.999989	0.244795	0.445283	CDC37
102178107	-0.770344	0.346069	-0.825335	0.999989	-1.60841	0.0536109	TIMP2
102180866	0.550607	0.151907	0.23218	0.999989	0.783312	0.0691349	IPO7
102188849	0.329548	0.335526	-0.0368699	0.999989	0.29177	0.514781	HSPA9
102189060	0.175365	0.596047	0.0933155	0.999989	0.267721	0.481421	SF3A1
102171806	-0.0667174	0.876166	0.0901161	0.999989	0.0229564	0.970668	UBE4B
102172751	0.241348	0.389467	0.00728403	0.999989	0.246085	0.490396	PRMT1
102188264	0.552852	0.0263448	0.053471	0.999989	0.607964	0.167038	LOC102188264
102172093	0.166851	0.604528	-0.0444447	0.999989	0.119567	0.764605	AP2B1
102182386	0.495489	0.248047	0.0753711	0.999989	0.569428	0.240435	KIAA1551
102177077	0.00347741	0.995622	0.0866957	0.999989	0.0869514	0.870114	EPRS
108634517	0.482928	0.262864	0.10503	0.999989	0.588972	0.35055	LOC108634517
102185516	-0.371904	0.47077	0.283646	0.999989	-0.0835192	0.941223	KCNK5
102186150	-0.0494342	0.880136	-0.0914109	0.999989	-0.139977	0.839628	PPP1R37
102182026	0.259614	0.291837	0.0705993	0.999989	0.33109	0.507058	LONP1
102173324	-0.666114	0.285601	0.350704	0.999989	-0.311832	0.751641	P2RX4
106503988	-0.829457	0.189326	0.162612	0.999989	-0.669863	0.239852	MAFK
102176699	0.420563	0.441289	0.252886	0.999989	0.674491	0.0123634	MDH1
102177530	0.398162	0.0533038	0.0612229	0.999989	0.45815	0.126716	ERH
102178287	0.215871	0.630884	0.0810663	0.999989	0.297632	0.621888	HM13
100861580	-0.433817	0.48768	0.489568	0.999989	0.0598734	0.966551	NPPC
102170811	-0.0015541	0.99919	-0.42386	0.999989	-0.435531	0.523131	SMTN
102185164	0.122773	0.79464	0.291289	0.999989	0.419924	0.662706	SHROOM3
102176848	0.155247	0.871697	-0.281159	0.999989	-0.134768	0.86932	P3H1
102176082	-0.657219	0.307017	0.19272	0.999989	-0.45934	0.623112	MGLL
102174446	-0.896002	0.47615	-0.767082	0.999989	-1.6815	0.126067	TNXB
106503929	-0.421199	0.233766	0.0654063	0.999989	-0.357138	0.447925	HCFC1
102187802	0.113971	0.674558	0.0226726	0.999989	0.135594	0.740708	CSNK1D
102188896	-0.0575915	0.954802	0.105418	0.999989	0.0528149	0.963803	CLDN7
102185438	-0.729579	0.759849	0.432936	0.999989	-0.295314	0.881035	NR4A1
102170169	0.0205061	0.967258	-0.0404533	0.999989	-0.0229137	0.964108	SF3B3
102186719	0.0773133	0.869834	0.0502466	0.999989	0.128997	0.87286	PELP1
102188207	-0.42505	0.617013	0.760883	0.999989	0.339068	0.8009	HPSE
102171874	-0.0563416	0.931692	-0.133492	0.999989	-0.192113	0.744394	LOC102171874
102171867	0.367952	0.327412	0.136242	0.999989	0.505707	0.362541	RNF126
102180080	0.0257114	0.985521	0.609661	0.999989	0.632424	0.445763	DUSP1
102187152	0.286927	0.480995	0.0950209	0.999989	0.383699	0.572485	PEX14
102168734	0.146908	0.657332	-0.011826	0.999989	0.134574	0.791007	DLST
102187496	0.62244	0.00294182	0.0416855	0.999989	0.662447	0.0134502	LOC102187496
102182646	-0.412334	0.495279	0.272679	0.999989	-0.135269	0.909783	ASAP3
102179919	0.212385	0.514709	0.135799	0.999989	0.351343	0.616955	SHMT2
108637159	-0.361498	0.569178	-0.297554	0.999989	-0.653461	0.509138	FAM84A
102188798	-0.705373	0.000662959	-0.262144	0.999989	-0.974294	0.00141136	PPP1R9B
102170649	-0.510685	0.32446	0.0680279	0.999989	-0.444066	0.369878	IGSF8
102174457	-0.336666	0.19503	0.109698	0.999989	-0.229215	0.401087	DOCK1
102170071	-0.170287	0.633408	-0.155849	0.999989	-0.330425	0.350369	DDX6
102169859	0.0316911	0.956895	0.128378	0.999989	0.15917	0.758011	MED15
102176666	-0.0274598	0.972388	0.353393	0.999989	0.325717	0.519198	VDAC3
102173716	-0.417261	0.0514128	-0.000661008	0.999989	-0.422611	0.131918	GLUD1
108637680	0.52235	0.127185	0.054219	0.999989	0.578396	0.26153	LOC108637680
100861080	-0.0257492	0.950958	0.388263	0.999989	0.365175	0.570354	SGPL1
102176290	0.435115	0.220852	0.1535	0.999989	0.587689	0.0660745	LOC102176290
102181896	-0.206404	0.310803	-0.108346	0.999989	-0.316753	0.362316	ALKBH5
102190848	0.775424	0.00724123	0.217723	0.999989	0.994005	0.0100854	SHFM1
102187814	0.281384	0.307017	0.159561	0.999989	0.44149	0.302574	ARL8B
102175330	0.41173	0.156187	0.361749	0.999989	0.774061	0.0805729	TTYH2
102176915	-1.25067	0.215756	0.347185	0.999989	-0.895386	0.388455	LOC102176915
102191485	-0.552075	0.000296852	-0.133581	0.999989	-0.690643	0.0157803	MAP7D1
102172748	0.0710072	0.879795	0.0712249	0.999989	0.142063	0.803545	VPS35
100861039	0.189458	0.823749	0.060696	0.999989	0.242465	0.714503	PLOD3
102188514	-0.152217	0.701025	0.0857829	0.999989	-0.0668614	0.905373	STAU1
102185665	0.201057	0.560768	0.0022482	0.999989	0.200968	0.649713	RABL6
108635827	0.165873	0.681401	-0.0129426	0.999989	0.156407	0.86704	REPIN1
102177626	0.285671	0.162111	0.358624	0.999989	0.646732	0.211462	ENTPD4
102185628	-0.122569	0.824799	-0.0860582	0.999989	-0.210178	0.696176	ERLIN2
102190445	0.00782905	0.991668	-0.0618423	0.999989	-0.0597664	0.922151	SMARCA5
102178963	0.00640789	0.993354	0.0297595	0.999989	0.0342007	0.956293	MAN1A2
102177371	-0.423145	0.0968855	-0.33544	0.999989	-0.768556	0.158454	MYH10
102181532	-0.0725662	0.785481	0.0377151	0.999989	-0.0367619	0.925386	PAFAH1B1
102170249	0.27333	0.349353	-0.10563	0.999989	0.168028	0.758241	GPAA1
102184865	0.416274	0.0892663	0.0372789	0.999989	0.451688	0.143772	CCT6A
102181918	0.00290515	0.994912	0.0540071	0.999989	0.0543851	0.893104	ATXN2L
102191476	-0.962782	0.227191	0.112665	0.999989	-0.844815	0.432397	ECEL1
102168701	0.51904	0.0182062	0.177249	0.999989	0.693953	0.00220009	LOC102168701
102183790	0.180344	0.567017	-0.0201141	0.999989	0.158581	0.649438	RAD23B
102172515	0.627989	0.239118	0.249024	0.999989	0.871232	0.0417911	ESYT1
102187260	0.233659	0.611236	0.38244	0.999989	0.61965	0.401264	WIPF2
102181316	0.133536	0.859803	-0.250789	0.999989	-0.120421	0.867193	RPN2
102188119	-0.340087	0.627122	-0.485777	0.999989	-0.833845	0.167556	P3H3
102183955	0.548232	0.0386952	0.105628	0.999989	0.653555	0.0662761	TIMM13
102181764	0.0409145	0.924667	0.183177	0.999989	0.22094	0.552127	SMC1A
102183538	0.30986	0.207514	-0.0599917	0.999989	0.250083	0.562105	DYNLL2
102178295	-0.685865	0.237989	-0.0274125	0.999989	-0.71028	0.335717	HIP1R
102185367	-0.338841	0.593571	-0.162028	0.999989	-0.498801	0.543261	MAPKBP1
102188972	-0.141858	0.726144	-0.0249007	0.999989	-0.1677	0.700917	SUPT6H
102190839	0.0862406	0.822461	0.332259	0.999989	0.419787	0.39693	MVP
102187521	-0.159052	0.5613	0.103642	0.999989	-0.0563034	0.89857	AKT2
102176709	0.202727	0.559003	0.188977	0.999989	0.38549	0.371953	MRPL17
102178934	0.421144	0.143496	0.0666219	0.999989	0.488058	0.18017	SRSF9
102187824	-0.596	0.00257366	0.103862	0.999989	-0.49723	0.150602	CREBBP
102171639	-0.0924402	0.753372	-0.0648073	0.999989	-0.1559	0.81586	FBRSL1
102183289	-0.0878094	0.731033	0.193331	0.999989	0.101755	0.759697	MKI67
100860963	0.73431	0.000114079	0.0491757	0.999989	0.783342	0.0112089	DAD1
106502044	0.115715	0.747039	-0.118045	0.999989	-0.00515555	0.99118	LOC106502044
102190747	0.299348	0.292149	0.0796895	0.999989	0.377954	0.176727	NDUFS2
108633277	-0.132379	0.823744	-0.00524675	0.999989	-0.140444	0.798312	LOC108633277
100860912	-0.265037	0.293657	0.0452711	0.999989	-0.222393	0.627079	AGPAT1
102185667	0.218438	0.594144	-0.244687	0.999989	-0.0237712	0.98023	ADRM1
100861401	0.458203	0.0771241	-0.0528298	0.999989	0.403786	0.214053	UBL5
102171284	-0.141722	0.49082	-0.0702401	0.999989	-0.212355	0.609302	CMTM6
102184256	-0.023181	0.972093	0.00850429	0.999989	-0.0171883	0.980759	KIF5B
102186796	-0.419324	0.0976328	0.041063	0.999989	-0.381807	0.201329	MSL1
102172015	-0.103828	0.839904	0.0173626	0.999989	-0.0895542	0.857703	KLHDC3
102188080	-0.176167	0.508886	-0.0106418	0.999989	-0.188389	0.558899	NCOR1
102180427	0.285462	0.633062	0.156578	0.999989	0.440798	0.0841499	SUB1
102179666	0.0067398	0.984516	-0.0357015	0.999989	-0.0293806	0.956554	REXO1
108633361	-0.234088	0.680174	0.0100827	0.999989	-0.225557	0.723744	FGD5
102189994	-0.471784	0.655043	0.193942	0.999989	-0.293276	0.807149	IGSF10
102181637	0.227476	0.21507	-0.00157526	0.999989	0.224689	0.562069	SLC35B2
102169474	0.0286601	0.923515	-0.132851	0.999989	-0.10662	0.778114	IPO9
102188284	-0.332823	0.338831	-0.103531	0.999989	-0.440339	0.208339	WHSC1L1
102171321	0.389425	0.123695	0.0693149	0.999989	0.45907	0.300268	G6PD
102181957	0.0800906	0.850539	-0.0132099	0.999989	0.0637166	0.890561	SYNCRIP
102183420	0.332333	0.642823	0.0939445	0.999989	0.425142	0.231892	PERP
102175861	-0.250271	0.446591	0.0280993	0.999989	-0.225808	0.534371	SEMA4C
102191101	-0.245683	0.690372	-0.0252517	0.999989	-0.274392	0.582318	B4GALT2
100861387	-0.130957	0.777582	0.090298	0.999989	-0.036201	0.971212	ALAS1
102186298	-0.188294	0.614629	-0.185952	0.999989	-0.374977	0.351016	2021-09-08
102172370	0.181995	0.738604	0.149388	0.999989	0.335361	0.72526	FAM84B
102183627	-0.195837	0.861815	0.286287	0.999989	0.0921369	0.941223	ZFP36
102184821	-0.375404	0.384802	-0.0572968	0.999989	-0.434004	0.314335	APMAP
102182439	0.203211	0.691199	0.027355	0.999989	0.228957	0.658987	GABARAP
102180564	-0.72855	0.0304461	0.0725142	0.999989	-0.661861	0.0635333	TACC1
102189496	0.515946	0.572545	0.365324	0.999989	0.874948	0.149973	ASPH
102180718	-0.236302	0.586027	0.054372	0.999989	-0.180211	0.804527	AGO1
102176373	-0.0924281	0.877231	-0.162157	0.999989	-0.261278	0.645501	EPB41
102178184	0.69961	0.0638646	0.111553	0.999989	0.819161	0.433742	TFAP2C
102174518	0.445525	0.252286	-0.019022	0.999989	0.430852	0.507677	PPARD
100861349	0.472964	0.040306	0.142645	0.999989	0.617437	0.212453	NDUFB8
102175088	-0.103307	0.902488	0.10546	0.999989	0.00572156	0.996324	ZFYVE27
102172367	-0.287637	0.355592	-0.0902043	0.999989	-0.379634	0.398025	FKBP1A
102172384	0.430367	0.307162	0.149092	0.999989	0.581855	0.397412	BLMH
102172355	-0.586052	0.155924	0.231213	0.999989	-0.361909	0.510891	MAN1A1
106503534	-0.328232	0.742941	0.178101	0.999989	-0.160257	0.868748	GATA6
102179565	0.291833	0.2952	-0.0820997	0.999989	0.206107	0.513455	SNX3
102191012	0.118617	0.718937	0.0433623	0.999989	0.163758	0.802666	TBC1D10B
102179081	-0.207824	0.617932	0.177961	0.999989	-0.0317405	0.946534	CDC42EP1
106503491	-0.348664	0.0900412	-0.0400566	0.999989	-0.390892	0.148801	WASF2
102182243	-0.328491	0.401473	-0.309223	0.999989	-0.642774	0.0854115	EXT2
102182901	-0.228559	0.685051	-0.0352345	0.999989	-0.263928	0.673326	SAMD4B
102172925	0.525928	0.0544811	-0.0881819	0.999989	0.43535	0.188204	DYNLL1
102183869	0.455914	0.0923309	0.253516	0.999989	0.711466	0.0996389	DIAPH1
102168865	-0.161731	0.760133	0.184403	0.999989	0.0227654	0.973003	PDXK
102177598	0.890177	0.000478839	-0.0182696	0.999989	0.872727	0.0357204	RTN3
102179583	-0.830474	0.31418	0.232172	0.999989	-0.603309	0.358855	DHRS3
102171892	-0.988544	0.0777837	-0.0717929	0.999989	-1.07077	0.0965987	PKIG
102173637	0.42252	0.296467	0.426822	0.999989	0.853484	0.150012	MFHAS1
100861309	0.10243	0.883116	0.152503	0.999989	0.258727	0.792897	PPARG
102172586	0.00186536	0.997508	0.0611809	0.999989	0.0619824	0.892011	PRCC
102183379	-0.26616	0.531785	-0.368195	0.999989	-0.645264	0.247198	TXNIP
102184139	-0.0247627	0.957287	-0.0856862	0.999989	-0.114277	0.792611	ILF3
102185138	0.676227	0.0049022	0.228963	0.999989	0.903048	6.82e-05	SH3GLB1
102185385	0.639907	0.11336	0.17935	0.999989	0.818767	0.0397735	CBL
106502278	0.22394	0.635979	0.19303	0.999989	0.417758	0.447768	FAM32A
102186397	-0.0146873	0.974542	-0.0412504	0.999989	-0.0571892	0.90871	UBQLN1
102181235	0.214243	0.861922	-0.230541	0.999989	-0.0239148	0.980707	P3H4
102186077	0.0207036	0.966817	0.0674425	0.999989	0.0867262	0.863967	GLYR1
108633812	0.354122	0.470264	-0.14405	0.999989	0.212859	0.814733	BOK
108633205	0.347627	0.191027	0.171317	0.999989	0.518789	0.132011	SAE1
102184684	0.39997	0.474275	0.295112	0.999989	0.699131	0.29699	AMDHD2
102183164	-0.171381	0.677751	0.103533	0.999989	-0.0695524	0.90178	RAB6A
102189090	0.243738	0.376164	0.0696605	0.999989	0.311953	0.391755	PPP4C
102189223	-0.246532	0.612102	-0.0247804	0.999989	-0.276595	0.597492	UBR5
102171795	0.348348	0.260563	0.10425	0.999989	0.450248	0.242843	XPO1
102185946	0.615088	0.0479162	0.333273	0.999989	0.954462	0.239109	ATP2C2
102173169	-0.029996	0.943344	0.0639479	0.999989	0.0326639	0.94628	POLDIP3
102190565	0.168255	0.777582	-0.0639177	0.999989	0.0993883	0.871526	GNL1
102173272	0.0524233	0.878752	0.0916687	0.999989	0.140945	0.702484	RBMX
102172158	0.124937	0.720244	0.101015	0.999989	0.225828	0.643235	ANP32A
102183482	0.208116	0.844554	-0.311196	0.999989	-0.115955	0.921465	MYOF
102188099	0.138473	0.701433	-0.0691274	0.999989	0.0665303	0.880975	DDX39B
102174499	-0.0411058	0.938522	0.03706	0.999989	-0.0100436	0.987169	PRRC2C
102169936	0.50643	0.0991479	-0.119612	0.999989	0.393484	0.731647	PRRT4
102180873	0.43553	0.0753671	0.075914	0.999989	0.509637	0.124484	HSBP1
102190759	0.226902	0.67631	0.0663436	0.999989	0.289763	0.548229	HK1
102188101	0.6025	0.012542	0.0841337	0.999989	0.68795	0.127634	RHOT2
102170352	0.215246	0.400955	-0.00348522	0.999989	0.211388	0.659801	USF2
100860812	0.0202987	0.983176	0.0952093	0.999989	0.106665	0.89622	IGFBP4
102185622	-0.415624	0.559482	0.2469	0.999989	-0.178856	0.832816	ARHGAP29
102178736	0.377712	0.135164	-0.302353	0.999989	0.0698284	0.892849	SPTLC2
102182923	0.0543213	0.908014	-0.0661243	0.999989	-0.00992826	0.991011	ZDHHC3
100861084	0.0559205	0.892336	0.0210196	0.999989	0.0746978	0.863992	SEC24C
102170434	0.200287	0.631249	-0.0816954	0.999989	0.116518	0.819926	SURF4
102179957	-0.279373	0.24811	0.213832	0.999989	-0.066769	0.887267	LRRC8A
102179059	0.18822	0.591249	0.0697771	0.999989	0.258459	0.573757	AFG3L2
102179148	0.433197	0.113928	0.126916	0.999989	0.560625	0.19899	VARS
102182020	0.526906	0.00202423	-0.150783	0.999989	0.378992	0.561083	CRELD2
102190414	0.283425	0.513066	-0.391064	0.999989	-0.102933	0.916827	PTGR1
102187383	-0.236437	0.585293	0.0538038	0.999989	-0.185082	0.719118	EP300
100861088	0.402926	0.150762	-0.0714426	0.999989	0.328007	0.237356	TOMM20
102183433	-0.222526	0.673319	-0.078978	0.999989	-0.301818	0.632368	ZBTB10
102172511	-0.124755	0.6487	-0.0633117	0.999989	-0.192791	0.564685	SPCS3
102183764	-0.488639	0.340196	-0.0295539	0.999989	-0.521356	0.0641237	NCOA4
102177094	0.672949	0.00966788	0.109706	0.999989	0.784544	0.155414	CANT1
108636200	0.741302	0.01821	0.177042	0.999989	0.916578	0.0013825	C6H4orf3
102176569	-0.606262	0.0762698	0.08293	0.999989	-0.526529	0.151626	CTDSP1
102183922	0.437523	0.0998963	0.223466	0.999989	0.660608	0.0367087	QARS
102191135	0.323874	0.30776	0.0450422	0.999989	0.368406	0.387009	ATP6V1B2
100860857	0.627834	0.277174	-0.191204	0.999989	0.442591	0.734966	ABCG2
102173888	-0.25354	0.297525	0.00210389	0.999989	-0.255824	0.437494	CHD2
102186116	0.136498	0.689459	0.225999	0.999989	0.356927	0.195645	ANP32B
102169057	0.115377	0.694605	-0.136414	0.999989	-0.0224498	0.966082	SCAMP2
102170174	0.464882	0.241224	0.00468822	0.999989	0.468081	0.33624	MYO18A
100860789	-0.386156	0.801204	1.20057	0.999989	0.807085	0.322218	BMP4
106502236	-0.181191	0.616161	-0.107758	0.999989	-0.292168	0.474751	CTBP1
102169352	-0.210471	0.648932	-0.00178062	0.999989	-0.213672	0.686554	SRCAP
102181141	-0.621005	0.00512601	0.0807827	0.999989	-0.538566	0.285262	GPR153
102182445	0.37656	0.315635	0.299652	0.999989	0.674592	0.000665	SSR3
102178316	0.0784819	0.825415	0.127252	0.999989	0.203536	0.645172	EHMT2
102178604	0.00626364	0.986034	0.00771078	0.999989	0.0105066	0.980369	TMBIM4
102189503	-0.324524	0.283991	-0.0538955	0.999989	-0.383214	0.282398	LOC102189503
102168542	-0.297966	0.531714	0.134498	0.999989	-0.161766	0.839798	SFXN1
102187892	-0.150131	0.720804	-0.100621	0.999989	-0.254156	0.515864	POLR2A
102172361	0.670057	0.00391904	0.0303415	0.999989	0.700683	0.0757351	CCT4
102180150	-0.125321	0.705646	0.106717	0.999989	-0.0188604	0.97806	ARHGEF1
102176062	0.00960833	0.983502	0.0422422	0.999989	0.0507559	0.919982	OSBP
102179197	-0.414582	0.452303	0.393863	0.999989	-0.0267191	0.967597	ABCA1
102179706	0.128228	0.803935	-0.120262	0.999989	0.00585937	0.98823	TMED3
102187080	0.602729	0.0947173	0.0451434	0.999989	0.650875	0.253746	AGPAT3
102182270	-0.121472	0.795389	-0.00739052	0.999989	-0.132211	0.794168	RING1
102184540	0.562118	0.0672601	0.190917	0.999989	0.750205	0.0111543	EIF3H
102171622	-0.642574	0.430285	0.32518	0.999989	-0.308859	0.798986	ADA
102188973	-0.125362	0.812607	-0.0230205	0.999989	-0.152347	0.785126	TOP2A
102181442	0.0844961	0.89699	0.0863018	0.999989	0.164057	0.810445	GPX1
102181894	0.15726	0.802594	-0.243798	0.999989	-0.0918817	0.892011	ACLY
102176849	-0.438	0.496086	0.215965	0.999989	-0.219971	0.824224	CLIP2
102181739	0.0864019	0.879795	0.0996389	0.999989	0.181809	0.730988	ARHGEF2
102189980	-0.164405	0.581077	-0.0616329	0.999989	-0.227632	0.627392	GAS2L1
102184904	0.357841	0.296467	0.0870616	0.999989	0.443064	0.121387	CCNG1
106502076	-0.0739102	0.895638	-0.141419	0.999989	-0.222109	0.686419	ESYT2
102172629	-0.02591	0.962024	0.0662467	0.999989	0.0371362	0.943001	PABPN1
102189107	0.00614458	0.986867	-0.0812227	0.999989	-0.0771274	0.833227	RBM10
102170375	0.0645816	0.879534	0.0684831	0.999989	0.133994	0.829082	AXIN1
102188690	0.268072	0.553837	0.215278	0.999989	0.479177	0.159499	EIF3E
102185595	0.607103	0.0424074	0.134708	0.999989	0.741732	0.0320229	FBL
102185641	0.00484954	0.99398	-0.0951954	0.999989	-0.0946697	0.845674	KDM5C
102175069	-0.0955556	0.812997	-0.0653515	0.999989	-0.162218	0.761882	RBM15B
102184837	-0.671468	0.276039	0.0986924	0.999989	-0.570832	0.478427	ZFHX3
102189604	0.0923465	0.815638	-0.0545493	0.999989	0.034072	0.932565	RAB2A
102176802	0.207214	0.656574	0.149063	0.999989	0.357872	0.648255	VAV2
102169777	0.0723055	0.94595	0.388458	0.999989	0.464235	0.679597	GDF6
102188461	-0.295846	0.299759	-0.0702857	0.999989	-0.369737	0.164933	TMEM248
102175732	-0.367296	0.173354	-0.159372	0.999989	-0.52992	0.0869079	TMEM59
102168658	0.210203	0.292149	-0.0789159	0.999989	0.130895	0.810995	KIAA2013
102191124	-0.451722	0.0190391	-0.0953601	0.999989	-0.551091	0.0198262	USP11
102177420	0.294418	0.172023	0.209193	0.999989	0.504603	0.282723	IL17RA
102188269	0.579146	0.0159504	0.00403631	0.999989	0.581127	0.0165849	NUDC
102177131	-0.237186	0.599421	-0.105868	0.999989	-0.343559	0.48273	ATXN7L3B
102183475	0.0299412	0.983176	0.298597	0.999989	0.334575	0.785126	NUPR1
102186772	0.329598	0.564631	-0.10489	0.999989	0.217562	0.741464	FERMT2
106502290	0.255179	0.483016	0.0258435	0.999989	0.281029	0.608716	C7H19orf43
102180964	-0.0203508	0.979738	0.101056	0.999989	0.0860211	0.944163	SYNGR2
102180615	0.436812	0.200978	0.26885	0.999989	0.708653	0.162932	ANKRD13A
102183994	-0.566045	0.0270217	-0.109126	0.999989	-0.680445	0.019584	MBTPS1
102183086	0.10487	0.888299	-0.0436772	0.999989	0.0580557	0.925245	TPRG1L
102177922	0.611365	0.0571836	-0.165499	0.999989	0.445109	0.377516	CLUH
102184804	-0.0866149	0.818978	-0.0635325	0.999989	-0.154233	0.71147	NSD1
102177669	-0.239273	0.594211	-0.150678	0.999989	-0.388316	0.51622	GORASP1
100861373	0.196221	0.629096	0.099171	0.999989	0.29262	0.30011	CYFIP1
102191664	0.291708	0.475745	0.0134521	0.999989	0.303083	0.467947	ANP32E
102187137	0.648642	0.0582401	-0.0268507	0.999989	0.617536	0.0422817	REEP5
106503005	-0.309987	0.583996	-0.137926	0.999989	-0.448222	0.475804	IER5
102175373	-0.00110514	0.998798	-0.0877535	0.999989	-0.0901648	0.842868	BCL2L13
102174070	0.291435	0.573693	0.0313837	0.999989	0.317248	0.469588	CDV3
102173241	-0.163282	0.696947	-0.000905549	0.999989	-0.168002	0.690353	FAM134A
102181924	-0.0947343	0.896241	0.0425449	0.999989	-0.0545866	0.937905	INPP5A
102174743	-0.0315155	0.967258	0.0191688	0.999989	-0.0140439	0.986108	TLE3
102180358	0.0227658	0.952348	-0.266743	0.999989	-0.251576	0.63045	HMGN2
102178646	-0.481525	0.13605	0.0293077	0.999989	-0.458045	0.259832	RERE
102178199	0.183018	0.69638	0.0799045	0.999989	0.259854	0.504904	UBC
102184122	-0.342528	0.552592	0.224429	0.999989	-0.12719	0.874705	FZD4
102188232	-0.478942	0.340079	0.0671039	0.999989	-0.41191	0.479474	NDFIP2
102185324	0.112624	0.798983	-0.125348	0.999989	-0.0210129	0.97806	PEA15
106502798	-0.576586	0.421432	0.238591	0.999989	-0.334638	0.757744	NFATC2
102169609	-0.340119	0.124793	0.0164206	0.999989	-0.328312	0.393061	EFR3A
102179112	-0.255513	0.431607	0.0343957	0.999989	-0.22002	0.713398	MROH1
102177464	-0.0777766	0.871493	0.00156792	0.999989	-0.0796372	0.888306	ZNF207
102170392	0.61469	0.0217212	0.0477311	0.999989	0.660901	0.0198545	CCT2
102188525	0.35539	0.47003	0.251517	0.999989	0.60743	0.0981999	SLC25A1
102190482	0.279155	0.345097	0.104998	0.999989	0.382912	0.196062	UBE2I
102183804	0.460682	0.233089	0.276338	0.999989	0.740052	0.185004	MYBL2
102171902	0.20633	0.719037	0.203101	0.999989	0.409037	0.293817	NEK7
100860799	0.399252	0.137779	-0.246813	0.974508	0.149644	0.708387	GHITM
102185230	-1.91698	1	0.55305	0.999989	-1.37974	0.634848	IFI6
102177259	0.0646835	0.922948	0.0805225	0.999989	0.140009	0.785126	ILK
102169433	0.57025	0.0217212	0.106177	0.999989	0.676397	0.0799974	LOC102169433
102182076	0.153552	0.808979	0.0868341	0.999989	0.236878	0.67557	NCKAP1
102189720	-0.236175	0.700627	-0.140208	0.999989	-0.382473	0.412354	MYO1B
102173267	-0.386936	0.333305	-0.0724095	0.999989	-0.459061	0.331518	MAP3K11
102186791	0.702742	0.0595016	0.412317	0.999989	1.12122	0.101205	SOAT1
102181091	0.0635254	0.847677	0.0865752	0.999989	0.149029	0.701651	NASP
102184794	-0.419207	0.455549	-0.169868	0.999989	-0.593487	0.103198	LOC102184794
102169799	0.598013	0.0141092	0.00393673	0.999989	0.601559	0.0955216	CCT5
102172078	-0.421131	0.158229	-0.00632332	0.999989	-0.427127	0.356604	OSBPL2
102169344	0.926219	0.000456539	0.0581727	0.999989	0.984116	0.00117479	RUVBL1
102179498	-0.139146	0.660201	-0.0299803	0.999989	-0.170319	0.66114	ARAP1
102168414	0.787541	0.132367	0.0646846	0.999989	0.852185	0.103384	LOC102168414
102189324	0.1286	0.826507	-0.0417093	0.999989	0.0828087	0.897123	TOP1
102182126	-0.232895	0.558087	-0.0640535	0.999989	-0.301111	0.442883	PJA2
102185540	0.013999	0.966159	-0.175129	0.999989	-0.162473	0.727512	PHRF1
102178726	-0.378659	0.550798	-0.322718	0.999989	-0.70955	0.182997	ZNF395
100860763	-0.303571	0.720244	0.557105	0.999989	0.255335	0.807083	SCD
100861013	0.118119	0.739484	-0.135353	0.999989	-0.0183893	0.973207	RALBP1
102172971	0.346553	0.123987	0.106541	0.999989	0.452737	0.157342	PA2G4
102190520	0.431143	0.140493	-0.0352963	0.999989	0.395694	0.364363	MAP2K1
108638610	0.546119	0.0390739	0.0686927	0.999989	0.615385	0.194999	IFRD2
102179345	0.0385096	0.942256	0.0188504	0.999989	0.0563741	0.925015	RNF220
106501722	-0.143475	0.823083	0.197651	0.999989	0.0540011	0.94156	LOC106501722
102169396	0.0373267	0.947459	-0.121138	0.999989	-0.0850739	0.879621	MAF1
102175884	0.520682	0.0311453	0.259542	0.999989	0.780539	0.0246524	ARPC3
102172257	0.695299	0.0119758	0.0786791	0.999989	0.775147	0.0954436	TOMM40
102184730	-0.0831051	0.883266	0.0481473	0.999989	-0.0367304	0.950795	NEK9
102169797	0.26316	0.518574	0.283439	0.999989	0.54982	0.418127	MSX2
102180506	0.318661	0.503415	0.0592778	0.999989	0.380761	0.598852	C13H20orf27
102184565	-0.467064	0.00671495	-0.155236	0.999989	-0.62909	0.0831608	WDR82
102189193	0.225184	0.44629	-0.0406131	0.999989	0.183179	0.643805	SRPRA
102191126	-0.288827	0.920086	1.65936	0.999989	1.35536	0.207215	SLIT2
100861196	0.139278	0.681143	-0.201297	0.999989	-0.0639835	0.869351	SOD1
102177989	-0.216398	0.592933	0.0225119	0.999989	-0.198412	0.625258	DDX31
102178133	0.264099	0.570144	0.231658	0.999989	0.494522	0.0935965	XPO6
100861063	0.770098	0.0561437	0.196651	0.999989	0.972946	0.210496	GOT1
102171848	-0.492541	0.313919	0.485279	0.999989	-0.00659692	0.994799	DHCR7
102186702	0.248157	0.59069	0.030121	0.999989	0.278978	0.680313	ZMYND8
102191264	-0.0328378	0.953373	-0.0886451	0.999989	-0.125131	0.794081	EGLN2
102188139	0.202465	0.547161	0.0569869	0.999989	0.257617	0.453019	NEDD8
102190043	-0.237513	0.817083	0.269177	0.999989	0.0245627	0.976688	FUT8
102190248	-0.209196	0.646084	0.029376	0.999989	-0.185038	0.729353	PARP1
102181285	-0.248717	0.513645	0.0226716	0.999989	-0.228744	0.595038	WDFY3
100861363	-0.109103	0.76527	0.0816895	0.999989	-0.0280453	0.956038	MTA2
102179699	-0.36176	0.469178	-0.285612	0.999989	-0.652457	0.108668	GAS7
102180529	-0.506781	0.507929	0.288479	0.999989	-0.224797	0.821111	SEPW1
102183306	0.101159	0.796655	0.199182	0.999989	0.300217	0.34005	LOC102183306
102191075	-0.392406	0.0333327	-0.228511	0.999989	-0.622935	0.120228	IRF2BP1
102171937	0.726108	0.114547	0.398697	0.999989	1.13299	0.17473	PAQR8
102183806	-0.41058	0.14727	0.019262	0.999989	-0.394018	0.220295	RAD21
102168670	0.477882	0.25332	0.0954635	0.999989	0.572289	0.252713	PLA2R1
102186459	0.134966	0.601091	0.0278595	0.999989	0.16248	0.735409	LOC102186459
102179901	0.270836	0.383694	0.0753078	0.999989	0.34951	0.611151	FAM63A
102172642	0.37874	0.103823	0.0955392	0.999989	0.474089	0.152602	PSMA7
102179036	0.693908	0.0256235	0.164614	0.999989	0.858544	0.0177799	LOC102179036
102173238	-0.552026	0.273032	-0.102265	0.999989	-0.650979	0.431318	HYAL1
102178522	0.318483	0.287544	-0.00544299	0.999989	0.313976	0.546288	MICAL3
102172632	-0.205358	0.685744	-0.0484961	0.999989	-0.25849	0.631693	LOC102172632
102169389	0.176343	0.758372	0.215415	0.999989	0.38675	0.362094	SMAD6
102175871	0.316422	0.564045	0.188374	0.999989	0.500021	0.304003	LOC102175871
102169097	0.0988237	0.801925	-0.0314797	0.999989	0.0637308	0.891013	G3BP1
108638627	0.351123	0.377135	0.0831736	0.999989	0.43108	0.194142	LOC108638627
102182787	-0.411755	0.0664694	-0.0162792	0.999989	-0.434714	0.337675	GOLM1
102177814	-0.0891991	0.816305	-0.00769095	0.999989	-0.101087	0.803875	PTK2
102189316	0.214729	0.494409	-0.212958	0.999989	-0.000950609	0.998296	RAB10
102186593	0.302785	0.320549	0.189815	0.999989	0.49336	0.304003	OSTF1
102173199	0.0228035	0.969818	-0.0801458	0.999989	-0.060519	0.894502	GOLGA2
102176372	0.0441824	0.94163	-0.164993	0.999989	-0.127136	0.830249	ABTB1
102183281	-0.0091572	0.977636	0.0119487	0.999989	0.000970447	0.998196	NCSTN
102179311	0.24801	0.431787	0.0525872	0.999989	0.301358	0.556707	RBM42
102184156	-0.185856	0.599238	0.132575	0.999989	-0.051117	0.946961	SYNE2
100861284	0.558101	0.0565651	0.234285	0.999989	0.794157	0.0424633	NDUFA4
102182606	0.382058	0.488571	0.361895	0.999989	0.750733	0.428248	LMO7
102169239	0.338701	0.447563	-0.185286	0.999989	0.151109	0.816401	FAM234A
102181044	0.954587	0.0532761	-0.126437	0.999989	0.830016	0.0625771	EPCAM
102173874	-0.210353	0.692842	0.163432	0.999989	-0.0438405	0.967295	PISD
102177271	0.0951602	0.842487	-0.159001	0.999989	-0.068008	0.898534	PTPN11
102183718	0.284095	0.534741	0.146626	0.999989	0.433763	0.528593	KMT5A
102184113	0.0387946	0.907074	-0.132342	0.999989	-0.0963754	0.760868	UBFD1
102170507	0.101344	0.878194	0.107185	0.999989	0.209555	0.769348	KDM4B
102188728	0.416569	0.315961	0.156581	0.999989	0.570917	0.142898	CARHSP1
102184426	-0.264195	0.756051	0.648404	0.999989	0.37092	0.693739	PDGFRB
102185036	0.664109	0.034265	0.227125	0.999989	0.894007	0.0940461	RNF167
102191242	-1.19611	0.235751	0.956978	0.999989	-0.253043	0.833702	GJA1
102180822	-0.216153	0.441289	-0.130085	0.999989	-0.350514	0.268988	UBE2H
102187276	-0.152615	0.834409	0.00238653	0.999989	-0.147643	0.884255	CDCP1
102177482	0.459349	0.223151	0.146707	0.999989	0.606967	0.246729	NIPAL3
102182269	0.561263	0.0412364	0.00248685	0.999989	0.563467	0.110861	SCAP
102170686	-0.0374697	0.959971	-0.0307399	0.999989	-0.0637512	0.951463	ARRDC2
102186600	0.123683	0.746059	-0.0704756	0.999989	0.0548465	0.940396	DHRS1
102170086	-0.582528	0.0163609	-0.12965	0.999989	-0.714296	0.0103617	TMEM94
102186188	-0.263793	0.352534	-0.105441	0.999989	-0.373462	0.236636	PICALM
102169501	-0.0575417	0.887003	0.04939	0.999989	-0.0119992	0.981997	DHX9
102179986	-0.609326	0.319408	0.0762127	0.999989	-0.531709	0.435108	TBC1D2B
102168818	-0.232176	0.735641	0.196151	0.999989	-0.0326327	0.976688	CDC42SE2
102189203	0.308753	0.486275	-0.0805717	0.999989	0.224246	0.601923	LMF2
102190653	0.00185307	0.996902	0.213943	0.999989	0.215132	0.613789	APH1A
102173700	-0.296648	0.776827	0.10558	0.999989	-0.197247	0.847832	SRF
102172656	0.471077	0.183129	0.215991	0.999989	0.684827	0.0391184	NXN
102186164	-0.154769	0.713006	0.0396044	0.999989	-0.12026	0.822824	SETD5
102177636	0.0750141	0.801925	0.0555217	0.999989	0.128912	0.734758	SRSF7
102190459	0.996034	0.0101492	0.367246	0.999989	1.37163	0.118766	ST6GALNAC2
102171836	0.0759481	0.904534	-0.0225503	0.999989	0.0519707	0.939828	SUN1
102191605	-0.122321	0.694815	-0.0190275	0.999989	-0.143752	0.725453	RANBP3
102190521	-0.195479	0.79822	0.361439	0.999989	0.163736	0.824224	SERINC5
102168318	0.122094	0.871674	0.0716521	0.999989	0.197656	0.850095	ROGDI
102173059	-0.20871	0.447246	0.052201	0.999989	-0.162477	0.740479	SRSF11
102189402	-0.335553	0.421177	-0.373028	0.999989	-0.712142	0.0230152	ARSB
102185705	-0.252433	0.587048	-0.295597	0.999989	-0.555496	0.249492	CUX1
102186046	-0.151772	0.706608	-0.0743476	0.999989	-0.225595	0.684648	TNFAIP1
102171751	0.407601	0.120232	-0.139809	0.999989	0.267402	0.632389	CAPN15
102191665	-0.0261398	0.966239	0.262288	0.999989	0.240711	0.798511	LITAF
102186619	0.343358	0.235638	0.0744389	0.999989	0.418017	0.372336	NF2
102173200	0.591197	0.0495153	-0.228696	0.999989	0.365057	0.61684	AGPAT2
102170356	0.0253758	0.957572	-0.0266158	0.999989	-0.00109588	0.998573	GRB2
102176088	0.00926329	0.986663	0.00543018	0.999989	0.0109853	0.983272	UBAP2L
102170325	0.521028	0.18247	0.134618	0.999989	0.656676	0.178412	AUP1
100860937	-0.0856331	0.828327	-0.0784448	0.999989	-0.167275	0.626954	CXXC5
102171348	0.76871	0.573784	0.961892	0.999989	1.71434	0.0921766	ITIH5
102172157	-0.324617	0.756594	-0.154531	0.999989	-0.490852	0.592128	AKAP12
102174330	-0.34801	0.194404	0.00435261	0.999989	-0.346082	0.234334	CRK
102186136	-0.27644	0.617561	-0.269944	0.999989	-0.554	0.305922	AMOTL1
108633282	-0.053185	0.972178	0.191842	0.999989	0.152069	0.959965	LOC108633282
102171985	0.0925126	0.845848	-0.0167537	0.999989	0.0767089	0.922862	MOGS
102182351	-0.0698632	0.901583	-0.073371	0.999989	-0.143647	0.836397	EPM2AIP1
102181990	-0.404095	0.0799059	0.00155512	0.999989	-0.40644	0.154158	SEC14L1
102185322	0.255123	0.598262	0.0944851	0.999989	0.346616	0.405847	TCEB3
102170647	0.265836	0.497214	-0.118218	0.999989	0.153013	0.869351	KIAA1522
102186038	-0.0810192	0.878668	0.0827237	0.999989	-0.00217527	0.996972	MED13L
102178799	0.495901	0.120264	0.139989	0.999989	0.634381	0.0698883	OTUB1
102183898	0.278555	0.481482	0.377868	0.999989	0.650695	0.196713	LOC102183898
102177772	0.0482354	0.91681	0.099423	0.999989	0.148796	0.81096	SARAF
102187703	0.485327	0.0573188	0.132954	0.999989	0.618169	0.0986715	UBE2L3
102176519	0.47864	0.0717769	-0.0675006	0.999989	0.411432	0.407973	NCLN
102190274	0.438672	0.225019	0.00744971	0.999989	0.444609	0.287336	LOC102190274
102189361	0.443449	0.125456	0.5755	0.999989	1.02753	0.273462	TFAP2A
102189195	0.123239	0.742941	0.123108	0.999989	0.246462	0.639464	PRPF19
102175775	0.152063	0.742131	-0.0117841	0.999989	0.136745	0.758641	YME1L1
102170930	-0.288957	0.655397	0.110066	0.999989	-0.178625	0.822814	TMEM8A
102181802	0.727205	0.000223158	0.231603	0.999989	0.958752	0.00785766	DEGS1
102169720	0.374703	0.386858	0.054499	0.999989	0.430714	0.515864	ATP8B1
102189116	-0.0252602	0.985489	-0.199961	0.999989	-0.236187	0.814184	LOC102189116
102176972	0.435692	0.00745509	-0.0466882	0.999989	0.385864	0.151307	NRBP1
102181625	0.0990539	0.879795	0.162732	0.999989	0.260871	0.686799	TRIM25
102175933	0.364689	0.48488	0.0695586	0.999989	0.435553	0.486318	PRR5
102184759	0.3606	0.210604	0.195898	0.999989	0.55461	0.138375	KIF1C
102175349	0.0045161	0.993803	-0.0192027	0.999989	-0.015525	0.97485	VAPA
102181460	0.20351	0.45495	-0.0639969	0.999989	0.136536	0.681649	HN1L
102176363	0.0471348	0.931672	-0.00537529	0.999989	0.0407219	0.945568	GSK3B
102169540	0.405281	0.387207	-0.0404373	0.999989	0.362575	0.476485	GSPT1
102189303	-0.0461168	0.952005	0.0649556	0.999989	0.0153234	0.983946	CIRBP
102186880	0.0924627	0.795731	0.0660978	0.999989	0.156264	0.629894	RAB18
106504040	0.426299	0.456222	0.320099	0.999989	0.742589	0.179198	NKD2
102180951	0.3813	0.249843	0.388614	0.999989	0.775145	0.345219	LAPTM4B
102187983	0.402051	0.307017	0.0479714	0.999989	0.450935	0.351416	ATP5J
102187918	-0.529473	0.337966	0.174083	0.999989	-0.355339	0.587488	NDST2
102187251	0.117316	0.675334	-0.0193181	0.999989	0.0950373	0.760868	ZDHHC7
102169820	0.190845	0.499465	-0.0367094	0.999989	0.151508	0.760935	ZNF598
102180497	-0.161477	0.650978	-0.0292702	0.999989	-0.194809	0.640529	BCLAF1
102170380	0.482974	0.0172327	0.182902	0.999989	0.666067	0.0975941	ELOVL1
102171829	-0.289332	0.46951	-0.267745	0.999989	-0.560315	0.0788197	PBXIP1
102174672	-0.269199	0.514271	0.603711	0.999989	0.34144	0.781755	SLC52A3
102171350	-0.823414	0.00464471	-0.0318262	0.999989	-0.865594	0.129438	SERINC3
102185804	0.407026	0.19348	0.0461244	0.999989	0.460666	0.686282	GNAI1
102186149	0.0358995	0.973644	-0.322965	0.999989	-0.279843	0.819641	BCAT2
102186074	0.0347139	0.967653	0.143475	0.999989	0.178432	0.861305	ADAMTSL4
102176493	0.113006	0.798473	-0.232114	0.999989	-0.120271	0.853395	NUDCD3
102171441	0.0998372	0.846409	0.0608695	0.999989	0.158857	0.758838	AZIN1
102182444	-0.147474	0.627958	-0.14844	0.999989	-0.299442	0.314891	DVL3
102179249	-0.328274	0.598264	0.2293	0.999989	-0.0995307	0.915627	SLC9A1
102186765	-0.782034	0.00149469	-0.0198919	0.999989	-0.80992	0.0751845	AKAP2
102185444	-0.584705	0.526423	-0.162886	0.999989	-0.750312	0.101577	MBNL3
100860757	0.353801	0.158136	0.189529	0.999989	0.54307	0.138779	MMADHC
102188772	-0.188397	0.677751	-0.0963099	0.999989	-0.287321	0.564528	MGAT2
102187180	0.123709	0.678941	0.130575	0.999989	0.252756	0.458553	NRAS
102172234	0.094353	0.89962	0.305421	0.999989	0.405573	0.716821	C3H1orf210
102170479	-0.263164	0.280707	-0.153133	0.999989	-0.417307	0.180423	LRRFIP1
102172344	-0.0985335	0.768182	0.0785571	0.999989	-0.0205253	0.972896	MAP1S
102168286	0.317501	0.383153	-0.030379	0.999989	0.287527	0.515016	TBC1D10A
102173644	0.644469	0.134301	0.136498	0.999989	0.782596	0.175439	ADIPOR2
102177020	0.382912	0.495239	-0.246823	0.999989	0.12813	0.869351	NOTCH2
102170342	-0.129937	0.779074	0.0496257	0.999989	-0.0839051	0.869253	CKAP5
102180119	-0.184907	0.444075	0.230178	0.999989	0.0426149	0.919237	DOT1L
102172289	0.593106	0.0314124	0.0231206	0.999989	0.61744	0.137359	LOC102172289
100861138	-0.139439	0.718017	0.104205	0.999989	-0.0404657	0.936449	RBMS1
102189374	0.333391	0.328663	-0.127737	0.999989	0.206124	0.745453	PPP1R14B
102182440	0.0193442	0.963662	-0.0737339	0.999989	-0.0568587	0.891722	UBTF
102180702	-0.104357	0.82661	-0.0262251	0.999989	-0.135947	0.774294	SEC62
102177308	-0.0614768	0.904959	-0.137741	0.999989	-0.202897	0.658938	CAND1
106504042	0.635889	0.0119112	0.0871808	0.999989	0.727571	0.365596	CAMSAP3
102176167	0.178171	0.664511	0.00506967	0.999989	0.186991	0.825114	MFSD1
102176338	0.0771463	0.836265	0.00448584	0.999989	0.0796031	0.864162	TMCO3
102174294	0.631747	0.0254292	-0.101087	0.999989	0.534354	0.457302	TJP3
102172399	0.490634	0.136958	0.231363	0.999989	0.721497	0.0578783	YES1
102190579	-0.260036	0.683989	0.0731579	0.999989	-0.186951	0.831501	PDZD8
102181706	-0.291349	0.298763	0.0145476	0.999989	-0.279083	0.415197	KCTD10
102183664	0.0940879	0.810716	-0.0483441	0.999989	0.0415923	0.92724	HNRNPH3
102184980	-0.146689	0.774527	0.119204	0.999989	-0.0317989	0.957835	BAZ2A
102178445	1.02185	0.165925	-0.287638	0.999989	0.721706	0.38729	ADAM19
102187158	0.165951	0.530092	-0.0228	0.999989	0.143556	0.812435	NUP62
102179540	0.207041	0.661995	-0.00702685	0.999989	0.194571	0.701706	MGEA5
102185143	0.371868	0.216923	-0.0210795	0.999989	0.348957	0.275262	YKT6
102184260	-0.0425328	0.917039	0.0676008	0.999989	0.0230311	0.963613	TM9SF4
102168893	0.172755	0.67411	-0.138413	0.999989	0.0371454	0.960687	TOM1
102181071	0.222873	0.785786	0.215165	0.999989	0.434637	0.26767	EPN2
102190832	0.429693	0.179446	0.158489	0.999989	0.58887	0.150357	PINK1
102187649	0.0184831	0.959971	-0.204053	0.999989	-0.189902	0.589103	ZSWIM8
102188617	-0.136665	0.907074	-0.175071	0.999989	-0.317712	0.726151	LOC102188617
102176256	-0.192153	0.513645	0.04823	0.999989	-0.146568	0.732421	STRN4
102177365	-0.506789	0.0834506	-0.252091	0.999989	-0.768142	0.0906645	MEGF8
102189217	-0.384003	0.130553	0.0825006	0.999989	-0.307164	0.397774	KIDINS220
102178323	0.466227	0.0875159	0.0781705	0.999989	0.544591	0.178514	PSMB4
102187280	0.184774	0.454293	0.0805067	0.999989	0.263041	0.326061	CHTOP
102168897	0.372135	0.254611	0.0327381	0.999989	0.400772	0.254654	SNU13
102177819	0.341257	0.252025	0.208601	0.999989	0.547305	0.0550714	LOC102177819
102190153	-0.149826	0.586718	-0.0254405	0.999989	-0.175834	0.668451	ZFP91
102170582	0.219095	0.705646	0.34553	0.999989	0.568548	0.552127	ZDHHC2
106502068	0.115932	0.825415	-0.035703	0.999989	0.0788231	0.906326	SLC4A2
102184966	-0.316606	0.477465	-0.0188896	0.999989	-0.334241	0.607689	PDPK1
102175630	0.137535	0.717422	0.0676742	0.999989	0.202204	0.564079	YIPF3
102171064	-0.322623	0.27196	0.00311421	0.999989	-0.32373	0.20071	HMGB2
102183725	0.904706	0.000504245	0.068555	0.999989	0.973922	0.0134112	PLEKHH3
102173346	-0.121083	0.720804	0.147733	0.999989	0.0241981	0.956882	MPZL1
102190008	-0.0936288	0.749085	-0.00679661	0.999989	-0.10067	0.86038	SMAD7
102176771	-0.294709	0.544349	0.0610969	0.999989	-0.233575	0.713241	APBB2
102178080	0.23989	0.59069	0.0101512	0.999989	0.246628	0.606813	EIF5B
102170040	0.269465	0.182272	-0.0351538	0.999989	0.236112	0.720814	AP1S1
102174248	0.639265	0.192859	-0.15985	0.999989	0.482117	0.526749	TRMT61A
102184329	0.147778	0.742923	0.202541	0.999989	0.353473	0.677227	SH3BP2
100860975	-0.102568	0.774326	-0.100385	0.999989	-0.20706	0.627406	RAB11B
102169766	0.0536405	0.936138	0.147156	0.999989	0.202418	0.778533	VAMP8
102190522	0.290416	0.671263	0.367133	0.999989	0.657268	0.211832	LPCAT4
102174194	0.578896	0.265844	0.149015	0.999989	0.725375	0.043848	PACS1
102185045	0.320384	0.239118	0.179244	0.999989	0.503216	0.389	OXSR1
102172251	-0.154233	0.759547	-0.110806	0.999989	-0.268313	0.343626	SQSTM1
102170622	0.0829893	0.85302	-0.0232048	0.999989	0.0587952	0.913403	ARFGAP2
102181895	0.209756	0.661662	0.0504969	0.999989	0.259826	0.532428	KPNA2
102179726	0.146958	0.623985	-0.143779	0.999989	0.00173772	0.997014	SRRT
102179509	0.0501698	0.91407	0.0232703	0.999989	0.0711305	0.896134	AP1G1
102171761	0.01219	0.970988	0.155685	0.999989	0.165303	0.58119	CBX3
100860965	-0.0703347	0.885528	0.0159091	0.999989	-0.0568681	0.91494	SUPT16H
102180874	0.174201	0.65029	-0.0589135	0.999989	0.114033	0.80367	TCF25
102178796	0.466381	0.102787	0.108001	0.999989	0.570723	0.0461852	TSPAN14
102173222	0.695088	0.0639562	0.0873134	0.999989	0.780931	0.0461557	SNRPD2
102175488	-0.560728	0.0555383	0.157784	0.999989	-0.407588	0.269871	AKAP11
102184057	0.576062	0.0141765	-0.0733173	0.999989	0.50231	0.129125	ACO1
102174748	-0.152936	0.694851	-0.026178	0.999989	-0.181638	0.608498	DCAF5
102188021	0.724489	0.0813925	0.190119	0.999989	0.91583	0.0334412	LOC102188021
102185422	0.533416	0.034694	0.031941	0.999989	0.566348	0.139856	CHCHD2
100860788	-0.455944	0.486222	0.0413834	0.999989	-0.423712	0.549913	MAGED2
102183646	-0.205722	0.320936	-0.0266419	0.999989	-0.234632	0.393653	USP19
102173601	-0.126224	0.726512	-0.0333388	0.999989	-0.161906	0.69661	NBR1
102181054	1.09241	0.324249	0.126372	0.999989	1.20972	0.257445	LOC102181054
102186965	-0.213062	0.56476	-0.00872211	0.999989	-0.222079	0.674402	COL4A3BP
102186528	0.297342	0.553338	-0.0871313	0.999989	0.20973	0.76416	GLRX5
102178181	-0.512143	0.163623	-0.0906147	0.999989	-0.605689	0.0940498	TSC22D1
102176996	0.556444	0.0491538	0.110053	0.999989	0.666497	0.0844449	PSMB6
102171331	-0.0868897	0.751951	-0.00759994	0.999989	-0.098587	0.787394	SRSF6
102184349	-0.324072	0.416915	-0.280327	0.999989	-0.61154	0.165493	ABL1
102176138	0.25303	0.519439	0.106246	0.999989	0.363475	0.670064	DOCK9
106502091	0.0506503	0.931972	-0.140142	0.999989	-0.0858693	0.93151	RXRA
102184079	0.141425	0.768809	0.0118006	0.999989	0.15478	0.808732	MAPKAPK2
102177162	-0.0739082	0.83297	0.0571973	0.999989	-0.0190305	0.959262	ATP6V1G1
102171023	0.00188119	0.99745	0.0836165	0.999989	0.0815725	0.85285	SARS
102190230	0.339982	0.721437	0.442044	0.999989	0.771753	0.265513	CDO1
102188868	0.0415382	0.913446	0.226003	0.999989	0.267929	0.538578	LOC102188868
102177831	-0.370631	0.358925	-0.102231	0.999989	-0.471414	0.423035	SIPA1L3
102180045	-0.727701	0.117049	-0.242106	0.999989	-0.971166	0.0154048	HEXA
102171109	0.0483815	0.935914	-0.18657	0.999989	-0.139694	0.811017	LEMD2
102173603	0.646209	0.0150295	0.0575388	0.999989	0.702562	0.0169732	ATP5H
102189254	0.563186	0.0337712	0.142344	0.999989	0.704363	0.0116576	EIF3I
106501758	-0.343591	0.331795	-0.000327542	0.999989	-0.343576	0.607689	WIPF1
102184117	-0.0176218	0.954679	-0.0251225	0.999989	-0.0430039	0.935419	TMED4
102174153	0.132649	0.627122	0.00559646	0.999989	0.13779	0.758968	LIG1
102171093	-0.0163011	0.98334	-0.130213	0.999989	-0.148437	0.822349	ZC3H4
108633230	0.657098	0.0749385	-0.0975949	0.999989	0.560217	0.271988	GET4
102170806	0.667787	0.101794	0.0350301	0.999989	0.702531	0.157425	PLEKHM2
102191722	-0.0274356	0.966656	-0.119349	0.999989	-0.148548	0.641796	CD59
106502235	0.0929476	0.823749	-0.0432965	0.999989	0.047033	0.931271	NELFA
102175963	-0.343151	0.421607	0.259693	0.999989	-0.0826663	0.908561	SUSD6
102170126	-0.517665	0.407685	-0.048562	0.999989	-0.572113	0.28489	SEC24D
106501794	0.0217771	0.96974	-0.0353939	0.999989	-0.0145368	0.982545	MAEA
102169762	-0.124129	0.791148	0.374525	0.999989	0.248065	0.579831	HMGCR
102190360	0.0744165	0.876062	-0.0434766	0.999989	0.0285047	0.952597	GORASP2
102183722	0.332555	0.128827	-0.0130794	0.999989	0.319468	0.476199	UBE2M
102168694	0.0637762	0.815042	-0.149985	0.999989	-0.0862401	0.870572	DNAJB6
102170659	-0.138214	0.657648	0.0182043	0.999989	-0.122926	0.736163	TRRAP
102172663	-0.482652	0.336442	-0.223822	0.999989	-0.710298	0.158558	BBX
102174699	-0.00603131	0.992261	0.145106	0.999989	0.141182	0.833227	TNIK
102187942	-0.285084	0.501384	-0.00900506	0.999989	-0.29555	0.360688	SBNO2
102173163	-0.0202647	0.982328	0.205355	0.999989	0.187028	0.815832	MDM2
102181760	0.501934	0.177792	0.00876763	0.999989	0.513633	0.427795	ALG12
102182919	0.0684276	0.897546	-0.394413	0.999989	-0.328723	0.424542	GOLGA4
102182024	-0.00636564	0.9916	0.00154777	0.999989	-0.00616239	0.991589	TNPO2
102186482	-0.327141	0.511916	0.142968	0.999989	-0.193165	0.778492	QKI
102173155	0.233912	0.685401	-0.0456241	0.999989	0.193794	0.859507	UBTD1
102184782	0.132269	0.79756	-0.213001	0.999989	-0.0838569	0.876526	FAM3C
102183620	-0.108741	0.892336	0.170036	0.999989	0.06499	0.953512	LARGE2
102188956	0.652279	0.0208547	0.220768	0.999989	0.873279	0.015765	CHD7
102170720	0.142219	0.668931	-0.0446498	0.999989	0.094806	0.795533	AARS
106502605	-0.953472	0.0406692	0.0857579	0.999989	-0.872731	0.0787178	HS6ST1
102184646	0.0758944	0.924586	-0.286547	0.999989	-0.214777	0.624421	NENF
102176228	0.153659	0.724358	-0.181716	0.999989	-0.0296069	0.958809	KLHL22
102182216	0.351094	0.150884	0.0779909	0.999989	0.427307	0.161035	SGTA
102185100	0.689061	0.106333	0.296283	0.999989	0.983866	0.0128712	RPS21
102178264	-0.150794	0.532237	-0.0547773	0.999989	-0.207853	0.613585	FZR1
102183728	-0.323805	0.61349	0.213303	0.999989	-0.107559	0.918769	ATP13A3
102180701	-0.0344236	0.944728	-0.0619543	0.999989	-0.0976391	0.854336	ICE1
102185206	-0.12887	0.659632	0.099954	0.999989	-0.027907	0.965866	WSB2
102188668	0.056033	0.902014	-0.112511	0.999989	-0.0579735	0.91143	LOC102188668
102184382	0.0426963	0.924305	-0.165282	0.999989	-0.123675	0.830228	KAT2B
102181230	0.198305	0.663209	-0.358063	0.999989	-0.157634	0.831588	ESRP2
102189567	0.510479	0.048806	0.190768	0.999989	0.702902	0.154911	ACOT9
102179476	-0.357489	0.639405	-0.470433	0.999989	-0.839353	0.212453	BMP1
102181772	-0.433555	0.140333	-0.151346	0.999989	-0.589293	0.0324781	MGAT1
102180315	0.0226541	0.980415	0.394734	0.999989	0.416718	0.174395	SLC44A1
102187973	0.251328	0.281527	0.329136	0.999989	0.579591	0.100018	RAPGEF2
102190656	-0.573111	0.00188804	-0.0360663	0.999989	-0.614816	0.0671397	GTF2I
102185280	0.425367	0.324066	0.0228727	0.999989	0.442242	0.353031	CASC4
102186247	0.112588	0.833081	0.229762	0.999989	0.339545	0.469799	P2RY1
102171866	0.0357561	0.92828	0.0222368	0.999989	0.056466	0.892911	UBE2D2
102169728	-0.537565	0.462306	0.0727221	0.999989	-0.463085	0.569173	RAPGEF5
102174438	0.0783308	0.91407	-0.102492	0.999989	-0.0301561	0.962876	POFUT2
102176046	-0.0731464	0.854812	0.189712	0.999989	0.113887	0.7897	NPTN
102183938	-0.458112	0.298168	-0.484102	0.999989	-0.955662	0.167382	GXYLT1
102169398	-0.604439	0.0107475	-0.040585	0.999989	-0.650784	0.0405517	DENND5A
102191646	-0.0296159	0.953781	-0.138151	0.999989	-0.170174	0.6842	UBE2Z
102189954	0.356234	0.20178	-0.026517	0.999989	0.329993	0.477603	KIAA0368
102184034	0.136289	0.886525	0.00119275	0.999989	0.13118	0.88043	UNC5B
102184047	-0.311202	0.552677	0.232512	0.999989	-0.077004	0.930484	MFSD10
102180245	-0.54508	0.0045857	-0.0795689	0.999989	-0.62876	0.00858957	PPP1R15B
102180304	0.269663	0.551194	0.080315	0.999989	0.34736	0.389404	EIF3G
102187243	0.00755406	0.989011	-0.202228	0.999989	-0.200835	0.666353	IMPAD1
102176943	-0.817846	0.127529	-0.0559014	0.999989	-0.873645	0.0786952	TMEM109
102171796	0.254417	0.513566	-0.12058	0.999989	0.132976	0.795212	PMPCA
102176857	0.339147	0.274555	-0.0139483	0.999989	0.324539	0.524749	ZNF385A
102172026	-0.105761	0.739484	-0.0128766	0.999989	-0.122074	0.725385	BAZ1B
102179859	-0.542516	0.343655	-0.155974	0.999989	-0.70413	0.193452	SEL1L
102169434	0.0407839	0.969378	-0.239182	0.999989	-0.200463	0.783153	FLOT1
102168583	-0.111885	0.789136	-0.00230611	0.999989	-0.117454	0.785126	SNX6
102170461	0.281131	0.293223	0.00433743	0.999989	0.28301	0.414699	MCRIP1
102184921	0.307414	0.451008	0.16107	0.999989	0.466238	0.214523	EIF3F
102182970	-0.111898	0.829044	-0.0815808	0.999989	-0.200851	0.740708	BIN1
102191803	0.0191892	0.963662	0.022683	0.999989	0.0379508	0.924873	ARPP19
102188663	0.429196	0.145259	0.075494	0.999989	0.501669	0.0981945	NDUFB11
102175897	-0.196088	0.867864	4.42803	0.169245	4.22684	0.0884306	FETUB
102186754	0.236816	0.501641	0.0467152	0.999989	0.281635	0.483885	MAGT1
102176359	0.81666	0.00087528	0.0988667	0.999989	0.916534	0.013602	SMARCD2
102174197	-0.048325	0.955258	0.275591	0.999989	0.23416	0.873939	LOC102174197
102190334	-0.0373293	0.967258	-0.0318563	0.999989	-0.066024	0.953765	GGH
102170779	0.281903	0.482278	0.12082	0.999989	0.403334	0.441446	CDC34
102175305	-0.0196384	0.954802	-0.154781	0.999989	-0.17766	0.543164	DCTN1
102169311	0.0455684	0.883053	-0.097024	0.999989	-0.0534629	0.897281	DERL1
102181076	0.299949	0.246406	0.124328	0.999989	0.422014	0.109754	MESDC2
102179922	0.53003	0.223305	-0.341972	0.999989	0.188477	0.752525	PC
102170381	0.277568	0.532061	-0.0412449	0.999989	0.234589	0.620826	SMURF1
102176447	-0.0103186	0.982491	-0.0380219	0.999989	-0.0529683	0.911353	TPR
102191024	0.846779	0.124971	0.201391	0.999989	1.05442	0.287865	FAM234B
102175612	0.500453	0.133089	0.234276	0.999989	0.73559	0.0584046	SLC25A11
102171037	-0.127939	0.715989	-0.115851	0.999989	-0.250428	0.582456	RBFOX2
102191279	0.0269147	0.971764	0.0853784	0.999989	0.111341	0.879918	PLEKHB2
102185214	-0.0982921	0.871881	-0.254591	0.999989	-0.357632	0.502065	KMT5C
102191658	-0.799119	0.0389057	0.141729	0.999989	-0.659115	0.117836	TAPBP
102170316	-0.251343	0.481615	-0.0533636	0.999989	-0.307489	0.415103	BTBD2
102177449	0.0632474	0.959866	0.292932	0.999989	0.352737	0.641601	GAS6
102188278	0.874118	0.000297769	0.0658443	0.999989	0.940799	0.0018018	TUFM
102188001	0.0426628	0.977636	0.608275	0.999989	0.652069	0.143943	NEDD9
102170916	0.380397	0.304097	-0.221984	0.999989	0.157016	0.749636	WWTR1
102180091	0.315001	0.0822935	0.0811701	0.999989	0.39513	0.172717	ZDHHC9
102169881	0.164153	0.61349	0.0367664	0.999989	0.198782	0.545694	SAP18
102178574	0.281221	0.482006	-0.00610879	0.999989	0.267897	0.592136	ARHGAP5
102190782	-0.0355134	0.95079	-0.175538	0.999989	-0.215564	0.657007	SPSB3
102168446	0.1454	0.617896	-0.182066	0.999989	-0.0400443	0.924967	NDFIP1
102168430	-0.321968	0.339392	-0.00300979	0.999989	-0.331447	0.444724	SMARCC2
102190359	-0.271424	0.318126	-0.144455	0.999989	-0.419693	0.147813	YY1
102184205	-0.79435	0.0160749	-0.00424206	0.999989	-0.793521	0.240651	DPP4
108637174	-0.211007	0.796891	-0.247688	0.999989	-0.466944	0.515864	GPSM1
102169158	-0.0640935	0.922432	-0.0844385	0.999989	-0.151761	0.79765	MTPN
102179508	0.258319	0.457244	0.00287882	0.999989	0.261141	0.579145	CHMP1A
102175140	0.0349602	0.931643	-0.147775	0.999989	-0.115762	0.712562	MCM4
102182711	-0.395174	0.703593	0.957942	0.999989	0.566151	0.296061	PAMR1
102177067	-0.327959	0.522919	0.0254149	0.999989	-0.301036	0.627399	IRF2BPL
102186696	0.0645573	0.897642	0.19043	0.999989	0.255394	0.712003	RAB11FIP5
102169098	-0.678236	0.227191	0.0967681	0.999989	-0.590803	0.342978	LOC102169098
102179952	0.541765	0.111493	0.317499	0.999989	0.867231	0.324419	PCK2
102172434	0.456373	0.203042	0.0324222	0.999989	0.488522	0.270556	HSPA4
102184084	-0.641233	0.00345643	0.00835524	0.999989	-0.635339	0.124947	PRR12
102187423	-0.730033	0.000275246	-0.0360091	0.999989	-0.77003	0.00142103	MTMR3
102184858	0.20122	0.847486	0.44837	0.999989	0.649297	0.141516	IRS1
102174550	0.183049	0.619106	0.106992	0.999989	0.291341	0.614144	MOB1B
102168206	0.203734	0.553781	0.050203	0.999989	0.250418	0.394075	FXR1
102185371	0.0941556	0.804583	0.111751	0.999989	0.206809	0.692645	RRM2
102185079	0.291519	0.338313	0.253687	0.999989	0.547669	0.324218	UBQLN2
102171624	0.118855	0.740947	-0.00761652	0.999989	0.109665	0.807149	PUF60
102186947	0.452127	0.0976973	0.226738	0.999989	0.680384	0.100156	PUDP
100860967	-0.0723146	0.87879	0.14047	0.999989	0.0670507	0.865138	APEX1
102186108	0.494472	0.0417257	0.159327	0.999989	0.65403	0.0862522	MYDGF
102184353	-0.200394	0.596409	-0.0709393	0.999989	-0.271239	0.58119	ELMO2
102191178	-0.250683	0.529859	-0.300793	0.999989	-0.557541	0.183201	GNB4
106503389	-0.722764	0.16848	-0.0528143	0.999989	-0.77202	0.367868	LOC106503389
102175242	0.186712	0.631176	-0.0583379	0.999989	0.126944	0.814733	FOXK2
102173608	0.0542284	0.956174	-0.302015	0.999989	-0.255271	0.704129	ITGB5
102169080	0.135214	0.72133	0.138313	0.999989	0.273455	0.562315	MCM5
108637473	0.581129	0.0769388	0.1789	0.999989	0.760176	0.0453781	LOC108637473
102187370	-0.326081	0.585293	0.197964	0.999989	-0.135943	0.864507	SLK
102190199	-0.247451	0.564598	-0.221682	0.999989	-0.471097	0.300441	PLEKHA2
102183104	-0.120753	0.835556	0.190666	0.999989	0.0638257	0.917452	TNPO1
108633256	0.124763	0.83075	0.198009	0.999989	0.320898	0.56206	BRF1
102175139	0.134069	0.822952	-0.242313	0.999989	-0.110248	0.863726	ATP9A
102181561	0.466653	0.025885	0.059768	0.999989	0.528475	0.311527	CCM2
102188334	-0.708504	4.13e-05	-0.112671	0.999989	-0.827808	0.0154524	ZC3H11A
102169943	0.0980386	0.817109	0.320249	0.999989	0.415552	0.0700855	TCEAL8
102181176	-0.110248	0.705788	-0.0344204	0.999989	-0.146687	0.66714	WRNIP1
102173166	0.161034	0.586349	-0.0544498	0.999989	0.102705	0.783153	NAP1L4
102186823	-0.38591	0.518733	-0.0293757	0.999989	-0.414742	0.537358	SMAP2
102191167	0.0621042	0.861715	0.0638459	0.999989	0.123026	0.727626	LSM14A
102175381	-0.0598734	0.91458	0.0334234	0.999989	-0.0311236	0.952783	SEC31A
102190724	0.592795	0.212983	-0.0444175	0.999989	0.547674	0.323082	DGCR6L
102178013	0.132105	0.835914	-0.0613817	0.999989	0.0658296	0.926743	RFNG
102184226	0.119225	0.745312	0.0824965	0.999989	0.202233	0.760996	MEN1
102188667	-0.104526	0.760167	0.0774013	0.999989	-0.0277298	0.964448	BRD4
102182002	0.377437	0.223188	0.0402282	0.999989	0.416895	0.269586	AK2
102187711	0.326224	0.776827	0.742984	0.999989	1.07892	0.307195	SOCS3
102175138	0.256064	0.244518	0.0504864	0.999989	0.307891	0.579142	PIGT
102180187	0.0115502	0.97919	-0.0743928	0.999989	-0.0662292	0.86932	TOP2B
102175158	0.263299	0.677937	0.469089	0.999989	0.728759	0.0141743	PITPNA
102191584	0.238802	0.380442	0.0354605	0.999989	0.271799	0.39598	C4H7orf73
102182465	-1.30438	0.0576383	0.227673	0.999989	-1.07063	0.263909	APOBR
100861101	-0.0669566	0.883459	-0.238498	0.999989	-0.311797	0.436207	HOOK3
102187530	0.00944054	0.992381	0.0893028	0.999989	0.0930809	0.877174	MAP3K1
108633269	0.190144	0.659679	-0.204283	0.999989	-0.0106091	0.993273	TUBB2A
102185270	0.0643302	0.943844	0.102786	0.999989	0.16555	0.776862	LOC102185270
102169079	0.0369808	0.932591	-0.123115	0.999989	-0.0833741	0.920983	CDC42BPG
102188145	0.10248	0.737185	0.0142814	0.999989	0.116336	0.823779	CDK9
102186168	0.0033107	0.99409	0.0882697	0.999989	0.0893624	0.815895	C23H6orf106
102181946	0.565116	0.264556	0.2366	0.999989	0.799993	0.0362686	PLPP2
102173082	0.238273	0.624814	0.0705123	0.999989	0.306426	0.529265	TPRA1
102188182	-0.0700031	0.837678	-0.0258752	0.999989	-0.0973619	0.822548	AHCYL1
102187104	-0.404284	0.428259	0.305386	0.999989	-0.107538	0.889342	ZMIZ1
102179302	-0.369473	0.388601	-0.175514	0.999989	-0.549313	0.118354	ARHGEF12
102168480	-0.0403325	0.932591	-0.0824259	0.999989	-0.125747	0.731763	PIGS
102183219	-0.921372	0.415927	-0.123809	0.999989	-1.05583	0.283025	BGN
102173665	-0.18529	0.531672	-0.215728	0.999989	-0.400869	0.425301	TMEM127
102180518	0.419835	0.120551	0.0706932	0.999989	0.487655	0.0563565	EIF3M
102185249	-0.234329	0.444847	-0.0892884	0.999989	-0.32632	0.295176	TMPO
102171509	0.102697	0.857258	0.00591228	0.999989	0.108318	0.872468	UBXN6
102176620	0.0699902	0.866947	-0.0201176	0.999989	0.0474865	0.921046	TFDP1
102177039	-0.580585	0.0044859	-0.040601	0.999989	-0.626987	0.0178646	ATXN10
102190437	0.145157	0.708093	-0.0087702	0.999989	0.133372	0.745453	COPB1
102171477	-0.12828	0.733023	0.0439676	0.999989	-0.0851827	0.86218	TRAF7
102179073	-0.575894	0.481615	0.12105	0.999989	-0.450021	0.710947	LOC102179073
102172206	-0.248471	0.507211	-0.315746	0.999989	-0.569031	0.121459	ARID3B
102185932	0.214016	0.555523	0.0408839	0.999989	0.256211	0.646661	ABHD12
102190225	0.392268	0.784833	0.421901	0.999989	0.807456	0.429417	CTSV
102171733	-0.455546	0.575052	0.304666	0.999989	-0.146135	0.90871	DBNDD1
102170139	0.14782	0.646409	-0.0123278	0.999989	0.133301	0.714562	HINT1
100860830	-0.0919249	0.891866	-0.1677	0.999989	-0.263664	0.633517	P97BCNT
102180535	0.0245971	0.979384	0.360742	0.999989	0.391811	0.752363	GCGR
102187960	-0.498546	0.309517	0.00408223	0.999989	-0.505867	0.482181	KIAA1462
102189024	0.138867	0.6754	0.0472115	0.999989	0.185564	0.749605	SAMD1
102173343	-0.050803	0.935983	-0.365885	0.999989	-0.422602	0.516416	FOXP4
102173882	-0.305198	0.629343	-0.361287	0.999989	-0.672153	0.191755	METRNL
102184816	0.921197	0.00399817	-0.0260323	0.999989	0.895768	0.0285231	EDF1
102183340	-0.611551	0.174845	0.382929	0.999989	-0.227284	0.765824	BTBD3
102189702	-0.168506	0.697544	-0.474551	0.999989	-0.651777	0.211072	PIEZO1
102178535	0.19054	0.490591	-0.0460122	0.999989	0.144571	0.774432	LOC102178535
102172903	-0.18734	0.782356	0.12162	0.999989	-0.0737346	0.919818	ADAM10
102189992	-0.921979	0.44373	0.411801	0.999989	-0.524123	0.639919	P3H2
102191462	-1.29794	0.05516	0.476294	0.999989	-0.819023	0.317096	ATP10A
102188107	0.242038	0.564045	0.229094	0.999989	0.469117	0.139348	ALDH18A1
102172681	-0.36517	0.0940908	-0.0456117	0.999989	-0.415096	0.130956	RBBP6
102174234	0.267761	0.774517	0.43651	0.999989	0.705344	0.408491	KIF21B
102176537	-0.0317567	0.945702	-0.135844	0.999989	-0.172037	0.694539	SRSF5
102172292	-0.00340141	0.993686	-0.0830593	0.999989	-0.090302	0.834707	KMT2B
102187922	0.336094	0.35618	0.01504	0.999989	0.348588	0.348567	DCTN2
102186907	-0.2102	0.675334	-0.567154	0.817944	-0.783195	0.0972601	LPCAT1
102173571	0.223071	0.468179	-0.050994	0.999989	0.17192	0.737145	AP3B1
102187410	-0.746085	0.120217	0.240734	0.999989	-0.502076	0.507818	RALGDS
102177695	0.011449	0.977345	-0.00605959	0.999989	0.00281322	0.995282	DNAJC14
102168276	0.160844	0.789169	0.0728771	0.999989	0.232544	0.694539	VPS28
102178789	-0.128568	0.945505	-0.242799	0.999989	-0.376289	0.719233	CPXM2
102184013	-0.394185	0.25332	-0.0246539	0.999989	-0.423155	0.289673	HNRNPR
102177274	-0.278867	0.558627	0.153162	0.999989	-0.131494	0.805387	ARHGAP35
102178759	-0.429179	0.291693	-0.00423869	0.999989	-0.435035	0.234362	FAM65A
108637168	-0.00655346	0.995622	0.119178	0.999989	0.118254	0.930368	IER5L
102183466	-0.2521	0.201355	-0.0708906	0.999989	-0.327217	0.290236	BAP1
102182039	0.472915	0.0813594	0.114057	0.999989	0.586839	0.109777	PSMB1
102171018	0.391808	0.382215	0.330974	0.999989	0.728456	0.430279	SATB2
102177760	0.218302	0.826829	-0.254519	0.999989	-0.0455554	0.968346	LOC102177760
106502678	-0.620602	0.00056076	-0.190061	0.999989	-0.810876	0.00619552	BRD3
102184356	0.0664272	0.914686	0.102593	0.999989	0.17	0.824229	TP53INP1
106503463	-0.694066	0.189568	-0.0680336	0.999989	-0.758611	0.311403	RAB43
102180221	0.435051	0.169624	0.0299632	0.999989	0.463475	0.0916604	CREB3
102175005	-0.610115	0.437127	0.38455	0.999989	-0.221816	0.845897	LOC102175005
102177177	0.260538	0.299952	0.0607523	0.999989	0.3194	0.287865	CPSF1
102184020	-0.707961	0.19327	0.229825	0.999989	-0.468925	0.741795	MAPK4
106501966	-0.350892	0.35249	0.0835025	0.999989	-0.273574	0.530009	LEPROT
102182415	0.543345	0.0669336	0.134453	0.999989	0.677664	0.0746026	PSMB7
102178608	0.461034	0.0883265	0.119047	0.999989	0.580137	0.0820586	EIF3L
102176919	0.399481	0.452667	0.0172205	0.999989	0.41472	0.459585	PAK2
102188791	0.112913	0.69318	0.0740102	0.999989	0.187947	0.71746	LOC102188791
102173038	-0.0324203	0.967653	-0.0855847	0.999989	-0.119241	0.872468	ERN1
102178478	0.258026	0.29555	-0.0697625	0.999989	0.189103	0.734312	GSK3A
102185721	0.402966	0.133899	0.00233006	0.999989	0.404189	0.294784	UNC93B1
102185879	0.220331	0.480658	0.00526828	0.999989	0.223303	0.484632	KDM1A
102180738	0.0416341	0.929024	-0.0717481	0.999989	-0.0296715	0.972807	ZBED4
106503326	-0.304861	0.317074	-0.0124417	0.999989	-0.320396	0.465169	TRIO
102182982	-0.243905	0.280301	-0.0209485	0.999989	-0.268419	0.332772	GPR107
102178955	0.0661649	0.967085	0.92656	0.999989	0.985945	0.119254	C2H2orf72
102182688	0.133769	0.736335	0.100214	0.999989	0.232989	0.560517	KEAP1
102187644	-0.670181	0.152773	0.316137	0.999989	-0.362531	0.52916	EPHB4
102187819	0.698005	0.257707	-0.66117	0.999989	0.0344426	0.963478	WNT4
102178035	0.2089	0.553776	0.0781698	0.999989	0.286127	0.402603	BUB3
102171754	0.162791	0.616258	0.12994	0.999989	0.290436	0.388246	BFAR
102189215	0.468441	0.426228	-0.0262515	0.999989	0.452612	0.713241	RAB15
102185488	0.533776	0.00878664	0.116507	0.999989	0.648661	0.0176769	RER1
102182884	-0.318355	0.465025	0.294966	0.999989	-0.0201801	0.982545	UAP1L1
102186394	0.049776	0.933183	-0.0705864	0.999989	-0.025707	0.968346	LNPEP
102172718	0.391008	0.110178	0.113064	0.999989	0.509226	0.544089	EPB41L4B
102173489	0.87419	0.00100613	0.00283836	0.999989	0.875922	0.00780784	LOC102173489
102187302	-0.221948	0.556809	-0.00502231	0.999989	-0.233066	0.646631	ATN1
102189969	-0.299943	0.492148	-0.0377324	0.999989	-0.341012	0.408694	FARP1
102190562	0.145756	0.761243	0.00572565	0.999989	0.150523	0.797105	KPNA6
102191692	-0.0168513	0.976077	0.0502192	0.999989	0.0315744	0.953294	SNX2
102173306	0.159493	0.61349	0.065082	0.999989	0.219354	0.58118	SPPL2A
102184542	0.103514	0.821867	0.0675053	0.999989	0.169312	0.722186	SIK3
102176889	-0.202377	0.456854	-0.0060895	0.999989	-0.211882	0.537215	MOB1A
102176587	0.361949	0.529195	-0.487553	0.999989	-0.136892	0.858041	ITGA5
102170516	0.27613	0.55189	0.109404	0.999989	0.379083	0.48273	SLC31A1
102170505	0.140299	0.609757	0.068079	0.999989	0.20868	0.75358	STXBP2
102172079	-0.0766994	0.871697	0.324958	0.999989	0.250883	0.715268	B4GALT5
102187295	-0.312299	0.287398	-0.273047	0.999989	-0.590157	0.0422817	C28H1orf198
102191442	0.0640723	0.922116	-0.0289716	0.999989	0.0334495	0.962233	NUP98
102181238	0.0543365	0.920174	0.00814076	0.999989	0.0605681	0.904155	GOLPH3
102183096	0.426433	0.180041	0.137663	0.999989	0.561514	0.0295209	KDELR1
102184023	-0.458192	0.517187	-0.0601643	0.999989	-0.5271	0.407973	GPX7
102184148	-0.188569	0.565341	0.055018	0.999989	-0.136519	0.740524	UBE2R2
102187696	-0.150573	0.667299	-0.00264352	0.999989	-0.158437	0.735885	C15H11orf58
102187893	0.207026	0.632001	-0.0976682	0.999989	0.108188	0.839807	SLC25A39
102172516	0.111257	0.8334	-0.0761374	0.999989	0.0318232	0.954881	B3GAT3
102170704	-0.640139	0.0481928	-0.206607	0.999989	-0.853742	0.0235383	MAT2A
102177328	0.022631	0.956895	-0.197188	0.999989	-0.176772	0.698041	GNA11
102179921	0.121375	0.789169	-0.0798628	0.999989	0.0409214	0.945568	LOC102179921
102176274	0.279757	0.491882	-0.189515	0.999989	0.0864357	0.866367	ATP2C1
102191654	-1.07354	0.25871	0.0843161	0.999989	-0.992224	0.158265	SIK1
102169223	0.25707	0.413647	0.189742	0.999989	0.445113	0.223979	LOC102169223
102190695	0.13953	0.819074	0.177786	0.999989	0.314167	0.47557	ZNF609
102189626	0.0428989	0.91681	0.0604081	0.999989	0.099105	0.818298	UBE3A
102189191	0.440586	0.195051	0.119969	0.999989	0.559933	0.186153	AP3M1
102173623	0.313365	0.272998	-0.0515698	0.999989	0.259215	0.457388	PSMD4
102187993	0.0926088	0.731381	-0.0315049	0.999989	0.0578712	0.872293	DYNC1I2
102173840	0.468719	0.105473	0.138014	0.999989	0.605528	0.0449717	R3HDM4
102185128	-0.234272	0.467621	-0.0203143	0.999989	-0.256943	0.546857	RBBP4
102175910	0.462652	0.20866	-0.293085	0.994978	0.165523	0.75339	ATPIF1
102168603	0.580951	0.0725253	0.0955788	0.999989	0.677681	0.135438	CLN8
102180978	-0.23784	0.600497	-0.171407	0.999989	-0.413381	0.316706	FYCO1
102173985	0.0578446	0.876894	0.0767228	0.999989	0.13523	0.811565	UBE2Q1
novel.309	-0.113043	0.7675	-0.26515	0.999989	-0.381844	0.166048	-
102180601	0.543608	0.437963	0.313932	0.999989	0.854232	0.0100585	NCK2
102188214	0.0491766	0.924727	-0.0922053	0.999989	-0.0435047	0.943353	STK11
102184021	-0.0231513	0.964431	0.0128433	0.999989	-0.0113349	0.985179	VPS4B
102190933	-0.848788	0.0843953	0.0368057	0.999989	-0.813531	0.121459	ADAM9
102184255	0.0731891	0.892899	-0.012923	0.999989	0.0565287	0.910893	TRAF2
102184443	0.485476	0.190297	0.175979	0.999989	0.666314	0.387922	EIF2B2
102169988	0.739134	0.00156138	0.00639415	0.999989	0.744908	0.0191612	PES1
102182899	0.546368	0.403451	0.467413	0.999989	1.00543	0.0626675	TPST2
102173567	0.170644	0.7182	-0.0155236	0.999989	0.154605	0.794081	SPTLC1
102168595	-0.0735236	0.879795	-0.117911	0.999989	-0.191827	0.735573	TXNDC11
102186745	0.271441	0.381748	0.135959	0.999989	0.407367	0.252713	PAWR
102181068	0.65374	0.0274399	0.0680338	0.999989	0.720376	0.0526447	TMEM147
102184681	0.0463037	0.955258	-0.060543	0.999989	-0.0139118	0.987856	JARID2
102172378	-0.0621018	0.91681	-0.00975499	0.999989	-0.0703517	0.928776	KIFC3
108637181	0.659887	0.0733736	-0.00352104	0.999989	0.655579	0.171909	MRPS2
102168557	0.171476	0.598262	0.0980938	0.999989	0.267673	0.498294	RDX
102186861	-0.0552274	0.947459	-0.115958	0.999989	-0.179601	0.825182	PDLIM7
102174066	-0.60319	0.00304925	0.0666036	0.999989	-0.538784	0.0648221	CASKIN2
102187707	0.0320411	0.951563	-0.37075	0.999989	-0.343412	0.460712	PPP1R12C
102178743	-0.134644	0.66157	-0.163932	0.999989	-0.299536	0.395835	FAM210B
102189174	0.260757	0.36208	-0.216964	0.999989	0.0399726	0.923696	MAPK14
102168741	-0.0690964	0.855896	0.00372559	0.999989	-0.0660844	0.897264	LARP4B
108636079	0.422082	0.0618699	-0.16012	0.999989	0.264656	0.710362	PIM3
102187699	0.403933	0.4506	-0.0412655	0.999989	0.367175	0.721112	PRRG4
102168349	0.158913	0.715194	0.247649	0.999989	0.406517	0.249755	UBAP2
106502082	-0.162378	0.730777	0.163824	0.999989	0.00446862	0.99692	FIGNL2
102184150	0.561734	0.123592	0.098623	0.999989	0.663283	0.161661	REPS1
102177825	-0.0492073	0.883432	-0.0963281	0.999989	-0.146433	0.774852	RAB35
102180895	-0.0440502	0.925877	0.0551901	0.999989	0.01123	0.983568	LRRFIP2
102173622	-0.460729	0.46111	-0.123292	0.999989	-0.585455	0.234178	MYLIP
102188371	0.140396	0.720244	-0.134226	0.999989	0.0022299	0.996586	DR1
108638619	0.135501	0.709469	0.0934065	0.999989	0.225612	0.501508	RAF1
102175724	-0.272695	0.714309	0.300368	0.999989	0.0322182	0.980818	FZD5
102176994	0.44467	0.130998	0.172696	0.999989	0.615283	0.050277	AP2S1
102179479	0.0383855	0.929818	0.364764	0.999989	0.402118	0.309823	SLC7A7
100861068	0.459802	0.0647477	0.162939	0.999989	0.621538	0.0277812	NOLC1
102178029	0.129925	0.772338	0.0310541	0.999989	0.154905	0.707629	LOC102178029
102178051	-0.95961	0.00351597	0.56452	0.416289	-0.397246	0.38149	LOC102178051
108637952	0.743167	0.0286006	-0.161218	0.999989	0.577424	0.0934399	LOC108637952
102183567	0.14209	0.679976	0.0160725	0.999989	0.153109	0.729924	TUBGCP2
102179069	-0.331571	0.441289	0.0474036	0.999989	-0.282677	0.654128	MKRN1
102185278	-0.123387	0.771798	-0.0122054	0.999989	-0.140548	0.760628	MAPK1IP1L
102190012	0.152296	0.778896	-0.125704	0.999989	0.0261361	0.978434	UBALD1
102185000	0.200063	0.32942	0.0567921	0.999989	0.257924	0.677649	MICAL1
102179221	0.618004	0.0616526	-0.056783	0.999989	0.559205	0.115649	VAMP3
novel.481	0.937657	0.0326511	0.330391	0.999989	1.27382	0.0935492	-
102187958	0.253756	0.232939	0.0187632	0.999989	0.270822	0.399533	POMP
102186582	-0.385513	0.185812	-0.197922	0.999989	-0.586316	0.0447499	LMNB1
102169529	-0.496454	0.0378977	0.127458	0.999989	-0.373832	0.404128	APPL1
102190039	-0.0820391	0.807908	-0.0591799	0.999989	-0.146257	0.692199	SEC63
102178973	0.348623	0.344723	0.337653	0.999989	0.687254	0.0422817	BZW2
100860782	0.662435	0.121742	0.0952681	0.999989	0.759572	0.128052	NDUFS7
102177400	-0.119497	0.778872	0.660841	0.999989	0.546038	0.445313	LOC102177400
108638524	0.385707	0.285515	0.267242	0.999989	0.653531	0.117836	LOC108638524
102174155	0.0276019	0.967258	0.176864	0.999989	0.202635	0.742416	CAMTA2
102189165	-0.119981	0.731033	-0.414086	0.999989	-0.542908	0.278257	SLC25A36
102186747	-0.31316	0.279334	-0.0445976	0.999989	-0.364116	0.335222	CPSF6
102172687	0.359548	0.435109	-0.640796	0.999989	-0.290321	0.678781	ADD3
102168396	0.196348	0.716923	-0.0277217	0.999989	0.163531	0.75486	ARF4
100861368	-0.256551	0.524846	-0.00454517	0.999989	-0.263569	0.553962	PPP6R3
102189939	0.764456	0.0373275	0.171828	0.999989	0.936965	0.0252898	ATP5I
102183677	-0.113232	0.906144	0.5197	0.999989	0.39855	0.537215	PTPN13
102177883	0.0184659	0.971083	0.0475599	0.999989	0.0646731	0.916827	CHERP
102173681	0.252861	0.726981	-0.272777	0.999989	-0.0153082	0.991236	GPT2
102176737	-0.0396803	0.942256	0.273194	0.999989	0.233523	0.655621	NFE2L2
102173460	0.184543	0.481482	0.0219018	0.999989	0.206673	0.668274	CNOT3
102175403	-0.220462	0.473551	0.02391	0.999989	-0.199121	0.59824	ERP44
106503559	0.590896	0.248064	0.0794041	0.999989	0.670728	0.241048	LOC106503559
102179887	-0.284652	0.627122	0.0261665	0.999989	-0.258268	0.671956	TFDP2
102177363	0.278686	0.473258	0.0824919	0.999989	0.360137	0.391527	PSENEN
102191728	0.0729207	0.837649	0.0804651	0.999989	0.151323	0.701641	MORC2
100861145	-0.282204	0.151601	-0.257721	0.999989	-0.541933	0.0275414	RALB
102174557	0.502347	0.327032	-0.0663895	0.999989	0.433646	0.210774	RHOU
102171711	-0.250908	0.677773	-0.441918	0.999989	-0.697807	0.230129	IQGAP2
102175468	-0.939585	0.184825	0.0764263	0.999989	-0.870223	0.0820081	NUDT4
102183424	-0.0703819	0.843938	-0.0870951	0.999989	-0.16215	0.680313	ZNF638
102173259	0.547866	0.141389	0.0969933	0.999989	0.642926	0.117503	SLC37A3
102187789	-0.0482413	0.964686	-0.172771	0.999989	-0.220068	0.818927	BTG2
102177532	-0.308856	0.545851	0.178991	0.999989	-0.128732	0.877881	MGAT4A
102172215	-0.184224	0.482449	-0.0285633	0.999989	-0.21612	0.503658	PUM1
102190003	-0.239385	0.585293	-0.0301372	0.999989	-0.272204	0.596602	EIF4G3
102190091	-0.150686	0.720297	-0.128091	0.999989	-0.283662	0.503527	RNF11
102182224	0.17826	0.513099	-0.25899	0.999989	-0.0872334	0.863992	BNIP3L
102175797	0.142482	0.783064	0.0145529	0.999989	0.153092	0.757361	DDX42
102169056	-0.0879673	0.849702	0.113723	0.999989	0.0200307	0.972908	2021-03-06
102186618	0.431839	0.0816116	-0.0242904	0.999989	0.405265	0.25783	DDX54
102187860	0.255301	0.718199	0.172171	0.999989	0.431551	0.660433	TMEM184A
100861086	-0.0626897	0.915971	-0.0609285	0.999989	-0.126864	0.820267	WAPL
102183227	-0.0793166	0.914788	0.014474	0.999989	-0.0666462	0.930118	HTT
102191267	0.132864	0.700584	-0.0119424	0.999989	0.120261	0.814733	PSME3
102169328	-0.168838	0.712949	0.0630206	0.999989	-0.105662	0.873233	TRAF4
102175949	-0.430893	0.178055	-0.0242172	0.999989	-0.45581	0.31499	RNF44
102174047	-0.243843	0.472336	-0.0981625	0.999989	-0.345148	0.32295	ARFGEF1
102174830	0.00407973	0.993803	0.104021	0.999989	0.107943	0.810955	TSEN34
102168900	0.0148959	0.97919	-0.0223273	0.999989	-0.0107228	0.985361	DHX15
108638047	0.5728	0.125782	0.149994	0.999989	0.720457	0.0469554	LOC108638047
102182971	-1.36249	0.0667181	0.374496	0.999989	-1.00047	0.19754	TGFBI
102189335	0.535987	0.0727156	0.0246604	0.999989	0.559447	0.112829	UFD1L
102190407	0.401658	0.27286	0.103565	0.999989	0.506816	0.238901	TACC3
102170888	0.19547	0.484391	0.0673473	0.999989	0.264282	0.69661	EDEM2
102188327	-0.160549	0.666912	0.106947	0.999989	-0.0554717	0.917233	ADAM17
[truncated: 22,253 more rows]

## Sheet: All DEGs
gene_id	D20vsD25_log2FoldChange	D20vsD25_padj	D25vsD30_log2FoldChange	D25vsD30_padj	D20vsD30_log2FoldChange	D20vsD30_padj	gene_name
100860805	-7.37709	1.5e-26	-3.07856	0.0186734	-10.4754	1.17e-44	SPP1
102189585	-3.89965	7.04e-24	-0.0935401	0.999989	-4.00922	1.42e-11	SCARA5
102179601	-5.26231	8.51e-24	0.295729	0.999989	-4.97936	9.95e-26	PTX3
102185378	-5.35366	6.37e-20	-1.63953	0.0315046	-7.00165	4.59e-79	COL9A1
102169921	1.52554	1.09e-19	0.149172	0.999989	1.67974	0.00373464	SERINC2
106502362	-4.44463	2.82e-19	-2.07658	6.65e-06	-6.5292	9.69e-53	SYNPO
102168365	-3.65941	5.75e-19	-0.482992	0.999989	-4.15135	7.19e-13	ZFPM2
102173367	-2.83435	8.16e-19	-0.473158	0.999989	-3.31929	1.66e-10	VWA5A
108638502	-1.50674	1.67e-16	-0.624225	0.999989	-2.14473	0.00116878	LOC108638502
102175290	-4.20066	1.67e-16	-0.145438	0.999989	-4.36092	2.72e-12	MEF2C
102177576	-5.26397	2.86e-16	0.770407	0.999989	-4.49906	5.96e-18	RGS5
102171378	-2.06668	3.86e-16	0.0156552	0.999989	-2.06501	0.000500535	MASP1
novel.184	2.35469	3.86e-16	0.194602	0.999989	2.55723	0.000816682	-
102186363	1.6888	5.74e-16	0.322503	0.999989	2.01895	0.0265947	GJB5
novel.426	-2.20972	2.44e-15	0.722119	0.999989	-1.50232	0.019805	-
102169734	-6.2452	2.62e-15	-3.11782	0.00535012	-9.38168	3.48e-36	PTN
102184888	-3.81602	3.09e-15	-0.882565	0.866467	-4.71023	1.25e-15	GPC4
102188151	-2.57574	3.28e-15	-1.12974	0.296884	-3.71515	2.62e-16	CTHRC1
106502037	2.5238	3.34e-15	-1.15668	0.999989	1.37655	0.181708	PRR15
102169722	-1.67965	4.66e-15	-0.319852	0.999989	-2.01216	0.000261991	TGFBR3
102185801	1.67536	8.03e-15	0.260313	0.999989	1.94451	0.0421506	GJB3
102169414	3.25096	9.58e-15	-1.80242	0.0056903	1.44208	5.3e-05	HNF1B
102175526	-3.29178	1.21e-14	0.0628152	0.999989	-3.229	1.61e-13	LOC102175526
102187620	-3.79324	2.65e-14	-0.506884	0.999989	-4.31421	7.7e-15	TSHZ3
102171005	1.88004	3.04e-14	0.469101	0.999989	2.35342	4.04e-07	CORO6
102170958	-1.99161	3.25e-14	-0.463799	0.999989	-2.46998	1.84e-05	ANTXR2
102185569	-7.16872	3.37e-14	-0.387588	0.999989	-7.56394	3.49e-22	NREP
102190537	-2.2981	4.69e-14	-0.533201	0.797505	-2.83572	1.59e-16	LOC102190537
102182633	1.46348	9.7e-14	0.260672	0.999989	1.73152	0.0250179	ELOVL7
102191280	-1.22238	1.31e-13	-1.06915	0.725585	-2.30401	2.27e-05	LOC102191280
102186824	-5.02424	2.73e-13	-0.831188	0.999989	-5.86698	2.25e-23	ACHE
102189516	-3.49217	4.08e-13	-0.616832	0.999989	-4.1213	5.32e-12	LOC102189516
102168996	-2.25103	5.01e-13	-0.129045	0.999989	-2.3967	0.000381291	INSR
102183031	2.59091	5.41e-13	0.787777	0.999989	3.37254	1.79e-21	ZCWPW1
102190794	-2.4629	6.67e-13	0.0872223	0.999989	-2.38101	2.17e-12	LTBP1
102186704	-4.92887	1.04e-12	0.139098	0.999989	-4.81401	8.78e-07	PKHD1L1
102190308	1.7716	1.25e-12	0.233939	0.999989	2.01129	0.000280144	PTPN6
102183894	3.58253	1.45e-12	-0.769478	0.999989	2.80167	5.64e-08	PRELP
102172544	7.08523	1.6e-12	-0.691858	0.999989	6.38386	9.6e-16	CRHBP
102187022	4.6009	1.6e-12	-1.72176	0.582948	2.86663	6.52e-07	SCIN
102176507	-1.92117	1.77e-12	1.04663	0.829543	-0.889497	0.240793	PRRG1
102171151	-4.11407	2.07e-12	-0.329888	0.999989	-4.45293	3.19e-22	HR
102180161	-3.38749	2.24e-12	-1.98175	0.000275461	-5.37993	2.19e-27	DLK1
102173886	2.16339	3.86e-12	-0.34379	0.999989	1.8254	0.0324043	MUC13
102172679	-3.24643	4.09e-12	0.0958546	0.999989	-3.15917	5.58e-11	S1PR1
102188653	6.22692	9.47e-12	-0.590469	0.999989	5.62691	1.24e-10	CRYGN
102181951	-2.15626	1.24e-11	-0.391857	0.999989	-2.56149	1.83e-06	RECK
102178785	1.82794	1.28e-11	0.73843	0.999989	2.57566	0.00258308	TSPAN1
102169542	2.4904	1.44e-11	0.59881	0.999989	3.09536	7.95e-08	SCNN1G
102175544	-2.19908	1.66e-11	-0.486206	0.999989	-2.69518	3.44e-09	ORAI3
102187257	-1.89249	2.21e-11	0.574269	0.356482	-1.32043	2.65e-05	EXOC3L2
102188783	9.38149	3.32e-11	-0.0890505	1	9.28959	1.05e-11	LOC102188783
102181198	-2.58325	3.32e-11	-0.410818	0.999989	-2.99472	5.37e-09	ENPEP
102183226	6.07109	3.5e-11	0.0273571	0.999989	6.08832	1.21e-10	EREG
102174051	-1.31959	3.67e-11	0.0516076	0.999989	-1.2699	4.39e-06	AKT3
102176101	-3.76458	3.84e-11	4.79798	0.000259676	1.03081	0.592105	INHBE
102186338	-2.38105	3.92e-11	-0.136433	0.999989	-2.52783	4.43e-08	THRA
102183039	-4.55495	4e-11	-1.16112	0.925112	-5.7354	8.28e-14	SYT1
102181218	-8.00925	4.09e-11	-0.986447	0.999989	-8.99967	1.98e-21	MRC1
102185866	-2.5358	4.33e-11	-0.760047	0.999989	-3.31162	2.77e-08	LOC102185866
102187193	1.59283	4.6e-11	0.0880572	0.999989	1.66954	0.00060931	NFE2
102183186	4.23891	6.92e-11	-0.0584232	0.999989	4.17614	2.35e-11	CHGA
102171619	-2.41562	7.63e-11	0.933187	0.00640969	-1.48523	0.000682672	ITIH2
100860875	5.61619	8.14e-11	-0.459122	0.999989	5.15163	2.52e-09	RORB
102188993	1.37753	1.03e-10	0.160269	0.999989	1.53999	0.000618628	S100A14
102174719	-2.15703	1.05e-10	0.391559	0.999989	-1.77118	0.000527096	DFNA5
102179756	-1.30217	1.32e-10	-0.167019	0.999989	-1.47366	7.2e-09	AES
102175388	-1.79545	1.48e-10	-0.334743	0.999989	-2.14248	9.35e-06	ADAMTS10
102171973	-10.3284	1.79e-10	-2.03313	0.514768	-12.3785	2.58e-19	HAND2
102188059	-5.28404	1.88e-10	-1.38352	0.999989	-6.6829	2.76e-26	PLXDC2
102173718	-2.09774	2e-10	-0.190311	0.999989	-2.30039	2.18e-05	ARHGEF25
102172380	-10.1351	2.91e-10	-1.28994	0.999989	-11.4343	7.85e-18	LOC102172380
102188070	-1.90878	3.01e-10	-0.1263	0.999989	-2.04734	2.18e-05	TTC28
102180292	-5.19081	3.41e-10	0.271466	0.999989	-4.9206	1.84e-14	LOC102180292
102172340	-2.6133	3.81e-10	-1.07158	0.999989	-3.67841	5.37e-06	AMBN
102176562	-1.69513	5.14e-10	-0.283054	0.999989	-1.98916	6.76e-06	FBXL7
102176003	2.98233	5.27e-10	-0.175608	0.999989	2.79247	4.57e-06	LAMA1
102178089	-2.45763	6.3e-10	-1.14036	0.999989	-3.61581	2.31e-08	COL14A1
102176825	-2.82519	6.89e-10	-0.705736	0.999989	-3.54143	1.33e-17	C1QTNF1
102184725	-2.55505	8.15e-10	-0.748021	0.909565	-3.31393	6.08e-12	NFATC4
102177796	-1.6055	1.17e-09	-0.261225	0.999989	-1.86992	5.02e-11	SMARCA2
102187928	-4.70584	1.28e-09	0.369738	0.999989	-4.33129	5.01e-07	PAGE4
102183325	-2.60808	1.51e-09	-0.517071	0.999989	-3.13745	1.86e-09	DPYSL2
102179551	-1.93668	1.64e-09	0.712131	0.999989	-1.23867	0.0773331	GPC3
102173139	-1.05366	1.64e-09	-0.431332	0.721272	-1.49123	1.99e-09	STMN1
102173271	-1.64252	2.77e-09	0.228038	0.999989	-1.42535	0.000664186	SMARCA1
106502152	-2.22184	3e-09	-0.345996	0.999989	-2.5803	2.33e-07	CBX6
102169557	-1.44985	3e-09	-0.0630059	0.999989	-1.51996	6.88e-07	ADCY6
108636611	9.43417	3e-09	NA	NA	9.34053	5.93e-10	LOC108636611
102189452	-2.97918	3.13e-09	-0.451268	0.999989	-3.43801	4.95e-12	NFIA
102187730	1.1069	3.29e-09	0.140737	0.999989	1.25416	0.073887	CLDN6
102168270	1.10847	3.53e-09	0.562349	0.999989	1.67647	0.00535449	LOC102168270
102182085	-3.66577	3.64e-09	-1.24873	0.999989	-4.93121	2.03e-17	ST8SIA5
100861300	-2.30058	4.37e-09	-0.320152	0.999989	-2.63215	1.09e-09	TGFBR2
106502136	2.11476	4.47e-09	0.514313	0.999989	2.63741	0.00121948	LOC106502136
100860807	-2.86577	4.65e-09	-0.122382	0.999989	-2.99486	2.43e-16	KITLG
novel.159	1.95512	5.23e-09	-0.623465	0.999989	1.33067	0.00185099	-
102190652	-2.471	5.38e-09	-0.327509	0.999989	-2.81357	1.36e-05	THBS3
102177196	-2.1406	5.65e-09	-0.256861	0.999989	-2.41182	1.05e-05	TMEM44
108635517	-1.34946	5.87e-09	-0.377331	0.999989	-1.72926	1.4e-17	LOC108635517
102190430	-7.24367	5.87e-09	0.335197	0.999989	-6.92637	7.8e-24	LOC102190430
102168934	-3.04678	5.9e-09	-0.265806	0.999989	-3.32685	1.48e-06	PDGFC
102184429	1.53624	6.27e-09	-1.06422	0.999989	0.466751	0.611593	PCSK1
102173337	1.8192	6.82e-09	0.395344	0.999989	2.21771	2.22e-07	PTTG1IP
102190929	-1.49915	6.98e-09	0.0569817	0.999989	-1.44799	5.91e-10	EVA1B
106502767	-1.14769	8.78e-09	-0.292625	0.999989	-1.44759	7.96e-07	ZNF512B
102169692	-3.9567	9.36e-09	0.431147	0.999989	-3.53403	1.87e-08	GUCY1A3
100860919	-1.50166	9.74e-09	-0.273197	0.999989	-1.78676	0.000147259	ETS1
102171150	-8.1159	1e-08	-0.140689	0.999989	-8.28543	1.31e-17	HEMGN
102184555	3.5448	1.03e-08	0.952708	0.999989	4.49584	1.85e-15	RAB3C
102174425	-3.38483	1.08e-08	0.174646	0.999989	-3.20736	5.42e-06	KCNJ12
102186831	-6.52416	1.1e-08	0.0895282	0.999989	-6.45346	1.04e-24	ANK1
108636038	-3.3084	1.1e-08	-0.350469	0.999989	-3.66222	3.94e-21	EPS8
102171472	0.95401	1.15e-08	0.29711	0.999989	1.25265	0.00133028	MARCKSL1
102179519	-3.43346	1.15e-08	-1.16935	0.0815948	-4.60594	3.89e-21	ARSG
106502050	-3.59323	1.22e-08	-1.24234	0.619019	-4.84972	5.68e-15	KLF14
102176415	-1.93949	1.3e-08	-0.496071	0.999989	-2.44878	3.55e-05	STAT5B
102171572	-1.75692	1.62e-08	-0.420896	0.999989	-2.18932	2.52e-06	SMO
102179049	0.901448	1.72e-08	0.430076	0.999989	1.33799	0.0854597	IGSF5
102191579	-3.18982	1.89e-08	-0.472554	0.999989	-3.66159	2.07e-10	HEYL
108636851	-3.46099	1.93e-08	-0.411638	0.999989	-3.8872	7.52e-08	LOC108636851
102171074	-4.53761	2.04e-08	-2.40545	0.0245642	-6.95415	2.48e-25	ITGA11
102189417	-1.67371	2.04e-08	-0.212671	0.999989	-1.89946	0.000414518	ARRB1
100860925	-2.41186	2.34e-08	-0.189634	0.999989	-2.60969	1.66e-06	COL15A1
102169465	-1.53185	2.45e-08	-0.184949	0.999989	-1.72544	5.56e-07	CD99L2
106503435	-1.44039	2.58e-08	-2.40107	0.00258739	-3.8578	5.58e-12	COL7A1
102183014	-4.84838	2.8e-08	-0.23696	0.999989	-5.09685	1.96e-26	RFTN1
102174495	-9.033	2.83e-08	0.0820767	0.999989	-8.96673	1.06e-38	LOC102174495
102177895	-1.56704	3.06e-08	-0.970713	0.486595	-2.54677	3.41e-08	METTL24
106502775	-6.19216	3.06e-08	-0.581197	0.999989	-6.77602	1.83e-50	SOX18
102191519	-1.67495	3.06e-08	-0.753144	0.999989	-2.44032	1.71e-06	LOC102191519
102169919	-2.78972	3.18e-08	-0.308884	0.999989	-3.11394	3.96e-06	CASP8
106503668	-7.01134	3.18e-08	0.247994	0.999989	-6.77486	1.29e-16	ADRB3
102169060	2.18853	3.2e-08	1.70307	0.501844	3.87767	4.72e-09	VIL1
102185120	1.1068	3.36e-08	0.0501885	0.999989	1.15814	0.0123153	KLHL25
102188266	-1.91276	3.81e-08	-0.159021	0.999989	-2.08139	1.68e-05	TNS1
102176126	-2.32675	3.81e-08	-0.251892	0.999989	-2.59374	6.82e-05	LOC102176126
100860795	-4.46907	4.67e-08	-0.880286	0.999989	-5.35875	3.56e-20	FOXP2
102181219	-1.76916	4.95e-08	-0.510607	0.999989	-2.29068	1.78e-08	RIN2
novel.20	1.75152	5.1e-08	1.32511	0.961906	3.08289	3.92e-06	-
102174992	2.82199	5.4e-08	2.97396	0.175683	5.78359	6.3e-11	AQP8
102173010	5.10686	5.49e-08	0.506184	0.999989	5.61553	1.53e-22	RDH12
102170413	-3.31202	5.59e-08	-2.56007	0.0200315	-5.88766	5e-24	CHSY3
102186270	-5.12061	5.59e-08	-1.17188	0.999989	-6.31111	1.7e-16	HSPA12A
102190777	1.75822	6.32e-08	0.797739	0.999989	2.56379	1.77e-05	ACSL6
102180550	-4.62667	6.5e-08	0.650809	0.999989	-3.97156	3.1e-09	LOC102180550
102181283	-2.10665	7.19e-08	-0.0540693	0.999989	-2.17446	2.44e-06	PARM1
novel.282	-9.35795	7.52e-08	-0.756962	0.999989	-10.1266	2.68e-13	-
102181773	-1.18195	7.52e-08	-0.153556	0.999989	-1.3453	0.00403712	PPP1R12B
102181646	-2.53494	7.86e-08	-0.144328	0.999989	-2.68437	1.86e-09	AGFG2
102168656	-3.28949	8.28e-08	-0.326564	0.999989	-3.62529	1.41e-13	RGS2
102168371	-4.40147	8.84e-08	-0.473101	0.999989	-4.88996	1.16e-23	LMO2
102178345	-2.32823	9.01e-08	-0.349227	0.999989	-2.67156	0.00253261	LOC102178345
102188225	-5.51465	9.75e-08	0.749661	0.999989	-4.78672	2.66e-11	SPTB
102189905	-3.53547	1.03e-07	-0.992341	0.999989	-4.53849	2.56e-25	CSPG4
100861357	-0.901039	1.06e-07	-0.621661	0.999989	-1.53381	0.00224571	PCGF5
102186144	-1.51325	1.06e-07	-0.444896	0.999989	-1.96831	4.17e-05	ZCCHC14
108637286	-3.00507	1.08e-07	0.207432	0.999989	-2.80054	4.04e-09	IRS2
102183936	-1.35807	1.08e-07	-0.657275	0.999989	-2.02944	0.000139923	MEST
102182717	2.82399	1.25e-07	-0.0333774	0.999989	2.78579	3.49e-08	HSPB8
102171993	-2.46296	1.31e-07	-0.621132	0.999989	-3.09594	4.01e-06	RUNX1T1
102187487	1.03079	1.39e-07	0.386347	0.999989	1.41714	3.95e-07	TXN
100861223	-9.63544	1.41e-07	-0.111798	0.999989	-9.77017	1.65e-50	CD34
102189892	-2.4064	1.48e-07	-0.810628	0.658095	-3.21962	1.16e-30	44444
102180611	1.32249	1.53e-07	0.04722	0.999989	1.37194	0.0265402	P2RY2
102182472	-2.80614	1.57e-07	-0.749599	0.999989	-3.56788	3.97e-13	ADAM12
102176748	2.13296	1.8e-07	1.06189	0.0432683	3.19164	8.41e-18	SLC44A4
102173220	-1.35581	1.87e-07	0.134763	0.999989	-1.22509	1.54e-05	CLIP3
102170606	-3.47957	1.89e-07	-1.88015	0.662062	-5.37655	3.8e-08	ACTC1
102177991	-1.43398	1.97e-07	-0.800299	0.999989	-2.24951	0.00026273	RASA3
102186663	-4.18708	2.07e-07	-0.370787	0.999989	-4.5643	2.85e-30	ACVRL1
102172795	-3.13753	2.14e-07	-0.238514	0.999989	-3.38418	3.55e-18	ARMCX2
102173105	-8.86323	2.24e-07	-0.407443	0.999989	-9.27283	1.62e-15	GALNT18
102168914	1.21439	2.26e-07	0.346381	0.999989	1.5631	0.00120563	TMEM150A
102171922	-4.63181	2.48e-07	-1.37573	0.611503	-6.0256	1.29e-11	ADCY2
102188489	-1.09181	2.48e-07	0.00858157	0.999989	-1.09378	0.0253045	ADGRL1
102169100	-2.18146	2.5e-07	0.211502	0.999989	-1.98153	0.000808669	TEK
102179350	-1.97287	2.5e-07	-0.532599	0.999989	-2.51678	2.16e-06	DENND2A
102187289	-1.36203	2.51e-07	-0.232011	0.999989	-1.60714	0.00708226	SORBS1
102168551	-3.98985	2.91e-07	-0.156251	0.999989	-4.1564	6.57e-10	SH2D3C
100861261	-4.25385	2.98e-07	0.378932	0.999989	-3.87539	5.89e-11	INHA
102171043	-2.39788	3.03e-07	-1.93545	0.0382879	-4.34945	7.12e-14	PRRG3
102168948	-1.39374	3.39e-07	0.124218	0.999989	-1.28118	0.0172415	LOC102168948
102189413	-1.26486	3.71e-07	0.153005	0.999989	-1.11837	0.000609809	MBNL2
102187186	-1.42625	3.78e-07	0.046667	0.999989	-1.38717	0.000816656	SGCE
102168453	-1.52118	3.8e-07	-0.123365	0.999989	-1.64792	9.31e-11	UST
102183756	-3.8061	3.89e-07	-1.07081	0.999989	-4.88875	1.61e-11	FFAR4
102183304	-7.20591	4.17e-07	-2.5764	0.305743	-9.797	5.18e-17	SLITRK2
102188610	-1.71	4.3e-07	0.867456	0.999989	-0.854076	0.236747	CD82
100860749	-2.59437	4.3e-07	-0.620496	0.999989	-3.23045	6.22e-06	CAV1
102188443	3.56848	4.4e-07	2.68143	0.583571	6.22159	1.16e-18	OSTN
102180774	1.52291	4.4e-07	0.233644	0.999989	1.76079	0.000185061	ACOT8
102182471	3.36425	4.49e-07	-1.36812	0.962159	1.9929	1.69e-05	SEMA3E
102177471	-1.31533	4.59e-07	-0.647848	0.999989	-1.97305	1.86e-05	FSTL1
102179403	-9.52068	4.59e-07	-1.1018	0.999989	-10.6384	1.53e-13	LOC102179403
102172948	-2.90768	4.71e-07	-0.507375	0.999989	-3.42242	6.78e-34	FZD7
102180435	-5.70689	4.71e-07	0.139788	0.999989	-5.57239	2.39e-22	RTL1
102187495	-6.28429	4.82e-07	-0.186594	0.999989	-6.47644	1.6e-35	DYSF
102181017	-2.48538	4.86e-07	-0.532945	0.999989	-3.0306	3.25e-05	LOC102181017
102183447	2.4703	4.86e-07	-0.11502	0.999989	2.36561	0.0122361	HSD11B2
102173852	-10.3053	4.86e-07	-1.26992	0.999989	-11.5427	1.16e-21	LOC102173852
102186713	2.1126	4.86e-07	-0.174558	0.999989	1.92607	0.000104885	SALL1
102172067	-2.03773	4.94e-07	-0.980371	0.999989	-3.03277	1.64e-06	MEIS2
102191653	-2.31973	5.26e-07	-0.124718	0.999989	-2.44189	5.77e-05	NPAS3
100860846	3.8603	5.26e-07	0.413461	0.999989	4.26649	9.66e-09	FABP3
102178845	-2.2172	5.26e-07	-0.164867	0.999989	-2.39568	5.29e-05	ZNF827
108633873	-7.57954	5.3e-07	0.332814	0.999989	-7.26161	4.31e-60	LOC108633873
102186063	-1.44059	5.49e-07	-0.763084	0.838489	-2.21438	9.34e-07	SPATS2L
102177975	-2.49795	5.72e-07	-0.223111	0.999989	-2.72867	4.26e-09	TBXA2R
102181404	-5.63247	5.9e-07	-0.613455	0.999989	-6.27046	8.27e-15	SIGLEC1
108637954	-1.75825	5.9e-07	-0.108439	0.999989	-1.87529	2.31e-06	MAF
102179086	-3.66521	5.95e-07	-2.19977	0.252067	-5.88684	3.02e-25	HTRA3
102185510	0.948678	6.22e-07	0.217827	0.999989	1.16677	0.000150702	EXOG
102188806	-3.24131	6.39e-07	0.0717969	0.999989	-3.18003	2.84e-06	AHNAK2
106503332	-1.61753	6.51e-07	0.0580809	0.999989	-1.56952	0.000513905	LOC106503332
102174300	5.85312	6.68e-07	4.08361	1	9.94053	1.38e-13	LOC102174300
102174577	-1.64101	6.68e-07	0.0297811	0.999989	-1.62063	0.00103121	STON1
102180863	-1.66777	6.86e-07	0.0364952	0.999989	-1.63825	8.09e-05	TBC1D4
102174753	-2.23665	7.07e-07	-0.32617	0.999989	-2.57653	3.82e-05	ANTXR1
100861245	1.86963	7.18e-07	0.321966	0.999989	2.19504	1.26e-07	PLIN2
102172198	-1.34422	7.19e-07	0.20457	0.999989	-1.13713	0.0298095	ITGA2
102183392	-1.39478	7.45e-07	0.121231	0.999989	-1.27757	0.00011111	TSPAN12
102184350	-4.87001	7.5e-07	-0.914484	0.999989	-5.79819	2.48e-25	THSD1
100860826	-3.12217	8.07e-07	-1.31649	0.62517	-4.45506	4.73e-12	C3
102178513	-1.62525	8.54e-07	-0.356387	0.999989	-1.98318	8.28e-11	RARG
102171364	1.42761	8.74e-07	0.231546	0.999989	1.66648	0.0131705	LIMK2
102170636	-2.36549	8.88e-07	-0.394584	0.999989	-2.77809	0.000117031	SEMA5A
102189288	-3.99668	9.09e-07	-2.40088	0.0696062	-6.40783	1.26e-17	AGTR2
102171788	-9.13828	9.92e-07	-1.78577	0.999989	-10.9403	7.05e-15	LOC102171788
102184879	4.13584	1.08e-06	-0.87155	0.999989	3.26319	6.08e-06	CCDC184
108637185	-2.17125	1.1e-06	-0.392585	0.999989	-2.57425	1.36e-08	TOR4A
102173884	-2.12471	1.13e-06	-0.890631	0.994978	-3.027	1.63e-07	CCDC80
102179872	-2.75845	1.14e-06	-0.223307	0.999989	-2.99722	3.71e-09	SPRY1
102180614	-1.54714	1.16e-06	-0.132439	0.999989	-1.6901	0.000179756	PLEKHG5
novel.118	-4.97642	1.2e-06	1.10874	0.999989	-3.86802	3.43e-07	-
102182710	-2.90455	1.28e-06	-0.0811294	0.999989	-2.99042	4.87e-10	PLEKHB1
102179745	-2.34995	1.31e-06	-0.181579	0.999989	-2.54408	9.89e-05	GABRE
102189261	1.16194	1.31e-06	-0.199461	0.999989	0.963833	0.0751277	CNDP2
106502734	-1.99988	1.32e-06	-0.680514	0.999989	-2.69598	3.91e-05	ZEB1
102172000	-1.64908	1.43e-06	0.252009	0.999989	-1.40761	0.00478036	DCLK2
102170435	-4.00786	1.44e-06	-1.12738	0.999989	-5.14752	3.7e-25	LHFP
102175882	-5.80954	1.52e-06	-1.32475	0.999989	-7.15122	3.94e-26	HMCN1
102182555	-3.32211	1.53e-06	4.35689	0.0764073	1.03712	0.702484	TTR
102169235	-2.03533	1.57e-06	-0.231432	0.999989	-2.27559	4.19e-08	ZNF362
102177648	-4.15444	1.57e-06	-1.77171	0.582948	-5.94339	1.4e-17	PCDH10
100861287	-2.32298	1.57e-06	4.62282	0.0271742	2.28691	0.294556	AGP
102183019	-4.86292	1.62e-06	-0.300279	0.999989	-5.17077	2.37e-23	RCAN2
102176937	0.945948	1.63e-06	0.0588786	0.999989	1.00507	0.00424144	ATP6V1F
102190104	-4.24971	1.69e-06	-0.745467	0.999989	-5.00081	2.97e-30	VSTM4
102186806	0.984862	1.69e-06	0.401788	0.999989	1.38798	3.67e-05	LOC102186806
100861397	-5.03809	1.73e-06	1.02836	0.999989	-4.00319	1.68e-06	PRP6
102186715	1.23177	1.74e-06	0.678373	0.999989	1.91286	9.39e-05	TRAPPC6A
102176582	-2.8514	1.74e-06	-0.46088	0.999989	-3.3194	1.51e-09	IRF2
102175889	-7.61089	1.79e-06	-1.8148	0.009448	-9.43587	1.61e-11	LOC102175889
102191205	-5.26808	1.85e-06	-0.454042	0.999989	-5.7173	6.56e-10	WNT16
106502632	-3.00745	1.85e-06	-0.291999	0.999989	-3.31214	1.75e-08	KCNK3
102189333	1.58992	1.85e-06	0.345022	0.999989	1.93149	2.1e-11	TMEM144
novel.192	4.31867	1.85e-06	1.40542	1	5.73633	0.000880382	-
106503293	-3.07146	1.87e-06	0.647859	0.999989	-2.42723	1.02e-06	SDK2
novel.70	2.32294	1.87e-06	2.52568	3.2e-07	4.84639	2.51e-28	-
102176516	-3.06862	1.87e-06	-0.259206	0.999989	-3.3254	7.81e-07	CPAMD8
102182192	-3.25933	1.89e-06	-1.19422	0.91514	-4.47036	8.41e-11	SEMA3A
102180223	-5.39689	2.15e-06	-1.83008	0.999989	-7.24759	2.34e-16	NTRK2
102186975	-1.47551	2.18e-06	-0.990573	0.786925	-2.47957	2.94e-07	FLRT3
102186372	1.51735	2.19e-06	-1.26497	0.0112782	0.253532	0.70794	FXYD4
102186081	-5.24435	2.3e-06	-0.748222	0.999989	-5.99492	3.33e-18	GNG11
102182142	0.976959	2.31e-06	0.0326384	0.999989	1.01036	0.00379577	UCHL3
102171771	-5.97921	2.39e-06	-1.40186	0.999989	-7.38309	1.99e-24	NDST3
102168341	-4.09885	2.42e-06	-0.373831	0.999989	-4.4867	5.93e-09	SNCAIP
102178426	1.72118	2.42e-06	0.2562	0.999989	1.98204	0.000193399	LOC102178426
102187542	-6.41462	2.44e-06	0.084761	0.999989	-6.33039	6.5e-20	CLEC3B
102177167	-1.59773	2.44e-06	-0.331946	0.999989	-1.94133	5.9e-05	NYNRIN
102189202	-2.16285	2.48e-06	-0.435407	0.999989	-2.60786	1.59e-12	NOTCH3
102170150	-5.97915	2.5e-06	-1.20061	0.999989	-7.2016	7.07e-21	EPB42
novel.440	-2.41599	2.51e-06	-0.632188	0.999989	-3.05828	1.14e-08	-
102190143	-3.01638	2.58e-06	-1.21209	0.881005	-4.24355	7.23e-15	KCTD12
102174064	-1.65054	2.7e-06	-0.266728	0.999989	-1.92568	6.42e-07	MLLT6
102168739	-1.6928	2.71e-06	-0.0370924	0.999989	-1.73848	8.77e-05	SPATA13
102186954	2.5426	2.71e-06	-0.85455	0.999989	1.67434	0.00902725	GFRA3
102171152	-4.35575	2.87e-06	-1.51876	0.999989	-5.88864	1.07e-36	CNTFR
102179366	-2.82097	2.93e-06	-0.117809	0.999989	-2.9467	4.96e-05	LOC102179366
102177493	-3.07096	2.99e-06	-1.55304	0.913453	-4.64434	5.14e-13	MYH11
102177320	-3.0779	2.99e-06	3.88765	0.417228	0.801819	0.821111	AFP
102172305	-5.19877	3.02e-06	-0.415727	0.999989	-5.63113	1.09e-27	LOC102172305
102177594	-2.50855	3.02e-06	0.593299	0.999989	-1.9117	0.00313796	VDR
102177440	-1.45166	3.13e-06	0.035447	0.999989	-1.42934	0.0174758	LAMA4
102180127	-2.7888	3.28e-06	-1.70629	0.298513	-4.5052	1.8e-17	PLAGL1
102181280	-1.81292	3.33e-06	-0.0498224	0.999989	-1.87522	0.00124893	SH3BGRL
102181463	-5.47737	3.39e-06	1.81689	0.999989	-3.66542	8.78e-07	AHSP
102185833	-3.76821	3.45e-06	-0.896855	0.999989	-4.66877	1.37e-29	ADAMTSL1
102181242	-3.34297	3.49e-06	-0.45463	0.999989	-3.80249	4.3e-13	ABCG1
102170724	-1.90692	3.49e-06	-0.562197	0.999989	-2.48148	8.88e-06	FCGRT
100860921	1.27134	3.52e-06	0.722543	0.999989	2.00156	0.00604515	SLC39A2
102187548	-4.69567	3.52e-06	0.244956	0.999989	-4.46852	6.95e-15	PKLR
102169195	-1.02617	3.6e-06	-0.160427	0.999989	-1.1913	6.76e-06	DIP2C
102191483	1.06715	3.6e-06	0.0548654	0.999989	1.12379	0.00150331	CMPK1
102184501	-8.34605	3.66e-06	-0.805863	0.999989	-9.16081	7.72e-14	GAS2
102180584	-4.56548	3.66e-06	-1.29484	0.999989	-5.8675	7.66e-15	LOC102180584
102182857	-2.72813	3.66e-06	-0.57104	0.999989	-3.30529	5.18e-09	RGAG1
102169965	-1.3539	3.74e-06	-0.0536745	0.999989	-1.41142	5.65e-06	ARHGEF40
102183943	-7.53926	3.76e-06	-1.35079	0.999989	-8.92079	5.03e-11	LOC102183943
novel.398	3.30151	3.85e-06	1.6914	0.586397	4.99383	4.64e-22	-
106503196	-2.79684	3.87e-06	-1.62802	0.20779	-4.43728	1.8e-31	HIC1
102168298	-2.01008	4.15e-06	-0.122598	0.999989	-2.14618	6.44e-05	EFNB3
102181065	-4.61556	4.21e-06	-2.5118	0.0523256	-7.14449	6.05e-18	CMKLR1
108637163	2.2913	4.24e-06	0.394837	0.999989	2.6871	1.45e-07	LOC108637163
102184282	-3.63551	4.26e-06	0.29689	0.999989	-3.33492	2.76e-05	LOC102184282
102169304	-5.67244	4.3e-06	-0.58318	0.999989	-6.27657	7.75e-48	ENG
novel.209	8.44904	4.3e-06	NA	NA	8.35669	1.02e-06	-
102175779	1.36403	4.37e-06	0.205635	0.999989	1.57	6.35e-08	PABPC1
102172694	-2.33931	4.37e-06	-0.446404	0.999989	-2.79794	2.73e-07	EHBP1L1
102181689	-3.70132	4.42e-06	0.289675	0.999989	-3.42388	3.36e-13	ALDH1A2
102175894	-6.91718	4.45e-06	-1.56845	0.999989	-8.47927	4.01e-23	COL8A1
102187371	-2.99263	4.51e-06	-0.438093	0.999989	-3.44309	1.79e-06	PLAT
102174054	-8.79564	4.56e-06	-0.164435	0.999989	-8.99901	1.19e-50	CDH5
102169737	-3.0891	4.56e-06	1.86943	0.715224	-1.21813	0.376647	NELL2
102174216	-1.33877	4.6e-06	0.00944809	0.999989	-1.3317	4.04e-07	PRKD3
102182129	-2.21939	4.6e-06	0.0571997	0.999989	-2.17363	0.000326277	TMEM8B
102171068	2.47823	4.89e-06	-0.187631	0.999989	2.27947	0.000398693	SUSD3
102174027	1.86141	5.2e-06	-0.0154575	0.999989	1.84771	3.3e-05	DCBLD1
102174144	-6.28088	5.81e-06	-0.233178	0.999989	-6.50191	5.04e-10	EDNRA
102174822	-3.74287	6.23e-06	-0.875056	0.559632	-4.6216	2.43e-11	MID1
102176048	-1.51278	6.23e-06	-0.105518	0.999989	-1.63205	0.0112691	STARD9
novel.504	5.75469	6.54e-06	-4.04407	0.578829	1.70693	0.638093	-
102173150	1.2226	6.54e-06	0.436483	0.999989	1.66599	0.00551678	BAIAP2L1
102181402	-2.36245	6.62e-06	0.245695	0.999989	-2.11106	0.0159296	LCP1
102182997	-2.9223	6.68e-06	-0.296944	0.999989	-3.23596	3.15e-05	TPPP3
102185761	-2.40332	6.68e-06	-0.474314	0.999989	-2.89097	3.89e-06	DCHS1
102190055	1.49036	6.71e-06	-0.150441	0.999989	1.33208	0.00124309	TP53I11
102174015	-5.11378	6.77e-06	-0.0698202	0.999989	-5.18862	4.71e-33	KANK3
102182369	1.0928	6.79e-06	-0.0427306	0.999989	1.05002	0.00241858	SCP2
102173745	-8.90988	7.13e-06	-0.244311	0.999989	-9.16372	1.86e-11	MYCT1
102188531	-2.21974	7.14e-06	0.546695	0.999989	-1.67669	1.03e-05	TMC8
102189600	-1.80266	7.18e-06	-0.236986	0.999989	-2.051	2.77e-07	ZNFX1
108634709	-5.7138	7.19e-06	-0.290067	0.999989	-5.99286	1.66e-20	CLDN5
102179621	1.26121	7.66e-06	0.308151	0.999989	1.57136	0.000500566	SPNS1
100861247	-4.04958	7.66e-06	1.03968	0.999989	-3.02051	1.86e-05	TNNT3
102183205	-3.09829	7.77e-06	-1.93914	0.000508284	-5.04666	1.58e-17	FZD1
102184754	-3.54848	7.77e-06	-0.775808	0.999989	-4.34064	2.57e-13	SAMD14
102177070	-2.77041	7.77e-06	0.176984	0.999989	-2.6018	1.9e-05	ENOX1
102189790	-1.50001	7.83e-06	-0.290945	0.999989	-1.79631	6.59e-07	PEG3
108636543	3.2882	8.05e-06	-0.603771	0.999989	2.68448	0.000130822	LOC108636543
102189170	-2.36078	8.19e-06	-0.322797	0.999989	-2.70108	1.53e-05	STAT1
102173191	1.12194	8.26e-06	0.329499	0.999989	1.45649	0.0160467	ARMT1
102190273	-2.42201	8.49e-06	-0.30701	0.999989	-2.74301	5.34e-07	ZEB2
102177806	-8.55894	8.53e-06	-0.489732	0.999989	-9.06539	1.88e-09	BCL11A
102176017	-4.37273	8.53e-06	-0.545486	0.999989	-4.92742	3.94e-35	SFRP1
102168467	-7.2433	8.67e-06	-0.212153	0.999989	-7.49266	1.44e-13	TOX2
102179624	-4.50823	8.67e-06	-0.0867313	0.999989	-4.58771	4.02e-07	MLXIPL
102178242	-4.55422	8.84e-06	-0.456704	0.999989	-5.02832	1.68e-28	OIT3
102173152	0.695678	9.52e-06	0.117827	0.999989	0.813353	0.0841499	ADAP1
102179120	-2.84526	9.69e-06	2.7129	0.00416154	-0.131702	0.890395	SERPINC1
102180745	1.59576	9.69e-06	0.134331	0.999989	1.73366	6.79e-05	GPAT3
102174670	-5.90699	9.74e-06	-1.65884	0.999989	-7.55341	1.53e-30	F10
102191209	1.37164	9.86e-06	0.935345	0.999989	2.31365	0.00144033	LOC102191209
102187622	1.59645	1e-05	0.608223	0.999989	2.21063	0.00861068	ALDOC
102181681	-3.11447	1.01e-05	0.277401	0.999989	-2.85106	5.59e-05	KLF9
102188621	-1.39575	1.02e-05	-0.0487084	0.999989	-1.45029	8.88e-06	LTBP4
102174536	-4.68257	1.04e-05	0.241117	0.999989	-4.45212	3.87e-15	HHEX
102190310	-1.54871	1.05e-05	-0.176556	0.999989	-1.72946	5.93e-08	TNFRSF1A
102169258	-1.82424	1.07e-05	-0.190595	0.999989	-2.02317	8.5e-07	RASSF4
102172035	-6.22359	1.08e-05	-0.492665	0.999989	-6.69999	3.05e-20	MMRN2
102188072	-2.51355	1.09e-05	3.67727	1.62e-07	1.15947	0.0713792	LOC102188072
102180712	-1.29816	1.1e-05	-0.940978	0.999989	-2.2538	0.000335722	DES
106502912	-3.81054	1.14e-05	0.04128	0.999989	-3.77529	3.53e-19	MDK
102188814	-2.13623	1.15e-05	0.0329328	0.999989	-2.12196	0.00106395	LOC102188814
102178798	-1.84171	1.17e-05	0.0651984	0.999989	-1.77261	0.0119596	LOC102178798
102187078	-8.33234	1.2e-05	-0.524436	0.999989	-8.8862	2.03e-24	SLC4A1
102186539	-3.9145	1.27e-05	-0.981654	0.999989	-4.91306	1.51e-07	LOC102186539
102189931	-3.11765	1.34e-05	0.163417	0.999989	-2.96801	0.00307504	ALDH1L2
novel.270	-3.31618	1.35e-05	0.372231	0.999989	-2.93977	0.000121945	-
102172076	-8.8833	1.35e-05	-0.224742	0.999989	-9.13617	4.15e-47	CD93
102173953	-8.49896	1.36e-05	-0.347638	0.999989	-8.86315	1.02e-09	LOC102173953
102188884	-1.91295	1.36e-05	0.101984	0.999989	-1.81004	0.000140878	ZNRF3
102178112	-1.7844	1.37e-05	-0.740633	0.909565	-2.53252	4.76e-12	RAI14
102176712	-2.9531	1.37e-05	0.00350757	0.999989	-2.95944	2.47e-05	LRRC32
102190741	-3.43337	1.37e-05	-1.4897	0.817834	-4.94072	5.8e-10	CNTN4
108633889	-3.72481	1.37e-05	-0.259349	0.999989	-3.9915	1.19e-10	TMEM204
102184074	-3.90734	1.38e-05	-1.24751	0.658347	-5.1694	3.37e-08	JPH2
102172265	-6.35509	1.38e-05	-0.275402	0.999989	-6.62809	7.56e-14	S1PR3
102176830	-1.81269	1.45e-05	0.512835	0.999989	-1.2994	0.011723	SLC9A9
102184914	-6.60589	1.45e-05	-0.683044	0.999989	-7.30946	1.84e-14	LAMC3
108637962	1.19662	1.45e-05	0.438462	0.999989	1.63688	0.00015696	LOC108637962
108635252	3.04883	1.47e-05	2.09947	0.999989	5.15219	5.91e-11	LOC108635252
102180787	-0.899312	1.48e-05	-0.109573	0.999989	-1.01372	0.000618628	LRRN2
102184600	-4.38642	1.49e-05	0.310597	0.999989	-4.08248	2.91e-11	NTN4
102191708	-3.59169	1.5e-05	-0.692378	0.999989	-4.29838	2.15e-20	VASH1
102169939	-1.29476	1.51e-05	-0.21667	0.999989	-1.51602	0.000178008	LIMA1
102170524	2.41926	1.54e-05	-0.637886	0.999989	1.77743	0.00354888	TMOD2
102169054	-1.23966	1.62e-05	-0.304065	0.999989	-1.55755	0.00966169	DCBLD2
108634026	-1.45689	1.62e-05	0.247679	0.999989	-1.20953	0.00100303	NANOS1
102174074	-1.29934	1.69e-05	0.84521	0.999989	-0.465844	0.604631	SLC38A3
102181521	-8.41826	1.69e-05	1.61262	0.999989	-6.81949	2.4e-05	LOC102181521
102190843	-1.79127	1.74e-05	-0.586039	0.999989	-2.3836	6.19e-07	SLC6A9
108635386	3.76854	1.75e-05	1.77779	0.880509	5.5409	3.93e-09	LOC108635386
102182393	-4.36172	1.77e-05	-0.751984	0.999989	-5.127	3.42e-07	EPHA5
102189457	-6.073	1.82e-05	-0.481756	0.999989	-6.58415	4.73e-07	GFRA1
102185659	-7.58516	1.83e-05	-1.31264	1	-8.96374	1	CLEC4F
102175385	-6.9219	1.83e-05	0.500221	0.999989	-6.43985	1.91e-27	ALAS2
102169475	-5.36838	1.93e-05	0.294238	0.999989	-5.08173	2.64e-10	HAPLN1
102172807	1.33645	1.97e-05	0.109444	0.999989	1.45156	0.048955	BCAM
102189826	-5.29319	1.98e-05	0.277586	0.999989	-5.01405	3.47e-16	VEGFC
102175311	1.00039	2.02e-05	0.604677	0.999989	1.61383	0.0801127	LOC102175311
106503716	-3.43804	2.05e-05	-0.891073	0.619019	-4.33536	7.08e-09	FAM181B
102176051	2.72399	2.05e-05	0.30781	0.999989	3.03282	2.08e-07	CCNA1
102180905	0.715704	2.06e-05	0.154365	0.999989	0.868439	0.000716115	SSR2
102185401	-3.88436	2.11e-05	5.09497	0.101488	1.21605	0.731195	LOC102185401
108636043	-4.48085	2.11e-05	-0.697681	0.999989	-5.19392	7.74e-09	ART4
102171196	-4.71277	2.14e-05	5.22294	0.00343221	0.504227	0.879603	SERPINA10
102184390	-3.46193	2.16e-05	0.368813	0.999989	-3.08697	4.77e-05	LOC102184390
102181119	-2.76954	2.19e-05	-2.38747	0.00110439	-5.16624	5.52e-24	LOC102181119
102168959	-6.90679	2.19e-05	-0.978526	0.999989	-7.90312	5.9e-21	LOC102168959
100861026	1.30021	2.21e-05	0.661149	0.999989	1.96794	0.00739436	SCNN1B
102177089	-5.45166	2.21e-05	0.392131	0.999989	-5.07435	1.93e-12	TMEM100
novel.137	-8.3026	2.21e-05	-1.41563	0.999989	-9.73204	1.18e-11	-
102181094	2.1019	2.22e-05	1.77345	0.999989	3.86514	0.000158324	HABP2
102188339	-2.41743	2.23e-05	5.1455	7.57e-06	2.73161	0.00498767	LOC102188339
102191072	-4.47555	2.25e-05	-0.57861	0.999989	-5.06868	3.24e-27	CBFA2T3
102170033	-5.60407	2.28e-05	-0.798354	0.999989	-6.42008	3.64e-22	RASD2
102189937	-2.15623	2.36e-05	-0.569093	0.999989	-2.73637	2.09e-07	EVC
102188204	-2.23894	2.47e-05	0.332157	0.999989	-1.90729	0.000360936	PPP1R3F
102189289	-1.95182	2.47e-05	0.156025	0.999989	-1.79942	0.0042512	C1S
102181655	3.05861	2.47e-05	-0.265882	0.999989	2.78406	5e-05	NOX4
102168872	-2.79721	2.47e-05	-1.10657	0.875714	-3.9183	3.49e-08	MDGA1
102180375	2.75607	2.47e-05	0.216887	0.999989	2.97732	1.9e-05	EPHB6
102168730	-1.07321	2.5e-05	-0.284089	0.999989	-1.3637	0.000106184	GINM1
102185334	-8.09846	2.5e-05	-0.162526	0.999989	-8.26744	5.37e-37	GJA4
102175768	-4.2014	2.57e-05	-0.609621	0.999989	-4.82772	7.83e-11	TCF21
106503375	-3.21566	2.57e-05	-1.08697	0.826761	-4.31503	3.52e-15	C21H14orf132
102179910	-1.16481	2.57e-05	0.138516	0.999989	-1.02818	0.00409685	OAT
102168891	-1.03326	2.57e-05	-0.171972	0.999989	-1.21241	0.000647439	CTDSP2
102184849	2.99572	2.59e-05	1.87869	0.0764073	4.86437	5.36e-10	ASPG
102185227	-5.84061	2.63e-05	-0.224842	0.999989	-6.07191	5.02e-08	RBM43
102177163	1.55929	2.64e-05	2.0437	0.999989	3.58921	0.00144593	KIF12
102189672	-2.06409	2.67e-05	-0.529336	0.999989	-2.61184	0.000214225	FREM1
102184228	-5.13576	2.67e-05	0.216723	0.999989	-4.91457	4.22e-21	ARMCX4
102177263	-6.22821	2.68e-05	-0.521027	0.999989	-6.76436	4.38e-07	LOC102177263
102189832	3.41375	2.72e-05	1.30657	0.999989	4.72507	3.09e-08	FRMPD2
102168651	-2.22469	2.84e-05	-0.0872763	0.999989	-2.32442	3.79e-05	PDGFD
102182264	0.845536	2.85e-05	-0.0288333	0.999989	0.820584	0.182999	CRELD1
102175172	2.18834	2.88e-05	-0.519466	0.999989	1.66631	0.122108	IGFBP2
100861147	-7.83131	2.94e-05	-0.292724	0.999989	-8.1296	3.94e-26	SDPR
102184720	-1.0404	3.05e-05	-0.0425261	0.999989	-1.08959	0.000586103	STOM
102186114	-1.73493	3.11e-05	-0.324686	0.999989	-2.06423	9.09e-10	ERAP2
102174023	-7.82757	3.14e-05	-0.775988	0.999989	-8.62756	1.11e-07	LOC102174023
102176585	-2.36611	3.19e-05	3.04307	0.0292322	0.673467	0.627399	MAT1A
102176717	1.29468	3.3e-05	0.884144	0.999989	2.18335	0.000602612	IGFN1
102190305	-1.19841	3.36e-05	-0.274983	0.999989	-1.48608	0.0153246	PPFIBP1
102183292	1.26749	3.44e-05	0.294585	0.999989	1.56876	0.0185838	TMEM139
102171298	3.79385	3.44e-05	-0.264778	0.999989	3.53146	8.58e-05	ABCB4
102186813	-6.35301	3.48e-05	-0.77898	0.999989	-7.16666	0.000278417	C1QB
108638100	-4.84762	3.55e-05	-0.874981	0.999989	-5.71918	1.79e-17	LOC108638100
102172159	-1.04662	3.56e-05	-0.0556813	0.999989	-1.10796	3.46e-05	LOC102172159
108634199	-3.90242	3.57e-05	-0.443529	0.999989	-4.33974	2.53e-06	PHLDA2
102174766	-8.5867	3.69e-05	-1.36299	0.999989	-9.9666	5.36e-12	FOLR2
102185781	-3.57077	3.69e-05	-1.60913	0.803731	-5.1986	6.79e-13	KCNMB1
102177170	-6.5726	3.79e-05	-2.98146	0.313796	-9.53876	1.58e-35	OSR1
102182917	1.04573	3.93e-05	0.335037	0.999989	1.38251	0.00182138	RIN3
102168503	-5.96894	3.99e-05	-1.16837	0.999989	-7.13591	9.98e-25	DOK6
102170569	-2.68216	4.09e-05	0.470561	0.999989	-2.2054	0.00228568	LOC102170569
102188334	-0.708504	4.13e-05	-0.112671	0.999989	-0.827808	0.0154524	ZC3H11A
102188730	-4.66006	4.18e-05	-0.724024	0.999989	-5.39775	4.21e-11	ADGRL4
100861303	-3.6715	4.2e-05	-1.02843	0.999989	-4.7158	1.18e-16	CSF1R
102186376	-1.11345	4.42e-05	-0.143298	0.999989	-1.26651	0.00603958	ELK3
102182257	-4.54772	4.42e-05	-1.21188	0.999989	-5.77639	1.04e-08	ROBO2
102168994	-5.22633	4.52e-05	-0.706362	0.999989	-5.9555	1.68e-19	LYL1
102173190	-2.77506	4.53e-05	-0.203556	0.999989	-2.98723	1.79e-05	BACH2
102190080	2.21816	4.73e-05	-0.358429	0.999989	1.85841	0.0246524	ENTPD3
novel.146	-7.28281	4.73e-05	1.01867	0.999989	-6.25867	0.000122647	-
102169022	-1.87075	4.75e-05	0.333564	0.999989	-1.53661	0.00900975	TNFRSF19
102188268	-1.27142	4.76e-05	0.131824	0.999989	-1.15082	0.0310797	LOC102188268
102178982	0.653901	4.97e-05	0.0225198	0.999989	0.676216	0.0366149	TWF1
102179155	-1.12632	5.09e-05	0.0683144	0.999989	-1.06456	0.0022166	TSHZ1
102173256	-8.267	5.13e-05	-0.341621	0.999989	-8.62105	5.8e-09	PIK3CG
102188209	1.35653	5.13e-05	0.461515	0.999989	1.81843	1.13e-09	ADGRE5
102182044	-3.3212	5.16e-05	-0.39644	0.999989	-3.72965	1.93e-05	FLRT2
102179029	-5.27909	5.22e-05	3.29783	0.941818	-1.98117	1	HPX
102179034	-2.26969	5.22e-05	0.696913	0.999989	-1.57952	0.00488888	FAT4
102182703	-1.89931	5.22e-05	1.50647	0.336716	-0.389706	0.731763	FAM124A
102182155	-2.44983	5.26e-05	-0.982849	0.999989	-3.44487	5.21e-07	YPEL4
102190471	-7.53096	5.36e-05	-0.183326	0.999989	-7.72851	5.11e-08	RHAG
102182314	-6.0268	5.38e-05	-0.857413	0.999989	-6.8989	3.92e-18	RHOJ
102184810	1.05044	5.41e-05	0.0808716	0.999989	1.13878	0.186494	PTK2B
102172976	-8.88771	5.62e-05	-0.283473	0.999989	-9.14605	8.71e-21	CLEC1A
102190935	1.89573	5.62e-05	0.122879	0.999989	2.0075	0.000693206	LOC102190935
102185474	-4.66566	5.62e-05	-0.732592	0.999989	-5.41841	2.77e-12	FAM78A
102173984	-7.67953	5.72e-05	1.18902	0.999989	-6.51728	3.28e-13	SPTA1
102172997	-5.32675	5.73e-05	-0.706978	0.999989	-6.04505	2.86e-14	HPGD
102174982	-2.48708	5.76e-05	-0.341841	0.999989	-2.84089	3.33e-05	RBMS3
102178246	-1.80785	5.89e-05	-0.0532466	0.999989	-1.85606	0.0316161	LOC102178246
102179893	-1.37426	5.92e-05	-0.189425	0.999989	-1.57265	0.000532786	ZBTB47
102186284	1.00008	5.99e-05	0.296215	0.999989	1.30229	0.101829	FAM83F
102172763	-2.64322	6e-05	-0.25522	0.999989	-2.91483	0.000124205	DTX3L
102169002	-1.06938	6.02e-05	0.121881	0.999989	-0.947714	0.124541	LOC102169002
102176151	-1.50762	6.1e-05	1.15408	0.0404916	-0.352563	0.630971	CACNA1S
102176319	-1.65681	6.17e-05	-0.245577	0.999989	-1.91778	0.00194707	PRDM6
102180002	1.47811	6.18e-05	0.221681	0.999989	1.70563	0.00124055	CNDP1
102186265	2.29376	6.21e-05	-1.19637	0.243544	1.09703	0.0568593	C3H1orf168
102180865	-1.98815	6.26e-05	-0.406185	0.999989	-2.40456	2.05e-10	FAM171A1
102180254	-0.867537	6.26e-05	-0.0371322	0.999989	-0.909945	0.0012092	HDAC5
102191643	-5.64945	6.51e-05	-0.337331	0.999989	-5.98732	2.57e-25	NOVA2
102168261	-3.42267	6.58e-05	-1.02182	0.999989	-4.45527	1.86e-16	EPHA7
100861382	6.82292	6.58e-05	1.80078	1	8.59848	1.04e-06	KRT27
102169338	-1.99947	6.6e-05	-0.209295	0.999989	-2.22387	0.000840536	LOC102169338
102169718	2.21777	6.64e-05	-0.0256197	0.999989	2.19725	0.103384	GPLD1
102191356	-1.68361	6.68e-05	-0.819041	0.999989	-2.51588	2.41e-07	MXRA8
102186112	-4.82024	6.69e-05	-0.549097	0.999989	-5.3797	6.36e-27	PCDH12
102168434	-3.41802	6.85e-05	0.453011	0.999989	-2.96175	5.94e-05	SCUBE1
102181472	-3.47903	6.89e-05	4.04204	0.000110988	0.55501	0.71377	SOAT2
102168238	-2.14422	7.04e-05	-0.391857	0.999989	-2.54215	4.97e-06	NRXN2
102188615	-5.44934	7.18e-05	-1.20425	0.999989	-6.68008	2.83e-18	PCDH18
102183232	-2.25599	7.26e-05	0.280997	0.999989	-1.98342	0.00111276	GNG7
102174007	-1.46195	7.29e-05	-0.516817	0.999989	-1.99335	0.00382333	PDGFRA
102177869	-0.866126	7.35e-05	-0.121616	0.999989	-0.993733	0.00106071	HDAC7
102187412	-1.2774	7.35e-05	0.187193	0.999989	-1.09353	0.00149723	SVIL
102176141	2.05998	7.37e-05	2.46797	0.218293	4.53893	4.37e-08	LOC102176141
102176710	-8.90975	7.42e-05	-4.98802	0.0115894	-13.9448	7.12e-35	LOC102176710
102182103	-2.01868	7.48e-05	-0.482644	0.999989	-2.51339	0.000172656	PRICKLE1
102183735	1.21842	7.54e-05	-0.402953	0.999989	0.821339	0.26642	IL17RE
102184760	-7.57172	7.54e-05	-0.806974	0.999989	-8.39277	1.7e-08	CD86
102191766	-1.58315	7.63e-05	1.20147	0.0482175	-0.387659	0.378763	LOC102191766
102169694	1.69631	7.63e-05	3.2522	0.0236474	4.9501	3.98e-10	GAL3ST1
102184475	-3.73609	7.69e-05	1.11562	0.999989	-2.61745	0.00154827	SLC9A3
104797267	-3.06045	7.77e-05	-0.0521254	0.999989	-3.12954	0.00150722	MIR3431
102179156	-1.41886	7.79e-05	-0.224987	0.999989	-1.65012	1.1e-05	SEMA6C
106502383	-4.20392	7.83e-05	0.401587	0.999989	-3.81283	7.91e-28	SOX7
102182914	-6.50609	7.88e-05	-1.64142	0.999989	-8.11371	3.11e-25	CRABP1
106501955	3.20038	7.88e-05	-0.0760512	0.999989	3.12512	0.00185099	SPATA1
102184719	2.34261	8.03e-05	-0.378379	0.999989	1.95789	0.000360786	C8H9orf24
102189047	0.888133	8.03e-05	0.0534246	0.999989	0.942712	0.01725	UBAC1
106503784	-1.65371	8.09e-05	-0.527785	0.999989	-2.19445	1.05e-05	DOCK11
102183772	1.45782	8.11e-05	0.106646	0.999989	1.56966	0.0108787	PITPNM1
102189658	2.15183	8.21e-05	0.269851	0.999989	2.41229	1.76e-05	TMEM27
102184856	-4.26695	8.35e-05	3.91586	0.0482175	-0.348925	0.880966	MEP1A
102177833	-6.05404	8.36e-05	-0.0200286	0.999989	-6.1015	1.85e-10	CD300LG
102169568	-1.73274	8.39e-05	-1.23084	0.999989	-2.98396	0.000291977	SYNPO2
102190298	-4.01083	8.43e-05	-0.127846	0.999989	-4.15344	0.000129929	SLC38A4
100860766	-3.27311	8.58e-05	1.00485	0.999989	-2.26546	0.00975801	PRP1
102176683	-8.18734	8.66e-05	0.431338	0.999989	-7.75985	4.42e-08	SHISA3
102188943	0.732331	8.69e-05	0.0733504	0.999989	0.806939	0.0611877	TOMM5
102176401	-5.33209	8.69e-05	-0.923083	0.999989	-6.27363	2.64e-10	CSF2RB
novel.325	6.78959	8.7e-05	NA	NA	7.65959	2.26e-06	-
102169303	-7.34844	8.7e-05	-0.117646	0.999989	-7.50353	1.4e-13	LHX6
102171630	-0.719104	8.74e-05	-0.0571026	0.999989	-0.780444	0.000854212	NUMA1
102179883	-1.52697	8.84e-05	-0.807807	0.999989	-2.35225	0.000764416	ADAMTS12
102176386	0.945998	9.48e-05	0.457677	0.999989	1.40593	0.00235798	GPAM
102181575	-1.75836	9.48e-05	-0.447219	0.999989	-2.21917	0.000215405	NHSL2
102172848	-4.86333	9.48e-05	-0.829112	0.999989	-5.7205	4.05e-12	NXPH2
102188558	-4.97802	9.53e-05	-1.07083	0.999989	-6.07166	3.98e-10	GPM6A
102182411	-1.66282	9.74e-05	-0.861744	0.935872	-2.53521	4.53e-06	SLC22A17
102183297	1.07074	9.92e-05	-0.405496	0.999989	0.672614	0.58595	LOC102183297
108633195	-2.40695	0.000101711	-0.057666	0.999989	-2.47855	0.000789942	LOC108633195
102188148	-2.1009	0.000101721	-0.558694	0.999989	-2.6739	4.03e-05	PLCB1
102185838	-1.74067	0.000102309	0.96741	0.422123	-0.779022	0.102414	KCNN2
102169438	-8.16938	0.000102867	0.572695	0.999989	-7.60234	2.63e-07	ACKR1
102175180	-1.32225	0.000103149	0.409796	0.999989	-0.91834	0.0346401	AUTS2
102173025	-1.44644	0.000104653	-0.295389	0.999989	-1.75555	0.00366844	RGL1
102188618	-2.78656	0.000105333	4.84436	0.000543926	2.06806	0.103052	LOC102188618
102178994	-2.01646	0.000105333	0.432988	0.999989	-1.58982	6.2e-06	PLAC8
108637847	0.982666	0.000105966	0.307046	0.999989	1.28727	6.12e-07	LOC108637847
102169200	-1.65842	0.000106037	-0.566691	0.999989	-2.23575	4.1e-05	TSPYL5
102168964	-1.61525	0.000107915	-0.579548	0.999989	-2.20737	0.000252203	LAT2
novel.360	2.99292	0.000108668	-0.500912	0.999989	2.48852	0.00246397	-
102175215	-5.35879	0.000109054	-0.641167	0.999989	-6.0195	1.73e-15	RNASE6
102179482	1.48928	0.0001111	0.455942	0.999989	1.94722	3.45e-09	SIPA1L1
102189435	-3.76431	0.00011137	-0.752477	0.999989	-4.50932	3.14e-05	SOX14
novel.88	-0.957503	0.000113011	-0.13136	0.999989	-1.09818	0.0239073	-
102169819	5.30291	0.000113011	0.408857	0.999989	5.71221	2.95e-06	ARHGDIG
100860963	0.73431	0.000114079	0.0491757	0.999989	0.783342	0.0112089	DAD1
novel.213	-4.77053	0.000114079	0.327384	0.999989	-4.43942	0.000107923	-
102172596	-2.77456	0.000115016	-1.18014	0.999989	-3.97315	1.63e-08	TLL2
102168980	-1.74894	0.000117494	0.0988227	0.999989	-1.66097	0.00216582	FLI1
102187830	1.53061	0.000117718	0.216832	0.999989	1.74518	0.00166847	COL17A1
108633245	-1.57933	0.00011812	-0.13434	0.999989	-1.7255	0.000866972	ZBED6
102179415	-1.03829	0.000119125	-0.333975	0.999989	-1.37976	0.000499322	ULK2
102187497	2.14668	0.000119243	0.526999	0.999989	2.67581	5.9e-21	CAPG
102179316	-0.88446	0.000119434	0.00128418	0.999989	-0.888917	0.00867613	FBXL20
102179703	-2.21503	0.000119472	-0.681285	0.999989	-2.91176	4.37e-08	IGF2BP2
102190047	1.2628	0.000119773	0.536209	0.999989	1.80195	0.00295127	SLC27A4
108638107	-3.04043	0.000119897	0.219527	0.999989	-2.81489	0.000584474	LOC108638107
102175186	-4.44094	0.000121268	-0.047059	0.999989	-4.48985	1.62e-18	C28H10orf54
102187279	-8.02604	0.000122354	-0.788154	0.999989	-8.83232	1.53e-09	C1QC
102174447	-1.76878	0.000123163	-0.123645	0.999989	-1.90424	0.00370101	PADI4
102169278	0.908496	0.000123163	0.255402	0.999989	1.16346	0.000115047	MCOLN1
novel.261	-1.46904	0.000123163	-0.0889428	0.999989	-1.57166	0.0105142	-
102188482	1.62354	0.000123163	0.407489	0.999989	2.03477	1.19e-05	DESI1
102175752	-0.916056	0.000125479	-0.166901	0.999989	-1.08953	0.000946997	ELF4
102186181	3.15271	0.000125851	1.05552	0.999989	4.21525	1.73e-07	DUSP5
106502275	-0.9441	0.000128014	-0.405664	0.999989	-1.34856	0.000394159	IFI30
102186238	0.974496	0.000130484	0.173113	0.999989	1.15133	0.0467328	COTL1
108636584	1.01737	0.000130841	0.138017	0.999989	1.15611	0.000597171	LOC108636584
102169373	-3.06896	0.000132473	0.381118	0.999989	-2.68281	0.00370425	LOC102169373
102184566	2.30108	0.000133505	1.90781	0.999989	4.20096	6.27e-05	TINAG
100861413	-4.47898	0.00013561	-0.292113	0.999989	-4.76388	1.6e-07	CYP19A1
102175162	-1.39194	0.000140179	-0.0069296	0.999989	-1.41272	0.0519179	ST3GAL6
102191538	1.11605	0.000140297	0.430356	0.999989	1.5554	0.0759171	KHDRBS3
102171544	0.996631	0.000141057	0.131192	0.999989	1.13	0.00933719	ANKRD13B
102169689	1.74458	0.00014196	-0.0569281	0.999989	1.69232	0.0538968	SAMD11
102171222	-1.3704	0.000142901	-0.682505	0.999989	-2.06621	0.000120685	SSPN
102182684	-0.763839	0.000143308	-0.108985	0.999989	-0.877045	0.00775195	RGS12
102172313	-1.80255	0.000143308	-0.345916	0.999989	-2.16091	1.57e-07	PEAR1
102185234	-4.42424	0.000143325	-0.799577	0.999989	-5.24091	4.78e-14	CD83
102189489	-0.934357	0.000144138	0.26444	0.999989	-0.670234	0.125946	ABCD4
102168791	2.931	0.000145229	1.39256	0.999989	4.32513	3.93e-09	C25H16orf54
106503282	1.195	0.000146423	0.382068	0.999989	1.58217	0.00221701	HN1
102187002	-3.85326	0.000146724	-1.8056	0.770498	-5.67887	6.37e-19	CHST2
102173858	-2.77644	0.000147317	-0.408015	0.999989	-3.1858	1.88e-12	LOC102173858
102169733	-1.5203	0.000147724	-0.1158	0.999989	-1.63724	3.31e-05	ASAH1
102188950	2.08374	0.000147957	1.57428	0.0572637	3.65513	2.58e-11	GPX2
102176058	-4.27837	0.000147957	-0.789606	0.999989	-5.08402	2.98e-13	LYVE1
102190002	1.28879	0.000147957	0.228187	0.999989	1.52234	0.0288704	IDH1
102177402	-3.40867	0.000147957	0.136133	0.999989	-3.28284	9.07e-16	MEOX2
102182271	-1.46102	0.000150349	-0.274821	0.999989	-1.74489	7.88e-05	SEPN1
102183890	0.823966	0.000151942	0.646996	0.999989	1.48016	0.14988	LMO1
106502509	-6.82183	0.000153132	1.09839	0.999989	-5.71928	0.00392413	ZBED3
102179819	-0.941374	0.000154695	-0.0746751	0.999989	-1.01999	0.000177868	WDR6
102186417	0.837865	0.000157492	-0.142692	0.999989	0.69064	0.0190814	LOC102186417
102178149	1.23644	0.000160616	0.101216	0.999989	1.34606	0.154376	RAC2
102189645	-1.25345	0.00016296	-0.339326	0.999989	-1.59925	0.000106016	VAV3
106503356	0.93374	0.000166766	0.0553657	0.999989	0.986681	0.000269785	MEX3B
100860743	-3.73052	0.00016756	2.30729	0.0986276	-1.41546	0.356604	COL2A1
102177133	5.19147	0.000171908	3.06007	1	8.26661	1.11e-06	DYDC2
102168965	1.11017	0.000171908	-0.0144403	0.999989	1.09312	4.37e-05	TTC39A
102185881	0.999214	0.000171908	-0.0553409	0.999989	0.942506	0.0028058	ID3
102182333	0.967967	0.000171908	-0.187457	0.999989	0.785383	0.232972	LOC102182333
108633317	-2.83947	0.000173623	1.3805	0.583571	-1.47561	0.248915	LOC108633317
102184425	-1.66725	0.000175723	-0.151974	0.999989	-1.8306	5.02e-05	ARAP3
100750237	-1.97183	0.000175723	0.0283776	0.999989	-1.95723	0.00424144	TG
102186491	2.28383	0.000178203	1.23614	0.999989	3.52738	6.31e-12	NR6A1
102176223	-1.20764	0.000179293	-0.715656	0.874074	-1.93254	3.94e-08	NFIC
102171343	0.778129	0.000181516	-0.0144993	0.999989	0.762046	0.00207035	VTI1B
102189002	-3.79986	0.000184317	0.0364446	0.999989	-3.78091	3.52e-08	TFR2
102168242	-8.40856	0.000184317	0.00743518	0.999989	-8.45201	4.58e-22	APOLD1
102180323	-3.74344	0.000184495	-0.0594644	0.999989	-3.80238	1.65e-11	TRIB2
102185676	-5.99863	0.000184495	-0.753879	0.999989	-6.77402	1.51e-28	MCAM
102191828	-0.615821	0.000185776	-0.00229517	0.999989	-0.624233	0.0476757	FLOT2
102187656	-5.69448	0.000196111	0.233802	0.999989	-5.47951	6.83e-10	ABCC9
102174191	-1.66767	0.000197837	0.301364	0.999989	-1.37725	0.020409	DTX3
102173771	1.85947	0.000203991	-0.234897	0.999989	1.61985	0.00163564	NQO1
102182016	3.22954	0.000204608	-0.0182345	0.999989	3.19331	0.0840341	LOC102182016
108637498	3.80475	0.00020608	3.15431	0.999989	6.94588	2.51e-06	LOC108637498
novel.212	-5.89814	0.000208023	1.55703	0.999989	-4.34216	0.000187073	-
102191787	-0.953773	0.000208023	0.014825	0.999989	-0.944737	0.00325545	SSBP4
102183372	-1.36821	0.000208868	-0.306974	0.999989	-1.68188	2.75e-05	LOC102183372
102177182	-5.03961	0.000210864	0.590271	0.999989	-4.44439	3.16e-05	RFLNA
102181928	-7.97675	0.0002142	-0.25944	0.999989	-8.26959	4.38e-46	ESAM
102170711	2.45045	0.000214914	-0.436515	0.999989	2.00486	1.51e-05	SULF2
102177842	-0.944497	0.000215992	-0.200659	0.999989	-1.15844	0.0820042	FAM179B
102170941	2.22906	0.000217693	1.33334	0.999989	3.56749	8.19e-11	LRRC3B
102178924	-1.05147	0.000217693	-0.0894131	0.999989	-1.14624	0.000262731	INPPL1
102172548	0.69438	0.000220657	-0.146185	0.999989	0.546758	0.0498707	MRPS5
102169510	1.07066	0.00022251	0.0454574	0.999989	1.11446	0.000355164	TUBD1
102174368	-1.70078	0.000222603	0.0268526	0.999989	-1.68386	0.000509254	ARMCX1
102177419	0.974723	0.000222667	0.306172	0.999989	1.28149	3.99e-05	NDUFA1
102168930	0.875446	0.000222667	0.0593585	0.999989	0.941222	0.207657	AGTRAP
102187249	-2.54619	0.000222667	0.0589738	0.999989	-2.48968	4.22e-07	FAM163A
102187753	-9.71096	0.000222667	-1.34996	0.999989	-11.0796	1.72e-15	SPARCL1
100861577	-1.60763	0.000222826	-0.0371616	0.999989	-1.65865	0.0102371	NPR2
102181802	0.727205	0.000223158	0.231603	0.999989	0.958752	0.00785766	DEGS1
102168274	-6.12723	0.000223932	-0.787867	0.999989	-6.95092	1.23e-13	SLITRK6
108634836	1.1469	0.000223932	-0.34627	0.999989	0.800589	0.0715142	EPPK1
102171205	-2.73958	0.000225382	0.93595	0.999989	-1.82462	0.0708875	LOC102171205
106503014	-5.04832	0.000227791	1.24166	0.999989	-3.81879	2.5e-06	LOC106503014
102172907	1.12059	0.00022848	0.316516	0.999989	1.442	0.0274087	TMSB10
102182266	1.25376	0.000229871	0.372987	0.999989	1.63194	0.0107737	DBI
102189988	-7.72501	0.000234296	-0.594889	0.999989	-8.30157	9.28e-41	TBX4
102188297	-1.20235	0.000235724	0.0598046	0.999989	-1.15328	0.0417621	LOC102188297
108635465	-8.01897	0.000236585	-0.798225	0.999989	-8.8305	3.33e-09	LOC108635465
102174609	-6.31155	0.000238134	-0.278121	0.999989	-6.60825	3.06e-07	MATN1
102174346	-3.62444	0.000243032	-0.516335	0.999989	-4.15584	2.82e-22	LAPTM5
108637133	3.55822	0.000251458	-0.427082	0.999989	3.13244	0.000234058	FAM43B
102191231	-2.81886	0.000252428	-0.905224	0.999989	-3.73855	5.32e-09	KANK2
102188905	0.963561	0.000252428	0.00681283	0.999989	0.971045	0.0141935	IMP4
102170194	1.35572	0.000252428	0.0912326	0.999989	1.44766	2.75e-05	NEDD4L
102174161	-1.22455	0.000253518	-0.47791	0.999989	-1.7122	0.000289161	HEG1
102186341	0.850068	0.000254308	0.321583	0.999989	1.1703	2.15e-06	CCDC58
102180422	-3.59536	0.000254308	-0.374184	0.999989	-3.97523	8.72e-19	BCL6B
102186345	-3.86678	0.000256035	-1.45659	0.999989	-5.3444	3.5e-13	CLEC14A
102170860	-7.81156	0.000256595	-0.262623	0.999989	-8.07944	4.51e-09	NRIP2
102180100	-5.03854	0.000256595	0.299479	0.999989	-4.76702	1.3e-10	ITGAM
102190939	-4.88696	0.000256595	-0.00618036	0.999989	-4.89442	2.1e-19	PTPRB
102177045	-3.54304	0.000259185	0.641	0.999989	-2.89529	0.00159984	LOC102177045
102190608	-4.56369	0.000259185	0.124143	0.999989	-4.43964	1.75e-12	RASGRP3
102176951	0.947995	0.000259465	0.363426	0.999989	1.31686	0.0707371	ATP8A1
102176511	-6.78051	0.000259465	-0.772661	0.999989	-7.57857	8.53e-36	SORCS2
102173041	-3.16892	0.000260709	-1.42628	0.834514	-4.61346	9.48e-09	SEMA5B
108636040	0.877978	0.00026565	0.348975	0.999989	1.23389	0.128259	ARHGDIB
102182928	-2.90807	0.00026565	-1.1069	0.999989	-4.03202	3.4e-08	SYT11
102185951	0.753501	0.000265993	-0.0131892	0.999989	0.742622	0.134301	PRPSAP1
102189013	-3.07043	0.000268244	-1.11901	0.999989	-4.2141	2.75e-08	MRGPRF
102185779	-1.0601	0.000268244	-0.629979	0.64221	-1.6968	1.87e-06	CBX4
108634095	-1.70432	0.000268244	-0.173332	0.999989	-1.87303	0.00707346	ZNF703
102187423	-0.730033	0.000275246	-0.0360091	0.999989	-0.77003	0.00142103	MTMR3
102191541	-1.25947	0.000278676	-0.113181	0.999989	-1.38379	0.0162281	ARHGEF17
102188874	-1.07078	0.000278676	-0.46972	0.999989	-1.55071	0.000713914	LOC102188874
102177874	4.54024	0.000284649	-4.45968	0.00826277	0.0561565	0.982989	MFAP5
102190636	-1.70463	0.000287207	-0.764501	0.999989	-2.48073	8.78e-05	MFAP4
102174299	-1.4145	0.0002893	-0.353669	0.999989	-1.77664	1.36e-06	NDST1
102179808	-6.18023	0.0002893	-0.486778	0.999989	-6.67502	6.65e-39	PECAM1
102191799	-2.16753	0.000291451	0.743069	0.999989	-1.41985	0.0908892	SMPDL3A
102170310	-5.41998	0.000291451	0.0333479	0.999989	-5.38854	3.27e-08	LOC102170310
108633219	-1.75002	0.000291451	-0.102822	0.999989	-1.86014	8.32e-06	PRKAR1B
102179753	-5.00145	0.000292152	0.760372	0.999989	-4.26037	3.46e-07	KLF1
102179898	0.815114	0.000295371	0.171282	0.999989	0.992363	0.194367	CDKN1A
102187781	1.46254	0.000296852	0.493601	0.999989	1.96113	6.33e-07	DSTN
102186814	-3.09465	0.000296852	-0.470424	0.999989	-3.58412	9.18e-06	LOC102186814
102177551	-2.26607	0.000296852	0.0432095	0.999989	-2.22609	0.000105732	PIK3CD
102191485	-0.552075	0.000296852	-0.133581	0.999989	-0.690643	0.0157803	MAP7D1
102180032	-1.19806	0.000296852	-0.355036	0.999989	-1.56064	3.76e-05	TLE2
102174198	-1.52922	0.000296852	-0.433618	0.999989	-1.97121	1.39e-05	PLS3
100860831	1.76555	0.000296911	0.235094	0.999989	2.00936	0.0197395	BMP2
102188278	0.874118	0.000297769	0.0658443	0.999989	0.940799	0.0018018	TUFM
102182716	3.36672	0.000300045	-2.02791	0.408272	1.32757	0.0713792	CLGN
102190485	1.00556	0.000300109	0.317045	0.999989	1.32235	7.03e-07	GNG5
102181558	-2.76713	0.000300109	-0.135513	0.999989	-2.90918	4.05e-16	TIE1
102191749	-3.9327	0.000300509	1.29429	0.999989	-2.63104	0.019615	PRSS56
102173448	1.03534	0.000301995	-0.0859703	0.999989	0.952211	0.0295209	ERBB3
102179496	-1.31374	0.000308362	-0.367267	0.999989	-1.68965	0.000609838	ZNF704
102175326	0.872185	0.000315214	0.296919	0.999989	1.17147	0.00499382	PFN1
108638476	-4.64601	0.000315214	0.302352	0.999989	-4.33827	0.00204282	LOC108638476
102184092	-3.92891	0.000319105	-0.504425	0.999989	-4.43027	9.98e-25	AATK
102170836	-1.42482	0.000322605	-0.1031	0.999989	-1.53699	0.000789942	PBX1
102185025	-3.63611	0.000322605	-0.112564	0.999989	-3.76183	3.11e-14	ZNF423
106504021	-1.1482	0.000325908	0.163914	0.999989	-0.980431	0.0882195	CTSD
100860747	-3.61958	0.000325908	-1.05166	0.999989	-4.69133	6.53e-09	TLR2
102180424	5.17241	0.000325908	1.22056	0.999989	6.39709	3.64e-06	LOC102180424
100861292	-5.9126	0.000325908	-0.398259	0.999989	-6.30458	5.86e-16	CACNA1C
108633875	0.991434	0.000325908	0.222397	0.999989	1.21175	8.19e-05	COPS9
102186079	2.16181	0.000329453	1.34551	0.999989	3.52099	0.000407859	GJB4
102185509	0.755787	0.00033095	0.0712962	0.999989	0.823919	0.000897312	HYPK
102184432	1.58307	0.000332456	0.444297	0.999989	2.03202	0.00100438	KIAA1161
102177753	-3.93591	0.000332643	-0.223132	0.999989	-4.1802	3.29e-05	CLDN11
102174888	-6.52116	0.000334636	-0.488178	0.999989	-7.01778	1.13e-10	RHCE
102186307	-1.74925	0.000335862	0.0673549	0.999989	-1.69497	0.0132971	CNTLN
102178885	-6.88977	0.000339487	0.669287	0.999989	-6.23499	2.09e-16	STAB2
108634355	-1.90101	0.000342024	-0.729522	0.999989	-2.64904	0.000310642	LOC108634355
102187274	-7.39413	0.000342257	-0.850019	0.999989	-8.25675	1.18e-08	CX3CR1
102178741	-2.11054	0.000342569	-0.12714	0.999989	-2.24443	7.7e-09	MKX
novel.253	3.53348	0.000342745	3.13346	0.634773	6.6334	5.6e-21	-
102174192	0.820233	0.000348503	0.173587	0.999989	0.999658	0.160571	SUOX
102179515	4.43502	0.000348746	-0.788483	0.999989	3.63884	0.00163653	LOC102179515
102191190	1.04016	0.000351326	0.343381	0.999989	1.38654	0.00212048	TMBIM1
102175265	1.70849	0.000351326	0.555971	0.999989	2.27486	0.0478628	LOC102175265
102191433	-5.84237	0.000351326	0.42655	0.999989	-5.41285	8.32e-08	EFR3B
106503089	-1.19041	0.000351663	0.050302	0.999989	-1.15034	0.0131705	FOXF1
102174889	1.55815	0.00035665	0.509677	0.999989	2.06818	8.78e-05	PECR
102179217	-2.38875	0.000360685	-0.0279156	0.999989	-2.42438	3.25e-14	PDE2A
102181154	-7.00948	0.000361097	-0.902446	0.999989	-7.92085	6.63e-08	LOC102181154
108636250	-3.25389	0.000361399	0.823521	0.999989	-2.46554	0.120518	CPLX1
102190563	-5.83864	0.000362789	3.74829	0.0941082	-2.08751	0.324431	RAB44
106503611	3.16724	0.000366145	2.37776	0.999989	5.54067	6.41e-05	LOC106503611
102181582	-5.64426	0.000366145	-0.755137	0.999989	-6.40728	2.35e-11	LOC102181582
102186416	-2.04684	0.000373831	-1.07575	0.999989	-3.14208	2.66e-05	SPI1
novel.25	4.5555	0.000374032	1.81835	0.999989	6.35636	2.72e-08	-
102175435	-8.15061	0.000376169	-0.0328286	0.999989	-8.19972	1.36e-06	LOC102175435
102187536	-4.09416	0.000376862	-1.14431	0.999989	-5.25001	5.35e-27	PCOLCE2
102183370	0.780974	0.000377771	0.108595	0.999989	0.88888	0.000779355	OLA1
102171667	0.855989	0.000379322	0.104672	0.999989	0.965424	0.118754	HMGA1
102173060	-1.2125	0.000379322	-0.410052	0.999989	-1.63527	0.000527771	HIP1
102183087	-6.31609	0.000385491	2.02	0.999989	-4.30572	0.048431	PAPPA2
102186408	1.45184	0.000388529	0.934796	0.999989	2.3904	2.07e-06	MYCN
102189329	1.87916	0.000390072	0.0102146	0.999989	1.88456	1.7e-05	CA8
102168239	-3.2853	0.000392902	0.279358	0.999989	-3.01945	2.5e-06	BTBD11
102182670	-8.03233	0.000392905	-0.695073	0.999989	-8.67963	4.25e-32	ROBO4
102191011	-4.88919	0.000396737	3.00719	0.207195	-1.87478	0.411021	LOC102191011
102168668	-1.81771	0.000396737	-0.0740443	0.999989	-1.90181	3.63e-06	ZNF710
102172923	1.22905	0.000398947	1.11269	0.506589	2.34396	2.75e-06	TMEM82
102171589	-1.60364	0.000398947	-0.259984	0.999989	-1.87655	0.00452994	TMEM47
102184733	-3.67071	0.00040512	0.796741	0.999989	-2.86935	3.89e-05	CD8B
102182911	-5.01686	0.000407304	-1.86871	0.999989	-6.90382	6.27e-24	ABI3BP
102188085	-3.25717	0.000407648	-0.108143	0.999989	-3.38473	7.29e-05	PARP14
102187300	0.572706	0.000409352	0.131863	0.999989	0.708476	0.235776	ST14
102183356	0.659714	0.000410423	-0.00960376	0.999989	0.646048	0.00578564	ETHE1
102181062	-0.939371	0.000412914	-0.185565	0.999989	-1.12824	0.000124133	SLC43A1
108633874	-9.9608	0.000416254	0.416268	0.999989	-9.49484	1.68e-19	LOC108633874
102185774	-1.86648	0.000420097	-0.248307	0.999989	-2.12631	0.000770665	GJC1
102179493	-1.20029	0.000423181	0.50232	0.725585	-0.702237	0.0667157	DOK5
102188120	-4.20689	0.000434284	-0.909799	0.999989	-5.13073	4.25e-16	APLN
102180970	-4.0048	0.000434399	-1.80486	0.983099	-5.82786	8.22e-17	ADAMTS16
102189449	-3.83423	0.000437803	-0.484747	0.999989	-4.33066	5.12e-05	GJA5
102171615	-0.924266	0.000437803	0.168482	0.999989	-0.762791	0.0816694	RETSAT
102180538	-2.02695	0.000443079	-0.118145	0.999989	-2.14979	8.61e-07	CARD6
102169219	-4.8494	0.000443248	-3.74321	0.000233914	-8.61939	1.38e-29	KCNJ16
102189562	0.854772	0.00044896	0.204198	0.999989	1.05841	0.00132589	EMG1
102185084	-3.74851	0.000451347	-0.680955	0.999989	-4.43871	6.67e-07	CAMK2A
108636547	1.00028	0.000453419	0.211124	0.999989	1.21359	0.00274679	LOC108636547
102179612	-7.31846	0.000453906	2.85389	0.643538	-4.47502	0.27197	CPS1
102184524	1.11787	0.000456539	0.407359	0.999989	1.52913	0.0127523	DOCK8
102191377	-2.69725	0.000456539	0.290181	0.999989	-2.40514	0.00422491	FOXL2
108636011	-4.42557	0.000456539	0.145333	0.999989	-4.28091	0.000122941	LOC108636011
102169344	0.926219	0.000456539	0.0581727	0.999989	0.984116	0.00117479	RUVBL1
102188835	-2.79664	0.000456539	0.604982	0.999989	-2.20474	0.00956003	C1R
102170829	-1.28892	0.000459069	-0.345985	0.999989	-1.64957	0.00465458	ARHGEF3
102177198	-10.9443	0.000459489	-0.356623	0.999989	-11.3142	3.59e-17	ERG
102184870	0.79752	0.000459768	-0.112733	0.999989	0.680629	0.0148308	YBX1
108636603	5.38575	0.000459768	0.96269	1	6.32189	0.000212782	LOC108636603
102191467	-1.04302	0.000460119	0.230779	0.999989	-0.817977	0.0375744	LOC102191467
102181886	-1.89178	0.000465946	0.0309031	0.999989	-1.87293	0.00514226	KCNAB2
102182324	0.890863	0.000466295	0.158233	0.999989	1.05005	0.011507	CTSA
102181964	-2.11709	0.000477558	-0.0904957	0.999989	-2.21343	6.23e-05	SLC8A1
102177598	0.890177	0.000478839	-0.0182696	0.999989	0.872727	0.0357204	RTN3
102188109	-2.24247	0.000480273	0.167566	0.999989	-2.08041	0.000116369	AHR
106503535	-5.28264	0.000484834	-1.3132	0.999989	-6.56692	6.36e-18	TMEM200C
102173540	-1.93954	0.000485128	-0.304585	0.999989	-2.25441	7.66e-05	BDH2
102169122	1.10661	0.000485128	0.158781	0.999989	1.2644	0.00115174	MTFP1
102190457	-0.843537	0.000491994	-0.1375	0.999989	-0.989253	0.0144289	ZNF652
108634025	-1.07118	0.000497052	-0.202107	0.999989	-1.27947	0.000293246	MARVELD1
108636002	1.52641	0.000497052	0.764206	0.999989	2.29331	3.14e-10	TUBA1C
102170350	1.41704	0.000503689	0.506156	0.999989	1.93041	0.0072449	DOK4
102183725	0.904706	0.000504245	0.068555	0.999989	0.973922	0.0134112	PLEKHH3
102177641	-1.94713	0.000506382	0.168577	0.999989	-1.78035	1.68e-05	LOC102177641
102191393	0.765849	0.000513393	0.24372	0.999989	1.0103	0.00405599	ATP6V0B
102171413	0.978413	0.000515505	-0.0668638	0.999989	0.912857	0.00857835	FKBP4
102176613	-3.32817	0.000515505	0.379963	0.999989	-2.94548	0.00414761	SLC27A2
102169171	-5.78525	0.000516312	-0.505168	0.999989	-6.30705	2.23e-09	SULT1B1
102174540	-1.93124	0.000522666	-0.941736	0.803731	-2.88386	1.72e-06	HTRA1
102175790	0.716307	0.000525291	0.0749963	0.999989	0.791195	0.0196978	LONP2
102186098	-1.24266	0.000530021	-0.392277	0.999989	-1.64215	7.49e-05	FMR1
108635491	3.38628	0.000533041	3.17542	0.364251	6.55463	3.01e-07	LOC108635491
102171387	-5.75062	0.000544025	-0.867906	0.999989	-6.65911	5.77e-15	PID1
102181993	-2.31188	0.000544129	0.319793	0.999989	-1.98704	0.0139579	LOC102181993
102169332	-1.92463	0.000549206	0.214679	0.999989	-1.7059	0.00833283	RNF157
102181349	-1.91504	0.000554338	-0.347439	0.999989	-2.27814	0.00129581	HFE
102172779	-3.04252	0.000554338	-0.351953	0.999989	-3.40236	2.19e-05	CAP2
102173930	-7.11494	0.000554338	-0.899563	0.999989	-8.02576	2e-08	PFKFB1
102177816	-1.57059	0.000554658	0.519569	0.999989	-1.05834	0.0694094	DEPTOR
102189274	-1.65468	0.000555933	0.0954457	0.999989	-1.55228	0.15496	HYAL4
102178402	-4.31564	0.000557173	-0.427718	0.999989	-4.76114	0.000105406	GLI2
106502678	-0.620602	0.00056076	-0.190061	0.999989	-0.810876	0.00619552	BRD3
102190536	-0.620236	0.00056152	-0.318198	0.999989	-0.947134	0.0186478	ACAP3
102186735	1.62566	0.00056152	0.73838	0.999989	2.37061	0.00758778	CLCA2
102187813	-1.09374	0.000564297	-0.0358268	0.999989	-1.13486	0.000360821	ITGAV
102169238	-6.86395	0.000572947	-0.63124	0.999989	-7.49763	6.19e-07	F13A1
102168515	-1.2126	0.000572947	0.473399	0.999989	-0.734148	0.372438	RASGRP2
102173075	0.743356	0.000572947	0.372336	0.999989	1.11896	0.0133419	SLC25A5
102170741	-1.03147	0.000573804	0.181362	0.999989	-0.860273	0.119931	ANKRD44
102189738	-3.64436	0.000582772	3.48526	0.179851	-0.164061	0.955586	LOC102189738
102183004	-4.43392	0.000596696	-2.37332	0.274557	-6.82552	2.15e-10	MYOCD
102175374	-0.967058	0.000599562	0.298252	0.999989	-0.673694	0.127998	ATP11C
106501911	1.3919	0.000606549	-0.0211233	0.999989	1.38045	0.123336	LOC106501911
102187775	-2.50113	0.000609793	3.35352	0.000202176	0.84927	0.273448	HAAO
102182841	-1.02506	0.000609793	-0.12394	0.999989	-1.15253	0.000163834	LDLRAP1
102185494	-2.04773	0.0006105	-0.0206939	0.999989	-2.05989	0.0276743	LOC102185494
102168680	-5.66894	0.000626239	-1.26319	0.999989	-6.94792	6.22e-16	LOC102168680
102170962	-2.28734	0.000627108	0.154933	0.999989	-2.13147	0.00040673	KCNN1
102180694	-0.938419	0.000627108	0.185402	0.999989	-0.756248	0.0122505	INPP4B
102178364	-6.20414	0.000627619	-1.50606	0.425496	-7.7205	8.88e-08	AFF3
100860855	1.20943	0.00062892	-0.0826291	0.999989	1.1272	0.000401743	CAT
102168988	-2.57656	0.000630696	-0.425728	0.999989	-3.00893	1.47e-05	NLGN3
102184554	-5.33198	0.000632174	-0.8438	0.999989	-6.20024	1.2e-08	LCP2
102178299	-1.54693	0.00063578	-0.285809	0.999989	-1.84106	0.000334715	DBP
102175795	1.17055	0.000636505	0.298023	0.999989	1.47243	0.000213068	LOC102175795
102180204	-1.98928	0.000637695	-0.401404	0.999989	-2.40218	0.000579323	SPIN4
102174543	1.00787	0.000639748	0.0703794	0.999989	1.07612	3.37e-06	RAP1B
108634292	-1.8127	0.000647131	0.0380593	0.999989	-1.78863	0.0191999	LOC108634292
102181214	0.746613	0.000647131	0.297915	0.999989	1.04369	0.000576813	DYNLT1
102169072	-1.02509	0.000649068	-0.0394967	0.999989	-1.07413	0.0134923	PSD3
102188292	-0.775793	0.000652731	-0.0156823	0.999989	-0.798734	0.0093699	PGGHG
102187118	0.970705	0.000657982	0.104049	0.999989	1.07493	0.00382977	NDUFA13
102177031	0.959709	0.000658537	-0.0116932	0.999989	0.948485	0.00296961	CASP3
102178388	1.70929	0.000661798	-0.0484949	0.999989	1.65289	0.00156703	PPP1R14A
102187889	-6.00377	0.000662235	-0.85817	0.999989	-6.87609	1.51e-09	KCNN4
102186564	-3.1275	0.000662235	-0.352461	0.999989	-3.47551	6.36e-07	NRK
102188798	-0.705373	0.000662959	-0.262144	0.999989	-0.974294	0.00141136	PPP1R9B
102187770	-1.73804	0.000664489	0.334749	0.999989	-1.41574	0.050964	PM20D2
novel.332	-4.61689	0.000665565	1.45069	0.971166	-3.16496	0.0611449	-
102175151	-5.77334	0.000666027	-1.19803	0.999989	-6.96017	3.19e-10	TYROBP
102188193	-2.34481	0.000670317	0.896359	0.999989	-1.45159	0.0602057	PLAU
100860939	1.16383	0.000671991	0.280021	0.999989	1.45002	0.0384299	PKIB
102170223	-0.986737	0.000675983	0.177395	0.999989	-0.818378	0.10441	PTPRS
102171185	1.2704	0.000675983	-0.0816728	0.999989	1.18822	0.00273201	CD3EAP
102188583	-1.92586	0.000682874	-0.895616	0.479668	-2.82911	4.73e-07	IRF1
102188010	-10.1497	0.000687814	-0.635485	0.999989	-10.8035	3.11e-14	LOC102188010
102173409	-1.82283	0.000688378	-0.104565	0.999989	-1.94119	0.000297691	NPHS1
102170334	-10.4646	0.000690776	-0.993841	0.999989	-11.4691	4.56e-18	HAS2
100861242	-5.22502	0.000690776	0.0682434	0.999989	-5.16825	2.08e-07	GFI1B
novel.188	7.52014	0.000693096	-5.52662	0.999989	1.97214	0.411697	-
102187879	-4.97197	0.000695607	-1.0015	0.999989	-5.96657	4.18e-12	OLFML1
102178309	-4.83722	0.000695625	-0.323214	0.999989	-5.16981	8.79e-06	NOVA1
102181854	-3.89671	0.000696545	0.54068	0.999989	-3.37782	1.46e-05	LOC102181854
102178933	1.34603	0.000698833	0.885346	0.488158	2.2237	1.2e-09	SVOP
102187626	-2.95245	0.000706501	0.103307	0.999989	-2.86957	0.00308935	PARP9
102179989	-7.303	0.000713291	0.125497	0.999989	-7.18387	7.75e-06	RIPPLY3
102172970	-3.81708	0.000713291	0.376732	0.999989	-3.43936	7.93e-06	SLC26A10
novel.201	-6.20078	0.000723267	-0.239231	0.999989	-6.42897	5.91e-05	-
102177297	-2.49524	0.00072431	-0.0131287	0.999989	-2.50598	0.00105905	FRRS1
102177734	0.704797	0.00072431	0.105743	0.999989	0.808269	0.000393063	MRPL13
102185955	1.0951	0.000724477	-0.0666056	0.999989	1.02805	0.0329659	AEN
106502928	-2.24442	0.000725983	-0.108984	0.999989	-2.36509	0.000166813	APLNR
102177090	-4.0779	0.000725983	0.24395	0.999989	-3.84238	0.000913011	RTN4RL1
102181580	-4.48283	0.000737207	-0.778069	0.999989	-5.26535	2.4e-08	ARHGAP24
102188964	0.754328	0.000738662	0.065149	0.999989	0.818807	0.000725207	FH
108636574	-2.25714	0.00074378	-0.0153037	0.999989	-2.27979	0.00218971	GAS1
102181652	2.13796	0.000745339	0.702151	0.999989	2.84057	3.68e-21	CSRP2
102170738	-7.74143	0.000745339	-0.598152	0.999989	-8.28093	1.36e-16	STRA6
102173048	0.581033	0.000754941	0.0888934	0.999989	0.668772	0.00974052	HSPE1
102179582	-3.68717	0.000755862	-0.250955	0.999989	-3.94689	4.04e-09	HLX
102179877	-3.57152	0.000761998	-1.54987	0.761869	-5.13054	8.09e-12	MEIS3
108637261	-2.96538	0.000768343	0.0821105	0.999989	-2.88949	0.000238548	LOC108637261
102182714	-3.8922	0.000768343	-0.318146	0.999989	-4.21864	9.19e-11	MFSD4A
102173032	-1.03979	0.000771798	-0.147581	0.999989	-1.19842	0.0264179	EHD2
102175037	-2.0953	0.000781398	-0.362195	0.999989	-2.47107	7.08e-06	NRP1
102170442	-0.880219	0.000783372	0.062349	0.999989	-0.825181	0.0623907	ASAP1
102187395	-3.18613	0.00079415	-0.46928	0.999989	-3.67143	6.37e-10	ICAM4
102176081	-3.16069	0.000807962	-1.45475	0.620819	-4.6325	8.96e-09	GALNT5
102189225	0.832542	0.000808643	0.0869732	0.999989	0.924457	0.205445	TMPRSS4
102179812	-2.98211	0.000845512	-0.612888	0.999989	-3.60805	5.39e-24	NEURL1B
102171055	-2.27734	0.000852157	-0.375969	0.999989	-2.66271	4.86e-09	TNFAIP8L1
102178962	-5.62264	0.000856044	0.577076	0.999989	-5.02095	5.76e-10	KCNN3
102175171	-1.3045	0.00085677	-0.271119	0.999989	-1.58596	0.00516107	LOC102175171
108637802	-1.51257	0.00085677	-0.407579	0.999989	-1.93013	0.00172726	LOC108637802
102176359	0.81666	0.00087528	0.0988667	0.999989	0.916534	0.013602	SMARCD2
108636566	2.3614	0.000883031	0.513582	0.999989	2.8796	0.00687067	LOC108636566
102171975	0.775113	0.000883031	0.0759433	0.999989	0.852759	0.0439824	TBC1D2
102190164	-5.85885	0.000885771	-0.0879463	0.999989	-5.95532	3e-08	GNGT2
102171383	-1.06641	0.000889026	0.016351	0.999989	-1.05461	0.012017	FOXP1
106501793	-3.2616	0.000889026	0.193909	0.999989	-3.0713	1.06e-06	NEBL
106502916	0.656897	0.000890279	-0.115457	0.999989	0.540366	0.14798	ZNF408
106501940	-7.4373	0.000890279	-0.743825	0.999989	-8.19408	4.78e-08	GPR88
102178875	0.77305	0.000890279	-0.0914537	0.999989	0.679866	0.01192	YIPF1
108636727	1.22701	0.000890279	0.476987	0.999989	1.70782	0.000210788	CD24
102179134	-1.5583	0.00089248	0.43526	0.999989	-1.12623	0.00220009	ADORA2B
102184055	2.39245	0.000906138	0.759702	0.999989	3.15409	1.2e-08	ATP10B
102175987	-7.45829	0.000907801	1.22172	0.999989	-6.24299	8.06e-05	LOC102175987
106501779	-7.434	0.000907801	0.611799	0.999989	-6.8376	0.000117739	LOC106501779
102178880	-1.43685	0.000907801	-0.566388	0.999989	-2.01493	3.42e-06	ADGRA2
102175583	-0.965086	0.000907801	-0.359822	0.999989	-1.33294	0.000840536	TLN2
102172088	-3.61991	0.000917099	2.43388	0.262316	-1.19388	0.271327	PLA2G1B
102168229	-1.09698	0.000918501	-0.321451	0.999989	-1.42577	7.09e-05	EEF2K
102177994	0.576069	0.000925886	0.0501627	0.999989	0.627722	0.176018	LOC102177994
102185430	-4.67408	0.000928022	-0.597215	0.999989	-5.27582	6.27e-07	LOC102185430
102169064	3.04266	0.000931057	1.01266	0.999989	4.04767	7.77e-14	EMILIN2
102180488	-7.42778	0.000932605	-1.34662	0.999989	-8.79786	2.57e-07	LAIR1
102179490	0.728011	0.000940036	-0.298077	0.999989	0.429157	0.188884	SPOUT1
102180134	-1.93605	0.000943822	0.191115	0.999989	-1.75345	0.00663712	STARD13
102173111	-4.20672	0.000944286	4.53347	0.232787	0.326217	0.936834	LOC102173111
102170454	-7.04441	0.000946099	0.241564	0.999989	-6.81582	2.17e-05	LOC102170454
102186110	-1.20174	0.00094983	-0.090725	0.999989	-1.29116	0.00135656	CNN2
102190963	-1.55078	0.000953125	0.286816	0.999989	-1.27284	0.0226355	FILIP1
102178040	0.826623	0.000973711	0.0370096	0.999989	0.86198	0.00663712	CDK5
102174641	-1.53983	0.000975038	-0.672504	0.999989	-2.22539	0.000190689	PKD2
102178415	0.711345	0.000977357	0.0265079	0.999989	0.734517	0.00145712	KNOP1
102174898	3.30966	0.000990009	0.560299	0.999989	3.87251	2.43e-21	WBSCR17
102178279	-2.73196	0.000990009	-2.02036	0.541714	-4.76957	1.11e-12	ACTG2
102179846	1.01624	0.000991549	0.470718	0.999989	1.48896	0.0170783	COL23A1
102170302	-2.82508	0.000991777	0.572354	0.999989	-2.25438	3.01e-06	SYT7
102173489	0.87419	0.00100613	0.00283836	0.999989	0.875922	0.00780784	LOC102173489
102174469	-9.99408	0.00100796	0.214168	0.999989	-9.7858	3.36e-13	LDB2
102170792	1.48804	0.00100796	0.934466	0.658347	2.42108	1.23e-14	PIGH
102173117	-1.00924	0.00101343	-0.280899	0.999989	-1.30106	0.0101114	ARHGAP33
102176336	-0.902857	0.00101343	0.036664	0.999989	-0.868255	0.0135204	SPG20
102179268	-9.95838	0.00102327	-0.433125	0.999989	-10.3946	1.47e-13	ADAMTS20
102184272	-1.65404	0.00102398	0.243889	0.999989	-1.41942	0.0106533	KIAA1614
102174751	-1.55325	0.00102665	-0.19682	0.999989	-1.75535	4.46e-06	CDC42EP3
102191756	-5.9615	0.00103402	-0.576437	0.999989	-6.55724	1.12e-21	TAL1
102171917	-3.74332	0.00103576	0.688511	0.999989	-3.05053	1.02e-05	LOC102171917
102170921	-3.25367	0.00104044	0.214152	0.999989	-3.03662	8.24e-06	WNT5A
102178837	0.719994	0.00104517	-0.111887	0.999989	0.606797	0.0706222	BOP1
102183121	-0.746535	0.00104621	0.260618	0.999989	-0.490813	0.305646	CACHD1
102174260	-0.854978	0.00104621	-0.0567904	0.999989	-0.914871	2.91e-05	MEF2D
102182909	2.05982	0.00104621	1.7374	0.575914	3.80805	1.5e-06	HSD17B1
102174166	-3.3685	0.00104905	3.97279	0.0764073	0.602747	0.764071	LOC102174166
102168725	1.02054	0.0010496	-0.284397	0.999989	0.729447	0.0607863	RFK
102174723	-1.06847	0.00105549	-0.0496097	0.999989	-1.1306	0.04693	MAP3K12
102171760	1.27561	0.00106029	0.336631	0.999989	1.60396	0.000301375	KLHL7
102174036	-2.04102	0.0010609	-0.373824	0.999989	-2.42784	0.000356651	LOC102174036
102174835	-6.53696	0.00106896	-0.467343	0.999989	-7.0177	3.77e-06	LOC102174835
102189372	-0.962824	0.00106896	-0.0672549	0.999989	-1.03452	0.00121948	FAT1
102182081	-1.07224	0.0010808	0.157977	0.999989	-0.916038	0.0122452	OBSL1
102168295	-5.36368	0.00108194	-1.11157	0.999989	-6.49641	4.39e-13	LOC102168295
102181702	-3.4409	0.00109008	1.59999	0.999989	-1.84288	0.0316137	RNF207
102185060	-2.90976	0.00109081	0.221664	0.999989	-2.68857	0.000148705	C27H8orf4
102175430	0.800859	0.00109713	-0.110039	0.999989	0.692279	0.0885279	SPINT2
104796571	-3.10888	0.00109948	-0.191595	0.999989	-3.31142	0.00541586	MIR224
102176163	-0.903303	0.00110599	0.123975	0.999989	-0.774416	0.35263	CDC42EP4
102181899	0.684994	0.00110668	0.0204211	0.999989	0.706725	0.0905355	ALG3
102189615	4.74195	0.00110833	-0.221272	1	4.5497	0.00354888	LOC102189615
102188748	0.584897	0.00111826	-0.160045	0.999989	0.426168	0.427144	PWP1
102191089	-5.04658	0.00112248	1.4473	0.999989	-3.59526	0.00325046	SP5
102175812	1.01193	0.00114663	0.258986	0.999989	1.27194	0.000133077	TKT
102182846	-0.877517	0.00115026	-0.439231	0.999989	-1.32663	0.00464765	JAK1
102175404	-3.51601	0.0011513	-0.144394	0.999989	-3.6663	1.1e-10	ZNF618
102170333	-2.65383	0.00115226	-0.711554	0.999989	-3.37785	9.21e-07	ADAM33
102168666	-2.76896	0.0011584	0.247734	0.999989	-2.51498	0.0032473	ESM1
102178432	-3.86429	0.00116576	-0.820744	0.999989	-4.70124	1.79e-08	CYTH4
102179296	1.47735	0.00118573	0.0378458	0.999989	1.50772	0.0121991	LOC102179296
102188900	-4.83521	0.00118573	0.314014	0.999989	-4.54368	0.000144645	ACAN
102187545	-5.9647	0.00118573	-0.704574	0.999989	-6.6514	4.22e-09	C1QA
102190030	1.10807	0.00118843	0.0840312	0.999989	1.19248	0.000168649	LPCAT3
102178660	-0.751246	0.00119245	0.0139181	0.999989	-0.737066	0.0760981	CYTH1
102184343	-1.30027	0.00119824	-0.25533	0.999989	-1.54843	0.132382	C9H6orf58
102183965	-0.785207	0.00119839	-0.259124	0.999989	-1.05021	0.000692382	KHNYN
102183364	-4.01125	0.00119858	-0.0618028	0.999989	-4.0848	4.51e-08	ZNF366
102172831	-3.61162	0.00122017	-0.0637815	0.999989	-3.67181	0.000270152	SLC26A9
102190477	-3.48978	0.00122134	0.255468	0.999989	-3.23459	0.000755117	LOC102190477
102172607	-2.63945	0.00122964	0.255793	0.999989	-2.39831	5.58e-06	ARHGEF6
102190493	0.790397	0.00122964	0.614037	0.999989	1.4079	0.0167968	C5H12orf75
102169730	-6.24524	0.00124893	-4.7284	0.00198099	-10.9997	3.15e-05	LOC102169730
102171650	2.97297	0.00124893	1.23071	0.999989	4.20201	8.09e-12	LOC102171650
102168288	1.05041	0.00124893	0.506254	0.999989	1.56431	0.0739381	PLA2G15
102175786	0.972946	0.00126089	-1.31765	0.14694	-0.354861	0.59824	PRDX6
102186375	-1.27755	0.00126236	0.522039	0.999989	-0.751093	0.314936	TMEM106C
102186249	-1.27862	0.00127527	-0.00400445	0.999989	-1.29218	0.00289254	CLMN
102188451	0.606762	0.00127563	0.140681	0.999989	0.746789	0.0359969	MPC2
102176441	-1.20922	0.00131406	-0.0998227	0.999989	-1.31344	2.33e-07	TMEM123
102189736	0.890396	0.00131601	0.548467	0.999989	1.44499	0.0419584	HKDC1
102177480	1.24898	0.00131911	0.793467	0.999989	2.04892	0.000900687	B3GNT7
102186668	0.92898	0.00131911	0.114055	0.999989	1.04426	0.0341186	HRAS
102179715	-2.98345	0.00132408	-0.409307	0.999989	-3.4055	1.23e-08	KLF15
102185490	4.30732	0.0013273	-1.02816	0.999989	3.27141	0.000206665	NOS1
102180353	0.7808	0.0013327	0.218261	0.999989	1.00172	0.0177799	ATP5G3
102172585	-1.09311	0.00133733	0.0373069	0.999989	-1.06523	0.00169502	ADAR
102181014	-2.83419	0.00134683	-0.766935	0.999989	-3.61377	3.12e-05	GPR173
102182451	-1.416	0.00135262	-0.33038	0.999989	-1.75189	0.000181363	SLC40A1
102171215	-3.3661	0.00135677	-1.5816	0.290783	-4.96593	5.52e-15	TRIL
102190329	-1.73466	0.00136403	0.46631	0.874074	-1.26872	0.0386474	RNF144A
102177413	-3.92984	0.001369	-0.956378	0.999989	-4.89048	2.57e-12	SLC15A3
102189068	0.721113	0.00137107	0.510344	0.999989	1.2384	0.161035	DLX3
102187842	-1.71691	0.00137568	-0.664977	0.999989	-2.39844	0.000146752	ADAMTS15
108636231	0.970548	0.00138273	0.056681	0.999989	1.02694	0.00294141	LAGE3
102178567	-2.71618	0.00138485	-0.517246	0.999989	-3.24644	6.77e-08	LOC102178567
102186169	-1.99797	0.00138485	0.211752	0.999989	-1.7833	0.00643782	E2F2
102189904	0.690307	0.00138485	0.0688521	0.999989	0.762075	0.181766	ATP6V0E1
100860991	-1.47169	0.00138657	-0.0656886	0.999989	-1.54335	0.000850803	TRIM38
102169261	3.61188	0.00140135	-0.656574	0.999989	2.94581	0.0125511	AVIL
102186969	0.998615	0.00140135	-0.325579	0.999989	0.674558	0.177099	SFXN5
102183286	-4.98571	0.00140917	-0.647708	0.999989	-5.66643	9.6e-11	HS3ST2
102189703	-3.92433	0.00141636	-0.139726	0.999989	-4.06725	9.46e-11	CX3CL1
102180976	-1.11514	0.00141739	-0.119724	0.999989	-1.23908	5.7e-06	SNRK
102176330	-3.22179	0.00142127	-0.254101	0.999989	-3.48261	0.000108936	C10H15orf52
108638310	-2.46927	0.00143449	-0.820999	0.999989	-3.30068	1.05e-11	LOC108638310
novel.494	-2.02316	0.00143738	0.947328	0.999989	-1.0716	0.500155	-
102172325	-2.12088	0.00143893	-0.334222	0.999989	-2.46946	0.00324282	TTC26
102170678	-4.04966	0.00144321	-0.578262	0.999989	-4.64776	0.000266604	FHL1
novel.152	2.1555	0.00144865	1.57231	0.741232	3.73683	5.58e-08	-
102180065	-2.85764	0.00145722	-0.421361	0.999989	-3.28606	1.73e-05	TNFRSF25
102169013	-0.77946	0.00146015	-0.0334344	0.999989	-0.81809	0.0153603	OAZ2
102172072	-1.94868	0.00148387	0.175293	0.999989	-1.77634	0.00116673	LOC102172072
108634866	-7.51936	0.00148899	1.22128	0.999989	-6.31837	0.00204365	LOC108634866
102181001	-1.41133	0.00148899	-0.326632	0.999989	-1.74751	3.34e-05	TNS2
102176564	3.58687	0.00149469	0.0692245	0.999989	3.66153	7.09e-05	GADL1
106503626	-1.56817	0.00149469	-0.0359227	0.999989	-1.61716	0.00798246	GPER1
102186765	-0.782034	0.00149469	-0.0198919	0.999989	-0.80992	0.0751845	AKAP2
102168232	0.660021	0.00154057	0.0531953	0.999989	0.714315	0.0499111	PABPC4
102171409	1.72781	0.00154449	0.556294	0.999989	2.28443	0.000180381	MYL6B
102182247	-3.29733	0.00155322	-1.48722	0.29544	-4.79654	2.25e-07	WFDC1
102190170	-1.18707	0.00155512	-0.455887	0.999989	-1.65652	0.00137534	MXRA7
102171972	-3.44838	0.00156138	2.59903	0.244896	-0.872742	0.67725	LEAP2
102169988	0.739134	0.00156138	0.00639415	0.999989	0.744908	0.0191612	PES1
102173818	-1.43156	0.00156267	-0.174595	0.999989	-1.61791	0.000190614	SIPA1
102188226	0.677728	0.00157145	0.0935448	0.999989	0.77167	0.0285203	DPY30
102173235	-2.86711	0.00159633	-0.116277	0.999989	-2.99303	0.000548849	STAC
102178145	-3.03353	0.00159633	0.0105744	0.999989	-3.02374	2.75e-05	RAPGEF3
102184352	-2.68148	0.00159633	1.379	0.62517	-1.30912	0.214953	ISM1
106503372	-1.59995	0.00159899	-0.391752	0.999989	-2.00315	0.000154329	PRKD1
102190191	-1.6922	0.00161829	0.110496	0.999989	-1.58735	0.00390327	NTNG1
102174608	-3.38221	0.00162003	-0.452984	0.999989	-3.85058	7.59e-06	SP110
102191568	0.739488	0.00162003	0.408141	0.999989	1.15145	0.0200349	UCK2
102182317	0.713467	0.00162003	0.129196	0.999989	0.841843	0.00149085	CCT7
108638604	-3.36536	0.00162733	-0.837017	0.999989	-4.21631	5.95e-17	LOC108638604
102185448	0.699022	0.00162733	0.0420383	0.999989	0.736741	0.00173332	COMMD8
102185203	1.20764	0.00163846	-0.836803	0.999989	0.357263	0.708078	RALGPS2
102174868	-1.51505	0.00163974	2.647	0.00343221	1.12176	0.148825	CDH16
102176361	1.85676	0.00164627	0.104914	0.999989	1.96285	0.0144692	LOC102176361
102190340	-1.30375	0.00164861	-0.409478	0.999989	-1.72334	0.000636441	LOC102190340
102178781	0.881651	0.00165102	0.0783734	0.999989	0.967405	0.322148	IMPA2
108637431	-3.92862	0.00165629	-1.41214	0.779484	-5.35458	2.75e-07	TSHZ2
102183369	-3.27666	0.00167581	0.0103974	0.999989	-3.26692	3.9e-09	PDE9A
102180997	-7.18463	0.00167987	-1.22041	0.999989	-8.41478	5.68e-09	ZNF385D
102177225	-9.35638	0.00169085	-0.359742	0.999989	-9.72942	1.3e-12	EMCN
102170808	-1.81949	0.0017049	0.461795	0.999989	-1.3688	0.0316151	PABPC4L
102168946	-1.15501	0.00170973	-0.494717	0.999989	-1.66439	0.0752468	LOC102168946
102183910	0.810695	0.00172415	0.0514225	0.999989	0.862625	0.0312627	C1QBP
novel.23	-3.58723	0.00174068	0.0147787	0.999989	-3.58235	1.44e-06	-
102170847	-5.87724	0.00178183	0.566071	0.999989	-5.31025	2.51e-05	IKZF1
108633199	1.66086	0.00179104	0.104546	0.999989	1.77052	0.0436903	PLCH1
102180455	-1.90275	0.00179511	-1.43133	0.577095	-3.34674	4.68e-06	LOC102180455
102181317	-2.42103	0.00181474	-0.907514	0.999989	-3.34214	2.86e-12	MAFB
novel.243	5.02218	0.00183156	0.777551	1	5.81821	0.000540129	-
102190612	-1.4294	0.00184196	-0.746223	0.999989	-2.1872	9.49e-05	CERCAM
102174637	-3.971	0.00184892	4.08446	0.0488614	0.0978155	0.979341	F9
102185987	-1.03652	0.00186246	0.0731915	0.999989	-0.970019	0.0273862	TCP11L2
102188700	2.97956	0.00187147	-1.97721	0.999989	0.983474	0.540229	NRN1L
102182055	-1.4331	0.00187147	-1.00191	0.571686	-2.44488	4.17e-11	SESN3
102173253	-0.984634	0.0018754	-0.0123141	0.999989	-1.00079	0.000257898	GBAS
102173097	-1.76979	0.00187735	-0.890073	0.996661	-2.66972	1.6e-08	KLHL29
102188860	0.705858	0.00187827	0.249708	0.999989	0.953164	2.03e-06	TBCA
102191659	-0.961664	0.00187827	-0.102967	0.999989	-1.06492	0.0137355	PIM1
106503766	-3.54676	0.00188459	-0.397002	0.999989	-3.96082	3.95e-08	TSPAN32
102186122	1.54402	0.00188639	2.84661	0.0482175	4.38265	1.71e-08	CIDEB
102190656	-0.573111	0.00188804	-0.0360663	0.999989	-0.614816	0.0671397	GTF2I
102191364	-0.805987	0.00189629	-0.10815	0.999989	-0.923894	0.0501093	TGFB1
102174404	-2.59226	0.00189919	4.4814	0.000478145	1.88436	0.161102	F7
102174360	0.813952	0.00189919	0.0178185	0.999989	0.82768	0.00473339	BRAF
102178906	-2.46813	0.00191218	-0.963952	0.999989	-3.44524	1.57e-08	RUSC2
100860838	-1.592	0.00192669	0.0258605	0.999989	-1.57762	0.00718828	IGF1
102181445	-1.30997	0.00193471	-0.0978491	0.999989	-1.4137	2.18e-05	ASIC4
100861202	-5.68841	0.0019396	-0.0510573	0.999989	-5.72979	1.83e-07	PAG-6
102171875	-2.33629	0.00194737	-0.560252	0.999989	-2.90725	0.000382015	KLF4
102183035	-2.01324	0.00195031	-0.912731	0.999989	-2.94007	2.26e-05	CACNA2D1
108636280	-6.38125	0.00197278	1.42106	0.999989	-4.9546	0.00574414	LOC108636280
108638252	0.847477	0.00197857	0.0520044	0.999989	0.8982	0.00709314	LOC108638252
104795776	-3.5061	0.00198856	-0.627726	0.999989	-4.14433	5.52e-05	MIR22
102182385	-3.24993	0.00200349	-0.03925	0.999989	-3.30295	1.64e-05	CARNS1
108637531	-6.17739	0.00201714	0.684704	0.999989	-5.49512	0.00281145	BHLHE22
102171273	1.2821	0.00201714	0.23906	0.999989	1.52243	0.000109363	SSH2
102169651	-0.956069	0.00202286	-0.0745246	0.999989	-1.03649	0.000115209	TM7SF3
102182020	0.526906	0.00202423	-0.150783	0.999989	0.378992	0.561083	CRELD2
novel.417	-3.80053	0.00202423	-0.582469	0.999989	-4.39883	0.000226859	-
102182563	-6.51247	0.00202911	-0.628142	0.999989	-7.16083	1.27e-05	TFEC
108634527	-1.9996	0.0020307	-0.075195	0.999989	-2.08392	0.00180269	CRIP1
102173518	1.44365	0.00203398	0.711482	0.999989	2.15595	0.000389206	LOC102173518
102169922	-1.32639	0.00206682	0.251624	0.999989	-1.08743	0.139757	CADM3
100861009	-1.05226	0.00207112	-0.239982	0.999989	-1.30101	0.00499382	KCTD1
102183040	-6.28915	0.00207337	-0.859802	0.999989	-7.16704	4.87e-05	RAB38
102170080	-2.89953	0.00207543	4.82597	0.0274375	1.93467	0.212966	HPD
novel.204	1.40695	0.00207556	0.786268	0.999989	2.20137	0.0553747	-
102188227	-1.165	0.00209074	0.00588033	0.999989	-1.17203	0.0728296	CCDC88A
102182667	-0.952535	0.00209088	-0.327834	0.999989	-1.29256	0.0456441	ZNF25
100860873	-5.76205	0.00209379	-1.60075	0.999989	-7.40986	0.00302153	CXCL10
102180791	-5.01066	0.00209379	-0.553831	0.999989	-5.59858	8.67e-13	EXOC3L1
102191440	-2.23908	0.00209379	-0.399157	0.999989	-2.64869	0.000778618	CD3G
102177600	-4.69175	0.00209426	0.129734	0.999989	-4.5443	6.8e-09	IFITM10
102170965	3.14048	0.00209661	0.734206	0.999989	3.87369	0.0011526	RETN
106502655	1.65089	0.00209884	0.90135	0.999989	2.56031	0.00152607	LMX1B
102186286	0.892514	0.00210147	0.235287	0.999989	1.12995	0.00350619	LOC102186286
102179339	-5.25352	0.00210293	-0.547744	0.999989	-5.77644	1.88e-06	PALMD
102175498	1.99916	0.00210647	0.985509	0.999989	2.97277	5.81e-07	WNT11
102182093	1.1323	0.00210647	0.404514	0.999989	1.54089	0.0140182	TMEM120A
106502750	-3.22648	0.00211622	0.0870478	0.999989	-3.14625	5.73e-13	FZD8
102180205	-3.16069	0.00214638	-0.0290558	0.999989	-3.19467	1.53e-05	PCYT1B
novel.115	-4.25143	0.00214725	-0.343459	0.999989	-4.60597	0.000335019	-
102169732	-3.04687	0.00215297	-2.12367	0.234473	-5.18112	1.35e-29	PDGFRL
novel.351	6.62223	0.00215571	-1.93967	1	4.6825	0.01325	-
102172454	0.654919	0.00215674	-0.155264	0.999989	0.500056	0.212521	NTMT1
102185947	0.780283	0.00215995	0.355767	0.999989	1.13975	0.0249004	LSR
102169532	1.8283	0.00216665	0.221606	0.999989	2.05184	0.00904499	TFAP2B
102169484	-1.6301	0.00216962	-0.528757	0.999989	-2.17053	7.24e-05	VAMP5
108638244	2.82898	0.00216962	-2.21231	0.128287	0.608545	0.552151	LOC108638244
novel.141	6.75868	0.0021741	NA	NA	5.70697	0.00397332	-
108636041	-2.38644	0.00217531	-0.12449	0.999989	-2.50492	0.00728571	ERP27
102184120	2.79716	0.00218866	1.62022	0.999989	4.42815	2.48e-14	LOC102184120
102182809	-0.688929	0.00220525	-0.231216	0.999989	-0.928213	0.0226918	EXT1
108638073	-2.18673	0.0022064	0.330641	0.999989	-1.84975	0.0274374	LOC108638073
102173062	-5.83598	0.00220861	-1.25676	0.999989	-7.09321	1.09e-08	RAMP1
102191134	-2.60431	0.00221694	0.0998338	0.999989	-2.50042	0.00974052	SLC36A2
102175735	-1.0142	0.00222086	0.152085	0.999989	-0.865283	0.0161929	SVBP
102174487	-4.66992	0.00225104	-0.747763	0.999989	-5.42004	2.48e-08	APBB1IP
102188330	-4.88324	0.00225104	1.41652	0.999989	-3.48941	0.00076597	TUBB1
102169259	-1.75131	0.00226284	0.344207	0.999989	-1.40352	0.0732202	WNT10B
102174655	-6.18003	0.00226331	-1.70211	0.999989	-7.91436	1.6e-10	SGCD
102168616	1.57164	0.00227768	-0.994191	0.835241	0.567616	0.390242	CCSER1
102170577	-1.92143	0.00228978	0.529666	0.999989	-1.39582	0.00505797	GLCCI1
novel.346	1.32865	0.00235343	-0.681953	0.999989	0.654592	0.564685	-
102191107	-1.10911	0.00235347	0.0907418	0.999989	-1.03422	0.162902	TBX20
102188750	0.894229	0.00236579	0.113165	0.999989	1.00793	0.000106016	LDHB
106502263	-3.03948	0.00238171	0.138761	0.999989	-2.90701	0.00531935	KLF2
102177652	-1.50806	0.00238202	-0.123707	0.999989	-1.64326	0.0125805	TMEM145
102183726	-2.72469	0.00239227	0.322886	0.999989	-2.41234	2.16e-07	ROBO1
102189965	0.734357	0.00239742	-0.0172786	0.999989	0.71389	0.00854383	MEMO1
102176247	-1.89457	0.00240538	-0.191729	0.999989	-2.09365	7.65e-08	PTP4A3
102181418	0.585847	0.0024217	-0.34468	0.999989	0.24194	0.592136	AKTIP
100861006	0.743363	0.00246646	0.0853866	0.999989	0.829549	0.0262738	HSP90AB1
102180921	-2.02771	0.00246827	-0.466965	0.999989	-2.50775	0.000540129	GLT8D2
102172761	-1.22328	0.00248021	-0.308001	0.999989	-1.54356	0.00247412	ITGA1
102186493	-0.995608	0.00248021	-0.0886202	0.999989	-1.09406	0.0318415	KATNAL1
102187220	-1.35471	0.00248083	0.277001	0.999989	-1.08133	0.000557234	GALNT12
102189418	-3.38204	0.00248083	0.111241	0.999989	-3.28422	6.08e-11	TSPAN18
102184694	-3.7616	0.00248208	-0.769887	0.804748	-4.53657	2.75e-05	ME3
102176667	1.99765	0.00250183	0.862813	0.999989	2.86758	2.6e-08	DDIT4
102186827	-1.25964	0.00251	-0.411857	0.999989	-1.68545	0.00566532	SH3PXD2A
106502058	-3.34499	0.00251124	0.474563	0.999989	-2.8845	0.00100269	LOC106502058
102171013	-7.26194	0.00252195	-1.92186	0.999989	-9.19097	2.03e-09	ISLR2
100860804	0.758182	0.00253528	0.227742	0.999989	0.98803	0.0424218	SAT1
102184913	-4.85791	0.00254071	-0.682497	0.999989	-5.533	2.43e-08	ARHGAP25
102173878	0.863045	0.00255039	0.168092	0.999989	1.03456	0.0722487	DEDD2
102177150	1.90987	0.00255232	0.995365	0.999989	2.91588	4.5e-05	PLCXD1
102186774	0.88011	0.00256205	0.1201	0.999989	1.00003	0.00042623	ARPC5L
102187824	-0.596	0.00257366	0.103862	0.999989	-0.49723	0.150602	CREBBP
102180322	4.00745	0.00257366	2.89394	0.999989	6.91592	5.47e-12	C11H2orf40
102170429	-0.75483	0.00258299	0.0749843	0.999989	-0.688247	0.147785	HERC1
102181270	-4.21023	0.00259586	0.273264	0.999989	-3.93172	0.000186471	LOC102181270
102180892	-0.852881	0.00259808	-0.290501	0.999989	-1.15171	0.0119806	MAGEF1
102185717	-2.57144	0.00262053	-0.419018	0.999989	-2.99282	4.16e-07	GRASP
102191225	0.737246	0.00262207	0.273914	0.999989	1.0109	0.00124055	GEMIN8
102174576	1.52738	0.00262207	0.272337	0.999989	1.80494	9.4e-05	PROM2
novel.248	3.57752	0.00262207	0.649353	1	4.22386	0.00104698	-
102181302	0.927382	0.00264952	-0.0171101	0.999989	0.906803	0.000840536	ADI1
102189403	-1.27198	0.00265736	0.0147376	0.999989	-1.26916	0.0316137	SALL2
102190458	-2.97476	0.0026575	2.69182	0.258071	-0.287098	0.895976	CLIC6
102174664	-5.13862	0.0026589	0.275376	0.999989	-4.85486	0.00566532	LOC102174664
102187978	0.540855	0.00267045	0.0560126	0.999989	0.602413	0.464313	MYH14
102176677	-2.09032	0.00267789	0.0582483	0.999989	-2.04439	0.00849493	COL4A6
102175009	-2.67487	0.00268087	-0.433522	0.999989	-3.1246	6.57e-06	44445
102190767	0.872404	0.00268442	0.071805	0.999989	0.940845	0.0283099	POLR3H
102187155	-1.99148	0.00269977	-0.0219866	0.999989	-2.01536	0.00532236	CCDC116
102173248	-1.74114	0.00271234	0.0592198	0.999989	-1.68031	0.00153551	PTPRM
102182552	-3.21643	0.00272492	-0.241392	0.999989	-3.45771	3.54e-12	MAN1C1
102183624	-1.96246	0.00273864	-0.285298	0.999989	-2.25954	0.00210664	TMEM119
102184850	-4.2335	0.00278485	-1.19475	0.999989	-5.45252	3.87e-15	SRGAP3
102182292	0.724854	0.00279833	0.195108	0.999989	0.920527	0.0165884	EIF2S3
108634150	-1.57157	0.0027998	-0.24158	0.999989	-1.82198	0.00388693	ZNF503
102178756	-1.12012	0.0027998	-0.521147	0.999989	-1.65113	0.00228158	TCTN1
102169233	-0.649027	0.00282258	-0.203307	0.999989	-0.859855	0.0343742	UBR2
102170301	6.84524	0.00283799	NA	NA	6.75309	0.00111755	BARX2
102169116	-4.46188	0.0028406	0.606332	0.999989	-3.87067	0.00222585	LOC102169116
102178165	0.719361	0.0028618	-0.399863	0.999989	0.320179	0.505468	THOP1
102189551	0.947026	0.00286453	0.0420144	0.999989	0.987048	4.46e-06	CSRNP2
102177439	1.97024	0.00286453	1.00607	0.999989	2.97928	3.17e-08	SNAP91
102173698	-1.04284	0.00288277	-0.26154	0.999989	-1.31341	0.000228784	DUSP7
102172820	-1.00759	0.00288876	-0.185458	0.999989	-1.20145	0.0119888	ECHDC3
102173994	-2.59291	0.00289905	0.639465	0.999989	-1.96707	0.00671897	HOGA1
102190453	0.584371	0.00290439	0.127771	0.999989	0.711282	0.00708226	EIF4A1
102187496	0.62244	0.00294182	0.0416855	0.999989	0.662447	0.0134502	LOC102187496
102185039	1.92478	0.00294182	1.40136	0.488194	3.32886	4.29e-07	GAPT
102187565	0.832897	0.00297164	0.0387787	0.999989	0.872453	0.0179765	ZDHHC13
102184391	-1.1779	0.00298189	-0.448785	0.999989	-1.64026	0.00482088	ATXN1
102175283	-1.50215	0.0030075	0.542993	0.999989	-0.955286	0.191866	SLC4A4
102185274	-1.43333	0.0030075	0.017472	0.999989	-1.42541	0.0140629	COLEC11
102177243	-2.73941	0.0030075	-0.894058	0.999989	-3.64298	4.62e-08	ATP8B4
102190731	2.87821	0.00300878	-0.097441	0.999989	2.76672	0.00625152	PHOSPHO1
102173411	-1.05928	0.00300878	-0.0241619	0.999989	-1.09264	0.0274378	MZF1
100861294	-0.637969	0.00300878	-0.212239	0.999989	-0.857681	0.0155529	DNMT1
102168943	-0.844377	0.00300878	-0.500077	0.999989	-1.35405	0.00350042	IDH2
102187927	-1.19596	0.00304907	0.549759	0.999989	-0.651429	0.175908	UNC5C
102174066	-0.60319	0.00304925	0.0666036	0.999989	-0.538784	0.0648221	CASKIN2
102183206	-1.12738	0.0030845	-0.170393	0.999989	-1.30353	0.000340249	FUT10
102191085	-1.51853	0.00310588	-1.39975	0.324014	-2.93072	7.7e-07	COL6A1
102188595	1.1358	0.00310588	0.00131249	0.999989	1.13973	0.00513589	TRIM36
102189758	-1.58504	0.00313504	0.288053	0.999989	-1.30931	0.0576436	GPR63
102179351	-1.61639	0.00315591	-0.362548	0.999989	-1.98797	0.00100014	SMARCD3
102187816	-5.27543	0.00315736	-0.55018	0.999989	-5.8243	2.36e-08	FAM124B
102175707	-1.32275	0.00317289	-0.332418	0.999989	-1.65889	7.36e-05	CCDC8
102180348	-1.02961	0.00320627	-0.0857793	0.999989	-1.11621	0.00232967	AXIN2
102190087	-3.70747	0.00323341	-1.16487	0.999989	-4.90649	0.0285096	S100A4
102172247	-2.47516	0.00327148	-0.737528	0.999989	-3.22303	3.94e-22	CHST7
102178499	0.59359	0.00327259	0.152357	0.999989	0.746532	0.0234615	ATP5F1
102175178	0.624462	0.00327336	-0.010637	0.999989	0.613958	0.0747909	MRPL37
102177767	-0.626657	0.00327854	-0.133894	0.999989	-0.766191	0.0101384	GABPB2
102181124	-0.75068	0.00327854	0.139288	0.999989	-0.618251	0.115312	REV3L
102188281	0.815822	0.00327854	-0.282984	0.999989	0.527313	0.217985	SFR1
102176036	-3.17751	0.00327908	3.25198	0.0236474	0.0731784	0.952609	SERPIND1
102184872	0.752939	0.00327908	0.0494248	0.999989	0.802428	0.0140425	USMG5
108634458	-2.23379	0.00327908	-0.130759	0.999989	-2.37864	0.00529048	LOC108634458
102179785	-4.96821	0.00329169	0.206186	0.999989	-4.79618	6.32e-06	CBLN4
102169747	-3.69306	0.00329169	-0.722213	0.999989	-4.42714	1.38e-06	LGI2
100860994	-2.07761	0.00333029	-0.855254	0.905347	-2.93551	3.37e-07	PACSIN1
102185299	-1.00768	0.00333029	-0.139166	0.999989	-1.14965	0.00147827	ANKRD27
102181008	0.89198	0.00339809	0.381861	0.999989	1.27949	0.0800141	FGD4
108638628	-0.737481	0.00340735	-0.162144	0.999989	-0.905802	0.0120051	NR2C2
102183610	1.40798	0.00340735	0.280271	0.999989	1.69045	0.00135604	WDR38
102170631	-0.603199	0.00341798	0.0420154	0.999989	-0.564789	0.0338836	NFE2L1
102179918	-2.59299	0.0034497	-0.720086	0.999989	-3.30602	0.0024202	LOC102179918
novel.268	-4.13644	0.00345228	-1.32136	0.999989	-5.47905	1.04e-12	-
102184084	-0.641233	0.00345643	0.00835524	0.999989	-0.635339	0.124947	PRR12
102179637	-2.15386	0.00346998	0.376511	0.999989	-1.7727	0.0297318	LOC102179637
102191685	-3.14634	0.00347185	-0.448742	0.999989	-3.60375	7.32e-05	PLXNB3
102187413	0.733701	0.00347185	0.181502	0.999989	0.913431	0.00150093	NOP56
102178450	-1.22494	0.00347192	0.527117	0.999989	-0.691946	0.410727	GRAMD2
102174623	-2.57921	0.00347594	0.47891	0.999989	-2.09817	0.00807166	SLC26A4
102188484	0.981188	0.00347594	0.329461	0.999989	1.31346	0.0169732	TEC
102185469	-3.87026	0.00349064	-0.108395	0.999989	-3.98666	1.5e-10	ADCY4
102175638	2.8852	0.00349429	0.486205	0.999989	3.36152	0.00476523	LOC102175638
102178051	-0.95961	0.00351597	0.56452	0.416289	-0.397246	0.38149	LOC102178051
100860883	0.689233	0.00351597	0.199257	0.999989	0.889077	0.00747713	ACTG1
100860742	2.65744	0.00352066	-0.555322	0.999989	2.09995	0.00863449	NOS2
102187708	-2.48842	0.00352333	-0.304971	0.999989	-2.80166	1.88e-11	RHBDL3
102188799	-0.548103	0.00352581	0.47802	0.999989	-0.0703779	0.904784	TMC6
102179200	-2.85193	0.00352581	-0.732031	0.999989	-3.59416	9.13e-14	ZDHHC14
102190088	-0.802988	0.00355333	-0.215971	0.999989	-1.02983	0.0502395	IFT140
102169143	3.43044	0.00355333	-0.146737	0.999989	3.28614	0.00484222	LOC102169143
102170593	-0.605047	0.00356486	-0.222814	0.999989	-0.825514	0.0752468	FOXO4
102174913	-3.47541	0.00356712	-0.632462	0.999989	-4.10203	4.95e-12	KCNQ1
102190383	-0.892811	0.00356724	-0.170567	0.999989	-1.06991	0.00387568	NCKAP5L
102180356	-1.33844	0.00357984	-0.107058	0.999989	-1.45364	0.00983712	SPEG
102174102	-4.58768	0.00358967	0.238183	0.999989	-4.37563	1.79e-06	GATA1
102176651	-1.70507	0.00358967	-0.582082	0.999989	-2.2951	0.00120844	CHCHD6
102191163	0.659798	0.00359848	0.0764397	0.999989	0.736903	0.0537136	PPID
108637428	2.55689	0.00365358	0.522814	0.999989	3.0732	0.000173409	LOC108637428
novel.34	4.907	0.00368915	4.08361	1	8.99391	2.36e-08	-
102186137	-4.4422	0.00371454	0.000482085	0.999989	-4.44475	0.00089124	MYBPC3
102174393	-2.29237	0.00371508	0.0159008	0.999989	-2.28727	0.00341176	FAM46A
102185706	1.9416	0.00371601	-0.990802	0.231231	0.944622	0.178798	SLFNL1
102170047	-2.11338	0.0037176	-0.871585	0.999989	-3.00109	0.000332886	LMOD1
102182932	0.786485	0.0037176	-0.248423	0.999989	0.539141	0.14171	TRAP1
102190272	-3.15762	0.00377454	0.0991995	0.999989	-3.06955	6.73e-07	LMCD1
102171001	1.06317	0.00379799	-0.0454435	0.999989	1.01815	0.0239055	EXOSC5
102188535	-0.704789	0.00381616	-0.266413	0.999989	-0.979054	0.01157	ALPK3
106503735	-3.97895	0.0038227	-0.28669	0.999989	-4.26822	7.96e-07	NRGN
102172413	-2.92803	0.00383677	-0.329242	0.999989	-3.27572	9.39e-05	LGR5
102189798	-4.99776	0.00383677	-1.67721	0.417228	-6.68373	4.44e-07	ADCY5
102175182	-4.41206	0.00383677	0.526713	0.999989	-3.8921	0.00695191	EPDR1
102173805	-1.237	0.00383677	-0.0406471	0.999989	-1.27918	0.000131684	NDE1
102184264	0.805171	0.00383711	-0.157367	0.999989	0.649004	0.175714	MAL2
102189523	-1.14524	0.00383711	-0.00390484	0.999989	-1.15042	0.000644408	SNX33
102175045	-5.62301	0.00384233	-2.48317	0.999989	-8.09776	6.8e-17	HBBC
102183685	-2.21465	0.00386395	0.20681	0.999989	-2.00338	0.00986404	FGFR4
102188508	-2.4331	0.00388232	-1.22852	0.855665	-3.67159	5.11e-08	KCNT1
106501718	-7.39539	0.00388239	-3.54783	0.118205	-10.9445	1.41e-16	LRRC17
102187748	1.14903	0.00390974	-0.0235593	0.999989	1.12801	0.0362749	LOC102187748
102183355	-1.55379	0.00391904	0.188654	0.999989	-1.36903	0.000481863	LRFN1
102172361	0.670057	0.00391904	0.0303415	0.999989	0.700683	0.0757351	CCT4
102187568	0.563507	0.00393385	0.294276	0.999989	0.860586	0.0937202	SLC3A2
102186648	1.09361	0.0039492	0.167525	0.999989	1.26015	1.96e-05	GAREM1
100860872	1.21581	0.00395323	0.259151	0.999989	1.47466	9.95e-06	GAPDH
102173647	-1.24751	0.00398499	-0.665692	0.999989	-1.9232	2.8e-06	PPM1K
102191760	0.699168	0.0039977	0.107597	0.999989	0.804965	0.00455919	ORC5
106502534	-0.915369	0.0039977	-0.102196	0.999989	-1.023	0.000635699	INAFM2
102184816	0.921197	0.00399817	-0.0260323	0.999989	0.895768	0.0285231	EDF1
102180972	-3.53715	0.00404103	-0.98661	0.999989	-4.52765	3.72e-10	RARRES1
100860759	5.74762	0.00404753	-3.83526	0.295197	1.90967	0.164621	AMELX
102181552	-7.1711	0.00406362	-2.58238	0.769881	-9.76147	7.26e-10	LOC102181552
102169222	0.931821	0.00406362	0.0118588	0.999989	0.94342	0.00846671	GDPGP1
102184324	-1.11793	0.00410383	-0.10295	0.999989	-1.23526	0.0825614	LOC102184324
novel.61	2.31931	0.00410731	-0.091731	0.999989	2.2135	0.0100747	-
108637982	-1.34443	0.00411923	0.173016	0.999989	-1.17227	0.0149815	LOC108637982
100861278	1.31647	0.00413627	0.935432	0.864802	2.25454	2.36e-10	SLC16A1
102181567	-2.19252	0.00413799	0.243078	0.999989	-1.94489	0.0228461	LOC102181567
102173366	-2.34063	0.00416637	-0.518532	0.999989	-2.87182	8.7e-10	FMNL3
102174940	-3.91622	0.00416637	0.267052	0.999989	-3.64635	0.00237255	EDDM3B
102188349	0.566879	0.0041836	0.133777	0.999989	0.700855	0.0582524	SLC35B1
108634219	-1.91577	0.00420487	-0.342579	0.999989	-2.27478	0.00830486	LOC108634219
102179008	-3.39818	0.00421959	0.723393	0.999989	-2.67912	0.176727	KLHL33
102183616	1.05129	0.00422924	-0.0148718	0.999989	1.03564	0.0011595	LOC102183616
102189279	-3.28184	0.00423265	1.1785	0.999989	-2.09971	0.116251	ASIC1
102190788	-1.43714	0.00425919	0.662488	0.999989	-0.768939	0.400032	ARL14EPL
102180182	-0.808825	0.00426216	0.195186	0.999989	-0.625042	0.33754	CDK6
106501896	0.856267	0.00426799	-0.553554	0.875714	0.299329	0.500715	GATSL3
102191503	-4.33492	0.0043103	4.00766	0.166956	-0.334029	0.919733	MAMLD1
102175299	0.61828	0.00431552	0.00311755	0.999989	0.619818	0.0206097	SRP14
102168210	-1.29325	0.00433717	-0.0198278	0.999989	-1.31592	2.05e-07	C21H15orf39
102189408	-3.21981	0.0043488	3.65735	0.422123	0.444001	0.881995	ABCG8
102180714	-1.25849	0.0043588	-0.207214	0.999989	-1.47928	0.023526	SETBP1
102191577	-1.36111	0.00438319	-0.382662	0.999989	-1.75334	0.00127539	TRIM4
102172185	-1.10045	0.00441753	0.298959	0.999989	-0.810581	0.136958	GPR4
102188659	-1.3158	0.00442005	0.367878	0.999989	-0.957633	0.136836	LOC102188659
102176816	-5.7445	0.00442525	6.73041	0.00447017	NA	NA	PRODH2
102178014	-4.72177	0.00442525	0.901002	0.999989	-3.83359	0.00116279	LOC102178014
102176559	-6.26466	0.00444179	1.11332	0.999989	-5.14839	0.0114417	OTOP2
102177932	-1.31836	0.00445237	-0.232435	0.999989	-1.55901	2.44e-05	TRPC1
102186605	-2.09295	0.00446455	0.0867169	0.999989	-2.01957	0.00963752	NBEA
102180625	-6.25229	0.00446916	-0.854255	0.999989	-7.12537	4.09e-05	MILR1
102169450	-1.56708	0.00446916	0.0959937	0.999989	-1.47962	0.000661133	IFIT2
102173112	0.850238	0.00446916	0.87066	0.999989	1.72837	0.0178945	C16H1orf106
102177039	-0.580585	0.0044859	-0.040601	0.999989	-0.626987	0.0178646	ATXN10
102189768	-1.81305	0.00457383	0.0811932	0.999989	-1.72813	0.0136479	JAG1
102180245	-0.54508	0.0045857	-0.0795689	0.999989	-0.62876	0.00858957	PPP1R15B
102188801	-5.90263	0.00459182	1.31699	0.999989	-4.58564	0.00327944	GAP43
novel.231	-4.7166	0.00461153	1.26758	0.999989	-3.4383	0.0312138	-
102176898	0.720426	0.00462892	0.0426611	0.999989	0.761109	0.00415317	SMOX
102173085	5.99957	0.00463659	NA	NA	5.90749	0.0020793	LOC102173085
102190443	1.03973	0.0046385	0.235261	0.999989	1.28296	0.0805914	IRF6
102171350	-0.823414	0.00464471	-0.0318262	0.999989	-0.865594	0.129438	SERINC3
102171880	-2.87435	0.00464471	-0.461501	0.999989	-3.35001	1.13e-09	CORO2B
102176238	-4.96215	0.00466072	4.81596	0.763006	-0.138097	1	AMBP
102182515	-1.07018	0.00467184	0.0670766	0.999989	-1.01309	0.0786654	VIM
102188552	-1.03942	0.00467675	0.569264	0.999989	-0.478716	0.441173	ZNF521
102174163	-10.2225	0.00469212	-2.08905	0.999989	-12.3213	8.55e-20	AGTR1
102168687	-3.72343	0.00469212	-0.106179	0.999989	-3.85309	0.00187705	LOC102168687
102188831	-2.90784	0.00469212	-0.112497	0.999989	-3.04118	0.000155901	FERMT3
106503796	0.97886	0.00469623	0.43144	0.999989	1.41744	0.0367372	LDOC1
100860772	-4.75242	0.00473381	0.198982	0.999989	-4.56093	3.77e-18	RSPO3
106502441	-2.34615	0.00474055	-0.69303	0.999989	-3.03887	4.77e-05	WHRN
102171665	2.28001	0.00476653	-0.416673	0.999989	1.86874	0.177676	WNT7A
102171312	-0.611738	0.00479829	-0.404657	0.999989	-1.02146	0.00497663	IL13RA1
102171224	0.737144	0.00482604	0.181625	0.999989	0.918357	0.00511269	NDUFA6
102184161	-2.22672	0.00482604	4.08434	0.331873	1.84064	0.578009	APOB
102190778	-4.8657	0.00482604	-0.715282	0.999989	-5.58557	1.16e-05	TRIM58
102180260	1.33204	0.00482604	0.163948	0.999989	1.49873	0.000448754	LIPH
102183473	-1.96908	0.00483142	-0.699919	0.999989	-2.68318	4.4e-06	CTSK
102185257	-2.15508	0.00483142	0.461457	0.999989	-1.68935	0.0370323	SLC10A6
102185545	0.527035	0.00487434	0.245445	0.999989	0.776011	0.196374	MPP1
novel.216	-3.6565	0.00487434	-0.0661	0.999989	-3.72318	1.94e-08	-
100860866	3.73767	0.00489525	0.696512	0.999989	4.42539	8.58e-05	PDYN
102185138	0.676227	0.0049022	0.228963	0.999989	0.903048	6.82e-05	SH3GLB1
102170923	-1.72121	0.0049044	-0.260245	0.999989	-1.99218	0.00328369	SYNC
102173736	-1.12608	0.0049044	0.405685	0.999989	-0.722874	0.0562424	TCF7
100861143	2.42769	0.0049044	0.532654	0.999989	2.9518	0.000112729	LYPD1
108634526	-1.07829	0.00493406	-0.223694	0.999989	-1.30733	0.00325886	CUNH14orf80
102175618	-5.19374	0.00496856	5.58452	0.0696062	0.383658	1	HRG
102172872	-1.83447	0.00496856	-0.461807	0.999989	-2.3108	0.00453699	CPM
102168704	-2.28592	0.00497536	0.484091	0.999989	-1.81521	0.037557	PDE3A
102170160	1.63579	0.00499308	0.0382691	0.999989	1.67044	0.0181012	EYA2
100860915	-3.49605	0.00500014	0.229281	0.999989	-3.2496	1	ASIP
102172270	0.795023	0.00500014	0.408156	0.999989	1.20251	9.49e-06	RTKN
102169408	-2.04333	0.00501575	1.3391	0.736155	-0.701438	0.508508	LOC102169408
102181720	-1.0962	0.00501615	0.194977	0.999989	-0.8996	0.10575	HEXB
102175568	-0.67196	0.00505272	0.190441	0.999989	-0.48816	0.217985	RUFY1
102181318	-2.13202	0.00507423	-0.101886	0.999989	-2.25065	0.00396112	PARP10
102181141	-0.621005	0.00512601	0.0807827	0.999989	-0.538566	0.285262	GPR153
102170875	-9.97478	0.00512993	0.0816944	0.999989	-9.90132	1.3e-13	FNDC1
102172255	-2.39971	0.00515704	-0.522246	0.999989	-2.9123	0.00509949	LOC102172255
102169077	-1.22706	0.0051774	0.309491	0.999989	-0.928598	0.218413	COQ10A
102189651	1.11124	0.00518446	0.334281	0.999989	1.44505	0.00105731	ADK
102180558	-1.82136	0.00518856	-0.632239	0.999989	-2.46222	6.87e-07	PDE4B
102189710	-0.935494	0.0051979	0.0329676	0.999989	-0.898981	0.150267	CLDN1
102176471	-2.41397	0.0051979	-0.763223	0.999989	-3.1856	6.37e-08	FAM212A
102185338	-5.47418	0.00522448	-0.078617	0.999989	-5.55403	3.82e-40	NOS3
102177646	0.602129	0.00524316	0.0048364	0.999989	0.608972	0.161415	PARK7
102173186	-4.76361	0.00524628	0.915318	0.999989	-3.84278	0.019584	CDX1
102186563	1.07167	0.00525843	0.301021	0.999989	1.37425	0.00455321	CHKA
102190881	0.802197	0.00527057	-0.103212	0.999989	0.69492	0.0166076	SLC12A6
102181334	-1.35861	0.00532149	2.31934	0.115701	0.94148	0.437429	ASGR1
102180598	-0.979995	0.00535075	0.376776	0.999989	-0.604511	0.0930211	DPF3
102188590	-1.01586	0.00535075	0.0313592	0.999989	-0.983003	0.221631	PRUNE2
100846984	0.70899	0.00535198	0.296672	0.999989	1.00556	0.00298181	BAX
102179016	-1.36537	0.00535897	0.59438	0.999989	-0.761612	0.551514	VSNL1
108634353	-0.985508	0.00536429	0.0199093	0.999989	-0.967231	0.0274981	RPS6KA6
100861227	3.63768	0.00536646	-1.07214	0.999989	2.57035	0.0730944	OVN
102174768	0.901557	0.00540547	0.290492	0.999989	1.19364	0.0195492	PTPRJ
102178122	-2.43288	0.00541628	0.813629	0.999989	-1.61949	0.0327381	CD164L2
102176908	-0.56639	0.00542124	0.120552	0.999989	-0.446991	0.27932	NCOR2
102188403	-8.60356	0.00544256	-0.225311	0.999989	-8.879	2.3e-13	ST8SIA4
102183484	-0.83463	0.0054441	-0.106539	0.999989	-0.949121	0.0384972	CEP41
106504045	-1.29598	0.00545031	0.057702	0.999989	-1.2507	0.0595602	BAHCC1
102183256	-0.481302	0.00545303	-0.245447	0.999989	-0.732421	0.0166434	NUCKS1
102182675	0.80158	0.0054925	0.00341195	0.999989	0.807156	0.0749302	RPS6KB2
102174371	-5.85131	0.00550084	-1.30749	0.999989	-7.11623	8.03e-13	FGF13
102170061	-0.635694	0.00550084	-0.189541	0.999989	-0.829685	0.00116878	CENPB
novel.220	-1.34272	0.00550084	-0.454753	0.999989	-1.81082	0.00266712	-
102174596	-3.88498	0.00550084	-1.14925	0.999989	-5.0378	4.95e-14	PLXDC1
102174259	-6.88301	0.00550173	0.219492	0.999989	-6.67239	7.79e-05	TDRD10
102190219	-2.32788	0.00552184	-0.768157	0.999989	-3.10528	0.000105406	CCDC69
102191087	0.908924	0.00557538	0.0685368	0.999989	0.982781	0.166479	SLC37A1
102191158	-0.909184	0.0055807	-0.158048	0.999989	-1.07784	0.0510568	PHF21A
102181835	0.665409	0.00558227	0.309861	0.999989	0.978314	0.0373499	BLOC1S2
102178548	-0.497207	0.00558279	0.107661	0.999989	-0.392955	0.121459	SMC6
102169173	0.761495	0.00558279	0.0171243	0.999989	0.776031	0.0065507	TRAPPC2
102187519	0.766817	0.00558279	0.224316	0.999989	0.990144	0.00365544	ZFPM1
102191713	1.04918	0.00560669	-0.0788189	0.999989	0.967673	0.050846	ENDOG
102182723	-0.736331	0.00560669	-0.0786551	0.999989	-0.824446	0.0930211	VEZF1
102190094	-0.950339	0.00560669	0.418554	0.999989	-0.535224	0.268795	NYAP1
108634481	-2.36733	0.0056143	0.186548	0.999989	-2.17768	0.0110986	SOWAHD
102181660	-3.21143	0.0056171	-0.0713583	0.999989	-3.29669	1e-05	BICD1
102191741	0.641728	0.0056171	0.336551	0.999989	0.980726	0.0181038	LOC102191741
102187777	-0.935299	0.0056359	0.0942552	0.999989	-0.848865	0.0859781	KLF11
102184345	-0.695987	0.00565065	-0.00102514	0.999989	-0.705054	0.183201	CEP162
102188205	-2.07674	0.00565557	2.28336	0.0696062	0.197734	0.826275	RGN
102173636	0.934658	0.00565557	0.573145	0.999989	1.51224	0.0078742	HILPDA
102180882	-2.72612	0.00568031	3.10913	0.00956235	0.378412	0.779141	ASGR2
102184818	-5.79052	0.00578154	-1.28877	0.999989	-7.09436	5.02e-06	ALOX5AP
novel.219	-1.56171	0.00579653	-0.215672	0.999989	-1.7757	0.042954	-
102170404	-2.03038	0.00582098	-1.20359	0.624735	-3.24308	6.29e-16	RASL11B
102181140	0.502548	0.00583853	0.237195	0.999989	0.742929	0.159656	ICMT
102182698	-0.820006	0.00584817	0.0667377	0.999989	-0.75441	0.042843	IFNGR1
102174901	-0.508516	0.00585743	-0.0842456	0.999989	-0.595065	0.0430878	HBP1
102179787	-0.780999	0.00588897	-0.193029	0.999989	-0.977518	0.00580829	PCMTD1
102183457	-1.30673	0.00589648	-0.490923	0.999989	-1.80848	0.000546049	RGMA
102168940	-4.66258	0.00591865	-0.962103	0.999989	-5.66456	2.36e-10	KCNJ2
102176237	-1.04805	0.00592391	-0.145106	0.999989	-1.20433	0.0624312	TMEM246
102179208	1.04659	0.00593174	0.0646834	0.999989	1.11836	0.162805	KRTCAP3
102177448	-4.14448	0.00593465	-0.327709	0.999989	-4.49646	0.00111188	EPSTI1
102171741	-2.96862	0.00596143	-0.53253	0.999989	-3.50744	1.15e-08	TM4SF18
108637380	-2.6254	0.00596905	-0.548932	0.999989	-3.18754	0.000500643	LOC108637380
102188195	-1.70874	0.00602648	-0.553276	0.999989	-2.28024	0.00276146	LDB3
108635087	0.759115	0.00604461	0.244021	0.999989	1.00214	0.0126604	LOC108635087
102179404	-1.95139	0.0060804	-0.262512	0.999989	-2.22604	0.0014943	DUSP10
102185449	3.83085	0.00609136	3.1167	1	6.9305	4.7e-05	LOC102185449
102185783	-3.35301	0.00610215	-0.704763	0.999989	-4.07102	0.000290306	CASR
102169059	-1.73832	0.00612757	-0.489583	0.999989	-2.24196	0.00555758	HNMT
102182422	0.674743	0.00613295	0.096618	0.999989	0.771259	0.0127392	LYPLA1
102169616	0.608355	0.00613295	0.260862	0.999989	0.869506	0.0100685	PRMT7
[truncated: 2,977 more rows]
