# Supplementary material for: Screening Candidate Genes Regulating Placental Development from Trophoblast Transcriptome at Early Pregnancy in Dazu Black Goats (Capra hircus)
Source: Animals (Basel). 2021 Jul 19;11(7):2132. doi: 10.3390/ani11072132 (PMC8300351; doi:10.3390/ani11072132)
Supplement: Supplementary file 1 [file animals-11-02132-s001.zip › Trophoblast in goat Supplementary files/Supplementary file2.xlsx]

## Sheet: KEGG
KEGGID	Description	GeneRatio	BgRatio	pvalue	padj	geneID	geneName	keggID	Count
chx03010	Ribosome	61/87	201/8297	8.60574e-82	6.97065e-80	102183339/102172673/100860776/102187044/102170171/102172449/102184651/102177159/102186009/102184465/102180765/100860783/102183345/102188555/102171363/102174474/102190789/102171233/102175991/102187139/102171627/102175427/102169679/102187639/102184058/102180799/102178494/102172713/102189602/102183449/102186381/102189887/100861065/108633181/102182362/102184509/102185103/102190330/102190901/108638634…	RPL35/RPS10/RPS2/RPL31/RPL13A/RPLP1/RPS16/RPS15/RPS14/RPL18/RPS7/RPS18/RPL27A/RPS8/RPLP0/RPS12/RPL4/RPL18A/RPS17/RPS27A/RPS25/LOC102175427/RPL7A/RPL10/RPS6/RPL37/RPL14/RPS23/RPL8/RPS5/LOC102186381/RPS3/RPS15A/RPL23/RPS27/RPL3/RPS20/RPL12/RPL6/RPL32/RPS28/RPL19/RPS4X/RPL5/RPS29/RPL13/RPS11/RPS26/RPL21/RPL7/RPL28/RPL30/RPS19/RPL11/FAU/RPL23A/LOC100861018/RPL24/RPL26/RPL27/RPL35A	chx:102183339/chx:102172673/chx:100860776/chx:102187044/chx:102170171/chx:102172449/chx:102184651/chx:102177159/chx:102186009/chx:102184465/chx:102180765/chx:100860783/chx:102183345/chx:102188555/chx:102171363/chx:102174474/chx:102190789/chx:102171233/chx:102175991/chx:102187139/chx:102171627/chx:102175427/chx:102169679/chx:102187639/chx:102184058/chx:102180799/chx:102178494/chx:102172713/chx:102…	61
chx04612	Antigen processing and presentation	1987-04-01	78/8297	0.00892577	0.361494	102173295/102185733/102185465/102182240	CTSB/CALR/CTSL/HSPA8	chx:102173295/chx:102185733/chx:102185465/chx:102182240	4
chx05134	Legionellosis	1987-03-01	56/8297	0.0207062	0.559067	100860780/102181569/102182240	EEF1A1/EEF1G/HSPA8	chx:100860780/chx:102181569/chx:102182240	3
chx04974	Protein digestion and absorption	1987-04-01	144/8297	0.0642424	0.887144	100861385/102171079/102171347/102174703	PAG-8/COL4A1/COL4A2/COL18A1	chx:100861385/chx:102171079/chx:102171347/chx:102174703	4
chx05146	Amoebiasis	1987-03-01	124/8297	0.140843	0.887144	102171079/102171347/108633906	COL4A1/COL4A2/HSPB1	chx:102171079/chx:102171347/chx:108633906	3
chx04142	Lysosome	1987-03-01	127/8297	0.148179	0.887144	102173295/102178984/102185465	CTSB/CD63/CTSL	chx:102173295/chx:102178984/chx:102185465	3
chx05205	Proteoglycans in cancer	1987-04-01	203/8297	0.163798	0.887144	100860883/102184058/102178984/102185465	ACTG1/RPS6/CD63/CTSL	chx:100860883/chx:102184058/chx:102178984/chx:102185465	4
chx04210	Apoptosis	1987-03-01	149/8297	0.205315	0.887144	102173295/100860883/102185465	CTSB/ACTG1/CTSL	chx:102173295/chx:100860883/chx:102185465	3
chx04977	Vitamin digestion and absorption	1987-01-01	23/8297	0.215547	0.887144	102180141	APOA1	chx:102180141	1
chx05012	Parkinson's disease	1987-03-01	155/8297	0.221717	0.887144	102178813/102187800/102188434	LOC102178813/UBB/LOC102188434	chx:102178813/chx:102187800/chx:102188434	3
chx04145	Phagosome	1987-03-01	165/8297	0.249609	0.887144	100860883/102185733/102185465	ACTG1/CALR/CTSL	chx:100860883/chx:102185733/chx:102185465	3
chx04141	Protein processing in endoplasmic reticulum	1987-03-01	170/8297	0.26376	0.887144	102185733/102169902/102182240	CALR/P4HB/HSPA8	chx:102185733/chx:102169902/chx:102182240	3
chx04512	ECM-receptor interaction	1987-02-01	96/8297	0.266677	0.887144	102171079/102171347	COL4A1/COL4A2	chx:102171079/chx:102171347	2
chx05222	Small cell lung cancer	1987-02-01	99/8297	0.278377	0.887144	102171079/102171347	COL4A1/COL4A2	chx:102171079/chx:102171347	2
chx04530	Tight junction	1987-03-01	181/8297	0.295218	0.887144	100860883/102170394/102170379	ACTG1/MYL6/CLDN4	chx:100860883/chx:102170394/chx:102170379	3
chx04670	Leukocyte transendothelial migration	1987-02-01	111/8297	0.324979	0.887144	100860883/102170379	ACTG1/CLDN4	chx:100860883/chx:102170379	2
chx05143	African trypanosomiasis	1987-01-01	38/8297	0.330659	0.887144	102180141	APOA1	chx:102180141	1
chx04933	AGE-RAGE signaling pathway in diabetic complications	1987-02-01	119/8297	0.355658	0.887144	102171079/102171347	COL4A1/COL4A2	chx:102171079/chx:102171347	2
chx04510	Focal adhesion	1987-03-01	209/8297	0.375893	0.887144	100860883/102171079/102171347	ACTG1/COL4A1/COL4A2	chx:100860883/chx:102171079/chx:102171347	3
chx04216	Ferroptosis	1987-01-01	45/8297	0.378499	0.887144	100860752	FTH1	chx:100860752	1
chx04978	Mineral absorption	1987-01-01	46/8297	0.385051	0.887144	100860752	FTH1	chx:100860752	1
chx04140	Autophagy - animal	1987-02-01	133/8297	0.408098	0.887144	102173295/102185465	CTSB/CTSL	chx:102173295/chx:102185465	2
chx04979	Cholesterol metabolism	1987-01-01	50/8297	0.410585	0.887144	102180141	APOA1	chx:102180141	1
chx05162	Measles	1987-02-01	137/8297	0.422719	0.887144	102172143/102182240	RACK1/HSPA8	chx:102172143/chx:102182240	2
chx04975	Fat digestion and absorption	1987-01-01	53/8297	0.429045	0.887144	102180141	APOA1	chx:102180141	1
chx05418	Fluid shear stress and atherosclerosis	1987-02-01	142/8297	0.440737	0.887144	100860883/102185465	ACTG1/CTSL	chx:100860883/chx:102185465	2
chx04370	VEGF signaling pathway	1987-01-01	56/8297	0.446933	0.887144	108633906	HSPB1	chx:108633906	1
chx04926	Relaxin signaling pathway	1987-02-01	148/8297	0.461955	0.887144	102171079/102171347	COL4A1/COL4A2	chx:102171079/chx:102171347	2
chx04213	Longevity regulating pathway - multiple species	1987-01-01	62/8297	0.481064	0.887144	102182240	HSPA8	chx:102182240	1
chx04921	Oxytocin signaling pathway	1987-02-01	154/8297	0.482707	0.887144	100860883/102170394	ACTG1/MYL6	chx:100860883/chx:102170394	2
chx04137	Mitophagy - animal	1987-01-01	66/8297	0.502652	0.887144	102187800	UBB	chx:102187800	1
chx05416	Viral myocarditis	1987-01-01	68/8297	0.513111	0.887144	100860883	ACTG1	chx:100860883	1
chx04924	Renin secretion	1987-01-01	69/8297	0.518258	0.887144	102173295	CTSB	chx:102173295	1
chx04520	Adherens junction	1987-01-01	73/8297	0.538316	0.887144	100860883	ACTG1	chx:100860883	1
chx05412	Arrhythmogenic right ventricular cardiomyopathy (ARVC)	1987-01-01	73/8297	0.538316	0.887144	100860883	ACTG1	chx:100860883	1
chx04217	Necroptosis	1987-02-01	171/8297	0.538788	0.887144	100860752/102178813	FTH1/LOC102178813	chx:100860752/chx:102178813	2
chx05164	Influenza A	1987-02-01	173/8297	0.545111	0.887144	100860883/102182240	ACTG1/HSPA8	chx:100860883/chx:102182240	2
chx03320	PPAR signaling pathway	1987-01-01	78/8297	0.562231	0.887144	102180141	APOA1	chx:102180141	1
chx04260	Cardiac muscle contraction	1987-01-01	79/8297	0.566865	0.887144	102188434	LOC102188434	chx:102188434	1
chx05100	Bacterial invasion of epithelial cells	1987-01-01	80/8297	0.57145	0.887144	100860883	ACTG1	chx:100860883	1
chx01521	EGFR tyrosine kinase inhibitor resistance	1987-01-01	82/8297	0.580478	0.887144	102184058	RPS6	chx:102184058	1
chx05410	Hypertrophic cardiomyopathy (HCM)	1987-01-01	82/8297	0.580478	0.887144	100860883	ACTG1	chx:100860883	1
chx03008	Ribosome biogenesis in eukaryotes	1987-01-01	83/8297	0.58492	0.887144	102181320	REXO2	chx:102181320	1
chx05132	Salmonella infection	1987-01-01	87/8297	0.602232	0.887144	100860883	ACTG1	chx:100860883	1
chx05414	Dilated cardiomyopathy (DCM)	1987-01-01	87/8297	0.602232	0.887144	100860883	ACTG1	chx:100860883	1
chx05323	Rheumatoid arthritis	1987-01-01	89/8297	0.610618	0.887144	102185465	CTSL	chx:102185465	1
chx04610	Complement and coagulation cascades	1987-01-01	91/8297	0.618829	0.887144	102182127	LOC102182127	chx:102182127	1
chx05169	Epstein-Barr virus infection	1987-02-01	199/8297	0.621824	0.887144	102182240/108633906	HSPA8/HSPB1	chx:102182240/chx:108633906	2
chx05016	Huntington's disease	1987-02-01	200/8297	0.62457	0.887144	102178813/102188434	LOC102178813/LOC102188434	chx:102178813/chx:102188434	2
chx04915	Estrogen signaling pathway	1987-01-01	98/8297	0.646243	0.887144	102182240	HSPA8	chx:102182240	1
chx04970	Salivary secretion	1987-01-01	98/8297	0.646243	0.887144	102184534	LOC102184534	chx:102184534	1
chx04066	HIF-1 signaling pathway	1987-01-01	101/8297	0.657386	0.887144	102184058	RPS6	chx:102184058	1
chx04810	Regulation of actin cytoskeleton	1987-02-01	215/8297	0.663943	0.887144	100860883/102467078	ACTG1/TMSB4X	chx:100860883/chx:102467078	2
chx05142	Chagas disease (American trypanosomiasis)	1987-01-01	111/8297	0.692084	0.887144	102185733	CALR	chx:102185733	1
chx05145	Toxoplasmosis	1987-01-01	112/8297	0.695356	0.887144	102182240	HSPA8	chx:102182240	1
chx04919	Thyroid hormone signaling pathway	1987-01-01	117/8297	0.71121	0.887144	100860883	ACTG1	chx:100860883	1
chx04270	Vascular smooth muscle contraction	1987-01-01	128/8297	0.743274	0.887144	102170394	MYL6	chx:102170394	1
chx04151	PI3K-Akt signaling pathway	1987-03-01	374/8297	0.758444	0.887144	102184058/102171079/102171347	RPS6/COL4A1/COL4A2	chx:102184058/chx:102171079/chx:102171347	3
chx05160	Hepatitis C	1987-01-01	134/8297	0.759253	0.887144	102170379	CLDN4	chx:102170379	1
chx04144	Endocytosis	1987-02-01	261/8297	0.764443	0.887144	102187800/102182240	UBB/HSPA8	chx:102187800/chx:102182240	2
chx03040	Spliceosome	1987-01-01	137/8297	0.76687	0.887144	102182240	HSPA8	chx:102182240	1
chx00190	Oxidative phosphorylation	1987-01-01	138/8297	0.769356	0.887144	102188434	LOC102188434	chx:102188434	1
chx04371	Apelin signaling pathway	1987-01-01	138/8297	0.769356	0.887144	102184058	RPS6	chx:102184058	1
chx04611	Platelet activation	1987-01-01	139/8297	0.771815	0.887144	100860883	ACTG1	chx:100860883	1
chx05166	HTLV-I infection	1987-02-01	265/8297	0.771836	0.887144	102185733/102178813	CALR/LOC102178813	chx:102185733/chx:102178813	2
chx04910	Insulin signaling pathway	1987-01-01	140/8297	0.774248	0.887144	102184058	RPS6	chx:102184058	1
chx04390	Hippo signaling pathway	1987-01-01	152/8297	0.801523	0.887144	100860883	ACTG1	chx:100860883	1
chx04932	Non-alcoholic fatty liver disease (NAFLD)	1987-01-01	153/8297	0.803643	0.887144	102188434	LOC102188434	chx:102188434	1
chx04150	mTOR signaling pathway	1987-01-01	154/8297	0.805741	0.887144	102184058	RPS6	chx:102184058	1
chx04514	Cell adhesion molecules (CAMs)	1987-01-01	154/8297	0.805741	0.887144	102170379	CLDN4	chx:102170379	1
chx04010	MAPK signaling pathway	1987-02-01	296/8297	0.822632	0.887144	102182240/108633906	HSPA8/HSPB1	chx:102182240/chx:108633906	2
chx04218	Cellular senescence	1987-01-01	163/8297	0.82365	0.887144	102178813	LOC102178813	chx:102178813	1
chx04022	cGMP-PKG signaling pathway	1987-01-01	167/8297	0.831076	0.887144	102178813	LOC102178813	chx:102178813	1
chx04621	NOD-like receptor signaling pathway	1987-01-01	168/8297	0.832883	0.887144	102173295	CTSB	chx:102173295	1
chx03013	RNA transport	1987-01-01	171/8297	0.838193	0.887144	100860780	EEF1A1	chx:100860780	1
chx05010	Alzheimer's disease	1987-01-01	174/8297	0.843335	0.887144	102188434	LOC102188434	chx:102188434	1
chx05225	Hepatocellular carcinoma	1987-01-01	174/8297	0.843335	0.887144	100860883	ACTG1	chx:100860883	1
chx04020	Calcium signaling pathway	1987-01-01	191/8297	0.869565	0.894912	102178813	LOC102178813	chx:102178813	1
chx05167	Kaposi's sarcoma-associated herpesvirus infection	1987-01-01	200/8297	0.881643	0.894912	102187800	UBB	chx:102187800	1
chx05165	Human papillomavirus infection	1987-02-01	350/8297	0.887616	0.894912	102171079/102171347	COL4A1/COL4A2	chx:102171079/chx:102171347	2
chx04015	Rap1 signaling pathway	1987-01-01	211/8297	0.894912	0.894912	100860883	ACTG1	chx:100860883	1

## Sheet: GO
Category	GOID	Description	GeneRatio	BgRatio	pvalue	padj	geneID	geneName	Count
BP	GO:0006412	translation	41/50	412/8457	3.71373e-46	7.66503e-45	102183339/100860776/102187044/102170171/102184651/102177159/102186009/102180765/100860783/102190789/102171233/102175991/102187139/102175427/102187639/102184058/102178494/102172713/102189602/102186381/102189887/100861065/108633181/102184509/102190330/102190901/108638634/102179042/102190192/102178653/102170453/102173919/100860777/102175432/102189283/102190162/100861018/102176639/102172191/102181569…	RPL35/RPS2/RPL31/RPL13A/RPS16/RPS15/RPS14/RPS7/RPS18/RPL4/RPL18A/RPS17/RPS27A/LOC102175427/RPL10/RPS6/RPL14/RPS23/RPL8/LOC102186381/RPS3/RPS15A/RPL23/RPL3/RPL12/RPL6/RPL32/RPL19/RPL5/RPL13/RPS11/RPS26/RPL21/RPS19/FAU/RPL23A/LOC100861018/RPL26/RPL27/EEF1G/RPL35A	41
BP	GO:0043043	peptide biosynthetic process	41/50	414/8457	4.56626e-46	7.66503e-45	102183339/100860776/102187044/102170171/102184651/102177159/102186009/102180765/100860783/102190789/102171233/102175991/102187139/102175427/102187639/102184058/102178494/102172713/102189602/102186381/102189887/100861065/108633181/102184509/102190330/102190901/108638634/102179042/102190192/102178653/102170453/102173919/100860777/102175432/102189283/102190162/100861018/102176639/102172191/102181569…	RPL35/RPS2/RPL31/RPL13A/RPS16/RPS15/RPS14/RPS7/RPS18/RPL4/RPL18A/RPS17/RPS27A/LOC102175427/RPL10/RPS6/RPL14/RPS23/RPL8/LOC102186381/RPS3/RPS15A/RPL23/RPL3/RPL12/RPL6/RPL32/RPL19/RPL5/RPL13/RPS11/RPS26/RPL21/RPS19/FAU/RPL23A/LOC100861018/RPL26/RPL27/EEF1G/RPL35A	41
BP	GO:0043604	amide biosynthetic process	41/50	416/8457	5.60856e-46	7.66503e-45	102183339/100860776/102187044/102170171/102184651/102177159/102186009/102180765/100860783/102190789/102171233/102175991/102187139/102175427/102187639/102184058/102178494/102172713/102189602/102186381/102189887/100861065/108633181/102184509/102190330/102190901/108638634/102179042/102190192/102178653/102170453/102173919/100860777/102175432/102189283/102190162/100861018/102176639/102172191/102181569…	RPL35/RPS2/RPL31/RPL13A/RPS16/RPS15/RPS14/RPS7/RPS18/RPL4/RPL18A/RPS17/RPS27A/LOC102175427/RPL10/RPS6/RPL14/RPS23/RPL8/LOC102186381/RPS3/RPS15A/RPL23/RPL3/RPL12/RPL6/RPL32/RPL19/RPL5/RPL13/RPS11/RPS26/RPL21/RPS19/FAU/RPL23A/LOC100861018/RPL26/RPL27/EEF1G/RPL35A	41
BP	GO:0006518	peptide metabolic process	41/50	422/8457	1.03278e-45	1.0586e-44	102183339/100860776/102187044/102170171/102184651/102177159/102186009/102180765/100860783/102190789/102171233/102175991/102187139/102175427/102187639/102184058/102178494/102172713/102189602/102186381/102189887/100861065/108633181/102184509/102190330/102190901/108638634/102179042/102190192/102178653/102170453/102173919/100860777/102175432/102189283/102190162/100861018/102176639/102172191/102181569…	RPL35/RPS2/RPL31/RPL13A/RPS16/RPS15/RPS14/RPS7/RPS18/RPL4/RPL18A/RPS17/RPS27A/LOC102175427/RPL10/RPS6/RPL14/RPS23/RPL8/LOC102186381/RPS3/RPS15A/RPL23/RPL3/RPL12/RPL6/RPL32/RPL19/RPL5/RPL13/RPS11/RPS26/RPL21/RPS19/FAU/RPL23A/LOC100861018/RPL26/RPL27/EEF1G/RPL35A	41
BP	GO:0043603	cellular amide metabolic process	41/50	430/8457	2.29815e-45	1.88448e-44	102183339/100860776/102187044/102170171/102184651/102177159/102186009/102180765/100860783/102190789/102171233/102175991/102187139/102175427/102187639/102184058/102178494/102172713/102189602/102186381/102189887/100861065/108633181/102184509/102190330/102190901/108638634/102179042/102190192/102178653/102170453/102173919/100860777/102175432/102189283/102190162/100861018/102176639/102172191/102181569…	RPL35/RPS2/RPL31/RPL13A/RPS16/RPS15/RPS14/RPS7/RPS18/RPL4/RPL18A/RPS17/RPS27A/LOC102175427/RPL10/RPS6/RPL14/RPS23/RPL8/LOC102186381/RPS3/RPS15A/RPL23/RPL3/RPL12/RPL6/RPL32/RPL19/RPL5/RPL13/RPS11/RPS26/RPL21/RPS19/FAU/RPL23A/LOC100861018/RPL26/RPL27/EEF1G/RPL35A	41
BP	GO:1901566	organonitrogen compound biosynthetic process	41/50	497/8457	1.06288e-42	7.26299e-42	102183339/100860776/102187044/102170171/102184651/102177159/102186009/102180765/100860783/102190789/102171233/102175991/102187139/102175427/102187639/102184058/102178494/102172713/102189602/102186381/102189887/100861065/108633181/102184509/102190330/102190901/108638634/102179042/102190192/102178653/102170453/102173919/100860777/102175432/102189283/102190162/100861018/102176639/102172191/102181569…	RPL35/RPS2/RPL31/RPL13A/RPS16/RPS15/RPS14/RPS7/RPS18/RPL4/RPL18A/RPS17/RPS27A/LOC102175427/RPL10/RPS6/RPL14/RPS23/RPL8/LOC102186381/RPS3/RPS15A/RPL23/RPL3/RPL12/RPL6/RPL32/RPL19/RPL5/RPL13/RPS11/RPS26/RPL21/RPS19/FAU/RPL23A/LOC100861018/RPL26/RPL27/EEF1G/RPL35A	41
BP	GO:0006414	translational elongation	1950-01-01	8457-10-01	0.057604	0.26769	102181569	EEF1G	1
BP	GO:0006457	protein folding	1950-02-01	68/8457	0.0609617	0.26769	102185733/102169391	CALR/PPIB	2
BP	GO:0019725	cellular homeostasis	1950-02-01	74/8457	0.0707003	0.26769	100860752/102169902	FTH1/P4HB	2
BP	GO:0042592	homeostatic process	1950-02-01	79/8457	0.0791776	0.26769	100860752/102169902	FTH1/P4HB	2
BP	GO:0006879	cellular iron ion homeostasis	1950-01-01	25/8457	0.137963	0.26769	100860752	FTH1	1
BP	GO:0046916	cellular transition metal ion homeostasis	1950-01-01	25/8457	0.137963	0.26769	100860752	FTH1	1
BP	GO:0055072	iron ion homeostasis	1950-01-01	25/8457	0.137963	0.26769	100860752	FTH1	1
BP	GO:0055076	transition metal ion homeostasis	1950-01-01	26/8457	0.143074	0.26769	100860752	FTH1	1
BP	GO:0000413	protein peptidyl-prolyl isomerization	1950-01-01	28/8457	0.153209	0.26769	102169391	PPIB	1
BP	GO:0018208	peptidyl-proline modification	1950-01-01	28/8457	0.153209	0.26769	102169391	PPIB	1
BP	GO:0006873	cellular ion homeostasis	1950-01-01	29/8457	0.158232	0.26769	100860752	FTH1	1
BP	GO:0006875	cellular metal ion homeostasis	1950-01-01	29/8457	0.158232	0.26769	100860752	FTH1	1
BP	GO:0030003	cellular cation homeostasis	1950-01-01	29/8457	0.158232	0.26769	100860752	FTH1	1
BP	GO:0065008	regulation of biological quality	1950-02-01	121/8457	0.160128	0.26769	100860752/102169902	FTH1/P4HB	2
BP	GO:0050801	ion homeostasis	1950-01-01	30/8457	0.163226	0.26769	100860752	FTH1	1
BP	GO:0055065	metal ion homeostasis	1950-01-01	30/8457	0.163226	0.26769	100860752	FTH1	1
BP	GO:0055080	cation homeostasis	1950-01-01	30/8457	0.163226	0.26769	100860752	FTH1	1
BP	GO:0055082	cellular chemical homeostasis	1950-01-01	30/8457	0.163226	0.26769	100860752	FTH1	1
BP	GO:0098771	inorganic ion homeostasis	1950-01-01	30/8457	0.163226	0.26769	100860752	FTH1	1
BP	GO:0048878	chemical homeostasis	1950-01-01	32/8457	0.173127	0.273007	100860752	FTH1	1
BP	GO:0042254	ribosome biogenesis	1950-01-01	35/8457	0.187763	0.285121	102171363	RPLP0	1
BP	GO:0042157	lipoprotein metabolic process	1950-01-01	40/8457	0.211594	0.305772	102180141	APOA1	1
BP	GO:0022613	ribonucleoprotein complex biogenesis	1950-01-01	41/8457	0.216278	0.305772	102171363	RPLP0	1
BP	GO:0045454	cell redox homeostasis	1950-01-01	44/8457	0.230165	0.314559	102169902	P4HB	1
BP	GO:0006869	lipid transport	1950-01-01	50/8457	0.25722	0.330521	102180141	APOA1	1
BP	GO:0010876	lipid localization	1950-01-01	52/8457	0.266029	0.330521	102180141	APOA1	1
BP	GO:0018193	peptidyl-amino acid modification	1950-01-01	52/8457	0.266029	0.330521	102169391	PPIB	1
BP	GO:0007155	cell adhesion	1950-01-01	136/8457	0.556466	0.65186	102174703	COL18A1	1
BP	GO:0022610	biological adhesion	1950-01-01	136/8457	0.556466	0.65186	102174703	COL18A1	1
BP	GO:0033036	macromolecule localization	1950-01-01	190/8457	0.680016	0.774462	102180141	APOA1	1
BP	GO:0071702	organic substance transport	1950-01-01	247/8457	0.773827	0.814778	102180141	APOA1	1
BP	GO:0044765	single-organism transport	1950-01-01	248/8457	0.775204	0.814778	102180141	APOA1	1
BP	GO:1902578	single-organism localization	1950-01-01	254/8457	0.783298	0.814778	102180141	APOA1	1
BP	GO:0044085	cellular component biogenesis	1950-01-01	263/8457	0.794905	0.814778	102171363	RPLP0	1
BP	GO:0071840	cellular component organization or biogenesis	1950-01-01	437/8457	0.930103	0.930103	102171363	RPLP0	1
CC	GO:0005840	ribosome	40/48	341/5898	8.00522e-43	7.20469e-42	102183339/100860776/102187044/102170171/102184651/102177159/102186009/102180765/100860783/102190789/102171233/102175991/102187139/102175427/102187639/102184058/102178494/102172713/102189602/102186381/102189887/100861065/108633181/102184509/102190330/102190901/108638634/102179042/102190192/102178653/102170453/102173919/100860777/102175432/102189283/102190162/100861018/102176639/102172191/108633203	RPL35/RPS2/RPL31/RPL13A/RPS16/RPS15/RPS14/RPS7/RPS18/RPL4/RPL18A/RPS17/RPS27A/LOC102175427/RPL10/RPS6/RPL14/RPS23/RPL8/LOC102186381/RPS3/RPS15A/RPL23/RPL3/RPL12/RPL6/RPL32/RPL19/RPL5/RPL13/RPS11/RPS26/RPL21/RPS19/FAU/RPL23A/LOC100861018/RPL26/RPL27/RPL35A	40
CC	GO:0030529	intracellular ribonucleoprotein complex	40/48	367/5898	1.73805e-41	5.21415e-41	102183339/100860776/102187044/102170171/102184651/102177159/102186009/102180765/100860783/102190789/102171233/102175991/102187139/102175427/102187639/102184058/102178494/102172713/102189602/102186381/102189887/100861065/108633181/102184509/102190330/102190901/108638634/102179042/102190192/102178653/102170453/102173919/100860777/102175432/102189283/102190162/100861018/102176639/102172191/108633203	RPL35/RPS2/RPL31/RPL13A/RPS16/RPS15/RPS14/RPS7/RPS18/RPL4/RPL18A/RPS17/RPS27A/LOC102175427/RPL10/RPS6/RPL14/RPS23/RPL8/LOC102186381/RPS3/RPS15A/RPL23/RPL3/RPL12/RPL6/RPL32/RPL19/RPL5/RPL13/RPS11/RPS26/RPL21/RPS19/FAU/RPL23A/LOC100861018/RPL26/RPL27/RPL35A	40
CC	GO:1990904	ribonucleoprotein complex	40/48	367/5898	1.73805e-41	5.21415e-41	102183339/100860776/102187044/102170171/102184651/102177159/102186009/102180765/100860783/102190789/102171233/102175991/102187139/102175427/102187639/102184058/102178494/102172713/102189602/102186381/102189887/100861065/108633181/102184509/102190330/102190901/108638634/102179042/102190192/102178653/102170453/102173919/100860777/102175432/102189283/102190162/100861018/102176639/102172191/108633203	RPL35/RPS2/RPL31/RPL13A/RPS16/RPS15/RPS14/RPS7/RPS18/RPL4/RPL18A/RPS17/RPS27A/LOC102175427/RPL10/RPS6/RPL14/RPS23/RPL8/LOC102186381/RPS3/RPS15A/RPL23/RPL3/RPL12/RPL6/RPL32/RPL19/RPL5/RPL13/RPS11/RPS26/RPL21/RPS19/FAU/RPL23A/LOC100861018/RPL26/RPL27/RPL35A	40
CC	GO:0031012	extracellular matrix	1948-01-01	38/5898	0.267656	0.602226	102174703	COL18A1	1
CC	GO:0005783	endoplasmic reticulum	1948-01-01	50/5898	0.336546	0.605783	102185733	CALR	1
CC	GO:0044421	extracellular region part	1948-01-01	82/5898	0.49071	0.736066	102174703	COL18A1	1
CC	GO:0012505	endomembrane system	1948-01-01	114/5898	0.609624	0.783803	102185733	CALR	1
CC	GO:0043234	protein complex	1948-02-01	408/5898	0.854787	0.864257	102171079/102171347	COL4A1/COL4A2	2
CC	GO:0005576	extracellular region	1948-02-01	418/5898	0.864257	0.864257	102180141/102174703	APOA1/COL18A1	2
MF	GO:0003735	structural constituent of ribosome	40/62	339/12777	1.78172e-48	8.55226e-47	102183339/100860776/102187044/102170171/102184651/102177159/102186009/102180765/100860783/102190789/102171233/102175991/102187139/102175427/102187639/102184058/102178494/102172713/102189602/102186381/102189887/100861065/108633181/102184509/102190330/102190901/108638634/102179042/102190192/102178653/102170453/102173919/100860777/102175432/102189283/102190162/100861018/102176639/102172191/108633203	RPL35/RPS2/RPL31/RPL13A/RPS16/RPS15/RPS14/RPS7/RPS18/RPL4/RPL18A/RPS17/RPS27A/LOC102175427/RPL10/RPS6/RPL14/RPS23/RPL8/LOC102186381/RPS3/RPS15A/RPL23/RPL3/RPL12/RPL6/RPL32/RPL19/RPL5/RPL13/RPS11/RPS26/RPL21/RPS19/FAU/RPL23A/LOC100861018/RPL26/RPL27/RPL35A	40
MF	GO:0003723	RNA binding	1962-06-01	246/12777	0.0011963	0.0287113	100860776/100860783/102189887/102185447/102190192/102181569	RPS2/RPS18/RPS3/RPS4X/RPL5/EEF1G	6
MF	GO:0005201	extracellular matrix structural constituent	1962-02-01	18/12777	0.00337173	0.0337219	102171079/102171347	COL4A1/COL4A2	2
MF	GO:0004866	endopeptidase inhibitor activity	1962-03-01	63/12777	0.0035127	0.0337219	102177175/102184534/102188515	LOC102177175/LOC102184534/LOC102188515	3
MF	GO:0061135	endopeptidase regulator activity	1962-03-01	63/12777	0.0035127	0.0337219	102177175/102184534/102188515	LOC102177175/LOC102184534/LOC102188515	3
MF	GO:0030414	peptidase inhibitor activity	1962-03-01	74/12777	0.00552179	0.0378637	102177175/102184534/102188515	LOC102177175/LOC102184534/LOC102188515	3
MF	GO:0061134	peptidase regulator activity	1962-03-01	74/12777	0.00552179	0.0378637	102177175/102184534/102188515	LOC102177175/LOC102184534/LOC102188515	3
MF	GO:0004867	serine-type endopeptidase inhibitor activity	1962-02-01	30/12777	0.00923477	0.0554086	102177175/102188515	LOC102177175/LOC102188515	2
MF	GO:0004857	enzyme inhibitor activity	1962-03-01	94/12777	0.0106632	0.0568702	102177175/102184534/102188515	LOC102177175/LOC102184534/LOC102188515	3
MF	GO:0030234	enzyme regulator activity	1962-03-01	168/12777	0.0480551	0.230665	102177175/102184534/102188515	LOC102177175/LOC102184534/LOC102188515	3
MF	GO:0005544	calcium-dependent phospholipid binding	1962-01-01	13/12777	0.0613057	0.25995	102176424	ANXA2	1
MF	GO:0004869	cysteine-type endopeptidase inhibitor activity	1962-01-01	15/12777	0.0704032	0.25995	102184534	LOC102184534	1
MF	GO:0008097	5S rRNA binding	1962-01-01	15/12777	0.0704032	0.25995	102190192	RPL5	1
MF	GO:0004129	cytochrome-c oxidase activity	1962-01-01	21/12777	0.0971782	0.291535	102188434	LOC102188434	1
MF	GO:0016675	oxidoreductase activity, acting on a heme group of donors	1962-01-01	21/12777	0.0971782	0.291535	102188434	LOC102188434	1
MF	GO:0016676	oxidoreductase activity, acting on a heme group of donors, oxygen as acceptor	1962-01-01	21/12777	0.0971782	0.291535	102188434	LOC102188434	1
MF	GO:0015002	heme-copper terminal oxidase activity	1962-01-01	24/12777	0.11028	0.300937	102188434	LOC102188434	1
MF	GO:0008199	ferric iron binding	1962-01-01	26/12777	0.11891	0.300937	100860752	FTH1	1
MF	GO:0003755	peptidyl-prolyl cis-trans isomerase activity	1962-01-01	28/12777	0.127458	0.300937	102169391	PPIB	1
MF	GO:0016859	cis-trans isomerase activity	1962-01-01	28/12777	0.127458	0.300937	102169391	PPIB	1
MF	GO:0008289	lipid binding	1962-02-01	136/12777	0.141085	0.300937	102180141/102176424	APOA1/ANXA2	2
MF	GO:0008234	cysteine-type peptidase activity	1962-02-01	137/12777	0.142748	0.300937	102173295/102185465	CTSB/CTSL	2
MF	GO:0098772	molecular function regulator	1962-03-01	278/12777	0.152212	0.300937	102177175/102184534/102188515	LOC102177175/LOC102184534/LOC102188515	3
MF	GO:0051082	unfolded protein binding	1962-01-01	34/12777	0.152615	0.300937	102185733	CALR	1
MF	GO:0019843	rRNA binding	1962-01-01	35/12777	0.156738	0.300937	102190192	RPL5	1
MF	GO:0008135	translation factor activity, RNA binding	1962-01-01	38/12777	0.168988	0.311979	102181569	EEF1G	1
MF	GO:0005509	calcium ion binding	1962-03-01	334/12777	0.22042	0.391857	102185733/102176424/102170394	CALR/ANXA2/MYL6	3
MF	GO:0009055	electron carrier activity	1962-01-01	58/12777	0.2463	0.422229	102188434	LOC102188434	1
MF	GO:0030246	carbohydrate binding	1962-01-01	62/12777	0.260891	0.431819	102177782	LGALS1	1
MF	GO:0005543	phospholipid binding	1962-01-01	66/12777	0.275203	0.437043	102176424	ANXA2	1
MF	GO:0015078	hydrogen ion transmembrane transporter activity	1962-01-01	68/12777	0.282257	0.437043	102188434	LOC102188434	1
MF	GO:0016853	isomerase activity	1962-01-01	75/12777	0.306417	0.459625	102169391	PPIB	1
MF	GO:0005506	iron ion binding	1962-01-01	138/12777	0.490795	0.706891	100860752	FTH1	1
MF	GO:0015077	monovalent inorganic cation transmembrane transporter activity	1962-01-01	142/12777	0.500714	0.706891	102188434	LOC102188434	1
MF	GO:0022890	inorganic cation transmembrane transporter activity	1962-01-01	178/12777	0.581848	0.797963	102188434	LOC102188434	1
MF	GO:0008324	cation transmembrane transporter activity	1962-01-01	209/12777	0.641211	0.854948	102188434	LOC102188434	1
MF	GO:0003924	GTPase activity	1962-01-01	248/12777	0.704233	0.893845	100860780	EEF1A1	1
MF	GO:0001883	purine nucleoside binding	1962-01-01	331/12777	0.804322	0.893845	100860780	EEF1A1	1
MF	GO:0005525	GTP binding	1962-01-01	331/12777	0.804322	0.893845	100860780	EEF1A1	1
MF	GO:0032549	ribonucleoside binding	1962-01-01	331/12777	0.804322	0.893845	100860780	EEF1A1	1
MF	GO:0032550	purine ribonucleoside binding	1962-01-01	331/12777	0.804322	0.893845	100860780	EEF1A1	1
MF	GO:0032561	guanyl ribonucleotide binding	1962-01-01	331/12777	0.804322	0.893845	100860780	EEF1A1	1
MF	GO:0001882	nucleoside binding	1962-01-01	332/12777	0.805297	0.893845	100860780	EEF1A1	1
MF	GO:0019001	guanyl nucleotide binding	1962-01-01	347/12777	0.819358	0.893845	100860780	EEF1A1	1
MF	GO:0015075	ion transmembrane transporter activity	1962-01-01	448/12777	0.891209	0.916343	102188434	LOC102188434	1
MF	GO:0022891	substrate-specific transmembrane transporter activity	1962-01-01	456/12777	0.895511	0.916343	102188434	LOC102188434	1
MF	GO:0022892	substrate-specific transporter activity	1962-01-01	479/12777	0.906967	0.916343	102188434	LOC102188434	1
MF	GO:0017111	nucleoside-triphosphatase activity	1962-01-01	500/12777	0.916343	0.916343	100860780	EEF1A1	1
