# Supplementary material for: Screening Candidate Genes Regulating Placental Development from Trophoblast Transcriptome at Early Pregnancy in Dazu Black Goats (Capra hircus)
Source: Animals (Basel). 2021 Jul 19;11(7):2132. doi: 10.3390/ani11072132 (PMC8300351; doi:10.3390/ani11072132)
Supplement: Supplementary file 1 [file animals-11-02132-s001.zip › Trophoblast in goat Supplementary files/Supplementary file3.xlsx]

## Sheet: diff sta
compare	all	up	down	threshold
D20vsD25	2744	976	1768	DESeq2 Padj<0.05 |log2FoldChange|>0.0
D25vsD30	210	86	124	DESeq2 Padj<0.05 |log2FoldChange|>0.0
D20vsD30	3715	1343	2372	DESeq2 Padj<0.05 |log2FoldChange|>0.0

## Sheet: up-regualted
D30vsD25	D30vsD20	D25vsD20
102186825	102171082	100860805
102168846	102185378	102189585
102173184	102178758	102179601
102190715	108633873	102185378
102189051	106502362	106502362
102178225	102174054	102168365
102184405	100861223	102173367
102178465	106502775	108638502
102179773	102169304	102175290
102185195	102172076	102177576
102182079	102181319	102171378
108636392	102181928	novel.426
102178171	100860805	102169734
102191408	102172126	102184888
106502362	102189988	102188151
102179270	102185338	102169722
102183759	102179808	102175526
102173012	102174495	102187620
102180805	102185334	102170958
102174882	102178225	102185569
102179598	102171152	102190537
102188710	102169734	102191280
102178964	102176511	102186824
102176431	102177170	102189516
102177264	102187495	102168996
102175100	102176017	102190794
102172244	102176710	102186704
102169219	102172499	102176507
102180161	102172948	102171151
108638274	102174015	102180161
102188298	102182670	102172679
102190050	106503196	102181951
102169702	102189892	102175544
102179881	102174670	102187257
novel.227	102186663	102181198
102169745	102190104	102174051
102186501	102169732	102176101
102170914	102185833	102186338
102188693	102169219	102183039
102191768	102185676	102181218
102183205	102178242	102185866
102190844	106502383	102171619
102173533	102172305	102174719
102188011	102175385	102179756
102172126	102180161	102175388
102190854	102191072	102171973
102186531	102187536	102188059
102181319	102186112	102173718
102175692	102183014	102172380
novel.180	102188059	102188070
102181119	102175882	102180292
108637186	100861147	102172340
102169730	102179601	102176562
102187231	102184350	102178089
102188383	102171074	102176825
106503435	102189905	102184725
102177995	102191643	102177796
102171103	102168846	102187928
102185477	102179086	102183325
102190067	102182914	102179551
102183754	102170435	102173139
102187945	102177602	102173271
102169734	102168503	106502152
102185340	102184092	102169557
102187127	102186831	102189452
102169414	102171771	102182085
102187163	102187078	100861300
102178355	102170413	100860807
102180490	102179812	102190652
102170803	102181119	102177196
102186243	102182911	108635517
102177245	102190430	102190430
102177874	102168371	102168934
102178668	102179773	102190929
102175889	102186824	106502767
102188539	102183019	102169692
102186372	102175894	100860919
102176710	102180435	102171150
102180604	102174346	102174425
102183843	102171151	102186831
102185926	102185569	108636038
102190011	102170033	102179519
102186118	102172247	106502050
102170638	102168242	102176415
102187460	102191756	102171572
102181276	102178191	102191579
100860805	102173852	108636851
102175723	102181218	102171074
102170413	102174895	102189417
102189713	102183754	100860925
102176466	102179519	102169465
102188018	108636038	106503435
102189077	102184228	102183014
102174138	102168959	102174495
102189635	102170150	102177895
102187151	102172976	106502775
102179675	102190715	102191519
102187000	108634709	102169919
102169018	102191708	106503668
102171074	102172035	102188266
102183173	102187050	102176126
102183203	100860795	100860795
102185378	102187542	102181219
102169599	102174163	102170413
102169911	108633874	102186270
102183082	102168994	102180550
102178138	102190939	102181283
102168381	102171973	novel.282
102178293	106502912	102181773
108637974	102187002	102181646
102171043	106503952	102168656
108633307	102180422	102168371
novel.171	102175186	102178345
102181314	102171986	102188225
novel.371	102188615	102189905
102169781	102186081	100861357
102169739	102172795	102186144
102178678	100860772	108637286
102174527	102182314	102183936
102187367	102170334	102171993
102171614	102177576	100861223
102168726	102181065	102189892
102176935	106503535	102182472
102173099	102172380	102173220
	102189288	102170606
	102171150	102177991
	102189797	102186663
	102176825	102172795
	102177648	102173105
	108635517	102171922
	102183205	102188489
	108638100	102169100
	102180127	102179350
	102182085	102187289
	102180805	102168551
	novel.278	100861261
	102177198	102171043
	102171762	102168948
	102183304	102189413
	108638604	102187186
	102179673	102168453
	102191125	102183756
	102175045	102183304
	102180281	102188610
	102180970	100860749
	102173651	102177471
	100861303	102179403
	106503668	102172948
	102170738	102180435
	106501718	102187495
	102190537	102181017
	102186270	102173852
	102168261	102172067
	102178885	102191653
	102180223	102178845
	100860807	108633873
	102188151	102186063
	102189826	102177975
	106501762	102181404
	102181558	108637954
	102188120	102179086
	100861292	102188806
	102168680	106503332
	102170404	102174577
	102172033	102180863
	102177402	102174753
	102184888	102172198
	102173105	102183392
	102187753	102184350
	102175215	100860826
	102172638	102178513
	102175692	102170636
	106503375	102189288
	102184850	102171788
	102178383	108637185
	102174536	102173884
	102169549	102179872
	102170370	102180614
	102171215	novel.118
	106502050	102182710
	102171387	102179745
	102187548	106502734
	102171788	102172000
	102190143	102170435
	102180584	102175882
	102187620	102182555
	novel.75	102169235
	102174527	102177648
	102181404	100861287
	102183462	102183019
	102180292	102190104
	102184914	100861397
	102172997	102176582
	102185025	102175889
	102188010	102191205
	102179217	106502632
	102185234	106503293
	102174596	102176516
	102181046	102182192
	102171043	102180223
	102172265	102186975
	102184501	102186081
	102183039	102171771
	102179200	102168341
	102185939	102187542
	102168274	102177167
	102170875	102189202
	102169303	102170150
	102168656	novel.440
	102168467	102190143
	102179268	102174064
	102179403	102168739
	102169911	102171152
	102175526	102179366
	102185119	102177493
	102175711	102177320
	102173184	102172305
	102188403	102177594
	102184754	102177440
	novel.282	102180127
	102176058	102181280
	102183978	102181463
	102173984	102185833
	102174469	102181242
	102181689	102170724
	102186345	102187548
	102176429	102169195
	102186328	102184501
	102185961	102180584
	102182472	102182857
	102181242	102169965
	102168295	102183943
	102177493	106503196
	102186825	102168298
	106502750	102181065
	102181324	102184282
	102168859	102169304
	102185781	102172694
	102168365	102181689
	102174371	102175894
	102180791	102187371
	102188510	102174054
	102182079	102169737
	novel.268	102174216
	102178573	102182129
	102178279	102174144
	102183759	102174822
	102190860	102176048
	102177225	102181402
	102189202	102182997
	108638633	102185761
	102190608	102174015
	102178171	102173745
	102173858	102188531
	102177089	102189600
	102190794	108634709
	102173012	100861247
	102187231	102183205
	102177413	102184754
	102173344	102177070
	102175290	102189790
	102185474	102189170
	102181317	102190273
	102183323	102177806
	102175177	102176017
	102182552	102168467
	102186252	102179624
	102190844	102178242
	102172848	102179120
	102188479	102174670
	102187879	102181681
	102177995	102188621
	100860826	102174536
	102181648	102190310
	102178112	102169258
	102174913	102172035
	102189452	102188072
	102189516	102180712
	102174766	106502912
	106503435	102188814
	102189897	102178798
	102184725	102187078
	102179877	102186539
	108638310	102189931
	novel.137	novel.270
	102171922	102172076
	102190908	102173953
	102189585	102188884
	102183756	102178112
	102175889	102176712
	102175042	102190741
	102180323	108633889
	102173745	102184074
	102187708	102172265
	102173533	102176830
	102181582	102184914
	102174822	102180787
	102188225	102184600
	102184600	102191708
	102190050	102169939
	102179313	102169054
	102178537	108634026
	102182055	102174074
	102188730	102181521
	102177796	102190843
	102183943	102182393
	102172679	102189457
	100861261	102185659
	102189418	102175385
	102172910	102169475
	102175768	102189826
	102178513	106503716
	102182192	102185401
	108633278	108636043
	102169456	102171196
	102182714	102184390
	102170816	102181119
	102168453	102168959
	102189703	102177089
	102183286	novel.137
	novel.102	102188339
	102181162	102191072
	102175404	102170033
	102174888	102189937
	108633889	102188204
	102180100	102189289
	102185469	102168872
	102174655	102168730
	102182827	102185334
	102173367	102175768
	102177749	106503375
	102177833	102179910
	102180865	102168891
	102191579	102185227
	102183004	102189672
	102168940	102184228
	102176401	102177263
	102169475	102168651
	102174060	100861147
	102190733	102184720
	102175151	102186114
	102180972	102174023
	102188558	102176585
	102182710	102190305
	102174144	102186813
	102191129	108638100
	102178962	102172159
	102190741	108634199
	102190929	102174766
	102187395	102185781
	102191205	102177170
	102168551	102168503
	102172524	102170569
	102187656	102188334
	102188678	102188730
	102181552	100861303
	102170488	102186376
	102172637	102182257
	102173366	102168994
	102186114	102173190
	102173953	novel.146
	102186118	102169022
	100861300	102188268
	102171880	102179155
	102185636	102173256
	102187889	102182044
	102176582	102179029
	102187279	102179034
	108638594	102182703
	102183325	102182155
	102181646	102190471
	102177806	102182314
	102173139	102172976
	102171013	102185474
	102169171	102173984
	102180604	102172997
	102179598	102174982
	102183362	102178246
	102180550	102179893
	108635465	102172763
	102175544	102169002
	102179872	102176151
	102191278	102176319
	102183369	102180865
	102187898	102180254
	102174946	102191643
	102179582	102168261
	108637286	102169338
	102187545	102191356
	102173827	102186112
	102187133	102168434
	102177975	102181472
	102170860	102168238
	102171055	102188615
	102182857	102183232
	102191231	102174007
	102181198	102177869
	102180997	102187412
	102173256	102176710
	102168341	102182103
	102191408	102184760
	102179349	102191766
	100860747	102184475
	102178914	104797267
	102177600	102179156
	106503716	106502383
	102179756	102182914
	102178741	106503784
	108636043	102184856
	novel.171	102177833
	102170638	102169568
	102176081	102190298
	102171617	100860766
	100860843	102176683
	102173041	102176401
	102182257	102169303
	102173062	102171630
	novel.440	102179883
	102171741	102181575
	102187274	102172848
	102184554	102188558
	102179715	102182411
	novel.365	108633195
	108637185	102188148
	102188206	102185838
	102184405	102169438
	102179270	102175180
	102177724	102173025
	102178906	102188618
	102173097	102178994
	108638641	102169200
	102172596	102168964
	102184760	102175215
	106502632	102189435
	102181219	novel.88
	102178432	novel.213
	102173007	102172596
	102169692	102168980
	novel.216	108633245
	102186810	102179415
	102173930	102179316
	100860842	102179703
	102178089	108638107
	102187816	102175186
	102181580	102187279
	102184913	102174447
	102174487	novel.261
	102189013	102175752
	102185866	106502275
	novel.359	102169373
	102182518	100861413
	102190164	102175162
	102170310	102171222
	102189077	102182684
	102184074	102172313
	102182928	102185234
	102177895	102189489
	102168872	102187002
	102189002	102173858
	102170606	102169733
	102183843	102176058
	102185915	102177402
	102176223	102182271
	106503766	106502509
	102170337	102179819
	102169235	102189645
	102184738	100860743
	102179703	108633317
	102176683	102184425
	102186338	100750237
	102183364	102176223
	102181106	102189002
	102177243	102168242
	102189281	102180323
	100860792	102185676
	106501940	102191828
	102185227	102187656
	102185639	102174191
	102190471	novel.212
	102188508	102191787
	102178669	102183372
	102190310	102177182
	102182423	102181928
	102176471	102177842
	102181154	102178924
	102178567	102174368
	102190015	102187249
	108636851	102187753
	102177452	100861577
	102176247	102168274
	102174450	102171205
	102180259	106503014
	102184927	102189988
	102185693	102188297
	102191433	108635465
	102168427	102174609
	102178364	102174346
	102180430	102191231
	102169582	102174161
	108633183	102180422
	102170141	102186345
	102174023	102170860
	102178093	102180100
	108638253	102190939
	102175975	102177045
	102187192	102190608
	102175059	102176511
	102186539	102173041
	102172313	102182928
	100861413	102189013
	102173884	102185779
	102177837	108634095
	102168879	102187423
	108633200	102191541
	100861202	102188874
	102174701	102190636
	102168210	102174299
	100861242	102179808
	106502801	102191799
	102188538	102170310
	102189937	108633219
	102183726	102179753
	102182247	102186814
	106502152	102177551
	102176441	102191485
	102185052	102180032
	102191356	102174198
	102191266	102181558
	102179280	102191749
	102180488	102179496
	102169438	108638476
	102172694	102184092
	108637431	102170836
	102189600	102185025
	106503348	106504021
	102182172	100860747
	102186975	100861292
	novel.227	102177753
	102174609	102174888
	102180347	102186307
	100861338	102178885
	102171393	108634355
	100860994	102187274
	102182393	102178741
	novel.118	102191433
	102179753	106503089
	102187367	102179217
	102174500	102181154
	102185330	108636250
	102178408	102190563
	102176358	102181582
	102169417	102186416
	102179624	102175435
	102174216	102187536
	102183011	102173060
	102182614	102183087
	102174778	102168239
	102185717	102182670
	102187249	102191011
	102174109	102168668
	102177263	102171589
	102189798	102184733
	102189457	102182911
	102188583	102188085
	102187928	102181062
	102176638	108633874
	102182155	102185774
	102183895	102179493
	102190273	102188120
	102169650	102180970
	102169465	102189449
	102172864	102171615
	102169870	102180538
	102169238	102169219
	102190843	102185084
	102185430	102179612
	102186564	102191377
	102174064	108636011
	102189790	102188835
	102185084	102170829
	102190272	102177198
	102180558	102191467
	102169557	102181886
	102182605	102181964
	102191085	102188109
	102176516	106503535
	106502767	102173540
	102186447	102190457
	106503735	108634025
	102177245	102177641
	102189465	102176613
	102183568	102169171
	102169258	102174540
	102180800	102186098
	102171180	102171387
	102180538	102181993
	102181463	102169332
	102186704	102181349
	102186531	102172779
	102170333	102173930
	102172944	102177816
	102186063	102189274
	108636392	102178402
	novel.371	106502678
	106503293	102190536
	102174969	102187813
	106501793	102169238
	102178930	102168515
	102189918	102170741
	102172244	102189738
	108633263	102183004
	102188419	102175374
	102175435	102187775
	102172237	102182841
	102174299	102185494
	102169747	102168680
	novel.23	102170962
	102172853	102180694
	102168934	102178364
	102177736	102168988
	102188826	102184554
	108638256	102178299
	102174267	102180204
	102172067	108634292
	100860925	102169072
	100861397	102188292
	102188383	102187889
	102191519	102186564
	102174540	102188798
	108633546	102187770
	102187371	novel.332
	102174102	102175151
	102184081	102188193
	102181951	102170223
	102185779	102188583
	102179339	102188010
	102173895	102173409
	102169756	102170334
	102187322	100861242
	102185061	102187879
	102171991	102178309
	102179350	102181854
	102177961	102187626
	108637954	102179989
	102180396	102172970
	102181283	novel.201
	102191574	102177297
	102169597	106502928
	102168239	102177090
	102183747	102181580
	106503014	108636574
	102171572	102170738
	102183602	102179582
	108634199	102179877
	102185792	108637261
	102177505	102182714
	106503547	102173032
	102190450	102175037
	102173647	102170442
	102188806	102187395
	102170302	102176081
	102170914	102179812
	102178880	102171055
	102168668	102178962
	102177379	102175171
	102173037	108637802
	102174835	102190164
	106502830	102171383
	102168854	106501793
	102176028	106501940
	102185761	102179134
	102169919	102175987
	102171993	106501779
	106502973	102178880
	102179935	102175583
	102171103	102172088
	102174051	102168229
	102183473	102185430
	102171856	102180488
	108634351	102180134
	102174751	102173111
	102181735	102170454
	102182411	102186110
	102191384	102190963
	102175723	102174641
	102180455	102178279
	102177099	102170302
	102191567	102174469
	102168263	102173117
	102168238	102176336
	102184818	102179268
	102168733	102184272
	102181276	102174751
	102168798	102191756
	102172340	102171917
	102174425	102170921
	102172607	102183121
	102189354	102174260
	102169965	102174166
	102180976	102174723
	102178138	102174036
	102178994	102174835
	100860749	102189372
	100860750	102182081
	102179785	102168295
	102189700	102181702
	102175009	102185060
	102172759	104796571
	102169195	102176163
	102176562	102191089
	102172336	102182846
	102175037	102175404
	102186529	102170333
	108637184	102168666
	102172582	102178432
	102174608	102188900
	102179989	102187545
	102175712	102178660
	102191253	102184343
	102172970	102183965
	102170921	102183364
	108633219	102172831
	102180213	102190477
	102179053	102172607
	102181434	102169730
	102178309	102186375
	102188621	102186249
	102170724	102176441
	102176856	102179715
	102184196	102172585
	novel.143	102181014
	102186243	102182451
	102186814	102171215
	102182158	102190329
	102175388	102177413
	102176466	102187842
	102185926	102178567
	102181660	102186169
	102174882	100860991
	102171917	102183286
	102188531	102189703
	106503784	102180976
	102177196	102176330
	102187127	108638310
	102179156	novel.494
	novel.285	102172325
	102188662	102170678
	102190778	102180065
	102169070	102169013
	102182563	102172072
	102190652	108634866
	102178363	102181001
	102174198	106503626
	102180291	102186765
	102171308	102182247
	102187000	102190170
	102181854	102171972
	102168988	102173818
	102181288	102173235
	102181087	102178145
	102170565	102184352
	102189170	106503372
	102180205	102190191
	102173220	102174608
	102190738	108638604
	102190342	102174868
	102189619	102190340
	102169172	108637431
	102182385	102183369
	102186751	102180997
	102188149	102177225
	102177641	102170808
	102188266	102168946
	102180065	novel.23
	102186490	102170847
	102173190	102180455
	102171567	102181317
	102177595	102190612
	102170958	102174637
	102177471	102185987
	100861247	102182055
	102177070	102173253
	102182044	102173097
	102183444	102191659
	102177755	106503766
	102170543	102190656
	102175521	102191364
	102186574	102174404
	102189492	102178906
	novel.87	100860838
	102171570	102181445
	102184669	100861202
	102176935	102171875
	102170454	102183035
	102181445	108636280
	102188070	104795776
	104796569	102182385
	102173718	108637531
	102172779	102169651
	102173620	novel.417
	102169863	102182563
	102175502	108634527
	102183035	102169922
	102191280	100861009
	102173813	102183040
	102181521	102170080
	102173388	102188227
	102189051	102182667
	102177932	100860873
	102176712	102180791
	102170847	102191440
	102174580	102177600
	102173431	102179339
	102182261	106502750
	102181808	102180205
	102187257	novel.115
	102186416	102169732
	102178355	102169484
	106503424	108636041
	102189138	102182809
	102179993	108638073
	102183372	102173062
	102178145	102191134
	102184694	102175735
	102172867	102174487
	102184282	102188330
	102182495	102169259
	102174260	102174655
	102171560	102170577
	102181014	102191107
	102189435	106502263
	102182997	102177652
	102169730	102183726
	102177182	102176247
	100861185	102180921
	102190605	102172761
	102181017	102186493
	102177753	102187220
	102169733	102189418
	102174982	102184694
	102181001	102186827
	102176539	106502058
	102172159	102171013
	102190412	102184913
	102176415	102187824
	102171255	102170429
	102180032	102181270
	102168651	102180892
	102182211	102185717
	102174753	102189403
	102184733	102190458
	106502734	102174664
	102188148	102176677
	102176281	102175009
	102180625	102187155
	102169200	102173248
	102186144	102182552
	102179529	102183624
	102190501	102184850
	102189713	108634150
	102184390	102178756
	106502441	102169233
	102186928	102169116
	102183040	102173698
	novel.263	102172820
	102179366	102173994
	102184425	102184391
	102189449	102175283
	novel.166	102185274
	102178845	102177243
	102178258	102173411
	104795776	100861294
	102181681	102168943
	102182720	102187927
	102191653	102174066
	102177167	102183206
	novel.201	102191085
	102168434	102189758
	102177352	102179351
	102188363	102187816
	102185687	102175707
	102190132	102180348
	102181964	102190087
	102168298	102172247
	102177844	102177767
	novel.347	102181124
	102187151	102176036
	108633191	108634458
	102176126	102179785
	102188404	102169747
	102179881	100860994
	102171144	102185299
	102168229	108638628
	102180438	102170631
	102179226	102179918
	102175937	novel.268
	102169484	102184084
	102188085	102179637
	102191685	102191685
	102189635	102178450
	102175707	102174623
	102169745	102185469
	102186098	102178051
	102178964	102187708
	102171048	102188799
	108638274	102179200
	102181888	102190088
	102185503	102170593
	102173540	102174913
	102188364	102190383
	102174259	102180356
	102182271	102174102
	102187398	102176651
	102187163	102186137
	102175987	102174393
	102180863	102170047
	102182133	102190272
	102170873	102188535
	102177393	106503735
	102173347	102172413
	102171003	102189798
	102179262	102175182
	102172097	102173805
	106502667	102189523
	102168739	102175045
	102190636	102183685
	108637007	102188508
	108638635	106501718
	102172413	102183355
	102190612	102173647
	108637674	106502534
	102179745	102180972
	102188710	102181552
	102187189	102184324
	102172114	108637982
	102179550	102181567
	102178402	102173366
	102190219	102174940
	102177551	108634219
	102180397	102179008
	102189645	102189279
	102168730	102190788
	102171746	102180182
	102178059	102191503
	novel.213	102168210
	102176330	102189408
	102183392	102180714
	102169848	102191577
	102176216	102172185
	102169651	102188659
	102188109	102176816
	102170636	102178014
	106501779	102176559
	102191492	102177932
	102186592	102186605
	102168688	102180625
	102184655	102169450
	102189765	102177039
	102171222	102189768
	novel.270	102180245
	novel.146	102188801
	102189534	novel.231
	108636011	102171350
	102176916	102171880
	102176119	102176238
	102181062	102182515
	102172763	102188552
	102173340	102174163
	102186458	102168687
	102190298	102188831
	102190553	100860772
	102173805	106502441
	102187916	102171312
	102188162	102184161
	102178668	102190778
	102183936	102183473
	108636285	102185257
	102188884	novel.216
	102174105	102170923
	102177250	102173736
	102191739	108634526
	102183628	102175618
	106503001	102172872
	102191768	102168704
	102178672	100860915
	102188900	102169408
	102187842	102181720
	100860919	102175568
	102185060	102181318
	102173427	102181141
	102171108	102170875
	106502953	102172255
	106503372	102169077
	102175560	102180558
	102188831	102189710
	102190289	102176471
	108637113	102185338
	102182841	102173186
	102182734	102181334
	106502258	102180598
	106502928	102188590
	102182103	102179016
	102170772	108634353
	102179819	102178122
	102169939	102176908
	102180614	102188403
	102191537	102183484
	102182451	106504045
	102186179	102183256
	106501899	102174371
	102187930	102170061
	102174831	novel.220
	102181270	102174596
	novel.212	102174259
	102174464	102190219
	102173818	102191158
	102174641	102178548
	102175112	102182723
	102177581	102190094
	102177282	108634481
	102170446	102181660
	102180112	102187777
	102176472	102184345
	102189672	102188205
	102181575	102180882
	102179820	102184818
	102172726	novel.219
	102175748	102170404
	102170926	102182698
	102183361	102174901
	novel.406	102179787
	novel.417	102183457
	102185051	102168940
	102173698	102176237
	102181277	102177448
	102184287	102171741
	108637261	108637380
	102173420	102188195
	106501990	102179404
	102181631	102185783
	102168964	102169059
	102173253	102173813
	102183057	102178224
	102169722	102176026
	102177991	102189744
	102178924	102184026
	102170678	100861254
	102188708	102182569
	102172831	102181851
	102186813	102181878
	102169723	102191129
	102182060	102182733
	100861254	102180213
	102186866	102177068
	102174161	102170076
	102185783	102172601
	102169568	102181927
	108634025	102191574
	102184711	102175610
	108634448	102183850
	102173409	102184118
	102172481	102174872
	102188907	102189455
	108634355	102177505
	102178874	102178669
	102187979	102185751
	102182129	102184565
	102170047	102171228
	102178299	102171412
	novel.115	102170446
	102180712	102176255
	102191064	102190474
	102183206	102173553
	102185038	102172659
	106503226	102178055
	106503287	102180041
	102174717	106502388
	108637165	102170488
	102174036	106503400
	102187813	102180397
	102188204	novel.234
	106502993	102183305
	102180833	102181553
	102185591	102172114
	102190819	102169341
	102168996	108638044
	102171875	102190501
	106502275	102189077
	102177575	102176638
	102171316	100860760
	102170962	106504022
	102186610	102175165
	102189417	108637182
	102188131	102178021
	102181553	102183259
	102173226	102181888
	102187311	102171180
	102177690	102187050
	102172352	102185961
	102191682	102184291
	102185535	102174267
	102190663	102171549
	102172670	102169320
	102181863	102191823
	102185158	102174895
	102168346	102174969
	102188693	102176947
	102190184	102170215
	102183355	108638256
	102175057	102177683
	102191019	102169132
	108637651	106503952
	102168899	102187799
	102179415	108633278
	102172552	102180312
	102171378	102178225
	108637380	102179171
	102177563	102188678
	102175135	102168854
	102174368	102179993
	108636081	102181658
	106503332	102174924
	102187868	102188162
	102184587	102182753
	102174719	102174359
	102173060	102186447
	102179893	102183315
	102183171	102168961
	102180921	102180838
	108633370	102183812
	108634826	102185925
	102191441	106503826
	102183457	102172336
	102173235	102175464
	102176072	102183246
	102185873	108637400
	102169739	102185413
	102187220	102171528
	108633307	100860806
	102189455	102187868
	108638637	102176539
	102179239	106502830
	102185078	102189872
	102173365	102190605
	102180204	102173895
	108638107	102176826
	102184118	102188701
	102184720	102176260
	102175772	102171991
	102182660	102168884
	102191727	106502698
	102189413	102174693
	102179496	novel.365
	102190040	102185159
	102183148	100861393
	102180787	108638594
	102170578	102171581
	102188580	102182423
	106502534	102179331
	102190340	102179270
	102189523	102174482
	102168891	102184738
	102172037	102173226
	102188298	102175975
	102176574	102182426
	102178804	102178206
	102176255	102180467
	102169450	102180203
	102173271	102178363
	102187721	102170332
	108637171	102172526
	102181099	102173339
	102186276	102173422
	102171619	102189464
	novel.274	102173388
	102183965	102168798
	102189536	102177965
	102188874	108638633
	102180591	102169398
	102190735	102183179
	102184978	102172841
	102180772	102171554
	102190477	102173871
	108638410	102182172
	102175267	102171746
	102179883	100861228
	102188330	102172735
	102180880	102191201
	100860901	102174831
	108637011	102189568
	102173932	106501990
	102185774	102174709
	102184608	102185330
	102191440	102189715
	102175595	102177727
	102174482	102181093
	102179832	102179506
	108633195	108637165
	102178020	102190578
	102170836	102186924
	102180406	102170337
	102169100	novel.274
	102187186	106502927
	102175447	102169209
	108633348	102184201
	102168441	102170928
	102169338	102189281
	102175583	102186751
	100860991	102172867
	102171630	102190860
	102169107	102178593
	108633245	102190887
	102168637	100861107
	102185869	102185661
	102191784	102174055
	102186137	102177837
	102168874	102178814
	102177090	108636081
	102188250	102181087
	102176827	102184978
	102175752	102174613
	102174376	102190908
	102170799	novel.49
	102189933	102184196
	102188682	108633350
	102186656	102188646
	108634708	102174236
	102172418	102189420
	102176826	102185596
	102180351	106502440
	102188276	100860811
	102179351	102187133
	106502058	102183323
	108634026	102189897
	102181851	102176623
	102181866	102173344
	102176627	102177720
	102180452	102191224
	102174577	102171762
	102177297	102179237
	102177869	102191790
	102183527	108638253
	108638587	102188682
	102188814	102173933
	102170184	102190733
	102190960	102180571
	102177448	102188258
	102183232	102186293
	102174872	102182852
	102181226	102170861
	102179365	102178510
	102191717	102185179
	102187945	102180438
	108638044	102180093
	102178014	102191743
	102172072	100861310
	102170061	100860843
	108638502	102180406
	novel.22	102176334
	102176651	102171567
	102180254	102174821
	100860916	102181177
	102189372	102178020
	102184728	102180281
	102185282	102169723
	102189420	102188739
	102181884	novel.344
	102183842	102179241
	102174818	102187189
	102177138	106503148
	102181280	102189354
	102191577	102169802
	102188553	102179689
	102181349	102183747
	102168381	102173991
	102180480	102170795
	102187233	102183033
	102186110	106504019
	108635899	102176084
	102191823	102190693
	102168484	100861318
	102180255	102179063
	102190170	102168427
	102191071	102185679
	102187915	102172189
	108635273	102177038
	102188798	102186574
	102184026	102176281
	102187423	102177732
	102170928	102173472
	102177658	102188998
	102172497	102169597
	102182946	102177034
	102181263	102174430
	102185299	102186997
	102187919	102178059
	102179404	102179417
	102187412	102172638
	102169395	102174802
	104797267	102186571
	102181397	102180291
	102173248	novel.278
	102169563	102186656
	102184475	102184728
	102169129	novel.166
	102188376	102186317
	novel.344	102184205
	102189744	108637967
	102174145	102179935
	102177045	102187898
	102175041	102177137
	108636344	102168982
	102191114	102178408
	102189659	102178525
	102177038	102170954
	102177743	102182849
	102183249	102175013
	102182979	102170086
	102185812	102177901
	102172585	102170120
	102185735	102189554
	102183554	102185792
	102175854	102191492
	108637802	novel.331
	102187387	102176743
	102182358	102179446
	102174205	106501762
	100860940	novel.406
	102170539	102172097
	102178525	102173269
	102191361	104795857
	108634527	102180604
	108637355	100861199
	102180563	102189765
	102187500	102189707
	102168687	102169759
	102176319	102189103
	102183173	102176284
	102191187	102174833
	102174315	102182092
	106503400	102189818
	102183188	108633536
	novel.122	102172524
	102185261	102171142
	102177901	102191717
	102188058	102176912
	102183079	100861072
	108638476	102174105
	108634866	102179529
	102172056	102191074
	102183500	102182040
	102173269	106502953
	102183840	108633546
	102186293	108634097
	102183624	102168899
	102168980	102187527
	108636574	102175041
	102173933	102177736
	102170609	102181222
	102179134	102191238
	102183353	102183182
	102179155	102175489
	102190481	102176828
	102169116	102173931
	102189168	102178391
	100861357	102187844
	102174998	102191124
	102178756	102177981
	102170569	102190084
	102183698	102183843
	102181576	102183361
	102176853	102186928
	102180348	102174978
	102183346	102191693
	102174092	102171320
	102174940	102185873
	102174760	102178384
	102175846	102180190
	102173300	102178301
	102174149	102189852
	102178333	102174427
	102179918	102171108
	102190756	108637146
	102174975	100861216
	102181023	102187192
	102182724	102191114
	102172761	102176856
	102183402	102190663
	102172655	102190184
	102178345	102171003
	102181938	102186875
	novel.220	102184922
	102176393	102172572
	102180190	102191019
	102179948	102179673
	102188195	102190553
	106502927	102170971
	108637531	100860918
	102170840	102177097
	novel.180	102178874
	102186249	102173721
	102174802	108638641
	102170954	102172636
	102178224	102168695
	108633901	102181434
	102168244	102177092
	100860873	102185939
	102178991	102171053
	102173497	102183444
	102189931	108635183
	102187626	102173585
	102173539	102185915
	102172169	102188538
	102177594	102189933
	102175449	102176078
	102178151	108635557
	102183147	102177962
	102188959	102177379
	106502041	102172298
	108637400	102187010
	108636044	102181046
	102178301	108633379
	102172325	102185472
	102168666	106502973
	102191089	108635578
	102191787	102183478
	108634526	102184295
	102178375	106504025
	102188801	102179849
	102170923	102185698
	108636583	102186490
	102172753	102173042
	102173490	102172499
	102174393	102170565
	102184116	100860837
	102179179	108636247
	102170201	102183978
	102189554	102174718
	108634752	102184116
	102168943	102174530
	102170114	102176378
	102184361	108633857
	102183179	102172205
	102185195	102173174
	102183082	102171983
	102180692	102185639
	100861072	102175042
	102180526	102190884
	102181669	102181648
	102168201	102175885
	102191321	102176429
	102170795	100860879
	102179675	102172899
	102169418	102183927
	102180838	102172028
	102173025	102188496
	102189688	100861243
	102174447	106502352
	102169373	102184866
	104795857	102185051
	102174688	102174214
	102172758	102179902
	102178326	102172562
	106503285	102172708
	102188631	102181043
	102183085	102173651
	102191261	108638410
	102174007	102175220
	108638214	102187455
	102190383	102168887
	108634150	102170203
	102190191	102182882
	106502509	102187231
	102181364	102180452
	102181318	102188650
	102185343	102185425
	102181773	102182979
	102169675	102179126
	102173339	novel.194
	102174348	102172241
	102179910	102185090
	102177092	102185687
	102182506	102182588
	102176613	102173036
	102190394	102188149
	102174610	100860944
	102191377	102190044
	102182438	106503001
	100750237	102174473
	102169802	108636202
	102174574	102181863
	102189289	102186893
	102176334	102178672
	100860801	102188364
	102188593	100860750
	102173026	108634448
	102174359	102171570
	102191332	102176916
	102191004	102183994
	102191298	106502607
	102181072	102191542
	106503826	102189932
	108634097	102173037
	102176787	102170816
	102171589	102177749
	102172872	102180947
	102185886	108638198
	102189978	102175417
	102190811	102175711
	102168596	102174109
	102181170	102176358
	102181890	102177245
	102190883	106503226
	102182846	102169848
	102170829	108633263
	102177298	102172391
	102179171	102180347
	108638130	102171349
	102176779	102174717
	102191376	102188580
	102169918	102187823
	102172000	102178594
	102184391	102189659
	102169599	102185061
	102188701	102176393
	102179034	108634351
	102178220	102176863
	102171202	102186146
	102182138	102170931
	102188336	102187619
	102171312	102180655
	102188629	102174671
	100861009	102183057
	102180332	102188188
	102188019	102187204
	108635077	102189619
	102170577	102191567
	102172255	102182079
	102184464	102183362
	102173322	102176574
	102189175	102184848
	102181886	102175057
	102183859	102179255
	102191136	106502831
	102175171	102172759
	106502753	102170840
	102189829	102168688
	102170076	102186362
	102172138	novel.116
	102184134	102184389
	102179895	102181468
	102168992	102183820
	102178240	100860969
	108634458	102175449
	106502263	102186529
	102187155	102182123
	102188646	102180564
	102181394	102170382
	102178492	102172059
	102191649	102168346
	102181526	102188826
	102174571	102183133
	104796571	102189465
	102181873	102172410
	novel.49	108633200
	102181750	102176072
	102168425	102187136
	102169059	102189859
	102191043	100861289
	102190399	102191332
	102180571	102187332
	102174664	108637407
	102186827	102184383
	102171899	102186699
	108636280	102189022
	102186317	102170389
	102173141	102180259
	102174514	102182566
	102179787	108636210
	102190693	102179313
	102184295	102189688
	102179491	102172497
	102190641	102176779
	108633867	102173423
	102179506	108636044
	102184354	102187632
	102174277	102188553
	102186376	102184649
	102180448	106503585
	102170296	102178591
	102183962	100861185
	102178873	102191075
	106502678	102173141
	102171376	102182702
	102187673	102176853
	102184379	102170896
	102191578	102188594
	102181213	102172019
	102186169	102173240
	102169343	102169652
	102175830	108638112
	102180910	102173427
	102179255	102182506
	102180134	102187208
	102189320	102191663
	102188998	102172910
	102173994	102185952
	102179245	102171521
	102180320	102188629
	102179237	102179444
	102171614	102168874
	novel.331	100860972
	100860918	102168859
	102186920	102178240
	102175182	102177650
	102181878	102174946
	102188028	102168320
	108634095	102188363
	102187289	102189774
	102176623	102180284
	100860838	102191783
	102178510	102171952
	102173419	102169306
	102176824	102186810
	108636041	102174975
	106504012	108638005
	102174689	102176165
	102191693	106502520
	102187650	108634826
	102177073	102169466
	102173741	102177024
	102171025	102191382
	102182882	102184687
	102191686	102182605
	102169626	102182350
	102185571	102180332
	102182424	106503522
	102171058	102184142
	102189942	100860901
	novel.367	102190083
	102182684	102169529
	102182174	102170045
	108633284	102187254
	106503626	102188959
	102180522	102183842
	102174623	102179909
	102175445	102175845
	102173151	102177629
	102180284	102178093
	108634219	102182495
	102169332	102181759
	102183469	102185574
	102182988	102169145
	102176677	102173795
	102180245	102185630
	102179316	102191733
	102179329	102175577
	102170486	102181324
	102170215	102188376
	102187923	102186287
	102170492	102191658
	102183278	102190412
	102175302	108637011
	102188067	106503547
	102169022	102175541
	102178216	102180692
	102191095	102175059
	102187136	102184452
	102185698	102172237
	102169855	102174935
	102179218	102173109
	108638263	102174277
	102188292	102168733
	102182808	102181462
	100861215	108635613
	102188835	102190736
	102186605	102179789
	102169054	102181023
	102170666	102175414
	102175912	102171048
	102184370	102178016
	102172197	106502605
	102184142	102169639
	102191134	102191450
	100860766	102179776
	102180356	102191136
	102169889	102180526
	102180505	102180880
	102189932	102175655
	108637974	102181226
	102183685	novel.214
	102173423	102172710
	100860972	102185803
	102190158	102184672
	102179389	102171308
	102176758	102169876
	102173117	102169548
	102177767	102191716
	102184355	102188813
	102176947	102174574
	102168884	102168241
	102181539	102174998
	102172461	102172890
	102172349	102177866
	100861577	102188428
	102185574	102170980
	102173413	102180115
	102170086	102170438
	108637782	102182424
	102171495	102180648
	102183246	102186733
	novel.261	102187967
	102175990	102178395
	102184442	102171376
	102173673	102190830
	102184272	102189469
	102186354	108638527
	102185281	102175529
	102175414	102184982
	102172708	102172052
	102190625	102181277
	102174179	102179598
	108634481	102184188
	106502607	102176668
	102176048	102174688
	106504019	100861338
	102174924	102183695
	102176559	108633370
	102172327	102190064
	102186612	102188206
	102188535	102179072
	102173655	108634001
	102172555	102175772
	102175876	102183912
	102181435	102176732
	102176830	102181938
	106503148	102191384
	106502698	102180316
	102170691	102188881
	102168659	102172401
	novel.252	102187803
	102178707	102187092
	102177769	102175112
	102181177	102175560
	102185472	102190625
	102178798	102185812
	102186997	102174669
	102180892	102181002
	102172820	102170704
	108638628	102181453
	102176668	102185715
	102185132	102176650
	102171383	102174770
	102171521	novel.367
	102182040	102191407
	102186337	102179895
	102174693	102187970
	108637846	102184461
	102171143	102189942
	102182081	102178537
	102180694	100861032
	102171729	102186742
	102173832	102173986
	102181551	102188058
	102177652	102174420
	102186640	102180850
	102181227	102191091
	102169869	102180112
	102177624
	102169844
	102185803
	102170971
	102182084
	102184776
	102185715
	102180429
	102178401
	102171549
	102185159
	102182320
	106503616
	102174138
	102174805
	102188011
	102180041
	106503089
	102180648
	102188827
	102169966
	102187161
	102186307
	102178476
	102186786
	102188632
	102174709
	102169072
	102183451
	102176336
	102173036
	102187844
	102172691
	102189768
	102174236
	102185413
	102191659
	102185674
	102177962
	102174020
	102172659
	108636850
	102181993
	102174671
	102174430
	102179308
	102185274
	102173528
	102189707
	102171011
	102190998
	100861228
	102171514
	102176851
	102184709
	102181517
	106502978
	102190457
	102175398
	102183305
	108636202
	102188902
	102180345
	108636568
	102185751
	102180093
	102177397
	102189109
	108637982
	102172735
	102183203
	102175577
	102176938
	102169106
	102190305
	102169013
	102180045
	108634616
	102188334
	100860908
	100861294
	102172052
	102180299
	102176204
	102191485
	102177050
	102175464
	102181402
	102170931
	102169132
	102181355
	102184201
	108638125
	102168887
	102189859
	102180144
	102182818
	102182049
	102186736
	102185480
	102175735
	102191541
	102168695
	100861031
	102168665
	102189183
	102187885
	102190769
	102177697
	108638200
	102190100
	102183256
	102190975
	108638198
	102190011
	102169759
	102191378
	102178678
	102173047
	102168948
	102170956
	102177440
	102190084
	102187527
	106502388
	102185384
	102178336
	102187829
	102176721
	102174613
	102184041
	102177039
	102187092
	102178475
	102173778
	102186742
	102186291
	102187553
	102186689
	102180565
	102172599
	104797242
	102175417
	102173682
	102190536
	102182753
	102184400
	102168258
	102170125
	108638279
	102181774
	102170852
	102173174
	102181810
	108634292
	102180490
	102181512
	102176863
	102168633
	108637897
	102175989
	102177655
	102184383
	102172547
	108633813
	102183994
	102173186
	102191749
	102181618
	novel.426
	102191124
	102184693
	102173496
	102184649
	100860985
	100861393
	106503585
	102171010
	102174191
	102183049
	102174420
	102183199
	102176509
	102188846
	102168830
	100860944
	102169406
	108635183
	102180539
	102186673
	102181468
	108633356
	102188496
	108637781
	102178448
	102172243
	102181453
	108638623
	108637853
	102191254
	102188428
	102189924
	102182545
	102179930
	102190395
	102189123
	102183293
	102179072
	102185179
	102169133
	102176026
	102174794
	102175541
	102173270
	102191804
	102179909
	102172170
	102180706
	102181804
	102190963
	108636246
	102184866
	102170261
	102182809
	108638605
	102184037
	102181567
	102179314
	102185391
	102168726
	102184175
[truncated: 373 more rows]

## Sheet: down-regualted
D30vsD25	D30vsD20	D25vsD20
102188072	100861164	102169921
novel.70	102188237	novel.184
100860821	102186326	102186363
102188754	novel.80	106502037
102188339	novel.70	102185801
100860913	102173010	102169414
novel.486	novel.398	102171005
novel.133	102183031	102182633
102184178	102174898	102183031
106503880	102181652	102190308
novel.314	novel.253	102183894
102181472	102187497	102172544
novel.15	102188443	102187022
novel.52	102176748	102173886
102188256	100861250	102188653
102187775	102174566	102178785
102186875	102172544	102169542
102176101	102184555	102188783
102170046	102172881	102183226
102183952	102171398	102187193
102180336	102170792	102183186
102174404	102184120	100860875
novel.103	102169064	102188993
102188618	102180191	102176003
102168334	102174300	108636611
102184569	106503247	102187730
108637967	102177168	102168270
102179649	102168831	106502136
102172447	102188274	novel.159
108634299	100860821	102184429
102176828	102187659	102173337
102174119	102184195	102184555
102189317	102180322	102171472
102191275	102186491	102179049
102171196	102171650	102169060
102190474	102188783	102185120
102174868	102189333	novel.20
102183033	102183186	102174992
102184423	102188950	102173010
102179120	108635252	102190777
108633379	102174992	102182717
102176816	102170941	102187487
102190812	102181304	102180611
102184874	102183226	102176748
102171619	102188653	102168914
102170862	100860905	102188443
100860880	102181651	102180774
102180882	102181448	102182471
102186117	100861278	102183447
102188274	108636002	102186713
102185250	102169694	100860846
102178565	102184849	102185510
102179507	108636611	102174300
102175530	102188209	100861245
102172211	novel.76	102171364
102190947	102178933	102184879
102171851	102190812	102189261
102176378	102169163	102176937
102175765	100860875	102186806
102169694	102176903	102186715
102176036	novel.254	102189333
102186210	102179482	novel.192
102175746	108635386	novel.70
100861287	102168791	102186372
102170698	102173260	102182142
102170080	102169060	102178426
102176585	106503416	102186954
102169837	novel.133	100860921
100861216	100860870	102191483
102172966	100860846	novel.398
102176650	102184055	108637163
102182396	102179423	novel.209
102182649	102182762	102175779
102174978	102186122	102171068
102178062	102176005	102174027
novel.124	102182285	novel.504
102176151	102173424	102173150
102190850	novel.34	102190055
108636345	102176667	102182369
102176748	102172966	102179621
102177287	novel.25	108636543
102185018	102185127	102173191
102186122	100860770	102173152
102184856	102189832	102180745
102191766	102177439	102191209
102174637	novel.381	102187622
	102182717	108637962
	102176141	108635252
	102187590	102170524
	novel.152	108635386
	102183894	102172807
	novel.15	102175311
	102175779	102176051
	106502348	102180905
	102169542	100861026
	102184569	102181094
	102189506	102181655
	102179288	102180375
	102184768	102184849
	100861245	102177163
	108637163	102189832
	102177517	102182264
	102186181	102175172
	102171708	102176717
	102187856	102183292
	102176051	102171298
	102173337	102182917
	102182527	102190080
	102176883	102178982
	102175705	102188209
	108635491	102184810
	102181476	102190935
	102168972	102186284
	102187487	102180002
	102171005	102186265
	102185039	100861382
	102180336	102169718
	102187692	102176141
	102176495	102183735
	100860907	102169694
	102175498	106501955
	102186185	102184719
	108637847	102189047
	102187781	102183772
	102187022	102189658
	novel.468	102188943
	102190485	novel.325
	102171244	102176386
	102168850	102183297
	novel.209	108637847
	100861382	novel.360
	102170326	102179482
	102177133	102169819
	102184178	100860963
	108634096	102187830
	102182909	102187497
	102186271	102190047
	novel.52	102169278
	102179811	102188482
	102173971	102186181
	100860880	102186238
	102188860	108636584
	102186408	102184566
	102186341	102191538
	novel.325	102171544
	108637498	102169689
	novel.103	102168791
	102185412	106503282
	102172923	102188950
	102169819	102190002
	102179127	102183890
	102174543	102186417
	102181736	102178149
	102190790	106503356
	102180424	102177133
	102170862	102168965
	novel.20	102185881
	102189551	102182333
	102176003	102186491
	102183440	102171343
	102185725	102173771
	102175606	102182016
	102189267	108637498
	102184879	102170711
	102170087	102170941
	102173512	102172548
	102188921	102169510
	102186127	102177419
	102178106	102168930
	102181885	102181802
	102176988	108634836
	102175765	102172907
	102171243	102182266
	102187786	108637133
	102172270	102188905
	102186958	102170194
	100860872	102186341
	102188482	102176951
	102182275	108636040
	102187282	102185951
	102182328	102177874
	102190544	102179898
	102178565	102187781
	100653408	100860831
	102170711	102188278
	108635538	102182716
	102182471	102190485
	102189329	102173448
	102189658	102175326
	102190777	102180424
	102188256	108633875
	102168334	102186079
	102180375	102185509
	102186648	102184432
	102183746	novel.253
	102176799	102174192
	102169234	102179515
	102190560	102191190
	102187016	102175265
	108635597	102174889
	102191060	106503611
	106501743	novel.25
	102170194	102183370
	novel.314	102171667
	106503669	102186408
	102177740	102189329
	102175346	102172923
	102174027	102187300
	102170063	102183356
	102169211	102189562
	102186806	108636547
	102177419	102184524
	novel.124	102169344
	102189150	102184870
	102170517	108636603
	102174111	102182324
	102168965	102177598
	102177150	102169122
	108634138	108636002
	102174119	102170350
	102185449	102183725
	100861296	102191393
	102181655	102171413
	108634506	102175790
	102169414	108635491
	102188098	102186735
	102183076	102173075
	102172447	106501911
	102184566	100860855
	106503611	102175795
	102191252	102174543
	102180745	102181214
	102185138	102187118
	102176564	102177031
	102170046	102178388
	102186546	100860939
	108633875	102171185
	102181461	novel.188
	100860866	102178933
	102171298	102177734
	100861273	102185955
	102174889	102188964
	102169457	102181652
	102186715	102173048
	102174576	102189225
	102176416	102176359
	102186713	108636566
	102188750	102171975
	102171273	106502916
	102179277	102178875
	100861143	108636727
	102169278	102184055
	102177409	102177994
	102172917	102169064
	102176442	102179490
	108636543	102178040
	102187641	102178415
	102175812	102174898
	102171590	102179846
	102169942	102173489
	102188239	102170792
	102179507	102178837
	102172796	102182909
	102185510	102168725
	102177954	102171760
	108637962	102175430
	102181094	102181899
	102184844	102189615
	102190030	102188748
	108637428	102175812
	102170314	102179296
	102171409	102190030
	102184878	102190493
	102189515	102171650
	102180774	102168288
	102178426	102175786
	102169193	102188451
	102168433	102189736
	102182487	102177480
	102185490	102186668
	102187314	102185490
	108636727	102180353
	108636603	102189068
	102175795	108636231
	102189644	102189904
	102176310	102169261
	102182156	102186969
	108637133	novel.152
	102184003	102176564
	102176567	102168232
	102173824	102171409
	108633270	102169988
	106503356	102188226
	102190308	102191568
	100861244	102182317
	102171760	102185448
	102182433	102185203
	102179006	102176361
	102169510	102178781
	102187810	102183910
	102184719	108633199
	102184108	novel.243
	102179677	102188700
	102183952	102188860
	102184044	102186122
	102174273	102174360
	102171124	108638252
	102173518	102171273
	102189708	102182020
	102177734	102173518
	102171068	novel.204
	100860855	102170965
	102186079	106502655
	novel.401	102186286
	102186774	102175498
	102176014	102182093
	102179954	novel.351
	102180260	102172454
	102185938	102185947
	102175438	102169532
	102179621	108638244
	novel.243	novel.141
	102183507	102184120
	102190947	102168616
	102190368	novel.346
	102179728	102188750
	102187443	102189965
	102181214	102181418
	102186793	100861006
	102182694	102176667
	108636584	100860804
	102176717	102173878
	102187193	102177150
	108636777	102186774
	102188993	102180322
	102188344	102191225
	novel.382	102174576
	102170373	novel.248
	102174661	102181302
	102182445	102187978
	102179959	102190767
	102185682	102182292
	102190935	102170301
	102186729	102178165
	102180905	102189551
	102188964	102177439
	102172610	102190453
	102174127	102187496
	102178200	102185039
	102183370	102187565
	102187547	102190731
	102190872	102188595
	102190057	102178499
	novel.184	102175178
	102177249	102188281
	102181302	102184872
	102185462	102181008
	102172439	102183610
	novel.192	102187413
	102178968	102188484
	102185509	102175638
	102177480	100860883
	102179649	100860742
	102170707	102169143
	102189782	102191163
	102181685	108637428
	102172100	novel.34
	102186441	102185706
	102184432	102182932
	102184121	102171001
	102178341	102184264
	novel.248	102187748
	102189651	102172361
	102170301	102187568
	108637520	102186648
	102172905	100860872
	102169122	102191760
	102170965	102184816
	102183616	100860759
	102169344	102169222
	102176263	novel.61
	102181543	100861278
	102182513	102188349
	102168914	102183616
	102190222	106501896
	106502136	102175299
	102189127	102173112
	102180002	102176898
	102191225	102173085
	102187297	102190443
	102190055	106503796
	novel.280	102171665
	102190897	102171224
	102178226	102180260
	102175704	102185545
	102181056	100860866
	102175839	102185138
	102170734	100861143
	102189562	102170160
	102178568	102172270
	102171472	102189651
	102170335	102177646
	102175062	102186563
	102183610	102190881
	102180918	100846984
	108636200	100861227
	102180547	102174768
	102184450	102182675
	102191209	102191087
	102172031	102181835
	102181361	102169173
	102177163	102187519
	102176188	102191713
	102178415	102191741
	102169974	102173636
	102185452	102181140
	102183008	102179208
	102182317	108635087
	102187413	102185449
	102191483	102182422
	102189524	102169616
	106502655	102189595
	102168945	102175255
	novel.198	102178200
	novel.200	102187120
	102178388	102170810
	102185536	102181361
	102178977	102183358
	102182486	102172083
	102173771	100860948
	102179515	102174273
	108634299	102184648
	102187830	102190490
	102168628	102169634
	102187306	102176125
	102190607	102183442
	102185448	102183880
	102175280	102176416
	102188278	102173438
	102182917	108634506
	novel.159	102175866
	106501955	102185127
	102187374	102187397
	102179037	102190848
	102175890	102171725
	102172792	102189453
	102184318	102176011
	102169590	102176972
	102175294	102176833
	102174947	102184471
	102181457	102182677
	100750232	100860827
	novel.163	102181448
	novel.228	102176903
	102186210	102187076
	102188725	102170146
	102171343	102177582
	102171555	102189146
	102173085	102189267
	102191190	102188098
	102175351	102183042
	102190853	102172084
	102168701	102180773
	100860913	102191293
	106503282	102180918
	102180453	102191060
	102168459	102175188
	102178709	102180233
	102176386	102176591
	102178315	102175632
	102183880	102185488
	102182369	102186280
	102180001	102181457
	102191212	102171590
	102184104	102179037
	novel.360	102180803
	102186530	102191524
	novel.19	106501981
	102185788	102168642
	106502631	102175363
	102185527	102186908
	102178785	102189301
	102191250	102168502
	102171185	102170318
	108636547	102190828
	102174896	102177094
	102171883	102177189
	102185881	102170745
	102178679	100861238
	102184752	102185166
	108636231	102190459
	108637139	108637683
	102190047	102184213
	102172584	102183507
	102177031	102175696
	102175530	102191683
	100846984	102176198
	102170065	102187688
	102189384	102170335
	102184874	102179214
	102185394	102171466
	102186055	102185527
	102191104	102180639
	102186624	102181762
	102172201	102176188
	102169024	102186441
	108633367	102185649
	108637797	102182644
	102183686	102170087
	102190538	102180759
	102174973	novel.91
	108638035	100861296
	102170432	102181469
	102186286	102170707
	102184373	102171207
	102170524	100861379
	102189615	102185450
	102176715	102191233
	102171710	novel.29
	102172723	102188705
	novel.48	102191007
	102187519	108637776
	102171299	102176988
	102175409	102189260
	102169837	102171849
	102172788	106504042
	100860849	102172257
	102169921	102170642
	102188694	108633208
	102182142	102187660
	102170917	102170103
	102179769	102184491
	102178688	102182527
	102187118	102174547
	108633791	102189293
	102187503	102187815
	novel.141	102170179
	102191393	102185452
	102189595	102188101
	102176898	102175606
	novel.450	102180169
	102182185	102172610
	102187560	102169289
	102176937	102188995
	102186090	102168628
	102176034	108633367
	102182677	102191286
	108633170	108638191
	102184360	102187685
	108633197	102170966
	100861400	108633214
	102187076	102187641
	102186563	102178568
	102171725	102188344
	102191760	102169457
	102190671	102178884
	102187106	102174947
	102184129	100861244
	102174360	100861120
	102185094	102190014
	102184631	102190872
	102188995	102179006
	102175638	102181705
	102169143	108637845
	108637307	102169799
	102177582	102184057
	102181722	102183686
	102176032	102169983
	102182416	novel.256
	102175892	102189677
	102180639	102172639
	novel.303	novel.198
	102188339	102189623
	102175326	102175024
	102185018	102182187
	102190499	102171533
	102179484	102173603
	102171224	102190918
	106501927	102180044
	102184211	102181562
	102188595	102188564
	102187815	108637391
	100861282	102174759
	novel.92	102186271
	102190791	102182620
	102168270	102181461
	102189643	100860840
	102173150	108633908
	102186280	novel.9
	102174829	102171244
	102188713	102188269
	108637839	102188675
	102189677	102188076
	102176424	102168433
	108634141	102168736
	102177052	novel.328
	102175881	102189458
	102175363	102171372
	102172217	102189900
	102171734	106501894
	102183356	102175280
	102183707	102168850
	102191524	102179133
	108636537	102186236
	102177864	102179291
	102170529	102184639
	100860921	102184088
	novel.111	106503416
	102191040	102184640
	102180595	102179146
	102181777	102175738
	102169439	102169146
	102190731	102170380
	novel.91	102171485
	102177783	102178311
	102178311	108637158
	102191683	102179307
	102191323	102184322
	102189623	102185181
	102170146	102187590
	102173011	102189207
	102169173	102180581
	102177776	102186017
	102183697	102168701
	102178040	108636200
	102177244	100861263
	102171662	102183129
	102169713	102177211
	102179831	102182517
	102170485	100861369
	102178000	108633881
	102187806	102185898
	108636566	102186281
	102191079	102190821
	106502804	102179537
	102187491	102187870
	102190453	102181909
	108638252	102188764
	102190142	100860952
	novel.428	102174918
	102179412	102180001
	106503296	100860881
	102187035	102181651
	102170350	102175211
	100861370	108633242
	102191826	102183264
	108638191	102182792
	102186141	102177649
	102172960	102170432
	novel.397	102184044
	100861026	102186501
	100860883	102185749
	102177853	102169503
	102189620	102169412
	100861369	102168281
	102178125	108634738
	102187507	102179511
	102186735	100861029
	108636265	102176459
	102181762	102169296
	102189015	102188956
	102173489	102173157
	102180707	108633170
	102181802	102172669
	102189558	102181150
	102173636	102176263
	102187154	102169433
	102168736	102170392
	novel.418	106504031
	novel.81	102190237
	102185364	102187066
	102173809	102171749
	102169222	108633809
	102191413	102168216
	102189965	106503497
	106503497	102171965
	102171851	102172808
	102171413	102181893
	102179133	102186971
	102187622	102190671
	100860742	100860870
	106502987	102184671
	102189453	102183841
	102188642	102185007
	108637532	102189584
	102190828	102181922
	102190484	102169702
	100861022	102176177
	102175097	102184125
	102186954	102184242
	102169532	102189368
	102171704	102172267
	102175092	100861370
	102189910	100861054
	102184125	102176360
	102176934	102170167
	102185048	102178356
	102172006	102168471
	108638392	102183802
	102171544	108635597
	102173133	102186836
	102174235	102179831
	102175111	102173946
	102185447	102177793
	102178131	102190179
	102175632	102174127
	102181134	102179959
	102189212	102181524
	novel.425	102179321
	102173048	102173919
	102188929	102168825
	102180321	102174294
	108637993	102179036
	102188357	102190198
	102175743	102173997
	102170440	102176572
	102184491	106502685
	108636539	102168353
	102175353	102181561
	108633557	102181289
	102180601	102170159
	102179511	102188921
	102169616	102181571
	102184367	102188264
	novel.61	102169934
	102190848	102168424
	102176483	102177460
	102181569	102191323
	102173900	108633226
	102172301	102172182
	102171466	102176799
	108635581	102168257
	102184951	102181068
	102190716	108638630
	102177287	102183008
	102169829	108634138
	102169412	102186809
	106503629	102184210
	102187797	102185682
	102182266	102189384
	102170966	novel.372
	102183772	108633163
	102181479	108637952
	102170632	102180109
	102184729	102189620
	102184540	102170195
	102170810	102176835
	102180106	102187806
	100860963	102186053
	102179214	102177205
	102185146	100861003
	102182324	102177783
	novel.474	102168558
	108634776	102187135
	102187639	102173242
	102189254	102176749
	102173725	102176208
	102180659	102175931
	102190714	102171944
	102169624	102172796
	102178875	102170978
	102172345	100860856
	102169716	102187675
	102171294	102184762
	102179951	102191287
	102179296	102170485
	102171890	102174261
	100860783	102178477
	102183447	102177347
	102181501	102175884
	102177558	102182486
	102185120	102185447
	102176699	102176014
	102169925	102172289
	102186886	novel.378
	novel.229	102176633
	102175370	108635581
	102169261	102169773
	108637964	102171696
	102190432	102168803
	108635087	102174824
	102182422	102184951
	102184524	novel.481
	102171864	108635874
	102168803	102187771
	102185100	102171627
	102187965	102187374
	102189162	100860776
	102182517	102189686
	102178006	100861105
	novel.68	novel.76
	102189802	102187856
	102175931	novel.451
	102171364	102180705
	102175866	102174320
	novel.351	102186896
	102180458	102189254
	102173075	102172376
	102178753	102189158
	102177211	108636347
	102172908	102169336
	102181258	novel.48
	102172083	106503769
	102183725	100861334
	102191275	102178998
	102182557	102185036
	108633375	102169771
	102187496	102174478
	102190134	102170922
	102184445	102186215
	novel.466	102185422
	102176359	102180562
	108634436	102182627
	102181566	102182274
	102169429	102181908
	102182093	102183746
	102184872	102169024
	102184762	102189015
	102183062	102179412
	102188153	102185048
	102175158	108636777
	102188905	100861047
	102180272	102170529
	102168558	102190916
	102176361	102169556
	102179700	102169754
	102184870	102179084
	102170107	108633197
	102178120	102187848
	102187745	102174859
	102181893	102172530
	102170654	102180333
	102181035	102178194
	102168397	102187810
	108637178	102178330
	102178168	102188239
	102190918	100860903
	102169585	102171440
	novel.232	102189939
	102175089	102177249
	102180756	102177558
	108637418	102169972
	102181705	102172535
	102188956	106503395
	102190901	102178822
	102174203	108634446
	102178247	102175266
	102178036	102169590
	102175754	102188357
	102186281	102179967
	102184901	102176246
	102184605	102189242
	102173191	102175590
	102186778	102183511
	100861297	102187659
	novel.361	102169729
	102172267	102184935
	100861015	102181531
	102177154	102181948
	102188269	102175419
	102182292	102182202
	102190881	102183955
	102176370	102187035
	108634449	102170340
	100860961	102190754
	102190493	102189802
	102176407	108638610
	102183385	102168397
	102173603	102184112
	102188484	102171363
	102186251	102181709
	102187660	106502681
	102188925	102179769
	102187169	102191130
	102179846	102178147
	102178884	102171327
	102179212	102185265
	102189047	102181955
	100861054	102190188
	102180599	102171883
	106503632	102185146
	102183841	100861349
	102181709	102172650
	102176198	102186145
	102185488	102175947
	novel.328	102175705
	102173645	102168808
	102179036	102182269
	102180353	102184812
	106502661	102171020
	102173112	102187125
	102173923	102186108
	102187565	102189061
	102175268	102173512
	102170160	102184445
	102191741	102174995
	102174448	102181058
	102168691	102185595
	102180581	108633375
	102186820	102183453
	106503117	102189035
	102183292	102187016
	102171282	102177332
	102170745	102183561
	102180803	102187507
	novel.264	102170379
	102178330	102173287
	102189006	102177705
	102169729	102173389
	102172937	102168400
	102189432	102191262
	102183935	102186133
	102186417	102174351
	106502409	102169878
	novel.451	102188539
	102170480	102173971
	102178399	102176883
	102169988	102181685
	102168395	novel.465
	novel.114	102173290
	102184423	102179127
	102179307	102189339
	102168898	102171243
	102181540	102177168
	102178435	102189249
	102174768	102186853
	102170922	102174691
	102190744	102184488
	102173438	100861172
	102189693	102186729
	102175790	102188557
	100860831	102191079
	102187485	102190980
	102170392	102180272
	102187397	102178272
	novel.151	102183636
	102178699	102172345
	102186875	102182600
	102191568	102177144
	102191007	102173424
	102178018	102176841
	108637158	102178687
	102180512	102178226
	108635819	102177041
	102184935	102190200
	102171095	102178760
	102184639	102172179
	102178710	102182556
	102188582	102183406
	102185811	102181026
	102175299	106503669
	102185310	102171717
	102173066	102173630
	102178214	102176032
	102183521	102185946
	102177172	102185788
	102177136	102179177
	102176992	102180917
	102186537	102187551
	102174261	102182557
	102182546	102179501
	102170226	102189567
	102174280	102176996
	102185613	102179951
	102174691	102190068
	102191069	102183521
	102174465	102189967
	100860808	novel.229
	102191292	102175089
	102184671	102180512
	102181929	102175353
	102181562	102173200
	102186830	102188056
	102183839	102182487
	102175156	102188953
	106503506	102176949
	102172808
	100860858
	102171212
	108633242
	102191233
	102178451
	102182697
	102190519
	106501952
	102178499
	108638630
	108633172
	102181667
	102191830
	102189553
	102180283
	102183453
	102171001
	102179903
	102182748
	102170503
	102168573
	108637681
	102191184
	102176572
	102182696
	102189317
	102190080
	102175884
	100860827
	102186631
	102173242
	102179501
	102187120
	novel.286
	102169248
	102171363
	102185947
	102186420
	102168975
	102182633
	102175065
	102171807
	102174714
	102189939
	102174038
	102173068
	102173176
	102176723
	102181747
	102181781
	102172376
	102175922
	100861172
	102190490
	102174090
	102173919
	102185898
	102173582
	108634247
	102188220
	102183434
	100861003
	100861006
	102174320
	102169101
	102184471
	102180611
	102186363
	102170318
	100860952
	102171965
	102174040
	102172907
	102188421
	102179058
	102183129
	102173389
	novel.58
	102189913
	102175898
	102171634
	100861068
	100860775
	102186295
	102184648
	102180059
	102175188
	102179010
	102190767
	102190144
	102182620
	102178714
	102188226
	102184816
	102186599
	102187665
	102168407
	102188337
	102190002
	102182743
	102172396
	102189686
	102182420
	102184509
	108637348
	102171627
	108636730
	102177022
	108637403
	102172931
	102175721
	102179869
	102173448
	102183096
	102190192
	102169593
	102181792
	100861346
	102187637
	102187399
	102188014
	102170094
	102185876
	100860780
	102190754
	102168257
	102168502
	102187741
	108633351
	102188076
	novel.341
	108633881
	102183910
	102178998
	102183511
	100861224
	102188507
	102172558
	102180436
	102185595
	102170016
	102189458
	102173886
	102191130
	102186540
	102173349
	102180083
	102188420
	102185955
	102178327
	102171749
	102170386
	102178760
	102181619
	102176591
	102177689
	102189158
	102191505
	102182476
	102188021
	102186349
	102180849
	102189812
	102171259
	102187704
	102169244
	102186133
	102177460
	100861351
	102186858
	102184937
	102189429
	102182277
	102181469
	100861396
	102170698
	102186668
	102185265
	100860995
	108637776
	102191105
	102190330
	108636128
	102169878
	102182792
	102183108
	102185827
	102186509
	102173019
	102183918
	102187172
	102177598
	102189368
	102182071
	102180690
	102170635
	102187344
	102187848
	102188451
	102191218
	106501894
	102173846
	102181946
	102187748
	102187408
	102184640
	102178982
	102183922
	106503796
	102173119
	102177159
	102168353
	102171207
	102188675
	102181835
	102170732
	102179275
	102182187
	102179797
	102175822
	102188368
	novel.395
	102184502
	102189061
	100860939
	102179867
	100860903
	102180482
	novel.412
	102173524
	102189146
	102172656
	102182283
	102178583
	102174995
	102177942
	102187517
	102190218
	102182832
	102185385
	102190297
	102187771
	102189835
	102176639
	102172608
	102182354
	102176364
	novel.288
	102190474
	102172952
	102179084
	102184387
	102176219
	102182299
	106502797
	102173912
	102172661
	102171034
	102169977
	102180759
	100861114
	102179017
	102172515
	102189736
	102185801
	102184011
	102187137
	102178973
	102168424
	102191057
	100860804
	100861284
	108636039
	102184651
	102177029
	102180075
	100861197
	102170360
	102170339
	novel.210
	102189602
	102187688
	102178671
	102169146
	102184465
	102187776
	102177604
	108633199
	102173148
	102174194
	102170400
	102182649
	102187774
	102178822
	102171975
	102185675
	102173857
	102177953
	novel.478
	106502700
	102171269
	102171077
	102191186
	102177178
	102173840
	102190021
	102178687
	102184323
	102189035
	102172522
	108637473
	102177527
	108633226
	102186836
	102178731
	102187406
	102170617
	106501755
	106502702
	102189363
	102187834
	102174245
	100861219
	novel.29
	102173222
	102178796
	102174845
	102184213
	novel.142
	102186238
	102181190
	108638047
	102180914
	102177997
	106503396
	102187139
	102173215
	102174034
	102178462
	102187990
	102171315
	102184929
	100860882
	102173381
	102175265
	102187862
	102170103
	102187066
	102188333
	108636347
	108636366
	102186908
	102190577
	102172807
	102175457
	100861047
	102189293
	102175696
	102185068
	novel.69
	102182015
	102184007
	102176450
	102180799
	102172548
	102168232
