# Supplementary material for: Screening Candidate Genes Regulating Placental Development from Trophoblast Transcriptome at Early Pregnancy in Dazu Black Goats (Capra hircus)
Source: Animals (Basel). 2021 Jul 19;11(7):2132. doi: 10.3390/ani11072132 (PMC8300351; doi:10.3390/ani11072132)
Supplement: Supplementary file 1 [file animals-11-02132-s001.zip › Trophoblast in goat Supplementary files/Supplementary file4.xlsx]

## Sheet: Sub cluster 1
gene ID	gene name
102183226	EREG
100860875	RORB
108636611	LOC108636611
102184429	PCSK1
102184555	RAB3C
102182471	SEMA3E
102185510	EXOG
102189333	TMEM144
102182142	UCHL3
102186954	GFRA3
novel.398	-
novel.504	-
102190055	TP53I11
102182369	SCP2
108636543	LOC108636543
102173191	ARMT1
102173152	ADAP1
108635252	LOC108635252
102170524	TMOD2
102176051	CCNA1
102180905	SSR2
102177163	KIF12
102189832	FRMPD2
102182264	CRELD1
102171298	ABCB4
102190080	ENTPD3
102178982	TWF1
102186265	C3H1orf168
100861382	KRT27
102169718	GPLD1
102184719	C8H9orf24
102189658	TMEM27
102188943	TOMM5
102176386	GPAM
novel.360	-
100860963	DAD1
102184566	TINAG
102171544	ANKRD13B
102168791	C25H16orf54
102186417	LOC102186417
106503356	MEX3B
102168965	TTC39A
102185881	ID3
102171343	VTI1B
102173771	NQO1
102182016	LOC102182016
102172548	MRPS5
102169510	TUBD1
102168930	AGTRAP
102181802	DEGS1
108634836	EPPK1
108637133	FAM43B
102176951	ATP8A1
102185951	PRPSAP1
102179898	CDKN1A
102174192	SUOX
novel.25	-
102183370	OLA1
102189329	CA8
102187300	ST14
102183356	ETHE1
102184524	DOCK8
102184870	YBX1
108636603	LOC108636603
102182324	CTSA
102177598	RTN3
102175790	LONP2
102174543	RAP1B
novel.188	-
102177734	MRPL13
102185955	AEN
102188964	FH
102173048	HSPE1
102189225	TMPRSS4
102176359	SMARCD2
108636566	LOC108636566
102171975	TBC1D2
106502916	ZNF408
102178875	YIPF1
102184055	ATP10B
102177994	LOC102177994
102179490	SPOUT1
102178040	CDK5
102178415	KNOP1
102173489	LOC102173489
102178837	BOP1
102171760	KLHL7
102181899	ALG3
102188748	PWP1
102175786	PRDX6
102188451	MPC2
102189736	HKDC1
102185490	NOS1
102189068	DLX3
102169261	AVIL
102186969	SFXN5
102176564	GADL1
102168232	PABPC4
102169988	PES1
102188226	DPY30
102191568	UCK2
102182317	CCT7
102185448	COMMD8
102185203	RALGPS2
102174868	CDH16
102183910	C1QBP
108633199	PLCH1
102188700	NRN1L
102188860	TBCA
102174360	BRAF
102171273	SSH2
102182020	CRELD2
106502655	LMX1B
102172454	NTMT1
102169532	TFAP2B
108638244	LOC108638244
102168616	CCSER1
102188750	LDHB
102189965	MEMO1
102181418	AKTIP
100861006	HSP90AB1
102191225	GEMIN8
novel.248	-
102181302	ADI1
102187978	MYH14
102182292	EIF2S3
102170301	BARX2
102178165	THOP1
102189551	CSRNP2
102177439	SNAP91
102190453	EIF4A1
102187496	LOC102187496
102185039	GAPT
102187565	ZDHHC13
102188595	TRIM36
102178499	ATP5F1
102175178	MRPL37
102188281	SFR1
102181008	FGD4
102188484	TEC
102175638	LOC102175638
102169143	LOC102169143
102191163	PPID
novel.34	-
102182932	TRAP1
102184264	MAL2
102172361	CCT4
102187568	SLC3A2
102186648	GAREM1
102191760	ORC5
100860759	AMELX
102169222	GDPGP1
novel.61	-
102188349	SLC35B1
106501896	GATSL3
102175299	SRP14
102176898	SMOX
102185545	MPP1
100860866	PDYN
102185138	SH3GLB1
100861143	LYPD1
102170160	EYA2
102172270	RTKN
102189651	ADK
102177646	PARK7
102190881	SLC12A6
102181334	ASGR1
102174768	PTPRJ
102181835	BLOC1S2
102169173	TRAPPC2
102191741	LOC102191741
102181140	ICMT
102185449	LOC102185449
102182422	LYPLA1
102169616	PRMT7
102175255	BYSL
102178200	ACACB
102181361	SORBS2
100860948	SLC39A3
102190490	TACR2
102169634	LOC102169634
102176125	FRK
102183442	MAD2L2
102183880	LTBP2
102173438	RAC1
102187397	CBLC
102176011	MRPS15
102176972	NRBP1
102176833	CEP170B
102184471	LOC102184471
100860827	AR
102187076	TAC4
102170146	CENPP
102177582	MMP25
102189146	HCAR2
102189267	CALN1
102172084	LOC102172084
102180773	LOC102180773
102191293	C24H18orf32
102175188	PRR13
102180233	ITM2B
102176591	MRPL51
102175632	SESN2
102185488	RER1
102181457	CD2
102171590	LOC102171590
102179037	CARMIL2
102180803	ABHD17C
102191524	MYO6
102186908	SEMA4B
102170318	C8H9orf85
102177094	CANT1
102170745	ZCCHC17
100861238	HSPD1
102185166	C7H1orf35
108637683	LOC108637683
102183507	APELA
102175696	UBE2V2
102191683	ZNF75D
102176198	DNAJC22
102187688	HSPH1
102170335	SBSPON
102179214	PFDN4
102185527	DPCD
102180639	LIN28A
102181762	ELOVL6
102185649	ABCB1
102182644	EXOSC7
102180759	CDKN2AIPNL
novel.91	-
102181469	BCCIP
102170707	EEF1AKMT1
102171207	PHTF1
100861379	RIDA
102185450	SOWAHB
102191233	NHP2
novel.29	-
102188705	DUS1L
108637776	LOC108637776
102176988	SMAD1
102189260	S100A16
102171849	BEX5
106504042	CAMSAP3
102170642	FMNL2
108633208	PPIA
102187660	SGMS2
102170103	PDIA2
102182527	LOC102182527
102174547	ATP6V1E1
102189293	APOO
102170179	EVPL
102185452	LOC102185452
102188101	RHOT2
102175606	IVNS1ABP
102180169	LOC102180169
102169289	HMGN3
102188995	MRPS21
108633367	LOC108633367
102191286	FAM78B
102187685	COQ6
102170966	PEX11G
108633214	RBKS
102178884	LLPH
102190014	FARP2
102190872	MAPK8IP2
102179006	LOC102179006
102181705	PRKAB1
108637845	LOC108637845
102169799	CCT5
102184057	ACO1
102169983	ZBTB17
novel.256	-
102189677	SHC3
novel.198	-
102175024	PSMB5
102182187	LOC102182187
102171533	MAP6
102180044	GTF2H5
102181562	TMEM209
102188564	STIP1
108637391	FOXA2
102174759	GML
102186271	POLM
102181461	NPM1
100860840	PSMA6
108633908	FAM220A
novel.9	-
102171244	ROS1
102188269	NUDC
102188076	ERCC2
novel.328	-
102189458	SCRN1
102171372	MINA
102189900	NXPH3
106501894	TIMM8A
102179133	PPY
102186236	SCCPDH
102179291	LOC102179291
102184639	LYN
102184088	MMP28
106503416	LOC106503416
102179146	DLK2
102170380	ELOVL1
102171485	DGKD
108633536	LOC108633536
102179307	44256
102185181	LOC102185181
102187590	GCNT1
102180581	SRD5A3
102186017	SMPD2
102168701	LOC102168701
108636200	C6H4orf3
100861263	LOC100861263
102183129	EI24
102177211	GDE1
102182517	TCEB1
100861369	CLNS1A
102185898	HIKESHI
102186281	ERGIC2
102190821	PEX11A
102187870	ANXA4
100860952	POU5F1
102174918	PDZD11
102180001	EEF1E1
100860881	SDHD
102175211	SUSD1
108633242	LIN28A
102183264	EIF5A
102182792	TCP1
102177649	SMARCB1
102170432	MRPL19
102184044	SEL1L3
102185749	PTGR2
102169412	LOC102169412
102168281	CPSF3L
108634738	LOC108634738
102179511	LOC102179511
102186875	FABP1
100861029	CDIPT
102176459	DNAJB11
102169296	ATP6V1D
102188956	CHD7
102173157	TACC2
102181150	FBXO17
102169433	LOC102169433
102170392	CCT2
102190237	PSMC1
102171749	ETV3L
108633809	LOC108633809
102168216	NDUFB3
106503497	ZDHHC18
102181893	COIL
102186971	C11H2orf68
102184671	IMPDH2
102185007	CALM1
102189584	CLCN3
102181922	NDUFA10
102184125	FAM60A
102184242	SPPL2B
102189368	SAG
102172205	LOC102172205
102172267	LOC102172267
100861370	HAT1
102176360	ELAC2
102170167	MRPL16
102178356	CA9
102168471	NDRG1
102183802	RAB20
108635597	LOR
102186836	BIN2
102179831	ACTB
102173946	SEC61A2
102177793	PCBD2
102190179	ARPC2
102174127	LTK
102179959	SLC25A30
102181524	CACYBP
102179321	TMEM41A
102168825	MOB3B
102174294	TJP3
102179036	LOC102179036
102190198	TRIML2
102173997	LOC102173997
102176572	CCT3
106502685	CLIC3
102168353	PSMA3
102181561	CCM2
102181289	TBC1D9B
102170159	SRMS
102188921	SLC16A9
102181571	PPP1CA
102188264	LOC102188264
102169934	LIPA
102177460	EIF3K
102191323	LOC102191323
102172182	TBCB
102168257	C8H9orf72
102181068	TMEM147
108634138	LOC108634138
102186809	LYPD6
102184210	PEX19
102185682	CES5A
102189384	DGKQ
108633163	TRAPPC4
108637952	LOC108637952
102180109	SIGIRR
102189620	MGAT5B
102170195	FAF1
102176835	SCN10A
102186053	ATP6V1A
102177205	PEX6
100861003	POLR1C
102177783	ZIC3
102168558	ATP5L
102187135	SESN1
102173242	TAF11
102176749	LYRM4
102176208	IGBP1
102171944	LOC102171944
102172796	SLC25A43
102170978	LYSMD2
100860856	SOD2
102184762	CEP72
102191287	B4GALT3
102174261	LOC102174261
102178477	ATP6V0D1
102177347	GALM
102175884	ARPC3
102182486	SLC6A8
102185447	RPS4X
102176014	CDK14
102172289	LOC102172289
novel.378	-
102176633	BRI3BP
108635581	LOC108635581
102169773	R3HDML
102171696	BRCC3
102168803	CS
102174824	LOC102174824
102184951	SNRPA1
108635874	LOC108635874
102187771	F2RL1
100860776	RPS2
102189686	FAM136A
100861105	GPR137B
102187856	GRAMD3
102180705	FKBP3
102174320	CPA6
102186896	NUDT21
102189254	EIF3I
102172376	LOC102172376
108636347	LOC108636347
102169336	CMBL
novel.48	-
100861334	SEC11C
102178998	LSM7
102169771	GCNT7
102174478	LOC102174478
102186215	EIF3J
102185422	CHCHD2
102180562	ST7
102182627	MIEN1
102181908	LYPLA2
102183746	DSC1
102169024	GPC5
102189015	GYS2
102179412	TEFM
102185048	PITHD1
108636777	PRR18
102170529	FAM155A
102190916	PPCDC
102169754	GEMIN7
102179084	CA5B
108633197	LOC108633197
102187848	PBDC1
102174859	TIMM8B
102172530	CCDC124
102180333	MAPK8IP1
102178194	PIGC
102178330	MRPL42
102188239	EMC2
102177249	UGP2
102177558	SLC38A7
102172535	NECTIN2
106503395	LOC106503395
102178822	MRPL3
108634446	LOC108634446
102175266	CLDN12
102169590	MFAP3L
102188357	ATP1B3
102179967	SSRP1
102176246	VAPB
102189242	PHB
102175590	STK24
102183511	ELL2
102169729	PCGF6
102184935	TIMM50
102181531	RDH13
102181948	LOC102181948
102175419	SALL4
102182202	NDUFC2
102183955	TIMM13
102187035	VBP1
102170340	ALG9
102190754	RPF1
108638610	IFRD2
102168397	THOC7
102184112	LOC102184112
102181709	TMEM208
106502681	SAPCD2
102179769	SMIM8
102191130	SNX24
102178147	ORMDL2
102171327	POLRMT
102185265	PRELID1
102181955	TPD52L1
102190188	THEM4
102171883	RDH11
102185146	ZYX
100861349	NDUFB8
102172650	GATC
102186145	GNAO1
102175947	DOHH
102175705	CES2
102182269	SCAP
102184812	TEX261
102171020	PFDN2
102187125	ALDH7A1
102186108	MYDGF
102173512	RAPH1
102184445	BOLA3
102174995	RSL1D1
102185595	FBL
108633375	LOC108633375
102183453	TUBG1
102177332	NDUFA2
102183561	ATP1A1
102170379	CLDN4
102173287	ISOC1
102177705	PPP2R3B
102173389	RWDD1
102168400	TMCO1
102191262	MGAT4D
102169878	MRRF
102173971	LOC102173971
102181685	SLC16A10
novel.465	-
102173290	VDAC1
102179127	RINL
102189339	GDPD1
102189249	RAD18
102186853	ATP13A1
102174691	ENO3
102184488	ATP5A1
100861172	KRT25
102186729	ANKS1A
102188557	CAP1
102191079	SLC13A5
102190980	PSEN2
102180272	LAMTOR2
102178272	SLCO4C1
102183636	DERL2
102182600	PRADC1
102177144	AWAT2
102176841	NDUFV2
102178687	GFI1
102177041	LAS1L
102178760	POU2F2
102172179	NOC4L
102182556	CERS2
102183406	PANX2
102181026	NDUFA11
106503669	LOC106503669
102171717	MRPL53
102173630	EFCAB14
102185946	ATP2C2
102185788	LOC102185788
102179177	CELSR1
102180917	TRPV5
102187551	ZNHIT6
102182557	DRAM2
102179501	ZBTB48
102189567	ACOT9
102176996	PSMB6
102179951	GNPNAT1
102190068	SLC47A1
102183521	WDR89
102189967	DPH7
102175089	CUTC
102175353	COQ7
102173200	AGPAT2
102188056	KCMF1
102188953	LOC102188953
102176949	VGLL1
100860821	ALB
102184178	FGG
novel.314	-
102170046	APOC2
102183952	LOC102183952
102180336	HNF1A
102168334	DUSP9
102184569	APOM
102179649	MTTP
102172447	SLC35D3
108634299	OTC
102174119	SLC39A14
102189317	GARNL3
102191275	C9
102190812	FOXA3
102184874	NPC1L1
102170862	KLB
100860880	OTC
102188274	S100A1
102175530	FTCD
102172211	VOPP1
102190947	GJB1
102171851	RNF128
102175746	LOC102175746
102169837	SLC39A5
102172966	RELN
102182396	HGFAC
102182649	RAB13
102190850	EMX2
102177287	TMEM37
102185018	F2
novel.254	-
102176005	TMC7
102182285	NXF3
novel.381	-
102189506	SYT14
102184768	ITPR3
102171708	CORO2A
102181476	C29H11orf86
108634096	LOC108634096
102181736	SLC30A2
102183440	SUSD4
102185725	PGK1
102186127	EML6
102181885	NUAK2
102186958	LIX1
102187282	BCAR3
102182328	CADM1
102169234	TFAP2D
102190560	GRM7
102175346	DSP
102170063	HNF4A
102170517	NIPSNAP3A
102183076	FKBP1B
102186546	MCOLN2
100861273	EPB41L5
102177409	FAM213A
102176442	LOC102176442
102169942	FGF19
102177954	STEAP1
102184844	DNAJC21
102184878	MCU
102189515	PPFIA3
102169193	PIP4K2A
102187314	TBC1D8
102189644	C24H18orf8
102182156	KLHDC8A
102184003	OSMR
102176567	LOC102176567
108633270	LOC108633270
102184108	SMCP
102171124	PGAM1
102189708	TNS4
102179954	MORN2
102185938	KCNJ11
102175438	SLC43A2
102179728	RIMKLA
102187443	DSG2
102186793	TRIM2
novel.382	-
102170373	LOC102170373
102174661	ANKRD6
102182445	SSR3
102187547	EPHA8
102190057	RGS7
102185462	HBEGF
102172439	SSBP2
102189782	ACBD6
102184121	USP44
102178341	APOOL
108637520	LOC108637520
102172905	CEBPZOS
102189127	LHFPL2
102187297	STOX1
102190897	GLRX2
102181056	GRINA
102170734	ACOX1
102175062	BFSP2
102184450	LOC102184450
102169974	EFNB2
102168945	TMEM251
novel.200	-
102185536	ACRV1
102178977	TSPAN33
102187306	NIPAL1
102175890	GP1BA
102172792	LOC102172792
102184318	SVIP
102175294	UBE3D
100750232	CLCN1
102188725	SALL3
102171555	TRIM71
102190853	NTPCR
102180453	CPN1
102168459	LOC102168459
102178709	BRSK2
102184104	TNFRSF21
102186530	ITGA6
novel.19	-
106502631	ALK
102174896	WLS
102178679	LOC102178679
102184752	LOC102184752
108637139	SIX2
102172584	NTRK1
102170065	TRPA1
102185394	RND2
102191104	BLNK
102186624	PLAUR
102172201	LOC102172201
108637797	GPR25
102190538	NEFH
102174973	PIRT
108638035	LOC108638035
102171710	LOC102171710
102172723	METTL17
102171299	SNX10
102175409	GPAT2
102172788	LOC102172788
102170917	RASGRF1
108633791	LOC108633791
novel.450	-
102182185	IGSF3
102187560	NDUFA5
102186090	GTSF1
102176034	EEF2
100861400	TXNL4A
102187106	CSRP3
102184129	LOC102184129
102185094	CRB2
108637307	LOC108637307
102181722	NDUFAF2
102182416	C11H9orf78
102175892	KRT38
novel.303	-
102190499	SLC26A1
102179484	RNF149
106501927	MRPL9
102184211	LOC102184211
novel.92	-
102190791	AVEN
102174829	CREB3L3
102188713	LOC102188713
102176424	ANXA2
108634141	LOC108634141
102171734	CDH8
102183707	APOA4
102177864	KAZALD1
102191040	PRELID2
102181777	CCNJL
102169439	PGLYRP4
102177776	NAALAD2
102183697	CRIM1
102171662	SEC61G
102169713	PLA2G5
102178000	LOC102178000
106502804	LOC106502804
102187491	F2R
102191826	ACPT
102186141	NDUFC1
102172960	LOC102172960
102178125	SLC22A23
108636265	LOC108636265
102180707	SLC38A11
102189558	BPIFC
novel.418	-
novel.81	-
102185364	AGPAT4
102173809	IDE
102191413	LYAR
106502987	LOC106502987
102188642	EPS8L3
108637532	CEBPD
102190484	FAM69A
100861022	HIGD1A
102189910	LRRN1
102176934	NRCAM
102172006	SCRN2
102173133	CCDC148
102174235	LARP1B
102175111	MUC2
102178131	F3
102181134	CENPA
102189212	CCDC170
novel.425	-
102188929	ABCB7
102180321	MAP4K4
102175743	DGKI
102170440	EEF1A2
108636539	PFKL
102180601	NCK2
102184367	IL11
102176483	FAM212B
102181569	EEF1G
102172301	PKP4
102190716	ITPKB
102169829	GARS
106503629	LOC106503629
102181479	LOC102181479
102170632	ATP5O
102184729	GCH1
102184540	EIF3H
102180106	LOC102180106
novel.474	-
102173725	PROM1
102190714	GDPD5
102169624	HUNK
102169716	IER3
102171294	DCTPP1
102171890	ATP5C1
102181501	SYTL3
102176699	MDH1
102186886	CCKBR
102175370	CCDC53
108637964	LOC108637964
102190432	LOC102190432
102189162	ABHD2
102178006	VPS37B
102178753	FASLG
102172908	B3GNT2
102181258	SLC1A7
102190134	C10H14orf166
novel.466	-
108634436	LOC108634436
102183062	PTTG1
102188153	LOC102188153
102175158	PITPNA
102179700	TMEM101
102178120	TAF12
102187745	SLC25A3
102181035	CDCA2
108637178	LOC108637178
102178168	HARS
102169585	POU4F3
novel.232	-
108637418	LOC108637418
102174203	PFDN1
102178247	FADS1
102175754	PSAPL1
102184901	LOC102184901
102186778	DNMT3B
100861297	RPS6KB1
novel.361	-
100861015	PSMG2
102177154	MRPL54
102176370	GPD2
108634449	LOC108634449
100860961	LOC100860961
102176407	RPL22L1
102183385	PRDX1
102186251	PDK1
102188925	MIP
102187169	CIB1
102179212	PHYH
102180599	MAP3K9
106503632	LOC106503632
102173923	LOC102173923
102175268	GLRX3
102174448	LOC102174448
106503117	LOC106503117
novel.264	-
102189006	PCED1B
102172937	BTF3
102189432	NDUFB5
102183935	ADCYAP1R1
106502409	C8H9orf40
102178399	FAM103A1
novel.114	-
102168898	ATP2B3
102181540	FAM177A1
102178435	LOC102178435
102189693	SLN
102187485	MAMDC2
novel.151	-
102178699	PLA2G12B
108635819	OLIG1
102171095	MRPS7
102178710	CSTF2
102173066	CLDN23
102178214	PLS1
102177172	TMEM255B
102177136	HOXC8
102176992	SPRED3
102186537	ADGRF1
102182546	C2H2orf76
102174280	EIF3D
102185613	MIPOL1
102191069	GLUL
102174465	FAM118A
100860808	CD9
102191292	GREB1L
102181929	MYO1A
102186830	SLC35B4
102175156	ZNHIT3
106503506	LOC106503506
100860858	SLC34A1
102171212	NPTX2
102182697	PXDN
102190519	ATG12
106501952	LOC106501952
108633172	SNRPC
102181667	ADGRL3
102191830	TXNDC17
102189553	TMEM126A
102180283	EDARADD
102179903	PTPN2
102182748	LOC102182748
102168573	LOC102168573
102191184	MRPS24
102182696	NDUFB6
102186631	FAM162A
novel.286	-
102169248	C1GALT1
102186420	PRKCZ
102168975	NTS
102171807	NOC2L
102174714	PPP4R1
102174038	LDAH
102173068	POC1B
102173176	LOC102173176
102176723	PSMD8
102181747	AKR1A1
102181781	EZR
102174090	NDUFB2
102188220	MUSK
102183434	ZPR1
102169101	TMOD1
102174040	EXOSC8
102188421	NSMAF
102179058	HSD17B7
novel.58	-
102189913	HSD17B8
102175898	MRPL46
102171634	RAB29
100861068	NOLC1
100860775	TNNI3
102186295	SMARCA4
102180059	FABP5
102179010	SLC28A2
102190144	PFKP
102178714	UCHL1
102186599	HACD3
102187665	LOC102187665
102188337	HSCB
102182743	CARMIL1
102182420	LPIN3
102184509	RPL3
108636730	LOC108636730
102177022	TNFRSF12A
108637403	LOC108637403
102172931	UNC45B
102175721	TOPAZ1
102183096	KDELR1
102169593	SNX22
102181792	STMN3
100861346	SNRPE
102187637	TAGLN2
102187399	GNPDA1
102188014	PPP1R7
102170094	ANAPC13
100860780	EEF1A1
102187741	TTC13
108633351	LOC108633351
100861224	ACACA
102180436	PDCD6IP
102186540	FDPS
102173349	MRPL24
102180083	RAP2B
102188420	NDUFB9
102178327	TNPO3
102170386	WIPF3
102177689	POLB
102191505	MAD2L1
102186349	NIFK
102180849	PWWP2A
102189812	BCAS2
102171259	AURKA
102187704	CENPT
100861351	SLC25A4
102186858	LOC102186858
102184937	LOC102184937
102189429	PPM1E
102182277	TES
100861396	COPZ1
102191105	SDHAF3
108636128	LOC108636128
102183108	PXYLP1
102185827	PAM16
102186509	MND1
102183918	SATB1
102187172	NIPA2
102182071	GPR68
102180690	FAM177B
102170635	NDUFS4
102191218	MCTS1
102187408	MTIF2
102183922	QARS
102173119	INCA1
102177159	RPS15
102179275	FUNDC1
102179797	ATP6V0A2
102175822	KCND3
novel.395	-
102184502	LOC102184502
102180482	TPM4
novel.412	-
102173524	C25H16orf45
102172656	NXN
102182283	TRMT112
102178583	CCDC190
102187517	MN1
102190218	SIL1
102182832	TSC22D2
102185385	CBL
102190297	LOC102190297
102189835	LOC102189835
102172608	SERHL2
102176364	LOC102176364
102172952	LOC102172952
102184387	CPO
102176219	SNRPN
102182299	MEIKIN
106502797	TOMM34
102169977	TMEM9B
100861114	POLR2G
102172515	ESYT1
102184011	PTPN4
102187137	REEP5
102178973	BZW2
102191057	CAPN14
100861284	NDUFA4
108636039	PTPRO
102184651	RPS16
102177029	SP8
102180075	TOM1L1
102170360	LOC102170360
102170339	MMP12
novel.210	-
102178671	TFCP2L1
102187776	TCF7L1
102177604	LOC102177604
102173148	TTC4
102174194	PACS1
102187774	NAGK
102185675	ABCC8
102173857	FNBP1
102177953	ZNF277
novel.478	-
102171269	B3GNT8
102171077	PLEKHH1
102191186	COBLL1
102177178	ACER3
102173840	R3HDM4
102190021	AMIGO2
102184323	CCDC160
102172522	B4GALNT3
108637473	LOC108637473
102177527	GTF2A2
102187406	EPB41L4A
102170617	FZD6
106501755	LOC106501755
106502702	IL17D
102189363	NPC1
102187834	MRPL32
102174245	GPRC5C
100861219	SEPP1
102178796	TSPAN14
102174845	MRPL50
102181190	RASSF3
102180914	KIAA1324L
102177997	OSR2
106503396	AMN
102187139	RPS27A
102173215	SLC25A34
102174034	WDR54
102178462	EYA1
102187990	FURIN
102184929	FGB
100860882	PDIA3
102187862	DNAJA1
102188333	MTCH2
108636366	LOC108636366
102190577	SLC25A13
102175457	LOC102175457
102185068	SNRPF
novel.69	-
102182015	ANKRD13D
102184007	APOPT1
102176450	RAN
102180799	RPL37

## Sheet: Sub cluster 2
gene ID	gene name
100860805	SPP1
102189585	SCARA5
102179601	PTX3
102185378	COL9A1
106502362	SYNPO
102168365	ZFPM2
102173367	VWA5A
108638502	LOC108638502
102175290	MEF2C
102177576	RGS5
102171378	MASP1
102169734	PTN
102184888	GPC4
102188151	CTHRC1
102169722	TGFBR3
102175526	LOC102175526
102187620	TSHZ3
102170958	ANTXR2
102185569	NREP
102190537	LOC102190537
102191280	LOC102191280
102186824	ACHE
102189516	LOC102189516
102168996	INSR
102190794	LTBP1
102171151	HR
102180161	DLK1
102172679	S1PR1
102181951	RECK
102175544	ORAI3
102181198	ENPEP
102186338	THRA
102183039	SYT1
102181218	MRC1
102185866	LOC102185866
102174719	DFNA5
102179756	AES
102175388	ADAMTS10
102171973	HAND2
102188059	PLXDC2
102173718	ARHGEF25
102172380	LOC102172380
102188070	TTC28
102180292	LOC102180292
102172340	AMBN
102176562	FBXL7
102178089	COL14A1
102176825	C1QTNF1
102184725	NFATC4
102177796	SMARCA2
102187928	PAGE4
102183325	DPYSL2
102173139	STMN1
102173271	SMARCA1
106502152	CBX6
102169557	ADCY6
102182085	ST8SIA5
100861300	TGFBR2
100860807	KITLG
102190652	THBS3
108635517	LOC108635517
102190430	LOC102190430
102168934	PDGFC
102190929	EVA1B
106502767	ZNF512B
100860919	ETS1
102171150	HEMGN
102186831	ANK1
108636038	EPS8
102179519	ARSG
106502050	KLF14
102176415	STAT5B
102171572	SMO
102191579	HEYL
108636851	LOC108636851
102171074	ITGA11
102189417	ARRB1
100860925	COL15A1
102169465	CD99L2
106503435	COL7A1
102183014	RFTN1
102174495	LOC102174495
102177895	METTL24
106502775	SOX18
102191519	LOC102191519
102169919	CASP8
106503668	ADRB3
102188266	TNS1
102176126	LOC102176126
100860795	FOXP2
102181219	RIN2
102170413	CHSY3
102186270	HSPA12A
102180550	LOC102180550
102181283	PARM1
novel.282	-
102181773	PPP1R12B
102181646	AGFG2
102168656	RGS2
102168371	LMO2
102188225	SPTB
102189905	CSPG4
108637286	IRS2
102183936	MEST
100861223	CD34
102189892	44444
102182472	ADAM12
102170606	ACTC1
102177991	RASA3
102186663	ACVRL1
102172795	ARMCX2
102173105	GALNT18
102171922	ADCY2
102188489	ADGRL1
102169100	TEK
102179350	DENND2A
102187289	SORBS1
102168551	SH2D3C
100861261	INHA
102171043	PRRG3
102187186	SGCE
102183756	FFAR4
102183304	SLITRK2
100860749	CAV1
102177471	FSTL1
102179403	LOC102179403
102172948	FZD7
102180435	RTL1
102187495	DYSF
102181017	LOC102181017
102173852	LOC102173852
102172067	MEIS2
108633873	LOC108633873
102186063	SPATS2L
102177975	TBXA2R
102181404	SIGLEC1
108637954	MAF
102179086	HTRA3
102188806	AHNAK2
102174577	STON1
102174753	ANTXR1
102184350	THSD1
100860826	C3
102178513	RARG
102170636	SEMA5A
102189288	AGTR2
102171788	LOC102171788
108637185	TOR4A
102173884	CCDC80
102179872	SPRY1
102182710	PLEKHB1
102179745	GABRE
106502734	ZEB1
102170435	LHFP
102175882	HMCN1
102169235	ZNF362
102177648	PCDH10
102183019	RCAN2
102190104	VSTM4
100861397	PRP6
102176582	IRF2
102175889	LOC102175889
102191205	WNT16
106502632	KCNK3
102182192	SEMA3A
102180223	NTRK2
102186975	FLRT3
102186081	GNG11
102171771	NDST3
102168341	SNCAIP
102187542	CLEC3B
102177167	NYNRIN
102189202	NOTCH3
102170150	EPB42
novel.440	-
102190143	KCTD12
102174064	MLLT6
102168739	SPATA13
102171152	CNTFR
102177493	MYH11
102172305	LOC102172305
102177594	VDR
102177440	LAMA4
102180127	PLAGL1
102181280	SH3BGRL
102181463	AHSP
102185833	ADAMTSL1
102181242	ABCG1
102170724	FCGRT
102187548	PKLR
102184501	GAS2
102180584	LOC102180584
102182857	RGAG1
102169965	ARHGEF40
102183943	LOC102183943
106503196	HIC1
102168298	EFNB3
102181065	CMKLR1
102169304	ENG
102172694	EHBP1L1
102181689	ALDH1A2
102175894	COL8A1
102187371	PLAT
102174054	CDH5
102182997	TPPP3
102185761	DCHS1
102174015	KANK3
102173745	MYCT1
102189600	ZNFX1
108634709	CLDN5
100861247	TNNT3
102183205	FZD1
102184754	SAMD14
102177070	ENOX1
102189790	PEG3
102189170	STAT1
102190273	ZEB2
102176017	SFRP1
102168467	TOX2
102178242	OIT3
102174670	F10
102188621	LTBP4
102174536	HHEX
102190310	TNFRSF1A
102169258	RASSF4
102172035	MMRN2
102180712	DES
106502912	MDK
102188814	LOC102188814
102187078	SLC4A1
102186539	LOC102186539
102172076	CD93
102173953	LOC102173953
102178112	RAI14
102176712	LRRC32
102190741	CNTN4
108633889	TMEM204
102184074	JPH2
102184914	LAMC3
102191708	VASH1
102169939	LIMA1
102181521	LOC102181521
102190843	SLC6A9
102189457	GFRA1
102185659	CLEC4F
102175385	ALAS2
102169475	HAPLN1
102189826	VEGFC
106503716	FAM181B
108636043	ART4
102184390	LOC102184390
102181119	LOC102181119
102168959	LOC102168959
102177089	TMEM100
novel.137	-
102191072	CBFA2T3
102170033	RASD2
102189937	EVC
102168872	MDGA1
102185334	GJA4
102175768	TCF21
106503375	C21H14orf132
102189672	FREM1
102168651	PDGFD
100861147	SDPR
102174023	LOC102174023
102190305	PPFIBP1
102186813	C1QB
108638100	LOC108638100
108634199	PHLDA2
102174766	FOLR2
102185781	KCNMB1
102177170	OSR1
102168503	DOK6
102188730	ADGRL4
100861303	CSF1R
102182257	ROBO2
102168994	LYL1
novel.146	-
102188268	LOC102188268
102182044	FLRT2
102182155	YPEL4
102190471	RHAG
102182314	RHOJ
102172976	CLEC1A
102185474	FAM78A
102173984	SPTA1
102172997	HPGD
102179893	ZBTB47
102172763	DTX3L
102176319	PRDM6
102180865	FAM171A1
102191643	NOVA2
102169338	LOC102169338
102191356	MXRA8
102186112	PCDH12
102168434	SCUBE1
102188615	PCDH18
102174007	PDGFRA
102176710	LOC102176710
102182103	PRICKLE1
102184475	SLC9A3
104797267	MIR3431
102179156	SEMA6C
106502383	SOX7
102182914	CRABP1
106503784	DOCK11
102169568	SYNPO2
102176401	CSF2RB
102169303	LHX6
102179883	ADAMTS12
102172848	NXPH2
102188558	GPM6A
102182411	SLC22A17
108633195	LOC108633195
102173025	RGL1
102178994	PLAC8
102169200	TSPYL5
102168964	LAT2
102175215	RNASE6
novel.213	-
102172596	TLL2
102168980	FLI1
102179415	ULK2
102179703	IGF2BP2
108638107	LOC108638107
102175186	C28H10orf54
102187279	C1QC
102169373	LOC102169373
100861413	CYP19A1
102175162	ST3GAL6
102171222	SSPN
102172313	PEAR1
102185234	CD83
102187002	CHST2
102173858	LOC102173858
102176058	LYVE1
102177402	MEOX2
102182271	SEPN1
102184425	ARAP3
102176223	NFIC
102189002	TFR2
102168242	APOLD1
102185676	MCAM
102174191	DTX3
102183372	LOC102183372
102181928	ESAM
102187249	FAM163A
102187753	SPARCL1
100861577	NPR2
102168274	SLITRK6
106503014	LOC106503014
102189988	TBX4
108635465	LOC108635465
102174609	MATN1
102174346	LAPTM5
102191231	KANK2
102180422	BCL6B
102186345	CLEC14A
102190939	PTPRB
102177045	LOC102177045
102190608	RASGRP3
102176511	SORCS2
102173041	SEMA5B
102182928	SYT11
102189013	MRGPRF
102185779	CBX4
102191541	ARHGEF17
102188874	LOC102188874
102190636	MFAP4
102174299	NDST1
102179808	PECAM1
102170310	LOC102170310
108633219	PRKAR1B
102179753	KLF1
102186814	LOC102186814
102180032	TLE2
102174198	PLS3
102181558	TIE1
102191749	PRSS56
108638476	LOC108638476
102170836	PBX1
100860747	TLR2
102177753	CLDN11
102174888	RHCE
102186307	CNTLN
102178885	STAB2
108634355	LOC108634355
102179217	PDE2A
102181154	LOC102181154
102181582	LOC102181582
102186416	SPI1
102187536	PCOLCE2
102182670	ROBO4
102168668	ZNF710
102171589	TMEM47
102182911	ABI3BP
102188085	PARP14
108633874	LOC108633874
102188120	APLN
102180970	ADAMTS16
102189449	GJA5
102169219	KCNJ16
108636011	LOC108636011
102170829	ARHGEF3
102177198	ERG
102181964	SLC8A1
106503535	TMEM200C
102173540	BDH2
108634025	MARVELD1
102169171	SULT1B1
102174540	HTRA1
102186098	FMR1
102171387	PID1
102181349	HFE
102173930	PFKFB1
102169238	F13A1
102183004	MYOCD
102168680	LOC102168680
102184554	LCP2
102178299	DBP
102180204	SPIN4
108634292	LOC108634292
102187889	KCNN4
102186564	NRK
102187770	PM20D2
102175151	TYROBP
102188583	IRF1
102188010	LOC102188010
102173409	NPHS1
102170334	HAS2
100861242	GFI1B
102187879	OLFML1
102181854	LOC102181854
102172970	SLC26A10
novel.201	-
102177297	FRRS1
106502928	APLNR
102181580	ARHGAP24
108636574	GAS1
102170738	STRA6
102179582	HLX
102179877	MEIS3
102173032	EHD2
102175037	NRP1
102187395	ICAM4
102176081	GALNT5
102179812	NEURL1B
102171055	TNFAIP8L1
102175171	LOC102175171
108637802	LOC108637802
102178880	ADGRA2
102185430	LOC102185430
102180488	LAIR1
102174641	PKD2
102178279	ACTG2
102191756	TAL1
102171917	LOC102171917
102170921	WNT5A
102174036	LOC102174036
102168295	LOC102168295
102185060	C27H8orf4
104796571	MIR224
102191089	SP5
102168666	ESM1
102178432	CYTH4
102187545	C1QA
102172831	SLC26A9
102190477	LOC102190477
102169730	LOC102169730
102175786	PRDX6
102182451	SLC40A1
102171215	TRIL
102177413	SLC15A3
102187842	ADAMTS15
102178567	LOC102178567
100860991	TRIM38
102183286	HS3ST2
108638310	LOC108638310
102170678	FHL1
102181001	TNS2
106503626	GPER1
102182247	WFDC1
102190170	MXRA7
102173818	SIPA1
102178145	RAPGEF3
102174608	SP110
108638604	LOC108638604
108637431	TSHZ2
102183369	PDE9A
102177225	EMCN
102168946	LOC102168946
novel.23	-
102181317	MAFB
102190612	CERCAM
102182055	SESN3
102173097	KLHL29
106503766	TSPAN32
102178906	RUSC2
100861202	PAG-6
102171875	KLF4
108636280	LOC108636280
104795776	MIR22
108634527	CRIP1
100860873	CXCL10
102180791	EXOC3L1
102177600	IFITM10
102169732	PDGFRL
102169484	VAMP5
102173062	RAMP1
102191107	TBX20
106502263	KLF2
102176247	PTP4A3
102180921	GLT8D2
102172761	ITGA1
102189418	TSPAN18
102184694	ME3
102186827	SH3PXD2A
102184913	ARHGAP25
102181270	LOC102181270
102185717	GRASP
102174664	LOC102174664
102176677	COL4A6
102175009	44445
102183624	TMEM119
108634150	ZNF503
102178756	TCTN1
102184391	ATXN1
102185274	COLEC11
102177243	ATP8B4
102173411	MZF1
102168943	IDH2
102191085	COL6A1
102179351	SMARCD3
102175707	CCDC8
102190087	S100A4
102172247	CHST7
108634458	LOC108634458
102169747	LGI2
102179918	LOC102179918
novel.268	-
102174623	SLC26A4
102187708	RHBDL3
102179200	ZDHHC14
102174913	KCNQ1
102180356	SPEG
102174102	GATA1
102174393	FAM46A
102170047	LMOD1
106503735	NRGN
102172413	LGR5
102175045	HBBC
102183685	FGFR4
102188508	KCNT1
106501718	LRRC17
102180972	RARRES1
102181552	LOC102181552
102184324	LOC102184324
102173366	FMNL3
102174940	EDDM3B
102178014	LOC102178014
102186605	NBEA
novel.231	-
102171350	SERINC3
102182515	VIM
102174163	AGTR1
102168687	LOC102168687
102188831	FERMT3
100860772	RSPO3
102190778	TRIM58
102183473	CTSK
novel.216	-
102172872	CPM
102168704	PDE3A
102181318	PARP10
102180558	PDE4B
102176471	FAM212A
102185338	NOS3
102178122	CD164L2
102188403	ST8SIA4
102174371	FGF13
102174596	PLXDC1
102184818	ALOX5AP
102170404	RASL11B
102177448	EPSTI1
102171741	TM4SF18
102188195	LDB3
102181851	KCTD8
102191129	SHANK3
102191574	LIPG
102176255	B3GNT9
102172659	TBKBP1
102180041	SORBS3
102170488	PALD1
106503400	LOC106503400
102180397	FBN1
102181553	DPYD
102189077	TREM2
102178021	ITIH4
102171180	LOC102171180
102185961	KCNE4
102171549	ARHGEF28
102174895	LOC102174895
102174969	LOC102174969
102176947	COL4A5
108638256	LOC108638256
106503952	TNFAIP2
102178225	GRHL3
102182753	PRKG1
102174359	PRKAR2B
102186447	NPR1
102183812	ADORA2A
102183246	NCS1
100860806	DDR2
102187868	CCPG1
102176539	SARDH
102176826	NR1D1
102168884	ARHGEF10
novel.365	-
108638594	LOC108638594
102182423	CPQ
102179270	CRACR2B
102173226	RFLNB
102175975	ADGRD1
102178363	SMOC1
108638633	CAND2
102182172	DNAJA4
100861228	TGFB2
102172735	NECAB3
102185330	CORO1A
102179506	YPEL1
102186924	FLYWCH2
102170337	MMP16
106502927	LRRC55
102190860	ENO2
102174055	CMTM3
108636081	LOC108636081
102174613	LOC102174613
102190908	GRAP
102184196	LRRC15
102188646	GLIS2
102174236	ST3GAL2
102187133	PCSK5
102183323	ACER2
102189897	ABI3
102173344	NOTCH4
102171762	HOXA13
102191790	EPOR
108638253	LOC108638253
102190733	CYGB
102180571	STAT6
102178510	PARP12
102180093	ATP8B2
100860843	LHCGR
102180406	ANGPT4
102171567	PLPP3
102174821	TMEM150C
102178020	RUNX1
102180281	WNT2
102169723	CDKN2C
102187189	CDKN2AIP
106503148	DACT3
102189354	TREML2
102169802	LOC102169802
102183747	CTSS
106504019	TEX22
102177038	LSP1
102186574	PRDM8
102176281	ADAMTS4
102173472	TPM1
102188998	IFI44L
102186997	APP
102178059	LOC102178059
102172638	POSTN
102180291	LOC102180291
novel.278	-
102186656	ANGPT2
novel.166	-
102179935	LOC102179935
102178408	ADAM15
102170954	FAM109B
102189554	AQP5
106501762	HOXA10
102172097	ADAMTS5
104795857	MIR656
102180604	EMILIN1
100861199	PAG-3
102179146	DLK2
102172524	NAP1L5
102174105	ARHGAP6
102191074	AXL
102182040	RASL12
108633546	FOXQ1
108634097	LOC108634097
102173931	PLXNA3
102187844	CLSTN3
102183843	SRL
102186928	LRRN3
102186501	TRIM29
102178301	CXCL16
102174427	RNF213
102179673	FYN
102170971	PPP2R2B
108638641	PLXND1
102181434	HCLS1
102185939	C1QTNF5
102188538	PLD4
102176078	PLSCR4
102181046	MEIS1
106502973	FNDC10
102186490	DPYSL5
102172499	KLHDC7A
102170565	DAAM2
102183978	CCM2L
102184116	LOC102184116
102185639	GRAP2
102181648	TWIST2
102176429	CCDC85A
102188496	SMIM3
100861243	RERG
106502352	EFNA2
102185051	CSF1
102173651	PLVAP
102187231	IL1R1
102180452	SAMD9
100860944	DCN
108636202	LOC108636202
102186893	LOC102186893
100860750	LPL
108634448	LOC108634448
102171570	MSR1
102170816	ARHGEF15
102177749	LRRC75A
102175417	CTSZ
102175711	SCARF1
102176358	MEOX1
102177245	GALNT16
106503226	LOC106503226
108633263	LOC108633263
102172391	ADAMTS6
102171349	PRTFDC1
102174717	UPP1
102176393	LUM
102186146	NKD1
102170931	PKD1
102189619	JAM2
102191567	GPSM3
102182079	PI16
102183362	WSCD1
102179255	UNKL
102170840	COL11A1
102172059	DPYSL3
102189465	TMEM132A
102189859	NR3C1
108637407	SOX12
102179313	GRIK5
102189688	CMPK2
102176779	NDN
102188553	METRN
100861185	ITGB2
102176853	ZC3HAV1
102170896	C15H11orf49
102173427	SP140
102172910	EGFL7
102171521	EIF2AK2
102168874	LOC102168874
102168859	SMIM5
102174946	TCF15
102186810	HOXD11
102187254	FXYD1
102178093	LOC102178093
102181324	CNTN2
108637011	LOC108637011
106503547	LOC106503547
102175059	KIF19
102173109	RAPSN
102168733	RBPMS2
102181023	XG
102171048	CXHXorf21
102191136	AQP3
102185803	CALHM2
102188428	SLCO2B1
102188539	ITGB6
102178395	PHLDB2
102175529	APCDD1
102181277	ACSL4
102179598	EHHADH
102176668	TENM4
100861338	LOC100861338
108633370	LOC108633370
102188206	LOC102188206
102179072	CALCOCO1
102191384	FGD2
102188881	CFH
102187803	DLG4
102175112	MYO1F
102175560	LOC102175560
102191407	KCNA5
102179895	PRICKLE2
100861032	TGFB1I1
102188058	DZIP1
102186825	COL9A2
102168846	B3GNT4
102173184	SPINK1
102190715	DTX4
102189051	WFDC2
102184405	PRSS23
102178465	ZBTB16
102179773	SHC4
102185195	MROH6
108636392	LOC108636392
102178171	NIPAL4
102191408	CSDC2
102183759	SEMA3C
102173012	MALL
102180805	KCNJ15
102174882	ACVR1C
102178964	SERPINB12
102176431	FNDC4
102177264	C16H1orf116
102175100	CHPT1
102172244	LOC102172244
108638274	LOC108638274
102188298	PPP2R2C
102190050	SNX31
102179881	LOC102179881
novel.227	-
102169745	HMGB3
102191768	HOXC10
102190844	HPCAL4
102173533	ACSS3
102188011	PTCH2
102172126	TMEM45B
102190854	LOC102190854
102186531	HOXD9
102181319	NOV
102175692	ADAMTSL2
novel.180	-
108637186	RNF208
102188383	C5H12orf56
102177995	BCAS1
102171103	SPTSSB
102185477	TGM2
102190067	SMTNL2
102183754	LOC102183754
102187945	SLC34A3
102185340	44263
102187127	LOC102187127
102187163	CACNA1G
102178355	DMRT2
102180490	SHROOM1
102170803	EHF
102186243	GABRP
102185926	TGFA
102190011	RAB3B
102186118	RASEF
102170638	CTSH
102187460	CELA1
102181276	STYK1
102175723	GPR39
102189713	LOC102189713
102176466	CERS6
102188018	SMAGP
102174138	OMP
102189635	TREM1
102179675	THBS4
102169911	CERS3
102183082	SDC2
102178138	SOSTDC1
102178293	HHIP
108637974	LOC108637974
novel.171	-
102181314	CCNY
novel.371	-
102169781	ELF5
102178678	PADI1
102174527	PRSS27
102187367	TTC22
102171614	SOWAHC
102176935	STEAP4
102173099	PROSER2
102171082	UPK2
102178758	UPK1A
102177602	UPK3A
102178191	MUC15
102171986	MAL
102189797	UPK1B
102191125	CXHXorf36
102172033	HOXA11
102178383	LOC102178383
102169549	HOXA9
102170370	PKHD1
novel.75	-
102183462	FAP
102185119	C1QTNF3
102186328	TBX5
102188510	MTUS2
102178573	SH3BGR
102175177	LOC102175177
102186252	HOXD8
102188479	KCNJ8
102169456	CHRM2
novel.102	-
102181162	CD200
102182827	PITPNM3
102174060	DOC2B
102172637	LECT1
102185636	HAL
102191278	P2RY13
102173827	LOC102173827
102179349	CSGALNACT1
102178914	SH3RF3
102171617	FREM2
102173007	RASGRP1
100860842	HOXD13
novel.359	-
102182518	CLMP
102181106	LOC102181106
100860792	HMGA2
102177452	EPB41L1
102185693	HOXD3
102169582	BIRC7
108633183	LOC108633183
102170141	ECSCR
102168879	SEC14L5
106502801	LOC106502801
102185052	ACSM3
102191266	SARM1
102179280	DOK3
102171393	LOC102171393
102169417	ITGB3
102183011	KCNAB1
102174778	BTBD17
102169650	CCND1
102172864	PIK3AP1
102169870	DMTN
102189918	DUSP27
102188419	PPP1R16B
102172853	COL16A1
102184081	TESC
102187322	EHD4
102183602	CILP
102176028	CLCN4
102171856	HADH
102177099	FAM105A
102189700	EMID1
108637184	NRARP
102172582	ADGRB2
102179053	HOXD10
102182158	RNF150
102169070	ACKR3
102190738	SLC24A4
102190342	PRRX1
102169172	FRAS1
102177595	GRIP1
102170543	ALDH2
102189492	DNM1
novel.87	-
104796569	MIR196B
102175502	MYOC
102174580	ADAMTS13
106503424	SEMA3G
102171560	NECTIN4
102171255	GJB6
novel.263	-
102177352	CNBD2
102190132	TMEM200A
102173347	ARHGAP30
102179262	CHST15
102189534	S100A2
108636285	NKX3-2
102183628	GMFG
102191537	FBXO32
102187930	LOC102187930
102177581	LOC102177581
102176472	LRRC2
102181631	CHRD
102186866	GATA4
102187979	EPS8L1
102191064	KDELC2
106503287	LOC106503287
102177575	FGR
102171316	MCUB
102172552	CELF2
102175135	SLC2A6
102184587	INA
102183171	CRYBA4
102191441	SPON1
108638637	LOC108638637
102191727	FAM198B
102190040	FHL5
102186276	KCNMA1
102173932	LOC102173932
102184608	ACE2
102175595	LYNX1
102179832	LOC102179832
102175447	FKBP5
102185869	PARP8
102176827	FADS6
102174376	TSPAN7
102170799	LOC102170799
102172418	LTBP3
102180351	TMPRSS2
108638587	LOC108638587
100860916	ANGPTL4
102181884	SERPING1
102177138	MMP19
108635899	LOC108635899
102180255	RNF112
102187915	RAB11FIP2
108635273	LOC108635273
102169395	KCNG1
108636344	LOC108636344
102185735	LOC102185735
100860940	COL1A2
102191361	CDH15
102185261	TNNT2
102183079	LZTS3
102172056	STAP2
102170609	RHOQ
102189168	RIPK4
102183698	CGREF1
102175846	USHBP1
102190756	TMEM196
102179948	PHF19
108633901	LOC108633901
102183147	HRCT1
108634752	LOC108634752
102168201	SPHK1
102188631	PTGER4
102174348	CRABP2
102191004	FCER1G
102185886	HBM
102190811	LOC102190811
102168596	PPL
102182138	NEK6
102189175	RAP1GAP
102189829	CNTNAP2
102184134	IGFBP7
102178492	EML1
102190641	MYLK
102180910	ITGAX
102188028	DMP1
102173419	ZSCAN2
106504012	LOC106504012
102187650	PLAC9
102173741	ARSI
102191686	OCIAD2
102169626	VGLL3
102182174	TFF2
102183469	LOC102183469
102182988	TRIM44
102187923	CPT1A
102183278	RUNX2
102178216	LIMS2
102179218	FIBIN
102182808	LY96
102175912	EDN1
102169889	LOC102169889
102179389	SMOC2
102185281	EGR4
102174179	IFI44
102172327	DUSP6
102186612	PRKCDBP
102173655	PODXL2
102175876	LOC102175876
102181435	THPO
102173832	RLN3
102181551	RNF165
102186640	ABHD14A
102181227	CAPN2
102182084	B4GALT6
102182320	DPP7
106503616	MFAP2
102174805	ARL4A
102171011	ALCAM
102190998	PDE1A
102171514	SCRG1
102176851	MDFIC
102184709	TNNI1
102175398	TIMD4
108636568	LOC108636568
102176938	DUSP26
102169106	IGDCC4
108634616	FGFRL1
100860908	SREBF1
102181355	PCOLCE
102187885	FAM129A
102177697	CD248
102190100	RARRES2
102191378	COL6A2
102170956	FAM13A
102184041	LOC102184041
102178475	SCARB1
102186291	LOC102186291
104797242	MIR144
102173682	KIRREL2
102170125	PARVG
102175989	HID1
102181618	TMCC2
102173496	DMPK
102169406	GUCY1B3
102180539	C1H3orf70
108633356	LOC108633356
102189924	CABLES1
102174794	PRSS22
102180706	DIO3
102179314	SSC5D
108634702	SCARF2
108636066	LOC108636066
102185184	RIPK3
102189793	CD68
100860887	MSTN
102185442	OLR1
102188923	CDON
102183243	UTRN
102178310	WRB
102177157	NAV1
102188488	MEF2B
108637854	LOC108637854
102178303	LOC102178303
102172900	GLCE
102187250	CRYBB1
106501930	LIX1L
102191758	COL8A2
102180552	ANXA9
108634222	LRRN4CL
102188901	SPSB4
102177730	TCEA2
102186285	NPY1R
102182888	DUSP15
102183732	COL5A2
102187749	CLEC12A
102176178	ZMYND10
102179398	NIPAL2
1485866	ND5
novel.352	-
102189695	STIM1
108638618	LOC108638618
100860896	TNFRSF11B
104795801	MIR323B
102179932	CPZ
102183979	KCNQ5
102189717	LRFN5
102175658	ARSJ
102189785	TPCN1
102168630	VCAN
100860828	COL1A1
102175591	FAM107B
102191818	DECR1
102182655	LOC102182655
102169142	CISH
102180517	LOC102180517
102186426	PLEKHA4
