# Supplementary material for: Screening Candidate Genes Regulating Placental Development from Trophoblast Transcriptome at Early Pregnancy in Dazu Black Goats (Capra hircus)
Source: Animals (Basel). 2021 Jul 19;11(7):2132. doi: 10.3390/ani11072132 (PMC8300351; doi:10.3390/ani11072132)
Supplement: Supplementary file 1 [file animals-11-02132-s001.zip › Trophoblast in goat Supplementary files/Supplementary file5.xlsx]

## Sheet: Sheet1
Category	GOID	Description	GeneRatio	BgRatio	pvalue	padj	geneID	geneName	Count
BP	GO:0006091	generation of precursor metabolites and energy	11/387	34/8457	1.7671e-07	4.03206e-05	102188964/102168216/102189015/102182202/102185725/102187560/108636539/novel.114/102190144/102170635/102184502	FH/NDUFB3/GYS2/NDUFC2/PGK1/NDUFA5/PFKL/-/PFKP/NDUFS4/LOC102184502	11
BP	GO:0009141	nucleoside triphosphate metabolic process	13/387	49/8457	1.84534e-07	4.03206e-05	102178499/102186053/102168558/102182202/102184488/102185725/108636539/102170632/102171294/102171890/novel.114/102190144/102184502	ATP5F1/ATP6V1A/ATP5L/NDUFC2/ATP5A1/PGK1/PFKL/ATP5O/DCTPP1/ATP5C1/-/PFKP/LOC102184502	13
BP	GO:0046034	ATP metabolic process	12/387	46/8457	6.73384e-07	6.31762e-05	102178499/102186053/102168558/102182202/102184488/102185725/108636539/102170632/102171890/novel.114/102190144/102184502	ATP5F1/ATP6V1A/ATP5L/NDUFC2/ATP5A1/PGK1/PFKL/ATP5O/ATP5C1/-/PFKP/LOC102184502	12
BP	GO:0009144	purine nucleoside triphosphate metabolic process	12/387	47/8457	8.67408e-07	6.31762e-05	102178499/102186053/102168558/102182202/102184488/102185725/108636539/102170632/102171890/novel.114/102190144/102184502	ATP5F1/ATP6V1A/ATP5L/NDUFC2/ATP5A1/PGK1/PFKL/ATP5O/ATP5C1/-/PFKP/LOC102184502	12
BP	GO:0009199	ribonucleoside triphosphate metabolic process	12/387	47/8457	8.67408e-07	6.31762e-05	102178499/102186053/102168558/102182202/102184488/102185725/108636539/102170632/102171890/novel.114/102190144/102184502	ATP5F1/ATP6V1A/ATP5L/NDUFC2/ATP5A1/PGK1/PFKL/ATP5O/ATP5C1/-/PFKP/LOC102184502	12
BP	GO:0009205	purine ribonucleoside triphosphate metabolic process	12/387	47/8457	8.67408e-07	6.31762e-05	102178499/102186053/102168558/102182202/102184488/102185725/108636539/102170632/102171890/novel.114/102190144/102184502	ATP5F1/ATP6V1A/ATP5L/NDUFC2/ATP5A1/PGK1/PFKL/ATP5O/ATP5C1/-/PFKP/LOC102184502	12
BP	GO:0009126	purine nucleoside monophosphate metabolic process	12/387	49/8457	1.40939e-06	6.84336e-05	102178499/102186053/102168558/102182202/102184488/102185725/108636539/102170632/102171890/novel.114/102190144/102184502	ATP5F1/ATP6V1A/ATP5L/NDUFC2/ATP5A1/PGK1/PFKL/ATP5O/ATP5C1/-/PFKP/LOC102184502	12
BP	GO:0009161	ribonucleoside monophosphate metabolic process	12/387	49/8457	1.40939e-06	6.84336e-05	102178499/102186053/102168558/102182202/102184488/102185725/108636539/102170632/102171890/novel.114/102190144/102184502	ATP5F1/ATP6V1A/ATP5L/NDUFC2/ATP5A1/PGK1/PFKL/ATP5O/ATP5C1/-/PFKP/LOC102184502	12
BP	GO:0009167	purine ribonucleoside monophosphate metabolic process	12/387	49/8457	1.40939e-06	6.84336e-05	102178499/102186053/102168558/102182202/102184488/102185725/108636539/102170632/102171890/novel.114/102190144/102184502	ATP5F1/ATP6V1A/ATP5L/NDUFC2/ATP5A1/PGK1/PFKL/ATP5O/ATP5C1/-/PFKP/LOC102184502	12
BP	GO:0009123	nucleoside monophosphate metabolic process	12/387	51/8457	2.23157e-06	9.75198e-05	102178499/102186053/102168558/102182202/102184488/102185725/108636539/102170632/102171890/novel.114/102190144/102184502	ATP5F1/ATP6V1A/ATP5L/NDUFC2/ATP5A1/PGK1/PFKL/ATP5O/ATP5C1/-/PFKP/LOC102184502	12
BP	GO:0044281	small molecule metabolic process	29/387	252/8457	3.87898e-06	0.000154101	102185951/102174192/102188964/102176564/102178499/102178200/102186053/102168558/102182202/102184488/102175353/108634299/100860880/102185725/102170734/108636539/102169829/102170632/102171294/102171890/102178168/102173923/novel.114/102191069/102190144/100861224/102183922/102184502/108636366	PRPSAP1/SUOX/FH/GADL1/ATP5F1/ACACB/ATP6V1A/ATP5L/NDUFC2/ATP5A1/COQ7/OTC/OTC/PGK1/ACOX1/PFKL/GARS/ATP5O/DCTPP1/ATP5C1/HARS/LOC102173923/-/GLUL/PFKP/ACACA/QARS/LOC102184502/LOC108636366	29
BP	GO:0006082	organic acid metabolic process	16/387	98/8457	8.19455e-06	0.000275463	102174192/102188964/102176564/102178200/108634299/100860880/102185725/102170734/108636539/102169829/102178168/102191069/102190144/100861224/102183922/108636366	SUOX/FH/GADL1/ACACB/OTC/OTC/PGK1/ACOX1/PFKL/GARS/HARS/GLUL/PFKP/ACACA/QARS/LOC108636366	16
BP	GO:0043436	oxoacid metabolic process	16/387	98/8457	8.19455e-06	0.000275463	102174192/102188964/102176564/102178200/108634299/100860880/102185725/102170734/108636539/102169829/102178168/102191069/102190144/100861224/102183922/108636366	SUOX/FH/GADL1/ACACB/OTC/OTC/PGK1/ACOX1/PFKL/GARS/HARS/GLUL/PFKP/ACACA/QARS/LOC108636366	16
BP	GO:0006457	protein folding	13/387	68/8457	9.97599e-06	0.000311393	102173048/102188860/100861006/102191163/102182932/102179214/108633208/102169412/102176459/102171020/102174203/100860961/102187862	HSPE1/TBCA/HSP90AB1/PPID/TRAP1/PFDN4/PPIA/LOC102169412/DNAJB11/PFDN2/PFDN1/LOC100860961/DNAJA1	13
BP	GO:0019752	carboxylic acid metabolic process	15/387	97/8457	3.06083e-05	0.000891722	102188964/102176564/102178200/108634299/100860880/102185725/102170734/108636539/102169829/102178168/102191069/102190144/100861224/102183922/108636366	FH/GADL1/ACACB/OTC/OTC/PGK1/ACOX1/PFKL/GARS/HARS/GLUL/PFKP/ACACA/QARS/LOC108636366	15
BP	GO:0009150	purine ribonucleotide metabolic process	12/387	67/8457	4.34023e-05	0.00111569	102178499/102186053/102168558/102182202/102184488/102185725/108636539/102170632/102171890/novel.114/102190144/102184502	ATP5F1/ATP6V1A/ATP5L/NDUFC2/ATP5A1/PGK1/PFKL/ATP5O/ATP5C1/-/PFKP/LOC102184502	12
BP	GO:0009259	ribonucleotide metabolic process	12/387	67/8457	4.34023e-05	0.00111569	102178499/102186053/102168558/102182202/102184488/102185725/108636539/102170632/102171890/novel.114/102190144/102184502	ATP5F1/ATP6V1A/ATP5L/NDUFC2/ATP5A1/PGK1/PFKL/ATP5O/ATP5C1/-/PFKP/LOC102184502	12
BP	GO:0019693	ribose phosphate metabolic process	12/387	69/8457	5.87281e-05	0.00142579	102178499/102186053/102168558/102182202/102184488/102185725/108636539/102170632/102171890/novel.114/102190144/102184502	ATP5F1/ATP6V1A/ATP5L/NDUFC2/ATP5A1/PGK1/PFKL/ATP5O/ATP5C1/-/PFKP/LOC102184502	12
BP	GO:0022900	electron transport chain	6/387	17/8457	7.10987e-05	0.00163527	102168216/102182202/102187560/novel.114/102170635/102184502	NDUFB3/NDUFC2/NDUFA5/-/NDUFS4/LOC102184502	6
BP	GO:0006163	purine nucleotide metabolic process	12/387	75/8457	0.000135795	0.00296712	102178499/102186053/102168558/102182202/102184488/102185725/108636539/102170632/102171890/novel.114/102190144/102184502	ATP5F1/ATP6V1A/ATP5L/NDUFC2/ATP5A1/PGK1/PFKL/ATP5O/ATP5C1/-/PFKP/LOC102184502	12
BP	GO:0072521	purine-containing compound metabolic process	12/387	76/8457	0.000154729	0.00321983	102178499/102186053/102168558/102182202/102184488/102185725/108636539/102170632/102171890/novel.114/102190144/102184502	ATP5F1/ATP6V1A/ATP5L/NDUFC2/ATP5A1/PGK1/PFKL/ATP5O/ATP5C1/-/PFKP/LOC102184502	12
BP	GO:0006629	lipid metabolic process	20/387	178/8457	0.00017492	0.00347455	102181802/108633199/102178200/108633367/102180581/102177211/100861029/102178194/102189339/102170046/102169193/102170734/102169713/102190714/102178247/102175754/102178699/100861224/102186540/102177178	DEGS1/PLCH1/ACACB/LOC108633367/SRD5A3/GDE1/CDIPT/PIGC/GDPD1/APOC2/PIP4K2A/ACOX1/PLA2G5/GDPD5/FADS1/PSAPL1/PLA2G12B/ACACA/FDPS/ACER3	20
BP	GO:0015980	energy derivation by oxidation of organic compounds	6/387	20/8457	0.000198064	0.00376321	102188964/102189015/102182202/102187560/novel.114/102184502	FH/GYS2/NDUFC2/NDUFA5/-/LOC102184502	6
BP	GO:0019637	organophosphate metabolic process	20/387	183/8457	0.000254488	0.00379397	102185951/102178499/108633367/100861029/102186053/102168558/102178194/102182202/102184488/102185725/102169193/102169713/108636539/102170632/102171294/102171890/102173923/novel.114/102190144/102184502	PRPSAP1/ATP5F1/LOC108633367/CDIPT/ATP6V1A/ATP5L/PIGC/NDUFC2/ATP5A1/PGK1/PIP4K2A/PLA2G5/PFKL/ATP5O/DCTPP1/ATP5C1/LOC102173923/-/PFKP/LOC102184502	20
BP	GO:0043623	cellular protein complex assembly	9/387	48/8457	0.00027464	0.00379397	102170524/102188860/102169634/102169433/102190179/102175884/102184178/102169101/102184929	TMOD2/TBCA/LOC102169634/LOC102169433/ARPC2/ARPC3/FGG/TMOD1/FGB	9
BP	GO:0006754	ATP biosynthetic process	5/387	14/8457	0.00027782	0.00379397	102178499/102168558/102184488/102170632/102171890	ATP5F1/ATP5L/ATP5A1/ATP5O/ATP5C1	5
BP	GO:0009142	nucleoside triphosphate biosynthetic process	5/387	14/8457	0.00027782	0.00379397	102178499/102168558/102184488/102170632/102171890	ATP5F1/ATP5L/ATP5A1/ATP5O/ATP5C1	5
BP	GO:0009145	purine nucleoside triphosphate biosynthetic process	5/387	14/8457	0.00027782	0.00379397	102178499/102168558/102184488/102170632/102171890	ATP5F1/ATP5L/ATP5A1/ATP5O/ATP5C1	5
BP	GO:0009201	ribonucleoside triphosphate biosynthetic process	5/387	14/8457	0.00027782	0.00379397	102178499/102168558/102184488/102170632/102171890	ATP5F1/ATP5L/ATP5A1/ATP5O/ATP5C1	5
BP	GO:0009206	purine ribonucleoside triphosphate biosynthetic process	5/387	14/8457	0.00027782	0.00379397	102178499/102168558/102184488/102170632/102171890	ATP5F1/ATP5L/ATP5A1/ATP5O/ATP5C1	5
BP	GO:0015985	energy coupled proton transport, down electrochemical gradient	5/387	14/8457	0.00027782	0.00379397	102178499/102168558/102184488/102170632/102171890	ATP5F1/ATP5L/ATP5A1/ATP5O/ATP5C1	5
BP	GO:0015986	ATP synthesis coupled proton transport	5/387	14/8457	0.00027782	0.00379397	102178499/102168558/102184488/102170632/102171890	ATP5F1/ATP5L/ATP5A1/ATP5O/ATP5C1	5
BP	GO:0006753	nucleoside phosphate metabolic process	15/387	121/8457	0.000392028	0.00503872	102185951/102178499/102186053/102168558/102182202/102184488/102185725/108636539/102170632/102171294/102171890/102173923/novel.114/102190144/102184502	PRPSAP1/ATP5F1/ATP6V1A/ATP5L/NDUFC2/ATP5A1/PGK1/PFKL/ATP5O/DCTPP1/ATP5C1/LOC102173923/-/PFKP/LOC102184502	15
BP	GO:0065008	regulation of biological quality	15/387	121/8457	0.000392028	0.00503872	102170524/102170103/102169433/102190179/102175884/102172650/102175089/102184178/102185018/102190897/102175268/102169101/102183096/102184929/100860882	TMOD2/PDIA2/LOC102169433/ARPC2/ARPC3/GATC/CUTC/FGG/F2/GLRX2/GLRX3/TMOD1/KDELR1/FGB/PDIA3	15
BP	GO:0051258	protein polymerization	7/387	32/8457	0.000495675	0.00618885	102170524/102169433/102190179/102175884/102184178/102169101/102184929	TMOD2/LOC102169433/ARPC2/ARPC3/FGG/TMOD1/FGB	7
BP	GO:0006812	cation transport	20/387	196/8457	0.000625642	0.0075946	102178499/100860948/102174547/108633809/102176835/102186053/102168558/102188357/102184488/102191079/102174119/102169837/102184768/102181736/102185938/102187306/102170632/102171890/102187172/102179797	ATP5F1/SLC39A3/ATP6V1E1/LOC108633809/SCN10A/ATP6V1A/ATP5L/ATP1B3/ATP5A1/SLC13A5/SLC39A14/SLC39A5/ITPR3/SLC30A2/KCNJ11/NIPAL1/ATP5O/ATP5C1/NIPA2/ATP6V0A2	20
BP	GO:0032787	monocarboxylic acid metabolic process	6/387	25/8457	0.000745008	0.0081671	102178200/102185725/102170734/108636539/102190144/100861224	ACACB/PGK1/ACOX1/PFKL/PFKP/ACACA	6
BP	GO:0009124	nucleoside monophosphate biosynthetic process	5/387	17/8457	0.00076625	0.0081671	102178499/102168558/102184488/102170632/102171890	ATP5F1/ATP5L/ATP5A1/ATP5O/ATP5C1	5
BP	GO:0009127	purine nucleoside monophosphate biosynthetic process	5/387	17/8457	0.00076625	0.0081671	102178499/102168558/102184488/102170632/102171890	ATP5F1/ATP5L/ATP5A1/ATP5O/ATP5C1	5
BP	GO:0009156	ribonucleoside monophosphate biosynthetic process	5/387	17/8457	0.00076625	0.0081671	102178499/102168558/102184488/102170632/102171890	ATP5F1/ATP5L/ATP5A1/ATP5O/ATP5C1	5
BP	GO:0009168	purine ribonucleoside monophosphate biosynthetic process	5/387	17/8457	0.00076625	0.0081671	102178499/102168558/102184488/102170632/102171890	ATP5F1/ATP5L/ATP5A1/ATP5O/ATP5C1	5
BP	GO:0009117	nucleotide metabolic process	14/387	117/8457	0.000869381	0.00904571	102185951/102178499/102186053/102168558/102182202/102184488/102185725/108636539/102170632/102171890/102173923/novel.114/102190144/102184502	PRPSAP1/ATP5F1/ATP6V1A/ATP5L/NDUFC2/ATP5A1/PGK1/PFKL/ATP5O/ATP5C1/LOC102173923/-/PFKP/LOC102184502	14
BP	GO:0006818	hydrogen transport	8/387	46/8457	0.0010107	0.00992004	102178499/102174547/102186053/102168558/102184488/102170632/102171890/102179797	ATP5F1/ATP6V1E1/ATP6V1A/ATP5L/ATP5A1/ATP5O/ATP5C1/ATP6V0A2	8
BP	GO:0015992	proton transport	8/387	46/8457	0.0010107	0.00992004	102178499/102174547/102186053/102168558/102184488/102170632/102171890/102179797	ATP5F1/ATP6V1E1/ATP6V1A/ATP5L/ATP5A1/ATP5O/ATP5C1/ATP6V0A2	8
BP	GO:0045333	cellular respiration	5/387	18/8457	0.00102151	0.00992004	102188964/102182202/102187560/novel.114/102184502	FH/NDUFC2/NDUFA5/-/LOC102184502	5
BP	GO:1902600	hydrogen ion transmembrane transport	7/387	36/8457	0.00104974	0.00997256	102178499/102174547/102168558/102184488/102170632/102171890/102179797	ATP5F1/ATP6V1E1/ATP5L/ATP5A1/ATP5O/ATP5C1/ATP6V0A2	7
BP	GO:0055086	nucleobase-containing small molecule metabolic process	15/387	134/8457	0.00115538	0.0107426	102185951/102178499/102186053/102168558/102182202/102184488/102185725/108636539/102170632/102171294/102171890/102173923/novel.114/102190144/102184502	PRPSAP1/ATP5F1/ATP6V1A/ATP5L/NDUFC2/ATP5A1/PGK1/PFKL/ATP5O/DCTPP1/ATP5C1/LOC102173923/-/PFKP/LOC102184502	15
BP	GO:0044711	single-organism biosynthetic process	16/387	149/8457	0.00125248	0.0114028	102185951/102178499/102178200/108633367/100861029/102168558/102189015/102178194/102184488/102175353/102170632/102171890/102173923/102191069/100861224/102186540	PRPSAP1/ATP5F1/ACACB/LOC108633367/CDIPT/ATP5L/GYS2/PIGC/ATP5A1/COQ7/ATP5O/ATP5C1/LOC102173923/GLUL/ACACA/FDPS	16
BP	GO:0098662	inorganic cation transmembrane transport	8/387	49/8457	0.00154978	0.0138215	102178499/102174547/102168558/102184488/102184768/102170632/102171890/102179797	ATP5F1/ATP6V1E1/ATP5L/ATP5A1/ITPR3/ATP5O/ATP5C1/ATP6V0A2	8
BP	GO:0051128	regulation of cellular component organization	9/387	61/8457	0.00168021	0.0146851	102170524/102183264/102169433/102190179/102175884/102177864/102183697/102169101/102181792	TMOD2/EIF5A/LOC102169433/ARPC2/ARPC3/KAZALD1/CRIM1/TMOD1/STMN3	9
BP	GO:0098660	inorganic ion transmembrane transport	8/387	50/8457	0.0017729	0.0151913	102178499/102174547/102168558/102184488/102184768/102170632/102171890/102179797	ATP5F1/ATP6V1E1/ATP5L/ATP5A1/ITPR3/ATP5O/ATP5C1/ATP6V0A2	8
BP	GO:0015672	monovalent inorganic cation transport	13/387	113/8457	0.00189096	0.0158913	102178499/102174547/108633809/102176835/102186053/102168558/102188357/102184488/102191079/102185938/102170632/102171890/102179797	ATP5F1/ATP6V1E1/LOC108633809/SCN10A/ATP6V1A/ATP5L/ATP1B3/ATP5A1/SLC13A5/KCNJ11/ATP5O/ATP5C1/ATP6V0A2	13
BP	GO:0051493	regulation of cytoskeleton organization	6/387	31/8457	0.00245533	0.0202449	102170524/102169433/102190179/102175884/102169101/102181792	TMOD2/LOC102169433/ARPC2/ARPC3/TMOD1/STMN3	6
BP	GO:0055114	oxidation-reduction process	36/387	486/8457	0.00272088	0.022019	102174192/102188964/102175786/102185490/102188750/102181302/102176898/102172084/102188705/102187685/102186236/102185749/102168216/102184671/100860856/102172289/102189015/102182202/102187125/106503669/102175353/108634096/102176567/102170734/102187560/102172960/102176699/102176370/102183385/106503632/102174448/novel.114/102182697/102170635/102184502/102189835	SUOX/FH/PRDX6/NOS1/LDHB/ADI1/SMOX/LOC102172084/DUS1L/COQ6/SCCPDH/PTGR2/NDUFB3/IMPDH2/SOD2/LOC102172289/GYS2/NDUFC2/ALDH7A1/LOC106503669/COQ7/LOC108634096/LOC102176567/ACOX1/NDUFA5/LOC102172960/MDH1/GPD2/PRDX1/LOC106503632/LOC102174448/-/PXDN/NDUFS4/LOC102184502/LOC102189835	36
BP	GO:0071840	cellular component organization or biogenesis	33/387	437/8457	0.00300336	0.023863	102170524/novel.188/102178837/102169261/102169988/102188860/102191225/102169634/102170146/106504042/102170642/102189293/102170966/102190821/102183264/102177649/102169433/100861370/102190179/102175884/102185595/102188557/102184178/102178341/102177864/102183697/102183062/102190519/102169101/102181792/102175822/106501755/102184929	TMOD2/-/BOP1/AVIL/PES1/TBCA/GEMIN8/LOC102169634/CENPP/CAMSAP3/FMNL2/APOO/PEX11G/PEX11A/EIF5A/SMARCB1/LOC102169433/HAT1/ARPC2/ARPC3/FBL/CAP1/FGG/APOOL/KAZALD1/CRIM1/PTTG1/ATG12/TMOD1/STMN3/KCND3/LOC106501755/FGB	33
BP	GO:0098655	cation transmembrane transport	8/387	56/8457	0.00369522	0.0259685	102178499/102174547/102168558/102184488/102184768/102170632/102171890/102179797	ATP5F1/ATP6V1E1/ATP5L/ATP5A1/ITPR3/ATP5O/ATP5C1/ATP6V0A2	8
BP	GO:0022904	respiratory electron transport chain	4/387	15/8457	0.00394133	0.0259685	102182202/102187560/novel.114/102184502	NDUFC2/NDUFA5/-/LOC102184502	4
BP	GO:0008064	regulation of actin polymerization or depolymerization	5/387	24/8457	0.00404087	0.0259685	102170524/102169433/102190179/102175884/102169101	TMOD2/LOC102169433/ARPC2/ARPC3/TMOD1	5
BP	GO:0008154	actin polymerization or depolymerization	5/387	24/8457	0.00404087	0.0259685	102170524/102169433/102190179/102175884/102169101	TMOD2/LOC102169433/ARPC2/ARPC3/TMOD1	5
BP	GO:0030041	actin filament polymerization	5/387	24/8457	0.00404087	0.0259685	102170524/102169433/102190179/102175884/102169101	TMOD2/LOC102169433/ARPC2/ARPC3/TMOD1	5
BP	GO:0030832	regulation of actin filament length	5/387	24/8457	0.00404087	0.0259685	102170524/102169433/102190179/102175884/102169101	TMOD2/LOC102169433/ARPC2/ARPC3/TMOD1	5
BP	GO:0030833	regulation of actin filament polymerization	5/387	24/8457	0.00404087	0.0259685	102170524/102169433/102190179/102175884/102169101	TMOD2/LOC102169433/ARPC2/ARPC3/TMOD1	5
BP	GO:0032271	regulation of protein polymerization	5/387	24/8457	0.00404087	0.0259685	102170524/102169433/102190179/102175884/102169101	TMOD2/LOC102169433/ARPC2/ARPC3/TMOD1	5
BP	GO:0032535	regulation of cellular component size	5/387	24/8457	0.00404087	0.0259685	102170524/102169433/102190179/102175884/102169101	TMOD2/LOC102169433/ARPC2/ARPC3/TMOD1	5
BP	GO:0032956	regulation of actin cytoskeleton organization	5/387	24/8457	0.00404087	0.0259685	102170524/102169433/102190179/102175884/102169101	TMOD2/LOC102169433/ARPC2/ARPC3/TMOD1	5
BP	GO:0032970	regulation of actin filament-based process	5/387	24/8457	0.00404087	0.0259685	102170524/102169433/102190179/102175884/102169101	TMOD2/LOC102169433/ARPC2/ARPC3/TMOD1	5
BP	GO:0043254	regulation of protein complex assembly	5/387	24/8457	0.00404087	0.0259685	102170524/102169433/102190179/102175884/102169101	TMOD2/LOC102169433/ARPC2/ARPC3/TMOD1	5
BP	GO:1902903	regulation of supramolecular fiber organization	5/387	24/8457	0.00404087	0.0259685	102170524/102169433/102190179/102175884/102169101	TMOD2/LOC102169433/ARPC2/ARPC3/TMOD1	5
BP	GO:0055085	transmembrane transport	35/387	482/8457	0.00428015	0.0271076	102171298/102186969/102178499/102188349/102190881/100860948/102185649/102174547/102185452/102189584/102188921/102176835/102168558/108633197/102181685/102173290/102184488/102191079/102180917/102190068/102174119/102169837/102184768/102181736/102175438/100750232/102170065/102178125/102188929/102170632/102171890/102186830/102179797/102175822/102185675	ABCB4/SFXN5/ATP5F1/SLC35B1/SLC12A6/SLC39A3/ABCB1/ATP6V1E1/LOC102185452/CLCN3/SLC16A9/SCN10A/ATP5L/LOC108633197/SLC16A10/VDAC1/ATP5A1/SLC13A5/TRPV5/SLC47A1/SLC39A14/SLC39A5/ITPR3/SLC30A2/SLC43A2/CLCN1/TRPA1/SLC22A23/ABCB7/ATP5O/ATP5C1/SLC35B4/ATP6V0A2/KCND3/ABCC8	35
BP	GO:0044255	cellular lipid metabolic process	10/387	84/8457	0.00480228	0.0299427	102178200/108633367/100861029/102178194/102169193/102170734/102169713/100861224/102186540/102177178	ACACB/LOC108633367/CDIPT/PIGC/PIP4K2A/ACOX1/PLA2G5/ACACA/FDPS/ACER3	10
BP	GO:0044087	regulation of cellular component biogenesis	5/387	25/8457	0.00486483	0.0299427	102170524/102169433/102190179/102175884/102169101	TMOD2/LOC102169433/ARPC2/ARPC3/TMOD1	5
BP	GO:0043244	regulation of protein complex disassembly	4/387	16/8457	0.00506784	0.030759	102170524/102183264/102169433/102169101	TMOD2/EIF5A/LOC102169433/TMOD1	4
BP	GO:0016043	cellular component organization	30/387	403/8457	0.00562563	0.0334807	102170524/novel.188/102169261/102188860/102191225/102169634/102170146/106504042/102170642/102189293/102170966/102190821/102183264/102177649/102169433/100861370/102190179/102175884/102188557/102184178/102178341/102177864/102183697/102183062/102190519/102169101/102181792/102175822/106501755/102184929	TMOD2/-/AVIL/TBCA/GEMIN8/LOC102169634/CENPP/CAMSAP3/FMNL2/APOO/PEX11G/PEX11A/EIF5A/SMARCB1/LOC102169433/HAT1/ARPC2/ARPC3/CAP1/FGG/APOOL/KAZALD1/CRIM1/PTTG1/ATG12/TMOD1/STMN3/KCND3/LOC106501755/FGB	30
BP	GO:0006996	organelle organization	20/387	236/8457	0.00571077	0.0334807	102170524/102169261/102169634/102170146/102170642/102189293/102170966/102190821/102177649/102169433/100861370/102190179/102175884/102188557/102178341/102183062/102190519/102169101/102181792/106501755	TMOD2/AVIL/LOC102169634/CENPP/FMNL2/APOO/PEX11G/PEX11A/SMARCB1/LOC102169433/HAT1/ARPC2/ARPC3/CAP1/APOOL/PTTG1/ATG12/TMOD1/STMN3/LOC106501755	20
BP	GO:0005975	carbohydrate metabolic process	15/387	158/8457	0.00574611	0.0334807	102189736/102188750/102187568/102177347/102189015/102191262/106503669/102170862/108634096/102185725/108636539/102176699/102190144/102187399/102189835	HKDC1/LDHB/SLC3A2/GALM/GYS2/MGAT4D/LOC106503669/KLB/LOC108634096/PGK1/PFKL/MDH1/PFKP/GNPDA1/LOC102189835	15
BP	GO:0009056	catabolic process	15/387	159/8457	0.00608782	0.034477	102182142/102175024/100860840/102182517/102168353/102176996/102185725/102170734/102169439/108636539/102171294/102178699/102190519/102190144/102178714	UCHL3/PSMB5/PSMA6/TCEB1/PSMA3/PSMB6/PGK1/ACOX1/PGLYRP4/PFKL/DCTPP1/PLA2G12B/ATG12/PFKP/UCHL1	15
BP	GO:1901575	organic substance catabolic process	14/387	144/8457	0.00609867	0.034477	102182142/102175024/100860840/102182517/102168353/102176996/102185725/102170734/102169439/108636539/102171294/102178699/102190144/102178714	UCHL3/PSMB5/PSMA6/TCEB1/PSMA3/PSMB6/PGK1/ACOX1/PGLYRP4/PFKL/DCTPP1/PLA2G12B/PFKP/UCHL1	14
BP	GO:0033043	regulation of organelle organization	6/387	37/8457	0.00615379	0.034477	102170524/102169433/102190179/102175884/102169101/102181792	TMOD2/LOC102169433/ARPC2/ARPC3/TMOD1/STMN3	6
BP	GO:0034622	cellular macromolecular complex assembly	12/387	116/8457	0.00663692	0.0367131	102170524/102188860/102191225/102169634/102170146/102169433/102190179/102175884/102184178/102169101/106501755/102184929	TMOD2/TBCA/GEMIN8/LOC102169634/CENPP/LOC102169433/ARPC2/ARPC3/FGG/TMOD1/LOC106501755/FGB	12
BP	GO:0090066	regulation of anatomical structure size	5/387	27/8457	0.0068579	0.0371647	102170524/102169433/102190179/102175884/102169101	TMOD2/LOC102169433/ARPC2/ARPC3/TMOD1	5
BP	GO:1901566	organonitrogen compound biosynthetic process	35/387	497/8457	0.00688864	0.0371647	102172548/102177734/102178499/102175178/102176011/102182187/102183264/102170432/102170167/102168558/100860776/102178822/102172650/102184488/102172723/102181569/102169829/102170632/102171890/102190432/102188153/102178168/102176407/102178435/novel.151/102191069/102184509/108636730/102173349/102183922/102177159/102184651/102187834/102187139/108636366	MRPS5/MRPL13/ATP5F1/MRPL37/MRPS15/LOC102182187/EIF5A/MRPL19/MRPL16/ATP5L/RPS2/MRPL3/GATC/ATP5A1/METTL17/EEF1G/GARS/ATP5O/ATP5C1/LOC102190432/LOC102188153/HARS/RPL22L1/LOC102178435/-/GLUL/RPL3/LOC108636730/MRPL24/QARS/RPS15/RPS16/MRPL32/RPS27A/LOC108636366	35
BP	GO:0007015	actin filament organization	5/387	28/8457	0.00804204	0.0428582	102170524/102169433/102190179/102175884/102169101	TMOD2/LOC102169433/ARPC2/ARPC3/TMOD1	5
BP	GO:0030001	metal ion transport	11/387	105/8457	0.00835717	0.044001	100860948/108633809/102176835/102188357/102191079/102174119/102169837/102184768/102185938/102187306/102187172	SLC39A3/LOC108633809/SCN10A/ATP1B3/SLC13A5/SLC39A14/SLC39A5/ITPR3/KCNJ11/NIPAL1/NIPA2	11
BP	GO:0006414	translational elongation	3/387	8457-10-01	0.0089704	0.0461184	102183264/102172650/102181569	EIF5A/GATC/EEF1G	3
BP	GO:0070972	protein localization to endoplasmic reticulum	3/387	8457-10-01	0.0089704	0.0461184	102175299/102182445/102183096	SRP14/SSR3/KDELR1	3
BP	GO:0030029	actin filament-based process	6/387	42/8457	0.0114667	0.0554196	102170524/102170642/102169433/102190179/102175884/102169101	TMOD2/FMNL2/LOC102169433/ARPC2/ARPC3/TMOD1	6
BP	GO:0030036	actin cytoskeleton organization	6/387	42/8457	0.0114667	0.0554196	102170524/102170642/102169433/102190179/102175884/102169101	TMOD2/FMNL2/LOC102169433/ARPC2/ARPC3/TMOD1	6
BP	GO:0032984	macromolecular complex disassembly	4/387	20/8457	0.0116756	0.0554196	102170524/102183264/102169433/102169101	TMOD2/EIF5A/LOC102169433/TMOD1	4
BP	GO:0043241	protein complex disassembly	4/387	20/8457	0.0116756	0.0554196	102170524/102183264/102169433/102169101	TMOD2/EIF5A/LOC102169433/TMOD1	4
BP	GO:0043624	cellular protein complex disassembly	4/387	20/8457	0.0116756	0.0554196	102170524/102183264/102169433/102169101	TMOD2/EIF5A/LOC102169433/TMOD1	4
BP	GO:0044283	small molecule biosynthetic process	4/387	20/8457	0.0116756	0.0554196	102178200/102175353/102191069/100861224	ACACB/COQ7/GLUL/ACACA	4
BP	GO:0006631	fatty acid metabolic process	3/387	8457-11-01	0.0119209	0.0554196	102178200/102170734/100861224	ACACB/ACOX1/ACACA	3
BP	GO:0016053	organic acid biosynthetic process	3/387	8457-11-01	0.0119209	0.0554196	102178200/102191069/100861224	ACACB/GLUL/ACACA	3
BP	GO:0046394	carboxylic acid biosynthetic process	3/387	8457-11-01	0.0119209	0.0554196	102178200/102191069/100861224	ACACB/GLUL/ACACA	3
BP	GO:0007010	cytoskeleton organization	9/387	83/8457	0.0132093	0.0599437	102170524/102169261/102170642/102169433/102190179/102175884/102188557/102169101/102181792	TMOD2/AVIL/FMNL2/LOC102169433/ARPC2/ARPC3/CAP1/TMOD1/STMN3	9
BP	GO:0006412	translation	29/387	412/8457	0.0134373	0.0599437	102172548/102177734/102175178/102176011/102182187/102183264/102170432/102170167/100860776/102178822/102172650/102172723/102181569/102169829/102190432/102188153/102178168/102176407/102178435/novel.151/102184509/108636730/102173349/102183922/102177159/102184651/102187834/102187139/108636366	MRPS5/MRPL13/MRPL37/MRPS15/LOC102182187/EIF5A/MRPL19/MRPL16/RPS2/MRPL3/GATC/METTL17/EEF1G/GARS/LOC102190432/LOC102188153/HARS/RPL22L1/LOC102178435/-/RPL3/LOC108636730/MRPL24/QARS/RPS15/RPS16/MRPL32/RPS27A/LOC108636366	29
BP	GO:0043603	cellular amide metabolic process	30/387	430/8457	0.0135056	0.0599437	102172548/102177734/102175178/102176011/102182187/102183264/102170432/102170167/100860776/102178822/102172650/102172723/102181569/102169829/102190432/102188153/102178168/102176407/102178435/novel.151/102184509/108636730/102173349/102183922/102177159/102184651/102177178/102187834/102187139/108636366	MRPS5/MRPL13/MRPL37/MRPS15/LOC102182187/EIF5A/MRPL19/MRPL16/RPS2/MRPL3/GATC/METTL17/EEF1G/GARS/LOC102190432/LOC102188153/HARS/RPL22L1/LOC102178435/-/RPL3/LOC108636730/MRPL24/QARS/RPS15/RPS16/ACER3/MRPL32/RPS27A/LOC108636366	30
BP	GO:0022411	cellular component disassembly	4/387	21/8457	0.0139131	0.0599437	102170524/102183264/102169433/102169101	TMOD2/EIF5A/LOC102169433/TMOD1	4
BP	GO:0071822	protein complex subunit organization	11/387	113/8457	0.0141128	0.0599437	102170524/102188860/102169634/102183264/102169433/102190179/102175884/102184178/102169101/102175822/102184929	TMOD2/TBCA/LOC102169634/EIF5A/LOC102169433/ARPC2/ARPC3/FGG/TMOD1/KCND3/FGB	11
BP	GO:0043043	peptide biosynthetic process	29/387	414/8457	0.0142836	0.0599437	102172548/102177734/102175178/102176011/102182187/102183264/102170432/102170167/100860776/102178822/102172650/102172723/102181569/102169829/102190432/102188153/102178168/102176407/102178435/novel.151/102184509/108636730/102173349/102183922/102177159/102184651/102187834/102187139/108636366	MRPS5/MRPL13/MRPL37/MRPS15/LOC102182187/EIF5A/MRPL19/MRPL16/RPS2/MRPL3/GATC/METTL17/EEF1G/GARS/LOC102190432/LOC102188153/HARS/RPL22L1/LOC102178435/-/RPL3/LOC108636730/MRPL24/QARS/RPS15/RPS16/MRPL32/RPS27A/LOC108636366	29
BP	GO:0043604	amide biosynthetic process	29/387	416/8457	0.0151722	0.0599437	102172548/102177734/102175178/102176011/102182187/102183264/102170432/102170167/100860776/102178822/102172650/102172723/102181569/102169829/102190432/102188153/102178168/102176407/102178435/novel.151/102184509/108636730/102173349/102183922/102177159/102184651/102187834/102187139/108636366	MRPS5/MRPL13/MRPL37/MRPS15/LOC102182187/EIF5A/MRPL19/MRPL16/RPS2/MRPL3/GATC/METTL17/EEF1G/GARS/LOC102190432/LOC102188153/HARS/RPL22L1/LOC102178435/-/RPL3/LOC108636730/MRPL24/QARS/RPS15/RPS16/MRPL32/RPS27A/LOC108636366	29
BP	GO:0006090	pyruvate metabolic process	3/387	8457-12-01	0.0153631	0.0599437	102185725/108636539/102190144	PGK1/PFKL/PFKP	3
BP	GO:0006096	glycolytic process	3/387	8457-12-01	0.0153631	0.0599437	102185725/108636539/102190144	PGK1/PFKL/PFKP	3
BP	GO:0006165	nucleoside diphosphate phosphorylation	3/387	8457-12-01	0.0153631	0.0599437	102185725/108636539/102190144	PGK1/PFKL/PFKP	3
BP	GO:0006757	ATP generation from ADP	3/387	8457-12-01	0.0153631	0.0599437	102185725/108636539/102190144	PGK1/PFKL/PFKP	3
BP	GO:0009132	nucleoside diphosphate metabolic process	3/387	8457-12-01	0.0153631	0.0599437	102185725/108636539/102190144	PGK1/PFKL/PFKP	3
BP	GO:0009135	purine nucleoside diphosphate metabolic process	3/387	8457-12-01	0.0153631	0.0599437	102185725/108636539/102190144	PGK1/PFKL/PFKP	3
BP	GO:0009179	purine ribonucleoside diphosphate metabolic process	3/387	8457-12-01	0.0153631	0.0599437	102185725/108636539/102190144	PGK1/PFKL/PFKP	3
BP	GO:0009185	ribonucleoside diphosphate metabolic process	3/387	8457-12-01	0.0153631	0.0599437	102185725/108636539/102190144	PGK1/PFKL/PFKP	3
BP	GO:0046031	ADP metabolic process	3/387	8457-12-01	0.0153631	0.0599437	102185725/108636539/102190144	PGK1/PFKL/PFKP	3
BP	GO:0046939	nucleotide phosphorylation	3/387	8457-12-01	0.0153631	0.0599437	102185725/108636539/102190144	PGK1/PFKL/PFKP	3
BP	GO:1901700	response to oxygen-containing compound	3/387	8457-12-01	0.0153631	0.0599437	102168930/102175632/102187135	AGTRAP/SESN2/SESN1	3
BP	GO:0009152	purine ribonucleotide biosynthetic process	5/387	33/8457	0.0161179	0.0607737	102178499/102168558/102184488/102170632/102171890	ATP5F1/ATP5L/ATP5A1/ATP5O/ATP5C1	5
BP	GO:0009260	ribonucleotide biosynthetic process	5/387	33/8457	0.0161179	0.0607737	102178499/102168558/102184488/102170632/102171890	ATP5F1/ATP5L/ATP5A1/ATP5O/ATP5C1	5
BP	GO:0046390	ribose phosphate biosynthetic process	5/387	33/8457	0.0161179	0.0607737	102178499/102168558/102184488/102170632/102171890	ATP5F1/ATP5L/ATP5A1/ATP5O/ATP5C1	5
BP	GO:1901135	carbohydrate derivative metabolic process	16/387	194/8457	0.0161322	0.0607737	102178499/102186053/102168558/102178194/102182202/102184488/102185725/102169439/108636539/102170632/102171890/102172908/novel.114/102190144/102184502/102171269	ATP5F1/ATP6V1A/ATP5L/PIGC/NDUFC2/ATP5A1/PGK1/PGLYRP4/PFKL/ATP5O/ATP5C1/B3GNT2/-/PFKP/LOC102184502/B3GNT8	16
BP	GO:0006733	oxidoreduction coenzyme metabolic process	4/387	22/8457	0.016405	0.0612736	102175353/102185725/108636539/102190144	COQ7/PGK1/PFKL/PFKP	4
BP	GO:1902589	single-organism organelle organization	8/387	73/8457	0.0178801	0.0662169	102170524/102170642/102189293/102169433/102190179/102175884/102178341/102169101	TMOD2/FMNL2/APOO/LOC102169433/ARPC2/ARPC3/APOOL/TMOD1	8
BP	GO:0006518	peptide metabolic process	29/387	422/8457	0.018108	0.0663076	102172548/102177734/102175178/102176011/102182187/102183264/102170432/102170167/100860776/102178822/102172650/102172723/102181569/102169829/102190432/102188153/102178168/102176407/102178435/novel.151/102184509/108636730/102173349/102183922/102177159/102184651/102187834/102187139/108636366	MRPS5/MRPL13/MRPL37/MRPS15/LOC102182187/EIF5A/MRPL19/MRPL16/RPS2/MRPL3/GATC/METTL17/EEF1G/GARS/LOC102190432/LOC102188153/HARS/RPL22L1/LOC102178435/-/RPL3/LOC108636730/MRPL24/QARS/RPS15/RPS16/MRPL32/RPS27A/LOC108636366	29
BP	GO:0097435	supramolecular fiber organization	5/387	34/8457	0.018208	0.0663076	102170524/102169433/102190179/102175884/102169101	TMOD2/LOC102169433/ARPC2/ARPC3/TMOD1	5
BP	GO:0006811	ion transport	31/387	460/8457	0.019042	0.0669581	102188451/102186969/102178499/102190881/100860948/102174547/108633809/102189584/102176835/102186053/102168558/102188357/102184488/102191079/102180917/102174119/102169837/102184768/102181736/102185938/102187306/100750232/102170065/102190499/102169713/102170632/102171890/100860858/102187172/102179797/102175822	MPC2/SFXN5/ATP5F1/SLC12A6/SLC39A3/ATP6V1E1/LOC108633809/CLCN3/SCN10A/ATP6V1A/ATP5L/ATP1B3/ATP5A1/SLC13A5/TRPV5/SLC39A14/SLC39A5/ITPR3/SLC30A2/KCNJ11/NIPAL1/CLCN1/TRPA1/SLC26A1/PLA2G5/ATP5O/ATP5C1/SLC34A1/NIPA2/ATP6V0A2/KCND3	31
BP	GO:0090407	organophosphate biosynthetic process	10/387	103/8457	0.0191304	0.0669581	102185951/102178499/108633367/100861029/102168558/102178194/102184488/102170632/102171890/102173923	PRPSAP1/ATP5F1/LOC108633367/CDIPT/ATP5L/PIGC/ATP5A1/ATP5O/ATP5C1/LOC102173923	10
BP	GO:0015074	DNA integration	4/387	23/8457	0.0191594	0.0669581	novel.398/novel.254/novel.361/novel.69	-/-/-/-	4
BP	GO:0016052	carbohydrate catabolic process	3/387	13/8457	0.019306	0.0669581	102185725/108636539/102190144	PGK1/PFKL/PFKP	3
BP	GO:0044724	single-organism carbohydrate catabolic process	3/387	13/8457	0.019306	0.0669581	102185725/108636539/102190144	PGK1/PFKL/PFKP	3
BP	GO:0051130	positive regulation of cellular component organization	3/387	13/8457	0.019306	0.0669581	102183264/102190179/102175884	EIF5A/ARPC2/ARPC3	3
BP	GO:0044712	single-organism catabolic process	6/387	48/8457	0.0213473	0.0731016	102185725/102170734/108636539/102171294/102178699/102190144	PGK1/ACOX1/PFKL/DCTPP1/PLA2G12B/PFKP	6
BP	GO:0006119	oxidative phosphorylation	3/387	14/8457	0.0237538	0.0731016	102182202/novel.114/102184502	NDUFC2/-/LOC102184502	3
BP	GO:0007005	mitochondrion organization	3/387	14/8457	0.0237538	0.0731016	102169634/102189293/102178341	LOC102169634/APOO/APOOL	3
BP	GO:0030042	actin filament depolymerization	3/387	14/8457	0.0237538	0.0731016	102170524/102169433/102169101	TMOD2/LOC102169433/TMOD1	3
BP	GO:0030834	regulation of actin filament depolymerization	3/387	14/8457	0.0237538	0.0731016	102170524/102169433/102169101	TMOD2/LOC102169433/TMOD1	3
BP	GO:0030835	negative regulation of actin filament depolymerization	3/387	14/8457	0.0237538	0.0731016	102170524/102169433/102169101	TMOD2/LOC102169433/TMOD1	3
BP	GO:0030837	negative regulation of actin filament polymerization	3/387	14/8457	0.0237538	0.0731016	102170524/102169433/102169101	TMOD2/LOC102169433/TMOD1	3
BP	GO:0031333	negative regulation of protein complex assembly	3/387	14/8457	0.0237538	0.0731016	102170524/102169433/102169101	TMOD2/LOC102169433/TMOD1	3
BP	GO:0032272	negative regulation of protein polymerization	3/387	14/8457	0.0237538	0.0731016	102170524/102169433/102169101	TMOD2/LOC102169433/TMOD1	3
BP	GO:0042773	ATP synthesis coupled electron transport	3/387	14/8457	0.0237538	0.0731016	102182202/novel.114/102184502	NDUFC2/-/LOC102184502	3
BP	GO:0043242	negative regulation of protein complex disassembly	3/387	14/8457	0.0237538	0.0731016	102170524/102169433/102169101	TMOD2/LOC102169433/TMOD1	3
BP	GO:0051261	protein depolymerization	3/387	14/8457	0.0237538	0.0731016	102170524/102169433/102169101	TMOD2/LOC102169433/TMOD1	3
BP	GO:0051693	actin filament capping	3/387	14/8457	0.0237538	0.0731016	102170524/102169433/102169101	TMOD2/LOC102169433/TMOD1	3
BP	GO:1901879	regulation of protein depolymerization	3/387	14/8457	0.0237538	0.0731016	102170524/102169433/102169101	TMOD2/LOC102169433/TMOD1	3
BP	GO:1901880	negative regulation of protein depolymerization	3/387	14/8457	0.0237538	0.0731016	102170524/102169433/102169101	TMOD2/LOC102169433/TMOD1	3
BP	GO:1902904	negative regulation of supramolecular fiber organization	3/387	14/8457	0.0237538	0.0731016	102170524/102169433/102169101	TMOD2/LOC102169433/TMOD1	3
BP	GO:0006461	protein complex assembly	10/387	107/8457	0.0242888	0.0737099	102170524/102188860/102169634/102169433/102190179/102175884/102184178/102169101/102175822/102184929	TMOD2/TBCA/LOC102169634/LOC102169433/ARPC2/ARPC3/FGG/TMOD1/KCND3/FGB	10
BP	GO:0070271	protein complex biogenesis	10/387	107/8457	0.0242888	0.0737099	102170524/102188860/102169634/102169433/102190179/102175884/102184178/102169101/102175822/102184929	TMOD2/TBCA/LOC102169634/LOC102169433/ARPC2/ARPC3/FGG/TMOD1/KCND3/FGB	10
BP	GO:0006520	cellular amino acid metabolic process	7/387	64/8457	0.0262196	0.0790204	108634299/100860880/102169829/102178168/102191069/102183922/108636366	OTC/OTC/GARS/HARS/GLUL/QARS/LOC108636366	7
BP	GO:0008610	lipid biosynthetic process	6/387	51/8457	0.027964	0.0837005	102178200/108633367/100861029/102178194/100861224/102186540	ACACB/LOC108633367/CDIPT/PIGC/ACACA/FDPS	6
BP	GO:0015698	inorganic anion transport	4/387	26/8457	0.0290602	0.0863898	102189584/100750232/102190499/100860858	CLCN3/CLCN1/SLC26A1/SLC34A1	4
BP	GO:0044257	cellular protein catabolic process	7/387	66/8457	0.0304351	0.0892626	102182142/102175024/100860840/102182517/102168353/102176996/102178714	UCHL3/PSMB5/PSMA6/TCEB1/PSMA3/PSMB6/UCHL1	7
BP	GO:0051603	proteolysis involved in cellular protein catabolic process	7/387	66/8457	0.0304351	0.0892626	102182142/102175024/100860840/102182517/102168353/102176996/102178714	UCHL3/PSMB5/PSMA6/TCEB1/PSMA3/PSMB6/UCHL1	7
BP	GO:0042221	response to chemical	8/387	81/8457	0.0312931	0.0911671	100860875/102168930/100860827/102175632/102176988/102187135/102190068/102170063	RORB/AGTRAP/AR/SESN2/SMAD1/SESN1/SLC47A1/HNF4A	8
BP	GO:0051494	negative regulation of cytoskeleton organization	3/387	16/8457	0.0341621	0.0988666	102170524/102169433/102169101	TMOD2/LOC102169433/TMOD1	3
BP	GO:0007156	homophilic cell adhesion via plasma membrane adhesion molecules	8/387	83/8457	0.0354997	0.101395	102182016/102174868/102183746/108634446/102179177/102187443/102184211/102171734	LOC102182016/CDH16/DSC1/LOC108634446/CELSR1/DSG2/LOC102184211/CDH8	8
BP	GO:0098742	cell-cell adhesion via plasma-membrane adhesion molecules	8/387	83/8457	0.0354997	0.101395	102182016/102174868/102183746/108634446/102179177/102187443/102184211/102171734	LOC102182016/CDH16/DSC1/LOC108634446/CELSR1/DSG2/LOC102184211/CDH8	8
BP	GO:0098609	cell-cell adhesion	8/387	84/8457	0.0377399	0.10608	102182016/102174868/102183746/108634446/102179177/102187443/102184211/102171734	LOC102182016/CDH16/DSC1/LOC108634446/CELSR1/DSG2/LOC102184211/CDH8	8
BP	GO:0043933	macromolecular complex subunit organization	14/387	181/8457	0.0378052	0.10608	102170524/102188860/102191225/102169634/102170146/102183264/102169433/102190179/102175884/102184178/102169101/102175822/106501755/102184929	TMOD2/TBCA/GEMIN8/LOC102169634/CENPP/EIF5A/LOC102169433/ARPC2/ARPC3/FGG/TMOD1/KCND3/LOC106501755/FGB	14
BP	GO:0006164	purine nucleotide biosynthetic process	5/387	41/8457	0.0378682	0.10608	102178499/102168558/102184488/102170632/102171890	ATP5F1/ATP5L/ATP5A1/ATP5O/ATP5C1	5
BP	GO:0009057	macromolecule catabolic process	8/387	85/8457	0.0400731	0.109746	102182142/102175024/100860840/102182517/102168353/102176996/102169439/102178714	UCHL3/PSMB5/PSMA6/TCEB1/PSMA3/PSMB6/PGLYRP4/UCHL1	8
BP	GO:0070838	divalent metal ion transport	3/387	17/8457	0.040113	0.109746	102184768/102187306/102187172	ITPR3/NIPAL1/NIPA2	3
BP	GO:0072511	divalent inorganic cation transport	3/387	17/8457	0.040113	0.109746	102184768/102187306/102187172	ITPR3/NIPAL1/NIPA2	3
BP	GO:0030163	protein catabolic process	7/387	70/8457	0.0401815	0.109746	102182142/102175024/100860840/102182517/102168353/102176996/102178714	UCHL3/PSMB5/PSMA6/TCEB1/PSMA3/PSMB6/UCHL1	7
BP	GO:0072522	purine-containing compound biosynthetic process	5/387	42/8457	0.041436	0.112469	102178499/102168558/102184488/102170632/102171890	ATP5F1/ATP5L/ATP5A1/ATP5O/ATP5C1	5
BP	GO:1902578	single-organism localization	18/387	254/8457	0.043075	0.116196	102188451/102178499/102174547/102186053/102168558/102182486/102184488/102190068/102170046/102179649/102190499/102183707/102169713/102170632/102171890/novel.466/102183096/102179797	MPC2/ATP5F1/ATP6V1E1/ATP6V1A/ATP5L/SLC6A8/ATP5A1/SLC47A1/APOC2/MTTP/SLC26A1/APOA4/PLA2G5/ATP5O/ATP5C1/-/KDELR1/ATP6V0A2	18
BP	GO:0006979	response to oxidative stress	3/387	19/8457	0.0534631	0.143334	102175632/102187135/102182697	SESN2/SESN1/PXDN	3
BP	GO:0009165	nucleotide biosynthetic process	7/387	75/8457	0.0549605	0.145562	102185951/102178499/102168558/102184488/102170632/102171890/102173923	PRPSAP1/ATP5F1/ATP5L/ATP5A1/ATP5O/ATP5C1/LOC102173923	7
BP	GO:1901293	nucleoside phosphate biosynthetic process	7/387	75/8457	0.0549605	0.145562	102185951/102178499/102168558/102184488/102170632/102171890/102173923	PRPSAP1/ATP5F1/ATP5L/ATP5A1/ATP5O/ATP5C1/LOC102173923	7
BP	GO:0044085	cellular component biogenesis	18/387	263/8457	0.0568929	0.149772	102170524/novel.188/102178837/102169988/102188860/102191225/102169634/102170146/102169433/102190179/102175884/102185595/102184178/102190519/102169101/102175822/106501755/102184929	TMOD2/-/BOP1/PES1/TBCA/GEMIN8/LOC102169634/CENPP/LOC102169433/ARPC2/ARPC3/FBL/FGG/ATG12/TMOD1/KCND3/LOC106501755/FGB	18
BP	GO:0065003	macromolecular complex assembly	13/387	175/8457	0.057747	0.151111	102170524/102188860/102191225/102169634/102170146/102169433/102190179/102175884/102184178/102169101/102175822/106501755/102184929	TMOD2/TBCA/GEMIN8/LOC102169634/CENPP/LOC102169433/ARPC2/ARPC3/FGG/TMOD1/KCND3/LOC106501755/FGB	13
BP	GO:0010639	negative regulation of organelle organization	3/387	20/8457	0.0608374	0.155473	102170524/102169433/102169101	TMOD2/LOC102169433/TMOD1	3
BP	GO:0019362	pyridine nucleotide metabolic process	3/387	20/8457	0.0608374	0.155473	102185725/108636539/102190144	PGK1/PFKL/PFKP	3
BP	GO:0046496	nicotinamide nucleotide metabolic process	3/387	20/8457	0.0608374	0.155473	102185725/108636539/102190144	PGK1/PFKL/PFKP	3
BP	GO:0072524	pyridine-containing compound metabolic process	3/387	20/8457	0.0608374	0.155473	102185725/108636539/102190144	PGK1/PFKL/PFKP	3
BP	GO:0006399	tRNA metabolic process	7/387	77/8457	0.0617081	0.156782	102188705/102176360/102185595/102169829/102178168/102183922/108636366	DUS1L/ELAC2/FBL/GARS/HARS/QARS/LOC108636366	7
BP	GO:0044765	single-organism transport	17/387	248/8457	0.0622646	0.157281	102188451/102178499/102174547/102186053/102168558/102182486/102184488/102190068/102170046/102179649/102190499/102183707/102169713/102170632/102171890/novel.466/102179797	MPC2/ATP5F1/ATP6V1E1/ATP6V1A/ATP5L/SLC6A8/ATP5A1/SLC47A1/APOC2/MTTP/SLC26A1/APOA4/PLA2G5/ATP5O/ATP5C1/-/ATP6V0A2	17
BP	GO:0044265	cellular macromolecule catabolic process	7/387	78/8457	0.0652636	0.163439	102182142/102175024/100860840/102182517/102168353/102176996/102178714	UCHL3/PSMB5/PSMA6/TCEB1/PSMA3/PSMB6/UCHL1	7
BP	GO:0044248	cellular catabolic process	10/387	127/8457	0.0654502	0.163439	102182142/102175024/100860840/102182517/102168353/102176996/102170734/102171294/102190519/102178714	UCHL3/PSMB5/PSMA6/TCEB1/PSMA3/PSMB6/ACOX1/DCTPP1/ATG12/UCHL1	10
BP	GO:0051129	negative regulation of cellular component organization	3/387	21/8457	0.0686581	0.16946	102170524/102169433/102169101	TMOD2/LOC102169433/TMOD1	3
BP	GO:0006397	mRNA processing	5/387	49/8457	0.0719446	0.16946	102191225/102186896/102168397/102178710/102189812	GEMIN8/NUDT21/THOC7/CSTF2/BCAS2	5
BP	GO:0006511	ubiquitin-dependent protein catabolic process	5/387	49/8457	0.0719446	0.16946	102182142/100860840/102182517/102168353/102178714	UCHL3/PSMA6/TCEB1/PSMA3/UCHL1	5
BP	GO:0019941	modification-dependent protein catabolic process	5/387	49/8457	0.0719446	0.16946	102182142/100860840/102182517/102168353/102178714	UCHL3/PSMA6/TCEB1/PSMA3/UCHL1	5
BP	GO:0043632	modification-dependent macromolecule catabolic process	5/387	49/8457	0.0719446	0.16946	102182142/100860840/102182517/102168353/102178714	UCHL3/PSMA6/TCEB1/PSMA3/UCHL1	5
BP	GO:0007205	protein kinase C-activating G-protein coupled receptor signaling pathway	2/387	8457-10-01	0.0737056	0.16946	102171485/102175743	DGKD/DGKI	2
BP	GO:0010638	positive regulation of organelle organization	2/387	8457-10-01	0.0737056	0.16946	102190179/102175884	ARPC2/ARPC3	2
BP	GO:0030838	positive regulation of actin filament polymerization	2/387	8457-10-01	0.0737056	0.16946	102190179/102175884	ARPC2/ARPC3	2
BP	GO:0031334	positive regulation of protein complex assembly	2/387	8457-10-01	0.0737056	0.16946	102190179/102175884	ARPC2/ARPC3	2
BP	GO:0032273	positive regulation of protein polymerization	2/387	8457-10-01	0.0737056	0.16946	102190179/102175884	ARPC2/ARPC3	2
BP	GO:0034314	Arp2/3 complex-mediated actin nucleation	2/387	8457-10-01	0.0737056	0.16946	102190179/102175884	ARPC2/ARPC3	2
BP	GO:0044089	positive regulation of cellular component biogenesis	2/387	8457-10-01	0.0737056	0.16946	102190179/102175884	ARPC2/ARPC3	2
BP	GO:0045010	actin nucleation	2/387	8457-10-01	0.0737056	0.16946	102190179/102175884	ARPC2/ARPC3	2
BP	GO:0051495	positive regulation of cytoskeleton organization	2/387	8457-10-01	0.0737056	0.16946	102190179/102175884	ARPC2/ARPC3	2
BP	GO:1902905	positive regulation of supramolecular fiber organization	2/387	8457-10-01	0.0737056	0.16946	102190179/102175884	ARPC2/ARPC3	2
BP	GO:0006814	sodium ion transport	4/387	35/8457	0.0740662	0.16946	108633809/102176835/102188357/102191079	LOC108633809/SCN10A/ATP1B3/SLC13A5	4
BP	GO:0034660	ncRNA metabolic process	8/387	98/8457	0.079312	0.180517	102178837/102188705/102176360/102185595/102169829/102178168/102183922/108636366	BOP1/DUS1L/ELAC2/FBL/GARS/HARS/QARS/LOC108636366	8
BP	GO:0006732	coenzyme metabolic process	4/387	36/8457	0.0804611	0.182184	102175353/102185725/108636539/102190144	COQ7/PGK1/PFKL/PFKP	4
BP	GO:0006418	tRNA aminoacylation for protein translation	4/387	38/8457	0.0940371	0.211826	102169829/102178168/102183922/108636366	GARS/HARS/QARS/LOC108636366	4
BP	GO:0008654	phospholipid biosynthetic process	3/387	24/8457	0.0946263	0.21206	108633367/100861029/102178194	LOC108633367/CDIPT/PIGC	3
BP	GO:0072657	protein localization to membrane	2/387	8457-12-01	0.10185	0.225931	102175299/102182445	SRP14/SSR3	2
BP	GO:0090150	establishment of protein localization to membrane	2/387	8457-12-01	0.10185	0.225931	102175299/102182445	SRP14/SSR3	2
BP	GO:0022607	cellular component assembly	15/387	229/8457	0.102687	0.226638	102170524/novel.188/102188860/102191225/102169634/102170146/102169433/102190179/102175884/102184178/102190519/102169101/102175822/106501755/102184929	TMOD2/-/TBCA/GEMIN8/LOC102169634/CENPP/LOC102169433/ARPC2/ARPC3/FGG/ATG12/TMOD1/KCND3/LOC106501755/FGB	15
BP	GO:0006644	phospholipid metabolic process	5/387	55/8457	0.105675	0.23206	108633367/100861029/102178194/102169193/102169713	LOC108633367/CDIPT/PIGC/PIP4K2A/PLA2G5	5
BP	GO:0022613	ribonucleoprotein complex biogenesis	4/387	41/8457	0.116266	0.250328	102178837/102169988/102191225/102185595	BOP1/PES1/GEMIN8/FBL	4
BP	GO:0043038	amino acid activation	4/387	41/8457	0.116266	0.250328	102169829/102178168/102183922/108636366	GARS/HARS/QARS/LOC108636366	4
BP	GO:0043039	tRNA aminoacylation	4/387	41/8457	0.116266	0.250328	102169829/102178168/102183922/108636366	GARS/HARS/QARS/LOC108636366	4
BP	GO:0006479	protein methylation	2/387	13/8457	0.116858	0.250328	102172454/102181140	NTMT1/ICMT	2
BP	GO:0008213	protein alkylation	2/387	13/8457	0.116858	0.250328	102172454/102181140	NTMT1/ICMT	2
BP	GO:0034220	ion transmembrane transport	8/387	109/8457	0.125791	0.268149	102178499/102174547/102168558/102184488/102184768/102170632/102171890/102179797	ATP5F1/ATP6V1E1/ATP5L/ATP5A1/ITPR3/ATP5O/ATP5C1/ATP6V0A2	8
BP	GO:0016071	mRNA metabolic process	5/387	59/8457	0.131777	0.279459	102191225/102186896/102168397/102178710/102189812	GEMIN8/NUDT21/THOC7/CSTF2/BCAS2	5
BP	GO:0006367	transcription initiation from RNA polymerase II promoter	2/387	14/8457	0.132375	0.279459	102173242/102177527	TAF11/GTF2A2	2
BP	GO:0000413	protein peptidyl-prolyl isomerization	3/387	28/8457	0.134378	0.279633	102191163/108633208/100860961	PPID/PPIA/LOC100860961	3
BP	GO:0018208	peptidyl-proline modification	3/387	28/8457	0.134378	0.279633	102191163/108633208/100860961	PPID/PPIA/LOC100860961	3
BP	GO:0032259	methylation	3/387	28/8457	0.134378	0.279633	102172454/102181140/102178399	NTMT1/ICMT/FAM103A1	3
BP	GO:0044723	single-organism carbohydrate metabolic process	4/387	44/8457	0.140547	0.289713	102189015/102185725/108636539/102190144	GYS2/PGK1/PFKL/PFKP	4
BP	GO:0045454	cell redox homeostasis	4/387	44/8457	0.140547	0.289713	102170103/102190897/102175268/100860882	PDIA2/GLRX2/GLRX3/PDIA3	4
BP	GO:0006352	DNA-templated transcription, initiation	3/387	29/8457	0.145094	0.297681	102173242/102178120/102177527	TAF11/TAF12/GTF2A2	3
BP	GO:0071495	cellular response to endogenous stimulus	5/387	61/8457	0.145819	0.29777	100860875/102168930/100860827/102176988/102170063	RORB/AGTRAP/AR/SMAD1/HNF4A	5
BP	GO:0070887	cellular response to chemical stimulus	5/387	62/8457	0.153071	0.309686	100860875/102168930/100860827/102176988/102170063	RORB/AGTRAP/AR/SMAD1/HNF4A	5
BP	GO:0071310	cellular response to organic substance	5/387	62/8457	0.153071	0.309686	100860875/102168930/100860827/102176988/102170063	RORB/AGTRAP/AR/SMAD1/HNF4A	5
BP	GO:0006650	glycerophospholipid metabolic process	3/387	30/8457	0.15608	0.312876	108633367/102178194/102169193	LOC108633367/PIGC/PIP4K2A	3
BP	GO:0046486	glycerolipid metabolic process	3/387	30/8457	0.15608	0.312876	108633367/102178194/102169193	LOC108633367/PIGC/PIP4K2A	3
BP	GO:0006470	protein dephosphorylation	4/387	46/8457	0.157759	0.314798	102174768/102179903/102184011/108636039	PTPRJ/PTPN2/PTPN4/PTPRO	4
BP	GO:0045017	glycerolipid biosynthetic process	2/387	16/8457	0.164633	0.325541	108633367/102178194	LOC108633367/PIGC	2
BP	GO:0046474	glycerophospholipid biosynthetic process	2/387	16/8457	0.164633	0.325541	108633367/102178194	LOC108633367/PIGC	2
BP	GO:0033365	protein localization to organelle	3/387	31/8457	0.167314	0.329353	102175299/102182445/102183096	SRP14/SSR3/KDELR1	3
BP	GO:0007155	cell adhesion	9/387	136/8457	0.170367	0.332369	102182016/102174868/102183746/108634446/102179177/102187443/102184211/102171734/108637403	LOC102182016/CDH16/DSC1/LOC108634446/CELSR1/DSG2/LOC102184211/CDH8/LOC108637403	9
BP	GO:0022610	biological adhesion	9/387	136/8457	0.170367	0.332369	102182016/102174868/102183746/108634446/102179177/102187443/102184211/102171734/108637403	LOC102182016/CDH16/DSC1/LOC108634446/CELSR1/DSG2/LOC102184211/CDH8/LOC108637403	9
BP	GO:0009891	positive regulation of biosynthetic process	2/387	17/8457	0.181236	0.344348	102183264/102180336	EIF5A/HNF1A	2
BP	GO:0010557	positive regulation of macromolecule biosynthetic process	2/387	17/8457	0.181236	0.344348	102183264/102180336	EIF5A/HNF1A	2
BP	GO:0010628	positive regulation of gene expression	2/387	17/8457	0.181236	0.344348	102183264/102180336	EIF5A/HNF1A	2
BP	GO:0031328	positive regulation of cellular biosynthetic process	2/387	17/8457	0.181236	0.344348	102183264/102180336	EIF5A/HNF1A	2
BP	GO:0032268	regulation of cellular protein metabolic process	2/387	17/8457	0.181236	0.344348	102183264/102172650	EIF5A/GATC	2
BP	GO:0051173	positive regulation of nitrogen compound metabolic process	2/387	17/8457	0.181236	0.344348	102183264/102180336	EIF5A/HNF1A	2
BP	GO:0006869	lipid transport	4/387	50/8457	0.194304	0.365656	102170046/102179649/102183707/102169713	APOC2/MTTP/APOA4/PLA2G5	4
BP	GO:0051186	cofactor metabolic process	4/387	50/8457	0.194304	0.365656	102175353/102185725/108636539/102190144	COQ7/PGK1/PFKL/PFKP	4
BP	GO:0015718	monocarboxylic acid transport	2/387	18/8457	0.198071	0.365656	102188451/102169713	MPC2/PLA2G5	2
BP	GO:0016042	lipid catabolic process	2/387	18/8457	0.198071	0.365656	102170734/102178699	ACOX1/PLA2G12B	2
BP	GO:0043414	macromolecule methylation	2/387	18/8457	0.198071	0.365656	102172454/102181140	NTMT1/ICMT	2
BP	GO:0051246	regulation of protein metabolic process	2/387	18/8457	0.198071	0.365656	102183264/102172650	EIF5A/GATC	2
BP	GO:0044707	single-multicellular organism process	7/387	104/8457	0.198308	0.365656	102188700/100860759/106504042/102184178/102185018/102176992/102184929	NRN1L/AMELX/CAMSAP3/FGG/F2/SPRED3/FGB	7
BP	GO:0032870	cellular response to hormone stimulus	4/387	51/8457	0.203826	0.374251	100860875/102168930/100860827/102170063	RORB/AGTRAP/AR/HNF4A	4
BP	GO:0009719	response to endogenous stimulus	5/387	69/8457	0.207658	0.378629	100860875/102168930/100860827/102176988/102170063	RORB/AGTRAP/AR/SMAD1/HNF4A	5
BP	GO:0006396	RNA processing	9/387	143/8457	0.207942	0.378629	102178837/102191225/102188705/102176360/102186896/102168397/102185595/102178710/102189812	BOP1/GEMIN8/DUS1L/ELAC2/NUDT21/THOC7/FBL/CSTF2/BCAS2	9
BP	GO:1901137	carbohydrate derivative biosynthetic process	8/387	125/8457	0.213187	0.380534	102178499/102168558/102178194/102184488/102170632/102171890/102172908/102171269	ATP5F1/ATP5L/PIGC/ATP5A1/ATP5O/ATP5C1/B3GNT2/B3GNT8	8
BP	GO:0009725	response to hormone	4/387	52/8457	0.213481	0.380534	100860875/102168930/100860827/102170063	RORB/AGTRAP/AR/HNF4A	4
BP	GO:0010876	lipid localization	4/387	52/8457	0.213481	0.380534	102170046/102179649/102183707/102169713	APOC2/MTTP/APOA4/PLA2G5	4
BP	GO:0042254	ribosome biogenesis	3/387	35/8457	0.214322	0.380534	102178837/102169988/102185595	BOP1/PES1/FBL	3
BP	GO:0016311	dephosphorylation	6/387	88/8457	0.214589	0.380534	102171273/102174768/102168334/102179903/102184011/108636039	SSH2/PTPRJ/DUSP9/PTPN2/PTPN4/PTPRO	6
BP	GO:0001558	regulation of cell growth	2/387	19/8457	0.215084	0.380534	102177864/102183697	KAZALD1/CRIM1	2
BP	GO:0016049	cell growth	2/387	19/8457	0.215084	0.380534	102177864/102183697	KAZALD1/CRIM1	2
BP	GO:0048522	positive regulation of cellular process	4/387	53/8457	0.22326	0.393406	102183264/102190179/102175884/102180336	EIF5A/ARPC2/ARPC3/HNF1A	4
BP	GO:0008033	tRNA processing	3/387	36/8457	0.226491	0.397496	102188705/102176360/102185595	DUS1L/ELAC2/FBL	3
BP	GO:0040008	regulation of growth	2/387	20/8457	0.232223	0.402082	102177864/102183697	KAZALD1/CRIM1	2
BP	GO:0044802	single-organism membrane organization	2/387	20/8457	0.232223	0.402082	102189293/102178341	APOO/APOOL	2
BP	GO:0061024	membrane organization	2/387	20/8457	0.232223	0.402082	102189293/102178341	APOO/APOOL	2
BP	GO:0010033	response to organic substance	5/387	72/8457	0.232784	0.402082	100860875/102168930/100860827/102176988/102170063	RORB/AGTRAP/AR/SMAD1/HNF4A	5
BP	GO:0048583	regulation of response to stimulus	9/387	148/8457	0.236665	0.407175	102181008/102175632/102190014/102187135/102176208/108635581/102189317/102170917/102176992	FGD4/SESN2/FARP2/SESN1/IGBP1/LOC108635581/GARNL3/RASGRF1/SPRED3	9
BP	GO:0006643	membrane lipid metabolic process	2/387	21/8457	0.24944	0.427472	102178194/102177178	PIGC/ACER3	2
BP	GO:0033036	macromolecule localization	11/387	190/8457	0.253138	0.432115	102171343/102175299/102173946/102170046/102179649/102182285/102182445/102183707/102169713/102183096/102180075	VTI1B/SRP14/SEC61A2/APOC2/MTTP/NXF3/SSR3/APOA4/PLA2G5/KDELR1/TOM1L1	11
BP	GO:0034470	ncRNA processing	4/387	57/8457	0.263424	0.443137	102178837/102188705/102176360/102185595	BOP1/DUS1L/ELAC2/FBL	4
BP	GO:0010604	positive regulation of macromolecule metabolic process	2/387	22/8457	0.266693	0.443137	102183264/102180336	EIF5A/HNF1A	2
BP	GO:0015988	energy coupled proton transmembrane transport, against electrochemical gradient	2/387	22/8457	0.266693	0.443137	102174547/102179797	ATP6V1E1/ATP6V0A2	2
BP	GO:0015991	ATP hydrolysis coupled proton transport	2/387	22/8457	0.266693	0.443137	102174547/102179797	ATP6V1E1/ATP6V0A2	2
BP	GO:0090662	ATP hydrolysis coupled transmembrane transport	2/387	22/8457	0.266693	0.443137	102174547/102179797	ATP6V1E1/ATP6V0A2	2
BP	GO:0099131	ATP hydrolysis coupled ion transmembrane transport	2/387	22/8457	0.266693	0.443137	102174547/102179797	ATP6V1E1/ATP6V0A2	2
BP	GO:0099132	ATP hydrolysis coupled cation transmembrane transport	2/387	22/8457	0.266693	0.443137	102174547/102179797	ATP6V1E1/ATP6V0A2	2
BP	GO:0006364	rRNA processing	2/387	23/8457	0.283943	0.464731	102178837/102185595	BOP1/FBL	2
BP	GO:0016072	rRNA metabolic process	2/387	23/8457	0.283943	0.464731	102178837/102185595	BOP1/FBL	2
BP	GO:0040007	growth	2/387	23/8457	0.283943	0.464731	102177864/102183697	KAZALD1/CRIM1	2
BP	GO:0048731	system development	2/387	23/8457	0.283943	0.464731	102188700/106504042	NRN1L/CAMSAP3	2
BP	GO:0006813	potassium ion transport	3/387	41/8457	0.2889	0.47108	108633809/102188357/102185938	LOC108633809/ATP1B3/KCNJ11	3
BP	GO:0042592	homeostatic process	5/387	79/8457	0.294271	0.478053	102170103/102175089/102190897/102175268/100860882	PDIA2/CUTC/GLRX2/GLRX3/PDIA3	5
BP	GO:0009893	positive regulation of metabolic process	2/387	24/8457	0.301154	0.485624	102183264/102180336	EIF5A/HNF1A	2
BP	GO:0031325	positive regulation of cellular metabolic process	2/387	24/8457	0.301154	0.485624	102183264/102180336	EIF5A/HNF1A	2
BP	GO:0048285	organelle fission	2/387	25/8457	0.318293	0.511374	102170966/102190821	PEX11G/PEX11A	2
BP	GO:0048523	negative regulation of cellular process	4/387	63/8457	0.325758	0.521452	102170524/102179898/102169433/102169101	TMOD2/CDKN1A/LOC102169433/TMOD1	4
BP	GO:0046488	phosphatidylinositol metabolic process	2/387	26/8457	0.335331	0.534371	102178194/102169193	PIGC/PIP4K2A	2
BP	GO:0048518	positive regulation of biological process	4/387	64/8457	0.336275	0.534371	102183264/102190179/102175884/102180336	EIF5A/ARPC2/ARPC3/HNF1A	4
BP	GO:0007264	small GTPase mediated signal transduction	7/387	125/8457	0.347352	0.549975	102185203/102181008/102190014/108635581/102189317/102187282/102170917	RALGPS2/FGD4/FARP2/LOC108635581/GARNL3/BCAR3/RASGRF1	7
BP	GO:0072594	establishment of protein localization to organelle	2/387	27/8457	0.352241	0.555701	102175299/102182445	SRP14/SSR3	2
BP	GO:0035556	intracellular signal transduction	15/387	292/8457	0.359395	0.561718	102185203/108633199/102174360/102181008/102188484/102190014/102171485/102189384/108635581/102189317/102187282/102190057/102170917/102175743/102186420	RALGPS2/PLCH1/BRAF/FGD4/TEC/FARP2/DGKD/DGKQ/LOC108635581/GARNL3/BCAR3/RGS7/RASGRF1/DGKI/PRKCZ	15
BP	GO:0033993	response to lipid	3/387	47/8457	0.365052	0.561718	100860875/100860827/102170063	RORB/AR/HNF4A	3
BP	GO:0043401	steroid hormone mediated signaling pathway	3/387	47/8457	0.365052	0.561718	100860875/100860827/102170063	RORB/AR/HNF4A	3
BP	GO:0048545	response to steroid hormone	3/387	47/8457	0.365052	0.561718	100860875/100860827/102170063	RORB/AR/HNF4A	3
BP	GO:0071383	cellular response to steroid hormone stimulus	3/387	47/8457	0.365052	0.561718	100860875/100860827/102170063	RORB/AR/HNF4A	3
BP	GO:0071396	cellular response to lipid	3/387	47/8457	0.365052	0.561718	100860875/100860827/102170063	RORB/AR/HNF4A	3
BP	GO:0071407	cellular response to organic cyclic compound	3/387	47/8457	0.365052	0.561718	100860875/100860827/102170063	RORB/AR/HNF4A	3
BP	GO:0006820	anion transport	6/387	108/8457	0.3735	0.561888	102188451/102189584/100750232/102190499/102169713/100860858	MPC2/CLCN3/CLCN1/SLC26A1/PLA2G5/SLC34A1	6
BP	GO:0030258	lipid modification	1/387	8457-10-01	0.374163	0.561888	102170734	ACOX1	1
BP	GO:0031109	microtubule polymerization or depolymerization	1/387	8457-10-01	0.374163	0.561888	102181792	STMN3	1
BP	GO:0044282	small molecule catabolic process	1/387	8457-10-01	0.374163	0.561888	102170734	ACOX1	1
BP	GO:0070588	calcium ion transmembrane transport	1/387	8457-10-01	0.374163	0.561888	102184768	ITPR3	1
BP	GO:0070848	response to growth factor	1/387	8457-10-01	0.374163	0.561888	102176988	SMAD1	1
BP	GO:0071363	cellular response to growth factor stimulus	1/387	8457-10-01	0.374163	0.561888	102176988	SMAD1	1
BP	GO:0007266	Rho protein signal transduction	4/387	70/8457	0.399389	0.584848	102181008/102190014/108635581/102170917	FGD4/FARP2/LOC108635581/RASGRF1	4
BP	GO:0035023	regulation of Rho protein signal transduction	4/387	70/8457	0.399389	0.584848	102181008/102190014/108635581/102170917	FGD4/FARP2/LOC108635581/RASGRF1	4
BP	GO:0006366	transcription from RNA polymerase II promoter	3/387	50/8457	0.402753	0.584848	102173242/102183511/102177527	TAF11/ELL2/GTF2A2	3
BP	GO:0009755	hormone-mediated signaling pathway	3/387	50/8457	0.402753	0.584848	100860875/100860827/102170063	RORB/AR/HNF4A	3
BP	GO:0000375	RNA splicing, via transesterification reactions	1/387	8457-11-01	0.402836	0.584848	102191225	GEMIN8	1
BP	GO:0000377	RNA splicing, via transesterification reactions with bulged adenosine as nucleophile	1/387	8457-11-01	0.402836	0.584848	102191225	GEMIN8	1
BP	GO:0000398	mRNA splicing, via spliceosome	1/387	8457-11-01	0.402836	0.584848	102191225	GEMIN8	1
BP	GO:0006816	calcium ion transport	1/387	8457-11-01	0.402836	0.584848	102184768	ITPR3	1
BP	GO:0008272	sulfate transport	1/387	8457-11-01	0.402836	0.584848	102190499	SLC26A1	1
BP	GO:0072348	sulfur compound transport	1/387	8457-11-01	0.402836	0.584848	102190499	SLC26A1	1
BP	GO:0051641	cellular localization	7/387	133/8457	0.407889	0.590223	102171343/102175299/102169173/102182285/102182445/102183096/102180075	VTI1B/SRP14/TRAPPC2/NXF3/SSR3/KDELR1/TOM1L1	7
BP	GO:0006605	protein targeting	2/387	31/8457	0.418162	0.597369	102175299/102182445	SRP14/SSR3	2
BP	GO:0048519	negative regulation of biological process	4/387	72/8457	0.420256	0.597369	102170524/102179898/102169433/102169101	TMOD2/CDKN1A/LOC102169433/TMOD1	4
BP	GO:0006950	response to stress	10/387	199/8457	0.427011	0.597369	108636611/108636543/100861006/102182932/102175632/102187135/102184178/102185018/102182697/102184929	LOC108636611/LOC108636543/HSP90AB1/TRAP1/SESN2/SESN1/FGG/F2/PXDN/FGB	10
BP	GO:0018193	peptidyl-amino acid modification	3/387	52/8457	0.427535	0.597369	102191163/108633208/100860961	PPID/PPIA/LOC100860961	3
BP	GO:0006497	protein lipidation	1/387	8457-12-01	0.430198	0.597369	102178194	PIGC	1
BP	GO:0006505	GPI anchor metabolic process	1/387	8457-12-01	0.430198	0.597369	102178194	PIGC	1
BP	GO:0006506	GPI anchor biosynthetic process	1/387	8457-12-01	0.430198	0.597369	102178194	PIGC	1
BP	GO:0006661	phosphatidylinositol biosynthetic process	1/387	8457-12-01	0.430198	0.597369	102178194	PIGC	1
BP	GO:0030203	glycosaminoglycan metabolic process	1/387	8457-12-01	0.430198	0.597369	102169439	PGLYRP4	1
BP	GO:0042158	lipoprotein biosynthetic process	1/387	8457-12-01	0.430198	0.597369	102178194	PIGC	1
BP	GO:0070925	organelle assembly	1/387	8457-12-01	0.430198	0.597369	102190519	ATG12	1
BP	GO:1901136	carbohydrate derivative catabolic process	1/387	8457-12-01	0.430198	0.597369	102169439	PGLYRP4	1
BP	GO:0008104	protein localization	7/387	136/8457	0.430598	0.597369	102171343/102175299/102173946/102182285/102182445/102183096/102180075	VTI1B/SRP14/SEC61A2/NXF3/SSR3/KDELR1/TOM1L1	7
BP	GO:0009966	regulation of signal transduction	7/387	137/8457	0.438146	0.602439	102181008/102190014/102176208/108635581/102189317/102170917/102176992	FGD4/FARP2/IGBP1/LOC108635581/GARNL3/RASGRF1/SPRED3	7
BP	GO:0010646	regulation of cell communication	7/387	137/8457	0.438146	0.602439	102181008/102190014/102176208/108635581/102189317/102170917/102176992	FGD4/FARP2/IGBP1/LOC108635581/GARNL3/RASGRF1/SPRED3	7
BP	GO:0019725	cellular homeostasis	4/387	74/8457	0.44095	0.602439	102170103/102190897/102175268/100860882	PDIA2/GLRX2/GLRX3/PDIA3	4
BP	GO:0023051	regulation of signaling	7/387	138/8457	0.44568	0.602439	102181008/102190014/102176208/108635581/102189317/102170917/102176992	FGD4/FARP2/IGBP1/LOC108635581/GARNL3/RASGRF1/SPRED3	7
BP	GO:0034613	cellular protein localization	6/387	117/8457	0.447714	0.602439	102171343/102175299/102182285/102182445/102183096/102180075	VTI1B/SRP14/NXF3/SSR3/KDELR1/TOM1L1	6
BP	GO:0070727	cellular macromolecule localization	6/387	117/8457	0.447714	0.602439	102171343/102175299/102182285/102182445/102183096/102180075	VTI1B/SRP14/NXF3/SSR3/KDELR1/TOM1L1	6
BP	GO:0051056	regulation of small GTPase mediated signal transduction	5/387	96/8457	0.449625	0.602439	102181008/102190014/108635581/102189317/102170917	FGD4/FARP2/LOC108635581/GARNL3/RASGRF1	5
BP	GO:0014070	response to organic cyclic compound	3/387	54/8457	0.451947	0.602439	100860875/100860827/102170063	RORB/AR/HNF4A	3
BP	GO:0015908	fatty acid transport	1/387	13/8457	0.45631	0.602439	102169713	PLA2G5	1
BP	GO:0015909	long-chain fatty acid transport	1/387	13/8457	0.45631	0.602439	102169713	PLA2G5	1
BP	GO:0032309	icosanoid secretion	1/387	13/8457	0.45631	0.602439	102169713	PLA2G5	1
BP	GO:0046717	acid secretion	1/387	13/8457	0.45631	0.602439	102169713	PLA2G5	1
BP	GO:0050482	arachidonic acid secretion	1/387	13/8457	0.45631	0.602439	102169713	PLA2G5	1
BP	GO:0071715	icosanoid transport	1/387	13/8457	0.45631	0.602439	102169713	PLA2G5	1
BP	GO:1901571	fatty acid derivative transport	1/387	13/8457	0.45631	0.602439	102169713	PLA2G5	1
BP	GO:1903963	arachidonate transport	1/387	13/8457	0.45631	0.602439	102169713	PLA2G5	1
BP	GO:0046907	intracellular transport	6/387	121/8457	0.480187	0.627751	102171343/102175299/102169173/102182285/102182445/102180075	VTI1B/SRP14/TRAPPC2/NXF3/SSR3/TOM1L1	6
BP	GO:0006022	aminoglycan metabolic process	1/387	14/8457	0.481228	0.627751	102169439	PGLYRP4	1
BP	GO:0006914	autophagy	1/387	14/8457	0.481228	0.627751	102190519	ATG12	1
BP	GO:1901605	alpha-amino acid metabolic process	1/387	14/8457	0.481228	0.627751	102191069	GLUL	1
BP	GO:0051649	establishment of localization in cell	6/387	122/8457	0.48822	0.634977	102171343/102175299/102169173/102182285/102182445/102180075	VTI1B/SRP14/TRAPPC2/NXF3/SSR3/TOM1L1	6
BP	GO:1902531	regulation of intracellular signal transduction	5/387	102/8457	0.503012	0.643405	102181008/102190014/108635581/102189317/102170917	FGD4/FARP2/LOC108635581/GARNL3/RASGRF1	5
BP	GO:0006904	vesicle docking involved in exocytosis	1/387	15/8457	0.505007	0.643405	novel.466	-	1
BP	GO:0045893	positive regulation of transcription, DNA-templated	1/387	15/8457	0.505007	0.643405	102180336	HNF1A	1
BP	GO:0045935	positive regulation of nucleobase-containing compound metabolic process	1/387	15/8457	0.505007	0.643405	102180336	HNF1A	1
BP	GO:0051254	positive regulation of RNA metabolic process	1/387	15/8457	0.505007	0.643405	102180336	HNF1A	1
BP	GO:1902680	positive regulation of RNA biosynthetic process	1/387	15/8457	0.505007	0.643405	102180336	HNF1A	1
BP	GO:1903508	positive regulation of nucleic acid-templated transcription	1/387	15/8457	0.505007	0.643405	102180336	HNF1A	1
BP	GO:0006468	protein phosphorylation	23/387	498/8457	0.513647	0.652511	102178040/102174360/102188484/102176125/102176972/102171244/102184639/102174127/102170159/102176014/102175590/102181885/102187547/102178709/106502631/102172584/102180321/102169624/100861297/102180599/102186420/102188220/102171259	CDK5/BRAF/TEC/FRK/NRBP1/ROS1/LYN/LTK/SRMS/CDK14/STK24/NUAK2/EPHA8/BRSK2/ALK/NTRK1/MAP4K4/HUNK/RPS6KB1/MAP3K9/PRKCZ/MUSK/AURKA	23
BP	GO:0009247	glycolipid biosynthetic process	1/387	16/8457	0.527698	0.657044	102178194	PIGC	1
BP	GO:0045786	negative regulation of cell cycle	1/387	16/8457	0.527698	0.657044	102179898	CDKN1A	1
BP	GO:0046434	organophosphate catabolic process	1/387	16/8457	0.527698	0.657044	102171294	DCTPP1	1
BP	GO:0046467	membrane lipid biosynthetic process	1/387	16/8457	0.527698	0.657044	102178194	PIGC	1
BP	GO:0048278	vesicle docking	1/387	16/8457	0.527698	0.657044	novel.466	-	1
BP	GO:0015031	protein transport	6/387	127/8457	0.52774	0.657044	102171343/102175299/102173946/102182285/102182445/102180075	VTI1B/SRP14/SEC61A2/NXF3/SSR3/TOM1L1	6
BP	GO:0015833	peptide transport	6/387	127/8457	0.52774	0.657044	102171343/102175299/102173946/102182285/102182445/102180075	VTI1B/SRP14/SEC61A2/NXF3/SSR3/TOM1L1	6
BP	GO:0006325	chromatin organization	4/387	84/8457	0.540297	0.670534	102170146/102177649/100861370/106501755	CENPP/SMARCB1/HAT1/LOC106501755	4
BP	GO:0042886	amide transport	6/387	129/8457	0.543202	0.670534	102171343/102175299/102173946/102182285/102182445/102180075	VTI1B/SRP14/SEC61A2/NXF3/SSR3/TOM1L1	6
BP	GO:0006886	intracellular protein transport	5/387	107/8457	0.545906	0.670534	102171343/102175299/102182285/102182445/102180075	VTI1B/SRP14/NXF3/SSR3/TOM1L1	5
BP	GO:0007167	enzyme linked receptor protein signaling pathway	1/387	17/8457	0.549352	0.670534	102176988	SMAD1	1
BP	GO:0022406	membrane docking	1/387	17/8457	0.549352	0.670534	novel.466	-	1
BP	GO:0007265	Ras protein signal transduction	4/387	85/8457	0.549748	0.670534	102181008/102190014/108635581/102170917	FGD4/FARP2/LOC108635581/RASGRF1	4
BP	GO:0046578	regulation of Ras protein signal transduction	4/387	85/8457	0.549748	0.670534	102181008/102190014/108635581/102170917	FGD4/FARP2/LOC108635581/RASGRF1	4
BP	GO:0045184	establishment of protein localization	6/387	130/8457	0.55085	0.670534	102171343/102175299/102173946/102182285/102182445/102180075	VTI1B/SRP14/SEC61A2/NXF3/SSR3/TOM1L1	6
BP	GO:0042157	lipoprotein metabolic process	2/387	40/8457	0.552428	0.670587	102178194/102183707	PIGC/APOA4	2
BP	GO:0046903	secretion	2/387	41/8457	0.565943	0.680593	102169713/novel.466	PLA2G5/-	2
BP	GO:0032501	multicellular organismal process	7/387	155/8457	0.569276	0.680593	102188700/100860759/106504042/102184178/102185018/102176992/102184929	NRN1L/AMELX/CAMSAP3/FGG/F2/SPRED3/FGB	7
BP	GO:0006664	glycolipid metabolic process	1/387	18/8457	0.570016	0.680593	102178194	PIGC	1
BP	GO:0006913	nucleocytoplasmic transport	1/387	18/8457	0.570016	0.680593	102182285	NXF3	1
BP	GO:0051169	nuclear transport	1/387	18/8457	0.570016	0.680593	102182285	NXF3	1
BP	GO:1903509	liposaccharide metabolic process	1/387	18/8457	0.570016	0.680593	102178194	PIGC	1
BP	GO:0071702	organic substance transport	11/387	247/8457	0.581496	0.692408	102171343/102188451/102175299/102173946/102170046/102179649/102182285/102182445/102183707/102169713/102180075	VTI1B/MPC2/SRP14/SEC61A2/APOC2/MTTP/NXF3/SSR3/APOA4/PLA2G5/TOM1L1	11
BP	GO:0007275	multicellular organism development	4/387	89/8457	0.5865	0.696469	102188700/100860759/106504042/102176992	NRN1L/AMELX/CAMSAP3/SPRED3	4
BP	GO:0008380	RNA splicing	1/387	19/8457	0.589734	0.696524	102191225	GEMIN8	1
BP	GO:0030154	cell differentiation	1/387	19/8457	0.589734	0.696524	106504042	CAMSAP3	1
BP	GO:0009108	coenzyme biosynthetic process	1/387	20/8457	0.608551	0.714884	102175353	COQ7	1
BP	GO:0034655	nucleobase-containing compound catabolic process	1/387	20/8457	0.608551	0.714884	102171294	DCTPP1	1
BP	GO:0051276	chromosome organization	5/387	116/8457	0.618328	0.724421	102170146/102177649/100861370/102183062/106501755	CENPP/SMARCB1/HAT1/PTTG1/LOC106501755	5
BP	GO:0007166	cell surface receptor signaling pathway	4/387	94/8457	0.629897	0.736002	102187397/102176988/102185385/102170617	CBLC/SMAD1/CBL/FZD6	4
BP	GO:0048193	Golgi vesicle transport	1/387	22/8457	0.64364	0.748061	102169173	TRAPPC2	1
BP	GO:0048869	cellular developmental process	1/387	22/8457	0.64364	0.748061	106504042	CAMSAP3	1
BP	GO:1901565	organonitrogen compound catabolic process	1/387	23/8457	0.65999	0.765028	102169439	PGLYRP4	1
BP	GO:0044767	single-organism developmental process	4/387	98/8457	0.662447	0.765845	102188700/100860759/106504042/102176992	NRN1L/AMELX/CAMSAP3/SPRED3	4
BP	GO:0006413	translational initiation	1/387	24/8457	0.675592	0.77898	102182187	LOC102182187	1
BP	GO:0048856	anatomical structure development	4/387	101/8457	0.685554	0.788387	102188700/100860759/106504042/102176992	NRN1L/AMELX/CAMSAP3/SPRED3	4
BP	GO:0006836	neurotransmitter transport	1/387	25/8457	0.690479	0.791967	102182486	SLC6A8	1
BP	GO:0044270	cellular nitrogen compound catabolic process	1/387	26/8457	0.704685	0.801946	102171294	DCTPP1	1
BP	GO:0046700	heterocycle catabolic process	1/387	26/8457	0.704685	0.801946	102171294	DCTPP1	1
BP	GO:0055076	transition metal ion homeostasis	1/387	26/8457	0.704685	0.801946	102175089	CUTC	1
BP	GO:0032502	developmental process	4/387	104/8457	0.707528	0.80309	102188700/100860759/106504042/102176992	NRN1L/AMELX/CAMSAP3/SPRED3	4
BP	GO:0000226	microtubule cytoskeleton organization	1/387	27/8457	0.718241	0.808946	102181792	STMN3	1
BP	GO:0006887	exocytosis	1/387	27/8457	0.718241	0.808946	novel.466	-	1
BP	GO:0019439	aromatic compound catabolic process	1/387	27/8457	0.718241	0.808946	102171294	DCTPP1	1
BP	GO:0032940	secretion by cell	1/387	28/8457	0.731176	0.81358	novel.466	-	1
BP	GO:1901361	organic cyclic compound catabolic process	1/387	28/8457	0.731176	0.81358	102171294	DCTPP1	1
BP	GO:0016032	viral process	2/387	56/8457	0.733525	0.81358	novel.188/novel.69	-/-	2
BP	GO:0044403	symbiosis, encompassing mutualism through parasitism	2/387	56/8457	0.733525	0.81358	novel.188/novel.69	-/-	2
BP	GO:0044419	interspecies interaction between organisms	2/387	56/8457	0.733525	0.81358	novel.188/novel.69	-/-	2
BP	GO:0044764	multi-organism cellular process	2/387	56/8457	0.733525	0.81358	novel.188/novel.69	-/-	2
BP	GO:0051188	cofactor biosynthetic process	1/387	29/8457	0.743518	0.820498	102175353	COQ7	1
BP	GO:0051726	regulation of cell cycle	1/387	29/8457	0.743518	0.820498	102179898	CDKN1A	1
BP	GO:0050801	ion homeostasis	1/387	30/8457	0.755295	0.823655	102175089	CUTC	1
BP	GO:0055065	metal ion homeostasis	1/387	30/8457	0.755295	0.823655	102175089	CUTC	1
BP	GO:0055080	cation homeostasis	1/387	30/8457	0.755295	0.823655	102175089	CUTC	1
BP	GO:0098771	inorganic ion homeostasis	1/387	30/8457	0.755295	0.823655	102175089	CUTC	1
BP	GO:0006334	nucleosome assembly	2/387	59/8457	0.759572	0.823655	102170146/106501755	CENPP/LOC106501755	2
BP	GO:0031497	chromatin assembly	2/387	59/8457	0.759572	0.823655	102170146/106501755	CENPP/LOC106501755	2
BP	GO:0034728	nucleosome organization	2/387	59/8457	0.759572	0.823655	102170146/106501755	CENPP/LOC106501755	2
BP	GO:0006323	DNA packaging	2/387	60/8457	0.767752	0.830465	102170146/106501755	CENPP/LOC106501755	2
BP	GO:0048878	chemical homeostasis	1/387	32/8457	0.777256	0.838669	102175089	CUTC	1
BP	GO:0006333	chromatin assembly or disassembly	2/387	62/8457	0.78339	0.839072	102170146/106501755	CENPP/LOC106501755	2
BP	GO:0065004	protein-DNA complex assembly	2/387	62/8457	0.78339	0.839072	102170146/106501755	CENPP/LOC106501755	2
BP	GO:0071824	protein-DNA complex subunit organization	2/387	62/8457	0.78339	0.839072	102170146/106501755	CENPP/LOC106501755	2
BP	GO:0019068	virion assembly	1/387	35/8457	0.806566	0.861783	novel.188	-	1
BP	GO:0007018	microtubule-based movement	2/387	66/8457	0.811914	0.863276	102177163/106503395	KIF12/LOC106503395	2
BP	GO:0071103	DNA conformation change	2/387	66/8457	0.811914	0.863276	102170146/106501755	CENPP/LOC106501755	2
BP	GO:0006259	DNA metabolic process	5/387	149/8457	0.818686	0.866762	novel.398/102191760/novel.254/novel.361/novel.69	-/ORC5/-/-/-	5
BP	GO:0007017	microtubule-based process	3/387	97/8457	0.827626	0.866762	102177163/106503395/102181792	KIF12/LOC106503395/STMN3	3
BP	GO:0006486	protein glycosylation	2/387	69/8457	0.831061	0.866762	102172908/102171269	B3GNT2/B3GNT8	2
BP	GO:0009101	glycoprotein biosynthetic process	2/387	69/8457	0.831061	0.866762	102172908/102171269	B3GNT2/B3GNT8	2
BP	GO:0015849	organic acid transport	2/387	69/8457	0.831061	0.866762	102188451/102169713	MPC2/PLA2G5	2
BP	GO:0043413	macromolecule glycosylation	2/387	69/8457	0.831061	0.866762	102172908/102171269	B3GNT2/B3GNT8	2
BP	GO:0046942	carboxylic acid transport	2/387	69/8457	0.831061	0.866762	102188451/102169713	MPC2/PLA2G5	2
BP	GO:0070085	glycosylation	2/387	69/8457	0.831061	0.866762	102172908/102171269	B3GNT2/B3GNT8	2
BP	GO:0009100	glycoprotein metabolic process	2/387	70/8457	0.837042	0.870923	102172908/102171269	B3GNT2/B3GNT8	2
BP	GO:0019058	viral life cycle	1/387	39/8457	0.839749	0.871664	novel.188	-	1
BP	GO:0015711	organic anion transport	2/387	71/8457	0.842832	0.872791	102188451/102169713	MPC2/PLA2G5	2
BP	GO:0022402	cell cycle process	1/387	40/8457	0.847116	0.875153	102179898	CDKN1A	1
BP	GO:0006928	movement of cell or subcellular component	2/387	78/8457	0.8784	0.902082	102177163/106503395	KIF12/LOC106503395	2
BP	GO:0051704	multi-organism process	2/387	78/8457	0.8784	0.902082	novel.188/novel.69	-/-	2
BP	GO:0071705	nitrogen compound transport	6/387	192/8457	0.879375	0.902082	102171343/102175299/102173946/102182285/102182445/102180075	VTI1B/SRP14/SEC61A2/NXF3/SSR3/TOM1L1	6
BP	GO:0006260	DNA replication	1/387	50/8457	0.904538	0.924939	102191760	ORC5	1
BP	GO:0016192	vesicle-mediated transport	3/387	116/8457	0.90589	0.924939	102171343/102169173/novel.466	VTI1B/TRAPPC2/-	3
BP	GO:0051260	protein homooligomerization	1/387	52/8457	0.913125	0.930153	102175822	KCND3	1
BP	GO:0051259	protein oligomerization	1/387	58/8457	0.934532	0.949745	102175822	KCND3	1
BP	GO:0006952	defense response	2/387	96/8457	0.938556	0.951622	108636611/108636543	LOC108636611/LOC108636543	2
BP	GO:0007049	cell cycle	1/387	69/8457	0.961047	0.972171	102179898	CDKN1A	1
BP	GO:0006955	immune response	2/387	123/8457	0.978934	0.987131	102170335/102178753	SBSPON/FASLG	2
BP	GO:0002376	immune system process	2/387	130/8457	0.984151	0.987131	102170335/102178753	SBSPON/FASLG	2
BP	GO:0016579	protein deubiquitination	1/387	89/8457	0.984872	0.987131	102184121	USP44	1
BP	GO:0070646	protein modification by small protein removal	1/387	89/8457	0.984872	0.987131	102184121	USP44	1
BP	GO:0070647	protein modification by small protein conjugation or removal	1/387	111/8457	0.994669	0.994669	102184121	USP44	1
CC	GO:0005739	mitochondrion	20/266	90/5898	1.76927e-09	1.73979e-07	102188451/102183910/102187496/102178499/102175178/102191741/102189293/102179291/102168216/102168558/102172376/102182202/100861349/102173290/102178341/102187560/102191184/102174090/102184502/102174845	MPC2/C1QBP/LOC102187496/ATP5F1/MRPL37/LOC102191741/APOO/LOC102179291/NDUFB3/ATP5L/LOC102172376/NDUFC2/NDUFB8/VDAC1/APOOL/NDUFA5/MRPS24/NDUFB2/LOC102184502/MRPL50	20
CC	GO:0005743	mitochondrial inner membrane	13/266	37/5898	3.22184e-09	1.73979e-07	102188451/102187496/102178499/102191741/102189293/102168216/102168558/102172376/102182202/102178341/102187560/102174090/102184502	MPC2/LOC102187496/ATP5F1/LOC102191741/APOO/NDUFB3/ATP5L/LOC102172376/NDUFC2/APOOL/NDUFA5/NDUFB2/LOC102184502	13
CC	GO:0019866	organelle inner membrane	13/266	39/5898	6.77196e-09	2.43791e-07	102188451/102187496/102178499/102191741/102189293/102168216/102168558/102172376/102182202/102178341/102187560/102174090/102184502	MPC2/LOC102187496/ATP5F1/LOC102191741/APOO/NDUFB3/ATP5L/LOC102172376/NDUFC2/APOOL/NDUFA5/NDUFB2/LOC102184502	13
CC	GO:0005740	mitochondrial envelope	15/266	61/5898	4.77534e-08	1.1816e-06	102188451/102187496/102178499/102191741/102189293/102179291/102168216/102168558/102172376/102182202/102173290/102178341/102187560/102174090/102184502	MPC2/LOC102187496/ATP5F1/LOC102191741/APOO/LOC102179291/NDUFB3/ATP5L/LOC102172376/NDUFC2/VDAC1/APOOL/NDUFA5/NDUFB2/LOC102184502	15
CC	GO:0044429	mitochondrial part	16/266	71/5898	6.39715e-08	1.1816e-06	102188451/102183910/102187496/102178499/102191741/102189293/102179291/102168216/102168558/102172376/102182202/102173290/102178341/102187560/102174090/102184502	MPC2/C1QBP/LOC102187496/ATP5F1/LOC102191741/APOO/LOC102179291/NDUFB3/ATP5L/LOC102172376/NDUFC2/VDAC1/APOOL/NDUFA5/NDUFB2/LOC102184502	16
CC	GO:0031966	mitochondrial membrane	14/266	54/5898	6.56445e-08	1.1816e-06	102188451/102187496/102178499/102191741/102189293/102168216/102168558/102172376/102182202/102173290/102178341/102187560/102174090/102184502	MPC2/LOC102187496/ATP5F1/LOC102191741/APOO/NDUFB3/ATP5L/LOC102172376/NDUFC2/VDAC1/APOOL/NDUFA5/NDUFB2/LOC102184502	14
CC	GO:0043234	protein complex	42/266	408/5898	2.45844e-07	3.79302e-06	102191225/102187978/102178499/102191760/102191524/102179214/102176988/102174547/102189293/102175024/102182187/100860840/102169433/102168216/102190179/102168353/108633163/102168558/102175884/102186896/102172376/102186215/102169754/102183511/102168397/102171020/102176996/102184178/102190057/102178341/102171890/102175370/102178120/102174203/102174280/102181929/102174090/100860775/102179797/102184502…	GEMIN8/MYH14/ATP5F1/ORC5/MYO6/PFDN4/SMAD1/ATP6V1E1/APOO/PSMB5/LOC102182187/PSMA6/LOC102169433/NDUFB3/ARPC2/PSMA3/TRAPPC4/ATP5L/ARPC3/NUDT21/LOC102172376/EIF3J/GEMIN7/ELL2/THOC7/PFDN2/PSMB6/FGG/RGS7/APOOL/ATP5C1/CCDC53/TAF12/PFDN1/EIF3D/MYO1A/NDUFB2/TNNI3/ATP6V0A2/LOC102184502/GTF2A2/FGB	42
CC	GO:0031967	organelle envelope	15/266	70/5898	3.38416e-07	4.56861e-06	102188451/102187496/102178499/102191741/102189293/102179291/102168216/102168558/102172376/102182202/102173290/102178341/102187560/102174090/102184502	MPC2/LOC102187496/ATP5F1/LOC102191741/APOO/LOC102179291/NDUFB3/ATP5L/LOC102172376/NDUFC2/VDAC1/APOOL/NDUFA5/NDUFB2/LOC102184502	15
CC	GO:0031975	envelope	15/266	71/5898	4.11928e-07	4.94313e-06	102188451/102187496/102178499/102191741/102189293/102179291/102168216/102168558/102172376/102182202/102173290/102178341/102187560/102174090/102184502	MPC2/LOC102187496/ATP5F1/LOC102191741/APOO/LOC102179291/NDUFB3/ATP5L/LOC102172376/NDUFC2/VDAC1/APOOL/NDUFA5/NDUFB2/LOC102184502	15
CC	GO:0031090	organelle membrane	17/266	97/5898	1.15583e-06	1.2483e-05	102188451/102187496/102178499/102191741/102189293/102170966/102190821/102168216/102168558/102172376/102182202/102173290/102178341/102187560/102174090/102184502/102172522	MPC2/LOC102187496/ATP5F1/LOC102191741/APOO/PEX11G/PEX11A/NDUFB3/ATP5L/LOC102172376/NDUFC2/VDAC1/APOOL/NDUFA5/NDUFB2/LOC102184502/B4GALNT3	17
CC	GO:0098800	inner mitochondrial membrane protein complex	8/266	22/5898	2.8398e-06	2.78817e-05	102178499/102189293/102168216/102168558/102172376/102178341/102174090/102184502	ATP5F1/APOO/NDUFB3/ATP5L/LOC102172376/APOOL/NDUFB2/LOC102184502	8
CC	GO:0044455	mitochondrial membrane part	9/266	30/5898	4.18779e-06	3.76901e-05	102187496/102178499/102189293/102168216/102168558/102172376/102178341/102174090/102184502	LOC102187496/ATP5F1/APOO/NDUFB3/ATP5L/LOC102172376/APOOL/NDUFB2/LOC102184502	9
CC	GO:0098798	mitochondrial protein complex	8/266	24/5898	6.0355e-06	5.01411e-05	102178499/102189293/102168216/102168558/102172376/102178341/102174090/102184502	ATP5F1/APOO/NDUFB3/ATP5L/LOC102172376/APOOL/NDUFB2/LOC102184502	8
CC	GO:0005746	mitochondrial respiratory chain	5/266	13/5898	0.000171622	0.00123568	102187496/102168216/102172376/102174090/102184502	LOC102187496/NDUFB3/LOC102172376/NDUFB2/LOC102184502	5
CC	GO:0070469	respiratory chain	5/266	13/5898	0.000171622	0.00123568	102187496/102168216/102172376/102174090/102184502	LOC102187496/NDUFB3/LOC102172376/NDUFB2/LOC102184502	5
CC	GO:0031300	intrinsic component of organelle membrane	4/266	5898-10-01	0.000684724	0.00435001	102189293/102170966/102190821/102178341	APOO/PEX11G/PEX11A/APOOL	4
CC	GO:0031301	integral component of organelle membrane	4/266	5898-10-01	0.000684724	0.00435001	102189293/102170966/102190821/102178341	APOO/PEX11G/PEX11A/APOOL	4
CC	GO:0005777	peroxisome	4/266	5898-11-01	0.00103806	0.00590055	102170966/102190821/102184210/102170734	PEX11G/PEX11A/PEX19/ACOX1	4
CC	GO:0042579	microbody	4/266	5898-11-01	0.00103806	0.00590055	102170966/102190821/102184210/102170734	PEX11G/PEX11A/PEX19/ACOX1	4
CC	GO:0098796	membrane protein complex	12/266	117/5898	0.00618181	0.0333818	102178499/102174547/102189293/102168216/102168558/102172376/102190057/102178341/102171890/102174090/102179797/102184502	ATP5F1/ATP6V1E1/APOO/NDUFB3/ATP5L/LOC102172376/RGS7/APOOL/ATP5C1/NDUFB2/ATP6V0A2/LOC102184502	12
CC	GO:1902494	catalytic complex	13/266	134/5898	0.00710639	0.0365471	100860963/102175024/100860840/108633809/102168216/102168353/102188357/102176996/102190057/102178120/102174090/102184502/102177527	DAD1/PSMB5/PSMA6/LOC108633809/NDUFB3/PSMA3/ATP1B3/PSMB6/RGS7/TAF12/NDUFB2/LOC102184502/GTF2A2	13
CC	GO:0044421	extracellular region part	9/266	82/5898	0.0110432	0.0542122	100860759/102177582/102184088/102169024/100860821/102184178/102170046/102170339/102184929	AMELX/MMP25/MMP28/GPC5/ALB/FGG/APOC2/MMP12/FGB	9
CC	GO:0016469	proton-transporting two-sector ATPase complex	5/266	34/5898	0.0171005	0.0802978	102178499/102174547/102168558/102171890/102179797	ATP5F1/ATP6V1E1/ATP5L/ATP5C1/ATP6V0A2	5
CC	GO:0005839	proteasome core complex	4/266	25/5898	0.0242183	0.108982	102175024/100860840/102168353/102176996	PSMB5/PSMA6/PSMA3/PSMB6	4
CC	GO:0031012	extracellular matrix	5/266	38/5898	0.0266752	0.115237	100860759/102177582/102184088/102169024/102170339	AMELX/MMP25/MMP28/GPC5/MMP12	5
CC	GO:0015629	actin cytoskeleton	7/266	66/5898	0.0281767	0.117042	102187978/102191524/102169433/102190179/102175884/102181929/100860775	MYH14/MYO6/LOC102169433/ARPC2/ARPC3/MYO1A/TNNI3	7
CC	GO:0005856	cytoskeleton	17/266	238/5898	0.0395553	0.153519	100861382/108634836/102187978/102191524/102170179/102169433/102190179/102175884/100861172/102175346/102175062/102190538/102175892/102181929/102168573/100860775/102171077	KRT27/EPPK1/MYH14/MYO6/EVPL/LOC102169433/ARPC2/ARPC3/KRT25/DSP/BFSP2/NEFH/KRT38/MYO1A/LOC102168573/TNNI3/PLEKHH1	17
CC	GO:0019012	virion	5/266	43/5898	0.042706	0.153519	novel.398/novel.200/novel.303/novel.232/novel.69	-/-/-/-/-	5
CC	GO:0044423	virion part	5/266	43/5898	0.042706	0.153519	novel.398/novel.200/novel.303/novel.232/novel.69	-/-/-/-/-	5
CC	GO:0000502	proteasome complex	4/266	30/5898	0.0440655	0.153519	102175024/100860840/102168353/102176996	PSMB5/PSMA6/PSMA3/PSMB6	4
CC	GO:1905369	endopeptidase complex	4/266	30/5898	0.0440655	0.153519	102175024/100860840/102168353/102176996	PSMB5/PSMA6/PSMA3/PSMB6	4
CC	GO:1902495	transmembrane transporter complex	4/266	33/5898	0.0593017	0.194078	108633809/102176835/102188357/102184502	LOC108633809/SCN10A/ATP1B3/LOC102184502	4
CC	GO:1990351	transporter complex	4/266	33/5898	0.0593017	0.194078	108633809/102176835/102188357/102184502	LOC108633809/SCN10A/ATP1B3/LOC102184502	4
CC	GO:0033177	proton-transporting two-sector ATPase complex, proton-transporting domain	3/266	21/5898	0.0662023	0.21029	102178499/102168558/102179797	ATP5F1/ATP5L/ATP6V0A2	3
CC	GO:0090575	RNA polymerase II transcription factor complex	2/266	5898-10-01	0.0717997	0.221553	102178120/102177527	TAF12/GTF2A2	2
CC	GO:1905368	peptidase complex	4/266	37/5898	0.0834042	0.230082	102175024/100860840/102168353/102176996	PSMB5/PSMA6/PSMA3/PSMB6	4
CC	GO:0005890	sodium:potassium-exchanging ATPase complex	2/266	5898-11-01	0.0852155	0.230082	108633809/102188357	LOC108633809/ATP1B3	2
CC	GO:0090533	cation-transporting ATPase complex	2/266	5898-11-01	0.0852155	0.230082	108633809/102188357	LOC108633809/ATP1B3	2
CC	GO:0098533	ATPase dependent transmembrane transport complex	2/266	5898-11-01	0.0852155	0.230082	108633809/102188357	LOC108633809/ATP1B3	2
CC	GO:1904949	ATPase complex	2/266	5898-11-01	0.0852155	0.230082	108633809/102188357	LOC108633809/ATP1B3	2
CC	GO:0044798	nuclear transcription factor complex	2/266	5898-12-01	0.099311	0.2616	102178120/102177527	TAF12/GTF2A2	2
CC	GO:0019028	viral capsid	3/266	27/5898	0.119902	0.308319	novel.398/novel.303/novel.69	-/-/-	3
CC	GO:0005578	proteinaceous extracellular matrix	2/266	14/5898	0.129196	0.316762	100860759/102169024	AMELX/GPC5	2
CC	GO:0005615	extracellular space	4/266	44/5898	0.135086	0.316762	100860821/102184178/102170046/102184929	ALB/FGG/APOC2/FGB	4
CC	GO:0005840	ribosome	20/266	341/5898	0.135119	0.316762	102172548/102177734/102175178/102176011/102170432/102170167/100860776/102178822/102190432/102188153/102176407/102178435/novel.151/102184509/108636730/102173349/102177159/102184651/102187834/102187139	MRPS5/MRPL13/MRPL37/MRPS15/MRPL19/MRPL16/RPS2/MRPL3/LOC102190432/LOC102188153/RPL22L1/LOC102178435/-/RPL3/LOC108636730/MRPL24/RPS15/RPS16/MRPL32/RPS27A	20
CC	GO:0016591	DNA-directed RNA polymerase II, holoenzyme	2/266	15/5898	0.144828	0.316762	102178120/102177527	TAF12/GTF2A2	2
CC	GO:0005667	transcription factor complex	3/266	30/5898	0.151213	0.316762	102176988/102178120/102177527	SMAD1/TAF12/GTF2A2	3
CC	GO:0031974	membrane-enclosed lumen	7/266	98/5898	0.152506	0.316762	102169988/102183910/102177649/102186896/102183511/102178120/102177527	PES1/C1QBP/SMARCB1/NUDT21/ELL2/TAF12/GTF2A2	7
CC	GO:0043233	organelle lumen	7/266	98/5898	0.152506	0.316762	102169988/102183910/102177649/102186896/102183511/102178120/102177527	PES1/C1QBP/SMARCB1/NUDT21/ELL2/TAF12/GTF2A2	7
CC	GO:0070013	intracellular organelle lumen	7/266	98/5898	0.152506	0.316762	102169988/102183910/102177649/102186896/102183511/102178120/102177527	PES1/C1QBP/SMARCB1/NUDT21/ELL2/TAF12/GTF2A2	7
CC	GO:0030529	intracellular ribonucleoprotein complex	21/266	367/5898	0.152515	0.316762	102172548/102177734/102175178/102175299/102176011/102170432/102170167/100860776/102178822/102190432/102188153/102176407/102178435/novel.151/102184509/108636730/102173349/102177159/102184651/102187834/102187139	MRPS5/MRPL13/MRPL37/SRP14/MRPS15/MRPL19/MRPL16/RPS2/MRPL3/LOC102190432/LOC102188153/RPL22L1/LOC102178435/-/RPL3/LOC108636730/MRPL24/RPS15/RPS16/MRPL32/RPS27A	21
CC	GO:1990904	ribonucleoprotein complex	21/266	367/5898	0.152515	0.316762	102172548/102177734/102175178/102175299/102176011/102170432/102170167/100860776/102178822/102190432/102188153/102176407/102178435/novel.151/102184509/108636730/102173349/102177159/102184651/102187834/102187139	MRPS5/MRPL13/MRPL37/SRP14/MRPS15/MRPL19/MRPL16/RPS2/MRPL3/LOC102190432/LOC102188153/RPL22L1/LOC102178435/-/RPL3/LOC108636730/MRPL24/RPS15/RPS16/MRPL32/RPS27A	21
CC	GO:0000428	DNA-directed RNA polymerase complex	2/266	17/5898	0.177122	0.332608	102178120/102177527	TAF12/GTF2A2	2
CC	GO:0019031	viral envelope	2/266	17/5898	0.177122	0.332608	novel.200/novel.232	-/-	2
CC	GO:0030880	RNA polymerase complex	2/266	17/5898	0.177122	0.332608	102178120/102177527	TAF12/GTF2A2	2
CC	GO:0036338	viral membrane	2/266	17/5898	0.177122	0.332608	novel.200/novel.232	-/-	2
CC	GO:0055029	nuclear DNA-directed RNA polymerase complex	2/266	17/5898	0.177122	0.332608	102178120/102177527	TAF12/GTF2A2	2
CC	GO:0044430	cytoskeletal part	13/266	218/5898	0.184279	0.332608	100861382/102187978/102191524/102169433/102190179/102175884/100861172/102175062/102190538/102175892/102181929/102168573/100860775	KRT27/MYH14/MYO6/LOC102169433/ARPC2/ARPC3/KRT25/BFSP2/NEFH/KRT38/MYO1A/LOC102168573/TNNI3	13
CC	GO:0005887	integral component of plasma membrane	3/266	33/5898	0.184782	0.332608	108633809/102176835/102188357	LOC108633809/SCN10A/ATP1B3	3
CC	GO:0031226	intrinsic component of plasma membrane	3/266	33/5898	0.184782	0.332608	108633809/102176835/102188357	LOC108633809/SCN10A/ATP1B3	3
CC	GO:0031981	nuclear lumen	6/266	87/5898	0.197892	0.350365	102169988/102177649/102186896/102183511/102178120/102177527	PES1/SMARCB1/NUDT21/ELL2/TAF12/GTF2A2	6
CC	GO:0044428	nuclear part	7/266	110/5898	0.227084	0.38957	102169988/102177649/102186896/102183511/102168397/102178120/102177527	PES1/SMARCB1/NUDT21/ELL2/THOC7/TAF12/GTF2A2	7
CC	GO:0061695	transferase complex, transferring phosphorus-containing groups	2/266	20/5898	0.227249	0.38957	102178120/102177527	TAF12/GTF2A2	2
CC	GO:0005694	chromosome	5/266	73/5898	0.232095	0.391661	102191760/102170146/102169289/102177649/106501755	ORC5/CENPP/HMGN3/SMARCB1/LOC106501755	5
CC	GO:0098588	bounding membrane of organelle	4/266	57/5898	0.254913	0.423549	102170966/102190821/102173290/102172522	PEX11G/PEX11A/VDAC1/B4GALNT3	4
CC	GO:0044427	chromosomal part	4/266	58/5898	0.264966	0.433581	102191760/102170146/102169289/106501755	ORC5/CENPP/HMGN3/LOC106501755	4
CC	GO:0016459	myosin complex	3/266	42/5898	0.293847	0.466698	102187978/102191524/102181929	MYH14/MYO6/MYO1A	3
CC	GO:1990234	transferase complex	3/266	42/5898	0.293847	0.466698	100860963/102178120/102177527	DAD1/TAF12/GTF2A2	3
CC	GO:0005886	plasma membrane	5/266	82/5898	0.310553	0.471783	108633809/108635597/102176835/102188357/102190057	LOC108633809/LOR/SCN10A/ATP1B3/RGS7	5
CC	GO:0000785	chromatin	2/266	25/5898	0.312121	0.471783	102169289/106501755	HMGN3/LOC106501755	2
CC	GO:0005654	nucleoplasm	4/266	63/5898	0.316144	0.471783	102186896/102183511/102178120/102177527	NUDT21/ELL2/TAF12/GTF2A2	4
CC	GO:0044451	nucleoplasm part	4/266	63/5898	0.316144	0.471783	102186896/102183511/102178120/102177527	NUDT21/ELL2/TAF12/GTF2A2	4
CC	GO:0098805	whole membrane	3/266	44/5898	0.31889	0.471783	102170966/102190821/102173290	PEX11G/PEX11A/VDAC1	3
CC	GO:0099080	supramolecular complex	7/266	127/5898	0.348435	0.495145	100861382/100861172/102175062/102190538/102175892/102168573/100860775	KRT27/KRT25/BFSP2/NEFH/KRT38/LOC102168573/TNNI3	7
CC	GO:0099081	supramolecular polymer	7/266	127/5898	0.348435	0.495145	100861382/100861172/102175062/102190538/102175892/102168573/100860775	KRT27/KRT25/BFSP2/NEFH/KRT38/LOC102168573/TNNI3	7
CC	GO:0099512	supramolecular fiber	7/266	127/5898	0.348435	0.495145	100861382/100861172/102175062/102190538/102175892/102168573/100860775	KRT27/KRT25/BFSP2/NEFH/KRT38/LOC102168573/TNNI3	7
CC	GO:0001518	voltage-gated sodium channel complex	1/266	5898-10-01	0.369882	0.505661	102176835	SCN10A	1
CC	GO:0005759	mitochondrial matrix	1/266	5898-10-01	0.369882	0.505661	102183910	C1QBP	1
CC	GO:0034706	sodium channel complex	1/266	5898-10-01	0.369882	0.505661	102176835	SCN10A	1
CC	GO:0005783	endoplasmic reticulum	3/266	50/5898	0.393782	0.525519	100860963/102181899/102178147	DAD1/ALG3/ORMDL2	3
CC	GO:0005789	endoplasmic reticulum membrane	2/266	30/5898	0.394947	0.525519	100860963/102178147	DAD1/ORMDL2	2
CC	GO:0044459	plasma membrane part	4/266	71/5898	0.399176	0.525519	108633809/102176835/102188357/102190057	LOC108633809/SCN10A/ATP1B3/RGS7	4
CC	GO:0042175	nuclear outer membrane-endoplasmic reticulum membrane network	2/266	31/5898	0.411	0.525519	100860963/102178147	DAD1/ORMDL2	2
CC	GO:0044432	endoplasmic reticulum part	2/266	31/5898	0.411	0.525519	100860963/102178147	DAD1/ORMDL2	2
CC	GO:0030054	cell junction	1/266	5898-12-01	0.425534	0.525519	102183406	PANX2	1
CC	GO:0005882	intermediate filament	6/266	116/5898	0.425849	0.525519	100861382/100861172/102175062/102190538/102175892/102168573	KRT27/KRT25/BFSP2/NEFH/KRT38/LOC102168573	6
CC	GO:0045111	intermediate filament cytoskeleton	6/266	116/5898	0.425849	0.525519	100861382/100861172/102175062/102190538/102175892/102168573	KRT27/KRT25/BFSP2/NEFH/KRT38/LOC102168573	6
CC	GO:0071944	cell periphery	5/266	95/5898	0.4282	0.525519	108633809/108635597/102176835/102188357/102190057	LOC108633809/LOR/SCN10A/ATP1B3/RGS7	5
CC	GO:0099513	polymeric cytoskeletal fiber	6/266	119/5898	0.450175	0.541794	100861382/100861172/102175062/102190538/102175892/102168573	KRT27/KRT25/BFSP2/NEFH/KRT38/LOC102168573	6
CC	GO:0000139	Golgi membrane	1/266	13/5898	0.451495	0.541794	102172522	B4GALNT3	1
CC	GO:0000775	chromosome, centromeric region	1/266	14/5898	0.476287	0.55912	102170146	CENPP	1
CC	GO:0000786	nucleosome	1/266	14/5898	0.476287	0.55912	106501755	LOC106501755	1
CC	GO:0032993	protein-DNA complex	1/266	15/5898	0.499963	0.574425	106501755	LOC106501755	1
CC	GO:0044815	DNA packaging complex	1/266	15/5898	0.499963	0.574425	106501755	LOC106501755	1
CC	GO:0005741	mitochondrial outer membrane	1/266	16/5898	0.522572	0.575896	102173290	VDAC1	1
CC	GO:0031968	organelle outer membrane	1/266	16/5898	0.522572	0.575896	102173290	VDAC1	1
CC	GO:0033176	proton-transporting V-type ATPase complex	1/266	16/5898	0.522572	0.575896	102179797	ATP6V0A2	1
CC	GO:0098687	chromosomal region	1/266	16/5898	0.522572	0.575896	102170146	CENPP	1
CC	GO:0000228	nuclear chromosome	1/266	17/5898	0.544163	0.587696	102177649	SMARCB1	1
CC	GO:0019867	outer membrane	1/266	17/5898	0.544163	0.587696	102173290	VDAC1	1
CC	GO:0099023	tethering complex	1/266	19/5898	0.584469	0.624976	108633163	TRAPPC4	1
CC	GO:0034702	ion channel complex	1/266	20/5898	0.60327	0.632555	102176835	SCN10A	1
CC	GO:0034703	cation channel complex	1/266	20/5898	0.60327	0.632555	102176835	SCN10A	1
CC	GO:0005576	extracellular region	18/266	418/5898	0.61851	0.642299	108636611/108636543/100860759/102177582/102184088/102169024/100860821/102184178/102170046/102182396/102185018/102183707/102177864/102183697/102178699/102168975/102170339/102184929	LOC108636611/LOC108636543/AMELX/MMP25/MMP28/GPC5/ALB/FGG/APOC2/HGFAC/F2/APOA4/KAZALD1/CRIM1/PLA2G12B/NTS/MMP12/FGB	18
CC	GO:0044431	Golgi apparatus part	1/266	26/5898	0.699551	0.719538	102172522	B4GALNT3	1
CC	GO:0098797	plasma membrane protein complex	1/266	30/5898	0.750415	0.764574	102190057	RGS7	1
CC	GO:0012505	endomembrane system	4/266	114/5898	0.763536	0.770671	100860963/102181899/102178147/102172522	DAD1/ALG3/ORMDL2/B4GALNT3	4
CC	GO:0005794	Golgi apparatus	1/266	35/5898	0.802099	0.802099	102172522	B4GALNT3	1
MF	GO:0022890	inorganic cation transmembrane transporter activity	21/562	178/12777	3.6234e-05	0.0090585	102187496/102178499/102191741/100860948/102174547/102179291/102176835/102168558/102182486/102172289/102172376/102174119/102169837/102177287/102184768/102185938/102187306/102170632/102171890/102187172/102179797	LOC102187496/ATP5F1/LOC102191741/SLC39A3/ATP6V1E1/LOC102179291/SCN10A/ATP5L/SLC6A8/LOC102172289/LOC102172376/SLC39A14/SLC39A5/TMEM37/ITPR3/KCNJ11/NIPAL1/ATP5O/ATP5C1/NIPA2/ATP6V0A2	21
MF	GO:0051082	unfolded protein binding	8/562	34/12777	8.77432e-05	0.0105856	100861006/102182932/102179214/102169412/102176459/102171020/102174203/102187862	HSP90AB1/TRAP1/PFDN4/LOC102169412/DNAJB11/PFDN2/PFDN1/DNAJA1	8
MF	GO:0008324	cation transmembrane transporter activity	22/562	209/12777	0.000133749	0.0105856	102187496/102178499/102191741/100860948/102174547/102179291/102176835/102168558/102182486/102172289/102172376/102174119/102169837/102177287/102184768/102181736/102185938/102187306/102170632/102171890/102187172/102179797	LOC102187496/ATP5F1/LOC102191741/SLC39A3/ATP6V1E1/LOC102179291/SCN10A/ATP5L/SLC6A8/LOC102172289/LOC102172376/SLC39A14/SLC39A5/TMEM37/ITPR3/SLC30A2/KCNJ11/NIPAL1/ATP5O/ATP5C1/NIPA2/ATP6V0A2	22
MF	GO:0015078	hydrogen ion transmembrane transporter activity	11/562	68/12777	0.000169369	0.0105856	102187496/102178499/102191741/102174547/102179291/102168558/102172289/102172376/102170632/102171890/102179797	LOC102187496/ATP5F1/LOC102191741/ATP6V1E1/LOC102179291/ATP5L/LOC102172289/LOC102172376/ATP5O/ATP5C1/ATP6V0A2	11
MF	GO:0016651	oxidoreductase activity, acting on NAD(P)H	6/562	21/12777	0.000217191	0.0108596	102182202/100861349/102187560/102181722/novel.114/102170635	NDUFC2/NDUFB8/NDUFA5/NDUFAF2/-/NDUFS4	6
MF	GO:0009055	electron carrier activity	9/562	58/12777	0.000895679	0.03732	102187496/102191741/102179291/102173997/102172376/102190897/102181722/102175268/novel.114	LOC102187496/LOC102191741/LOC102179291/LOC102173997/LOC102172376/GLRX2/NDUFAF2/GLRX3/-	9
MF	GO:0042623	ATPase activity, coupled	11/562	85/12777	0.00120175	0.0429196	102171298/102175790/102185649/102174547/102185452/102188076/102169296/102188929/102170632/102171890/102185675	ABCB4/LONP2/ABCB1/ATP6V1E1/LOC102185452/ERCC2/ATP6V1D/ABCB7/ATP5O/ATP5C1/ABCC8	11
MF	GO:0015399	primary active transmembrane transporter activity	9/562	70/12777	0.00343235	0.0774485	102171298/102185649/102174547/102185452/102169296/102188929/102170632/102171890/102185675	ABCB4/ABCB1/ATP6V1E1/LOC102185452/ATP6V1D/ABCB7/ATP5O/ATP5C1/ABCC8	9
MF	GO:0015405	P-P-bond-hydrolysis-driven transmembrane transporter activity	9/562	70/12777	0.00343235	0.0774485	102171298/102185649/102174547/102185452/102169296/102188929/102170632/102171890/102185675	ABCB4/ABCB1/ATP6V1E1/LOC102185452/ATP6V1D/ABCB7/ATP5O/ATP5C1/ABCC8	9
MF	GO:0042626	ATPase activity, coupled to transmembrane movement of substances	9/562	70/12777	0.00343235	0.0774485	102171298/102185649/102174547/102185452/102169296/102188929/102170632/102171890/102185675	ABCB4/ABCB1/ATP6V1E1/LOC102185452/ATP6V1D/ABCB7/ATP5O/ATP5C1/ABCC8	9
MF	GO:0043492	ATPase activity, coupled to movement of substances	9/562	70/12777	0.00343235	0.0774485	102171298/102185649/102174547/102185452/102169296/102188929/102170632/102171890/102185675	ABCB4/ABCB1/ATP6V1E1/LOC102185452/ATP6V1D/ABCB7/ATP5O/ATP5C1/ABCC8	9
MF	GO:0015077	monovalent inorganic cation transmembrane transporter activity	14/562	142/12777	0.00391391	0.0774485	102187496/102178499/102191741/102174547/102179291/102176835/102168558/102182486/102172289/102172376/102185938/102170632/102171890/102179797	LOC102187496/ATP5F1/LOC102191741/ATP6V1E1/LOC102179291/SCN10A/ATP5L/SLC6A8/LOC102172289/LOC102172376/KCNJ11/ATP5O/ATP5C1/ATP6V0A2	14
MF	GO:0017111	nucleoside-triphosphatase activity	35/562	500/12777	0.00446725	0.0774485	102184555/102177163/102171298/102169510/102175790/102174543/102187978/102182292/102173438/102191524/102185649/102174547/102185452/102188101/102188076/102169296/102183802/106503395/102186145/102183453/102182649/102185394/102176034/102188929/102170440/102170632/102171890/102181929/102171634/100860780/102180083/102187408/102172952/102185675/102176450	RAB3C/KIF12/ABCB4/TUBD1/LONP2/RAP1B/MYH14/EIF2S3/RAC1/MYO6/ABCB1/ATP6V1E1/LOC102185452/RHOT2/ERCC2/ATP6V1D/RAB20/LOC106503395/GNAO1/TUBG1/RAB13/RND2/EEF2/ABCB7/EEF1A2/ATP5O/ATP5C1/MYO1A/RAB29/EEF1A1/RAP2B/MTIF2/LOC102172952/ABCC8/RAN	35
MF	GO:0016820	hydrolase activity, acting on acid anhydrides, catalyzing transmembrane movement of substances	9/562	75/12777	0.00546373	0.0774485	102171298/102185649/102174547/102185452/102169296/102188929/102170632/102171890/102185675	ABCB4/ABCB1/ATP6V1E1/LOC102185452/ATP6V1D/ABCB7/ATP5O/ATP5C1/ABCC8	9
MF	GO:0003954	NADH dehydrogenase activity	4/562	17/12777	0.00557629	0.0774485	102182202/100861349/102181722/novel.114	NDUFC2/NDUFB8/NDUFAF2/-	4
MF	GO:0008137	NADH dehydrogenase (ubiquinone) activity	4/562	17/12777	0.00557629	0.0774485	102182202/100861349/102181722/novel.114	NDUFC2/NDUFB8/NDUFAF2/-	4
MF	GO:0016655	oxidoreductase activity, acting on NAD(P)H, quinone or similar compound as acceptor	4/562	17/12777	0.00557629	0.0774485	102182202/100861349/102181722/novel.114	NDUFC2/NDUFB8/NDUFAF2/-	4
MF	GO:0050136	NADH dehydrogenase (quinone) activity	4/562	17/12777	0.00557629	0.0774485	102182202/100861349/102181722/novel.114	NDUFC2/NDUFB8/NDUFAF2/-	4
MF	GO:0005509	calcium ion binding	25/562	334/12777	0.00674273	0.0887201	102182264/102182016/102174868/102182020/102183880/102187397/102189267/102177094/102187870/102175211/102185007/102183746/108634446/102177705/102179177/102185018/102187443/102184211/102176424/102171734/102176370/102187169/102178699/102178214/102185385	CRELD1/LOC102182016/CDH16/CRELD2/LTBP2/CBLC/CALN1/CANT1/ANXA4/SUSD1/CALM1/DSC1/LOC108634446/PPP2R3B/CELSR1/F2/DSG2/LOC102184211/ANXA2/CDH8/GPD2/CIB1/PLA2G12B/PLS1/CBL	25
MF	GO:0072509	divalent inorganic cation transmembrane transporter activity	4/562	19/12777	0.0084703	0.101682	102177287/102184768/102187306/102187172	TMEM37/ITPR3/NIPAL1/NIPA2	4
MF	GO:0022804	active transmembrane transporter activity	12/562	127/12777	0.0100883	0.101682	102171298/102185649/102174547/102185452/102169296/102182486/102190068/102188929/102170632/102171890/102181258/102185675	ABCB4/ABCB1/ATP6V1E1/LOC102185452/ATP6V1D/SLC6A8/SLC47A1/ABCB7/ATP5O/ATP5C1/SLC1A7/ABCC8	12
MF	GO:0008194	UDP-glycosyltransferase activity	5/562	31/12777	0.0106437	0.101682	102187590/102169771/102189015/102178194/102172522	GCNT1/GCNT7/GYS2/PIGC/B4GALNT3	5
MF	GO:0019829	cation-transporting ATPase activity	3/562	11/12777	0.0107193	0.101682	102174547/102170632/102171890	ATP6V1E1/ATP5O/ATP5C1	3
MF	GO:0022853	active ion transmembrane transporter activity	3/562	11/12777	0.0107193	0.101682	102174547/102170632/102171890	ATP6V1E1/ATP5O/ATP5C1	3
MF	GO:0042625	ATPase coupled ion transmembrane transporter activity	3/562	11/12777	0.0107193	0.101682	102174547/102170632/102171890	ATP6V1E1/ATP5O/ATP5C1	3
MF	GO:0016779	nucleotidyltransferase activity	8/562	70/12777	0.0114382	0.101682	108633367/102186271/100861003/102177249/102171327/102177689/100861114/novel.69	LOC108633367/POLM/POLR1C/UGP2/POLRMT/POLB/POLR2G/-	8
MF	GO:0008238	exopeptidase activity	6/562	44/12777	0.0120089	0.101682	102182324/102189458/102174320/102180453/102172006/102184387	CTSA/SCRN1/CPA6/CPN1/SCRN2/CPO	6
MF	GO:0004129	cytochrome-c oxidase activity	4/562	21/12777	0.0122019	0.101682	102187496/102191741/102179291/102172376	LOC102187496/LOC102191741/LOC102179291/LOC102172376	4
MF	GO:0016675	oxidoreductase activity, acting on a heme group of donors	4/562	21/12777	0.0122019	0.101682	102187496/102191741/102179291/102172376	LOC102187496/LOC102191741/LOC102179291/LOC102172376	4
MF	GO:0016676	oxidoreductase activity, acting on a heme group of donors, oxygen as acceptor	4/562	21/12777	0.0122019	0.101682	102187496/102191741/102179291/102172376	LOC102187496/LOC102191741/LOC102179291/LOC102172376	4
MF	GO:0003924	GTPase activity	19/562	248/12777	0.0134441	0.10842	102184555/102169510/102174543/102182292/102173438/102188101/102183802/102186145/102183453/102182649/102185394/102176034/102170440/102171634/100860780/102180083/102187408/102172952/102176450	RAB3C/TUBD1/RAP1B/EIF2S3/RAC1/RHOT2/RAB20/GNAO1/TUBG1/RAB13/RND2/EEF2/EEF1A2/RAB29/EEF1A1/RAP2B/MTIF2/LOC102172952/RAN	19
MF	GO:0015075	ion transmembrane transporter activity	30/562	448/12777	0.0145512	0.113681	102186969/102187496/102178499/102191741/100860948/102174547/102179291/102189584/102176835/102168558/102182486/102172289/102172376/102180917/102174119/102169837/102177287/102184768/102181736/102185938/102187306/100750232/102170065/102190499/102170632/102171890/100860858/102187172/102179797/102175822	SFXN5/LOC102187496/ATP5F1/LOC102191741/SLC39A3/ATP6V1E1/LOC102179291/CLCN3/SCN10A/ATP5L/SLC6A8/LOC102172289/LOC102172376/TRPV5/SLC39A14/SLC39A5/TMEM37/ITPR3/SLC30A2/KCNJ11/NIPAL1/CLCN1/TRPA1/SLC26A1/ATP5O/ATP5C1/SLC34A1/NIPA2/ATP6V0A2/KCND3	30
MF	GO:0004180	carboxypeptidase activity	4/562	23/12777	0.0168463	0.123869	102182324/102174320/102180453/102184387	CTSA/CPA6/CPN1/CPO	4
MF	GO:0015103	inorganic anion transmembrane transporter activity	4/562	23/12777	0.0168463	0.123869	102189584/100750232/102190499/100860858	CLCN3/CLCN1/SLC26A1/SLC34A1	4
MF	GO:0022891	substrate-specific transmembrane transporter activity	30/562	456/12777	0.0181591	0.129708	102186969/102187496/102178499/102191741/100860948/102174547/102179291/102189584/102176835/102168558/102182486/102172289/102172376/102180917/102174119/102169837/102177287/102184768/102181736/102185938/102187306/100750232/102170065/102190499/102170632/102171890/100860858/102187172/102179797/102175822	SFXN5/LOC102187496/ATP5F1/LOC102191741/SLC39A3/ATP6V1E1/LOC102179291/CLCN3/SCN10A/ATP5L/SLC6A8/LOC102172289/LOC102172376/TRPV5/SLC39A14/SLC39A5/TMEM37/ITPR3/SLC30A2/KCNJ11/NIPAL1/CLCN1/TRPA1/SLC26A1/ATP5O/ATP5C1/SLC34A1/NIPA2/ATP6V0A2/KCND3	30
MF	GO:0015002	heme-copper terminal oxidase activity	4/562	24/12777	0.0195299	0.131959	102187496/102191741/102179291/102172376	LOC102187496/LOC102191741/LOC102179291/LOC102172376	4
MF	GO:0016209	antioxidant activity	4/562	24/12777	0.0195299	0.131959	102175786/100860856/102183385/102182697	PRDX6/SOD2/PRDX1/PXDN	4
MF	GO:0022892	substrate-specific transporter activity	31/562	479/12777	0.0203007	0.133557	102186969/102187496/102178499/102191741/100860948/102174547/102179291/102189584/102176835/102168558/102182486/102172289/102172376/102180917/102179649/102174119/102169837/102177287/102184768/102181736/102185938/102187306/100750232/102170065/102190499/102170632/102171890/100860858/102187172/102179797/102175822	SFXN5/LOC102187496/ATP5F1/LOC102191741/SLC39A3/ATP6V1E1/LOC102179291/CLCN3/SCN10A/ATP5L/SLC6A8/LOC102172289/LOC102172376/TRPV5/MTTP/SLC39A14/SLC39A5/TMEM37/ITPR3/SLC30A2/KCNJ11/NIPAL1/CLCN1/TRPA1/SLC26A1/ATP5O/ATP5C1/SLC34A1/NIPA2/ATP6V0A2/KCND3	31
MF	GO:0004298	threonine-type endopeptidase activity	4/562	25/12777	0.0224627	0.140392	102175024/100860840/102168353/102176996	PSMB5/PSMA6/PSMA3/PSMB6	4
MF	GO:0070003	threonine-type peptidase activity	4/562	25/12777	0.0224627	0.140392	102175024/100860840/102168353/102176996	PSMB5/PSMA6/PSMA3/PSMB6	4
MF	GO:0003723	RNA binding	18/562	246/12777	0.0240292	0.142308	106503356/102172548/102175299/102180169/102182187/102183264/102185447/100860776/102186896/102186215/102185595/102188953/102182285/102181569/102178399/102174280/102191218/102175457	MEX3B/MRPS5/SRP14/LOC102180169/LOC102182187/EIF5A/RPS4X/RPS2/NUDT21/EIF3J/FBL/LOC102188953/NXF3/EEF1G/FAM103A1/EIF3D/MCTS1/LOC102175457	18
MF	GO:0046873	metal ion transmembrane transporter activity	10/562	111/12777	0.0242273	0.142308	100860948/102176835/102182486/102174119/102169837/102177287/102184768/102185938/102187306/102187172	SLC39A3/SCN10A/SLC6A8/SLC39A14/SLC39A5/TMEM37/ITPR3/KCNJ11/NIPAL1/NIPA2	10
MF	GO:0008135	translation factor activity, RNA binding	5/562	38/12777	0.0244769	0.142308	102182187/102183264/102186215/102181569/102174280	LOC102182187/EIF5A/EIF3J/EEF1G/EIF3D	5
MF	GO:0016758	transferase activity, transferring hexosyl groups	11/562	130/12777	0.0281539	0.15641	100860963/102181899/102187590/102169771/102189015/102178194/102191262/102173971/102172908/102171269/102172522	DAD1/ALG3/GCNT1/GCNT7/GYS2/PIGC/MGAT4D/LOC102173971/B3GNT2/B3GNT8/B4GALNT3	11
MF	GO:0016887	ATPase activity	11/562	130/12777	0.0281539	0.15641	102171298/102175790/102185649/102174547/102185452/102188076/102169296/102188929/102170632/102171890/102185675	ABCB4/LONP2/ABCB1/ATP6V1E1/LOC102185452/ERCC2/ATP6V1D/ABCB7/ATP5O/ATP5C1/ABCC8	11
MF	GO:0008375	acetylglucosaminyltransferase activity	3/562	16/12777	0.0309089	0.167983	102187590/102169771/102178194	GCNT1/GCNT7/PIGC	3
MF	GO:0034061	DNA polymerase activity	3/562	17/12777	0.0363374	0.193284	102186271/102177689/novel.69	POLM/POLB/-	3
MF	GO:0008092	cytoskeletal protein binding	12/562	155/12777	0.0407854	0.20972	102170524/102177163/102178982/102169261/102188860/106504042/102170642/106503395/102188557/102181781/102169101/102170386	TMOD2/KIF12/TWF1/AVIL/TBCA/CAMSAP3/FMNL2/LOC106503395/CAP1/EZR/TMOD1/WIPF3	12
MF	GO:0004175	endopeptidase activity	23/562	355/12777	0.0411051	0.20972	102184429/102187300/102175790/102189225/102173489/102178165/102185449/102177582/102171590/102175024/100860840/102184088/102184242/102168353/102190980/102183636/102176996/102182396/102185018/102172792/102191057/102170339/102187990	PCSK1/ST14/LONP2/TMPRSS4/LOC102173489/THOP1/LOC102185449/MMP25/LOC102171590/PSMB5/PSMA6/MMP28/SPPL2B/PSMA3/PSEN2/DERL2/PSMB6/HGFAC/F2/LOC102172792/CAPN14/MMP12/FURIN	23
MF	GO:0042578	phosphoric ester hydrolase activity	14/562	191/12777	0.0425434	0.212717	108633199/102171273/102174768/102177211/102189339/102168334/102190853/102191826/102190714/102179903/108633351/102183108/102184011/108636039	PLCH1/SSH2/PTPRJ/GDE1/GDPD1/DUSP9/NTPCR/ACPT/GDPD5/PTPN2/LOC108633351/PXYLP1/PTPN4/PTPRO	14
MF	GO:0005244	voltage-gated ion channel activity	5/562	45/12777	0.046491	0.223515	102189584/102176835/102177287/102185938/100750232	CLCN3/SCN10A/TMEM37/KCNJ11/CLCN1	5
MF	GO:0022832	voltage-gated channel activity	5/562	45/12777	0.046491	0.223515	102189584/102176835/102177287/102185938/100750232	CLCN3/SCN10A/TMEM37/KCNJ11/CLCN1	5
MF	GO:0004181	metallocarboxypeptidase activity	3/562	20/12777	0.0553108	0.256069	102174320/102180453/102184387	CPA6/CPN1/CPO	3
MF	GO:0008235	metalloexopeptidase activity	3/562	20/12777	0.0553108	0.256069	102174320/102180453/102184387	CPA6/CPN1/CPO	3
MF	GO:0016791	phosphatase activity	10/562	130/12777	0.0605636	0.265488	102171273/102174768/102168334/102190853/102191826/102179903/108633351/102183108/102184011/108636039	SSH2/PTPRJ/DUSP9/NTPCR/ACPT/PTPN2/LOC108633351/PXYLP1/PTPN4/PTPRO	10
MF	GO:0016616	oxidoreductase activity, acting on the CH-OH group of donors, NAD or NADP as acceptor	5/562	49/12777	0.0630442	0.265488	102188750/106503669/108634096/102176699/102189835	LDHB/LOC106503669/LOC108634096/MDH1/LOC102189835	5
MF	GO:0004190	aspartic-type endopeptidase activity	5/562	50/12777	0.0676386	0.265488	102173489/102171590/102184242/102190980/102172792	LOC102173489/LOC102171590/SPPL2B/PSEN2/LOC102172792	5
MF	GO:0070001	aspartic-type peptidase activity	5/562	50/12777	0.0676386	0.265488	102173489/102171590/102184242/102190980/102172792	LOC102173489/LOC102171590/SPPL2B/PSEN2/LOC102172792	5
MF	GO:0016874	ligase activity	7/562	82/12777	0.0687345	0.265488	102178200/102169829/102178168/102191069/100861224/102183922/108636366	ACACB/GARS/HARS/GLUL/ACACA/QARS/LOC108636366	7
MF	GO:0004143	diacylglycerol kinase activity	2/562	10/12777	0.0687723	0.265488	102171485/102175743	DGKD/DGKI	2
MF	GO:0005262	calcium channel activity	2/562	10/12777	0.0687723	0.265488	102177287/102184768	TMEM37/ITPR3	2
MF	GO:0015035	protein disulfide oxidoreductase activity	2/562	10/12777	0.0687723	0.265488	102190897/102175268	GLRX2/GLRX3	2
MF	GO:0015036	disulfide oxidoreductase activity	2/562	10/12777	0.0687723	0.265488	102190897/102175268	GLRX2/GLRX3	2
MF	GO:0031072	heat shock protein binding	2/562	10/12777	0.0687723	0.265488	102169412/102187862	LOC102169412/DNAJA1	2
MF	GO:0005543	phospholipid binding	6/562	66/12777	0.0694943	0.265488	102177439/102187870/102191130/102171299/102176424/102169593	SNAP91/ANXA4/SNX24/SNX10/ANXA2/SNX22	6
MF	GO:0016684	oxidoreductase activity, acting on peroxide as acceptor	3/562	22/12777	0.0700888	0.265488	102175786/102183385/102182697	PRDX6/PRDX1/PXDN	3
MF	GO:0003735	structural constituent of ribosome	21/562	339/12777	0.0719681	0.268538	102172548/102177734/102175178/102176011/102176591/102170432/102170167/100860776/102178822/102190432/102188153/102176407/102178435/novel.151/102184509/108636730/102173349/102177159/102184651/102187834/102187139	MRPS5/MRPL13/MRPL37/MRPS15/MRPL51/MRPL19/MRPL16/RPS2/MRPL3/LOC102190432/LOC102188153/RPL22L1/LOC102178435/-/RPL3/LOC108636730/MRPL24/RPS15/RPS16/MRPL32/RPS27A	21
MF	GO:0003779	actin binding	6/562	67/12777	0.0736425	0.270744	102178982/102169261/102170642/102188557/102181781/102170386	TWF1/AVIL/FMNL2/CAP1/EZR/WIPF3	6
MF	GO:0008289	lipid binding	10/562	136/12777	0.0769727	0.278887	102177439/100860827/102187870/102191130/102171299/102176424/102183707/102189558/102169593/102172515	SNAP91/AR/ANXA4/SNX24/SNX10/ANXA2/APOA4/BPIFC/SNX22/ESYT1	10
MF	GO:0003899	DNA-directed 5'-3' RNA polymerase activity	3/562	24/12777	0.0864387	0.300135	100861003/102171327/100861114	POLR1C/POLRMT/POLR2G	3
MF	GO:0034062	5'-3' RNA polymerase activity	3/562	24/12777	0.0864387	0.300135	100861003/102171327/100861114	POLR1C/POLRMT/POLR2G	3
MF	GO:0097747	RNA polymerase activity	3/562	24/12777	0.0864387	0.300135	100861003/102171327/100861114	POLR1C/POLRMT/POLR2G	3
MF	GO:0003743	translation initiation factor activity	3/562	25/12777	0.0951627	0.317471	102182187/102186215/102174280	LOC102182187/EIF3J/EIF3D	3
MF	GO:0016709	oxidoreductase activity, acting on paired donors, with incorporation or reduction of molecular oxygen, NAD(P)H as one donor, and incorporation of one atom of oxygen	2/562	12/12777	0.0952412	0.317471	102185490/102174448	NOS1/LOC102174448	2
MF	GO:0016811	hydrolase activity, acting on carbon-nitrogen (but not peptide) bonds, in linear amides	2/562	12/12777	0.0952412	0.317471	102169439/102177178	PGLYRP4/ACER3	2
MF	GO:0004812	aminoacyl-tRNA ligase activity	4/562	41/12777	0.104538	0.343874	102169829/102178168/102183922/108636366	GARS/HARS/QARS/LOC108636366	4
MF	GO:0005544	calcium-dependent phospholipid binding	2/562	13/12777	0.109394	0.349229	102187870/102176424	ANXA4/ANXA2	2
MF	GO:0015085	calcium ion transmembrane transporter activity	2/562	13/12777	0.109394	0.349229	102177287/102184768	TMEM37/ITPR3	2
MF	GO:0016875	ligase activity, forming carbon-oxygen bonds	4/562	42/12777	0.111753	0.349229	102169829/102178168/102183922/108636366	GARS/HARS/QARS/LOC108636366	4
MF	GO:0016876	ligase activity, forming aminoacyl-tRNA and related compounds	4/562	42/12777	0.111753	0.349229	102169829/102178168/102183922/108636366	GARS/HARS/QARS/LOC108636366	4
MF	GO:0004725	protein tyrosine phosphatase activity	4/562	43/12777	0.119183	0.3623	102174768/102179903/102184011/108636039	PTPRJ/PTPN2/PTPN4/PTPRO	4
MF	GO:0016614	oxidoreductase activity, acting on CH-OH group of donors	5/562	60/12777	0.123213	0.3623	102188750/106503669/108634096/102176699/102189835	LDHB/LOC106503669/LOC108634096/MDH1/LOC102189835	5
MF	GO:0003755	peptidyl-prolyl cis-trans isomerase activity	3/562	28/12777	0.12332	0.3623	102191163/108633208/100860961	PPID/PPIA/LOC100860961	3
MF	GO:0016859	cis-trans isomerase activity	3/562	28/12777	0.12332	0.3623	102191163/108633208/100860961	PPID/PPIA/LOC100860961	3
MF	GO:0004623	phospholipase A2 activity	2/562	14/12777	0.124053	0.3623	102169713/102178699	PLA2G5/PLA2G12B	2
MF	GO:0016741	transferase activity, transferring one-carbon groups	7/562	95/12777	0.124631	0.3623	102172454/102181140/102170707/102185595/108634299/100860880/102172723	NTMT1/ICMT/EEF1AKMT1/FBL/OTC/OTC/METTL17	7
MF	GO:0016757	transferase activity, transferring glycosyl groups	13/562	208/12777	0.128601	0.369543	100860963/102181899/102187590/102169771/102189015/102178194/102170340/102191262/102173971/102172908/102169248/102171269/102172522	DAD1/ALG3/GCNT1/GCNT7/GYS2/PIGC/ALG9/MGAT4D/LOC102173971/B3GNT2/C1GALT1/B3GNT8/B4GALNT3	13
MF	GO:0008378	galactosyltransferase activity	2/562	16/12777	0.154609	0.439231	102172908/102171269	B3GNT2/B3GNT8	2
MF	GO:0050660	flavin adenine dinucleotide binding	4/562	49/12777	0.167842	0.471467	102172084/102188705/102187685/102174448	LOC102172084/DUS1L/COQ6/LOC102174448	4
MF	GO:0016627	oxidoreductase activity, acting on the CH-CH group of donors	3/562	33/12777	0.17576	0.488223	102188705/102180581/102170734	DUS1L/SRD5A3/ACOX1	3
MF	GO:0004843	thiol-dependent ubiquitin-specific protease activity	2/562	18/12777	0.186399	0.507902	102182142/102178714	UCHL3/UCHL1	2
MF	GO:0004620	phospholipase activity	3/562	34/12777	0.186908	0.507902	108633199/102169713/102178699	PLCH1/PLA2G5/PLA2G12B	3
MF	GO:0016298	lipase activity	3/562	35/12777	0.198232	0.532883	108633199/102169713/102178699	PLCH1/PLA2G5/PLA2G12B	3
MF	GO:0005520	insulin-like growth factor binding	2/562	19/12777	0.202616	0.538873	102177864/102183697	KAZALD1/CRIM1	2
MF	GO:0004497	monooxygenase activity	2/562	20/12777	0.218984	0.564391	102185490/102174448	NOS1/LOC102174448	2
MF	GO:0016667	oxidoreductase activity, acting on a sulfur group of donors	2/562	20/12777	0.218984	0.564391	102190897/102175268	GLRX2/GLRX3	2
MF	GO:0019838	growth factor binding	2/562	20/12777	0.218984	0.564391	102177864/102183697	KAZALD1/CRIM1	2
MF	GO:0008081	phosphoric diester hydrolase activity	4/562	56/12777	0.231674	0.589548	108633199/102177211/102189339/102190714	PLCH1/GDE1/GDPD1/GDPD5	4
MF	GO:0016788	hydrolase activity, acting on ester bonds	18/562	338/12777	0.233461	0.589548	108633199/102171273/102174768/102182527/102177211/102189339/102168334/102190853/102169713/102191826/102190714/novel.361/102178699/102179903/108633351/102183108/102184011/108636039	PLCH1/SSH2/PTPRJ/LOC102182527/GDE1/GDPD1/DUSP9/NTPCR/PLA2G5/ACPT/GDPD5/-/PLA2G12B/PTPN2/LOC108633351/PXYLP1/PTPN4/PTPRO	18
MF	GO:0008270	zinc ion binding	20/562	384/12777	0.248261	0.620653	100860875/102188595/100860827/102177582/102180639/102184088/108633242/102174320/102188056/102170063/102186793/102184121/102171555/102180453/108633172/102183434/102182277/102184387/102170339/novel.69	RORB/TRIM36/AR/MMP25/LIN28A/MMP28/LIN28A/CPA6/KCMF1/HNF4A/TRIM2/USP44/TRIM71/CPN1/SNRPC/ZPR1/TES/CPO/MMP12/-	20
MF	GO:1901681	sulfur compound binding	2/562	22/12777	0.251993	0.623744	102169024/102189782	GPC5/ACBD6	2
MF	GO:0016746	transferase activity, transferring acyl groups	7/562	120/12777	0.276418	0.677495	102182369/102176386/102168803/102177144/102179951/102173200/102185364	SCP2/GPAM/CS/AWAT2/GNPNAT1/AGPAT2/AGPAT4	7
MF	GO:0004721	phosphoprotein phosphatase activity	6/562	101/12777	0.284685	0.680656	102171273/102174768/102168334/102179903/102184011/108636039	SSH2/PTPRJ/DUSP9/PTPN2/PTPN4/PTPRO	6
MF	GO:0008236	serine-type peptidase activity	10/562	183/12777	0.285875	0.680656	102184429/102187300/102182324/102175790/102189225/102185449/102183636/102182396/102185018/102187990	PCSK1/ST14/CTSA/LONP2/TMPRSS4/LOC102185449/DERL2/HGFAC/F2/FURIN	10
MF	GO:0017171	serine hydrolase activity	10/562	183/12777	0.285875	0.680656	102184429/102187300/102182324/102175790/102189225/102185449/102183636/102182396/102185018/102187990	PCSK1/ST14/CTSA/LONP2/TMPRSS4/LOC102185449/DERL2/HGFAC/F2/FURIN	10
MF	GO:0004523	RNA-DNA hybrid ribonuclease activity	2/562	25/12777	0.30163	0.711391	102182527/novel.361	LOC102182527/-	2
MF	GO:0048037	cofactor binding	8/562	146/12777	0.313381	0.732199	102185490/102176564/102172084/102188705/102187685/102179307/102189782/102174448	NOS1/GADL1/LOC102172084/DUS1L/COQ6/MARC1/ACBD6/LOC102174448	8
MF	GO:0004252	serine-type endopeptidase activity	9/562	168/12777	0.320401	0.740537	102184429/102187300/102175790/102189225/102185449/102183636/102182396/102185018/102187990	PCSK1/ST14/LONP2/TMPRSS4/LOC102185449/DERL2/HGFAC/F2/FURIN	9
MF	GO:0008168	methyltransferase activity	5/562	88/12777	0.345193	0.740537	102172454/102181140/102170707/102185595/102172723	NTMT1/ICMT/EEF1AKMT1/FBL/METTL17	5
MF	GO:0050662	coenzyme binding	5/562	88/12777	0.345193	0.740537	102172084/102188705/102187685/102189782/102174448	LOC102172084/DUS1L/COQ6/ACBD6/LOC102174448	5
MF	GO:0019001	guanyl nucleotide binding	17/562	347/12777	0.35859	0.740537	102184555/102183370/102174543/102182292/102173438/102188101/102183802/102186145/102182649/102185394/102176034/102170440/102171634/100860780/102180083/102187408/102176450	RAB3C/OLA1/RAP1B/EIF2S3/RAC1/RHOT2/RAB20/GNAO1/RAB13/RND2/EEF2/EEF1A2/RAB29/EEF1A1/RAP2B/MTIF2/RAN	17
MF	GO:0008237	metallopeptidase activity	7/562	132/12777	0.36164	0.740537	102178165/102177582/102184088/102174320/102180453/102184387/102170339	THOP1/MMP25/MMP28/CPA6/CPN1/CPO/MMP12	7
MF	GO:0005248	voltage-gated sodium channel activity	1/562	10/12777	0.36236	0.740537	102176835	SCN10A	1
MF	GO:0008026	ATP-dependent helicase activity	1/562	10/12777	0.36236	0.740537	102188076	ERCC2	1
MF	GO:0017048	Rho GTPase binding	1/562	10/12777	0.36236	0.740537	102170642	FMNL2	1
MF	GO:0070035	purine NTP-dependent helicase activity	1/562	10/12777	0.36236	0.740537	102188076	ERCC2	1
MF	GO:1905030	voltage-gated ion channel activity involved in regulation of postsynaptic membrane potential	1/562	10/12777	0.36236	0.740537	102176835	SCN10A	1
MF	GO:0005085	guanyl-nucleotide exchange factor activity	6/562	111/12777	0.362781	0.740537	102185203/102181008/102190014/108635581/102187282/102170917	RALGPS2/FGD4/FARP2/LOC108635581/BCAR3/RASGRF1	6
MF	GO:0019842	vitamin binding	3/562	49/12777	0.366239	0.740537	102176564/102179307/102175530	GADL1/MARC1/FTCD	3
MF	GO:0035091	phosphatidylinositol binding	3/562	49/12777	0.366239	0.740537	102191130/102171299/102169593	SNX24/SNX10/SNX22	3
MF	GO:0005088	Ras guanyl-nucleotide exchange factor activity	4/562	70/12777	0.370841	0.740537	102181008/102190014/108635581/102170917	FGD4/FARP2/LOC108635581/RASGRF1	4
MF	GO:0005089	Rho guanyl-nucleotide exchange factor activity	4/562	70/12777	0.370841	0.740537	102181008/102190014/108635581/102170917	FGD4/FARP2/LOC108635581/RASGRF1	4
MF	GO:0001883	purine nucleoside binding	16/562	331/12777	0.385139	0.740537	102184555/102183370/102174543/102182292/102173438/102188101/102183802/102182649/102185394/102176034/102170440/102171634/100860780/102180083/102187408/102176450	RAB3C/OLA1/RAP1B/EIF2S3/RAC1/RHOT2/RAB20/RAB13/RND2/EEF2/EEF1A2/RAB29/EEF1A1/RAP2B/MTIF2/RAN	16
MF	GO:0005525	GTP binding	16/562	331/12777	0.385139	0.740537	102184555/102183370/102174543/102182292/102173438/102188101/102183802/102182649/102185394/102176034/102170440/102171634/100860780/102180083/102187408/102176450	RAB3C/OLA1/RAP1B/EIF2S3/RAC1/RHOT2/RAB20/RAB13/RND2/EEF2/EEF1A2/RAB29/EEF1A1/RAP2B/MTIF2/RAN	16
MF	GO:0032549	ribonucleoside binding	16/562	331/12777	0.385139	0.740537	102184555/102183370/102174543/102182292/102173438/102188101/102183802/102182649/102185394/102176034/102170440/102171634/100860780/102180083/102187408/102176450	RAB3C/OLA1/RAP1B/EIF2S3/RAC1/RHOT2/RAB20/RAB13/RND2/EEF2/EEF1A2/RAB29/EEF1A1/RAP2B/MTIF2/RAN	16
MF	GO:0032550	purine ribonucleoside binding	16/562	331/12777	0.385139	0.740537	102184555/102183370/102174543/102182292/102173438/102188101/102183802/102182649/102185394/102176034/102170440/102171634/100860780/102180083/102187408/102176450	RAB3C/OLA1/RAP1B/EIF2S3/RAC1/RHOT2/RAB20/RAB13/RND2/EEF2/EEF1A2/RAB29/EEF1A1/RAP2B/MTIF2/RAN	16
MF	GO:0032561	guanyl ribonucleotide binding	16/562	331/12777	0.385139	0.740537	102184555/102183370/102174543/102182292/102173438/102188101/102183802/102182649/102185394/102176034/102170440/102171634/100860780/102180083/102187408/102176450	RAB3C/OLA1/RAP1B/EIF2S3/RAC1/RHOT2/RAB20/RAB13/RND2/EEF2/EEF1A2/RAB29/EEF1A1/RAP2B/MTIF2/RAN	16
MF	GO:0001882	nucleoside binding	16/562	332/12777	0.389776	0.740537	102184555/102183370/102174543/102182292/102173438/102188101/102183802/102182649/102185394/102176034/102170440/102171634/100860780/102180083/102187408/102176450	RAB3C/OLA1/RAP1B/EIF2S3/RAC1/RHOT2/RAB20/RAB13/RND2/EEF2/EEF1A2/RAB29/EEF1A1/RAP2B/MTIF2/RAN	16
MF	GO:0015116	sulfate transmembrane transporter activity	1/562	11/12777	0.390429	0.740537	102190499	SLC26A1	1
MF	GO:0050661	NADP binding	1/562	11/12777	0.390429	0.740537	102174448	LOC102174448	1
MF	GO:1901682	sulfur compound transmembrane transporter activity	1/562	11/12777	0.390429	0.740537	102190499	SLC26A1	1
MF	GO:0005261	cation channel activity	4/562	72/12777	0.391004	0.740537	102176835/102177287/102184768/102185938	SCN10A/TMEM37/ITPR3/KCNJ11	4
MF	GO:0016891	endoribonuclease activity, producing 5'-phosphomonoesters	2/562	31/12777	0.398491	0.745115	102182527/novel.361	LOC102182527/-	2
MF	GO:0015291	secondary active transmembrane transporter activity	3/562	52/12777	0.402403	0.745115	102182486/102190068/102181258	SLC6A8/SLC47A1/SLC1A7	3
MF	GO:0000287	magnesium ion binding	2/562	32/12777	0.41407	0.745115	102185951/102173923	PRPSAP1/LOC102173923	2
MF	GO:0016893	endonuclease activity, active with either ribo- or deoxyribonucleic acids and producing 5'-phosphomonoesters	2/562	32/12777	0.41407	0.745115	102182527/novel.361	LOC102182527/-	2
MF	GO:0001871	pattern binding	1/562	12/12777	0.417264	0.745115	102170335	SBSPON	1
MF	GO:0008094	DNA-dependent ATPase activity	1/562	12/12777	0.417264	0.745115	102188076	ERCC2	1
MF	GO:0019887	protein kinase regulator activity	1/562	12/12777	0.417264	0.745115	102179898	CDKN1A	1
MF	GO:0030247	polysaccharide binding	1/562	12/12777	0.417264	0.745115	102170335	SBSPON	1
MF	GO:0016853	isomerase activity	4/562	75/12777	0.421055	0.746551	102191163/108633208/102177347/100860961	PPID/PPIA/GALM/LOC100860961	4
MF	GO:0015293	symporter activity	2/562	33/12777	0.429444	0.756064	102182486/102181258	SLC6A8/SLC1A7	2
MF	GO:0003678	DNA helicase activity	1/562	13/12777	0.44292	0.763655	102188076	ERCC2	1
MF	GO:0008276	protein methyltransferase activity	1/562	13/12777	0.44292	0.763655	102181140	ICMT	1
MF	GO:0031491	nucleosome binding	1/562	13/12777	0.44292	0.763655	102169289	HMGN3	1
MF	GO:0052689	carboxylic ester hydrolase activity	2/562	35/12777	0.459534	0.783212	102169713/102178699	PLA2G5/PLA2G12B	2
MF	GO:0015631	tubulin binding	4/562	79/12777	0.460529	0.783212	102177163/102188860/106504042/106503395	KIF12/TBCA/CAMSAP3/LOC106503395	4
MF	GO:0004198	calcium-dependent cysteine-type endopeptidase activity	1/562	14/12777	0.467448	0.784309	102191057	CAPN14	1
MF	GO:0019207	kinase regulator activity	1/562	14/12777	0.467448	0.784309	102179898	CDKN1A	1
MF	GO:0004521	endoribonuclease activity	2/562	36/12777	0.47423	0.788691	102182527/novel.361	LOC102182527/-	2
MF	GO:0004197	cysteine-type endopeptidase activity	1/562	15/12777	0.490899	0.788691	102191057	CAPN14	1
MF	GO:0004435	phosphatidylinositol phospholipase C activity	1/562	15/12777	0.490899	0.788691	108633199	PLCH1	1
MF	GO:0004629	phospholipase C activity	1/562	15/12777	0.490899	0.788691	108633199	PLCH1	1
MF	GO:0005242	inward rectifier potassium channel activity	1/562	15/12777	0.490899	0.788691	102185938	KCNJ11	1
MF	GO:0005516	calmodulin binding	1/562	15/12777	0.490899	0.788691	106504042	CAMSAP3	1
MF	GO:0003774	motor activity	5/562	105/12777	0.493277	0.788691	102177163/102187978/102191524/106503395/102181929	KIF12/MYH14/MYO6/LOC106503395/MYO1A	5
MF	GO:0030170	pyridoxal phosphate binding	2/562	38/12777	0.502879	0.788691	102176564/102179307	GADL1/MARC1	2
MF	GO:0070279	vitamin B6 binding	2/562	38/12777	0.502879	0.788691	102176564/102179307	GADL1/MARC1	2
MF	GO:0008509	anion transmembrane transporter activity	4/562	84/12777	0.508479	0.788691	102189584/100750232/102190499/100860858	CLCN3/CLCN1/SLC26A1/SLC34A1	4
MF	GO:0005164	tumor necrosis factor receptor binding	1/562	16/12777	0.513318	0.788691	102178753	FASLG	1
MF	GO:0031683	G-protein beta/gamma-subunit complex binding	1/562	16/12777	0.513318	0.788691	102186145	GNAO1	1
MF	GO:0032813	tumor necrosis factor receptor superfamily binding	1/562	16/12777	0.513318	0.788691	102178753	FASLG	1
MF	GO:0008138	protein tyrosine/serine/threonine phosphatase activity	2/562	39/12777	0.516821	0.788691	102171273/102168334	SSH2/DUSP9	2
MF	GO:0030246	carbohydrate binding	3/562	62/12777	0.517381	0.788691	102170335/102177347/102181667	SBSPON/GALM/ADGRL3	3
MF	GO:0044877	macromolecular complex binding	3/562	63/12777	0.528236	0.795761	102169289/102183264/102186145	HMGN3/EIF5A/GNAO1	3
MF	GO:0015081	sodium ion transmembrane transporter activity	2/562	40/12777	0.530501	0.795761	102176835/102182486	SCN10A/SLC6A8	2
MF	GO:0004601	peroxidase activity	1/562	17/12777	0.534752	0.795761	102182697	PXDN	1
MF	GO:0015297	antiporter activity	1/562	17/12777	0.534752	0.795761	102190068	SLC47A1	1
MF	GO:0016831	carboxy-lyase activity	1/562	18/12777	0.555243	0.816534	102176564	GADL1	1
MF	GO:0099094	ligand-gated cation channel activity	1/562	18/12777	0.555243	0.816534	102185938	KCNJ11	1
MF	GO:0008017	microtubule binding	3/562	67/12777	0.57025	0.830684	102177163/106504042/106503395	KIF12/CAMSAP3/LOC106503395	3
MF	GO:0005272	sodium channel activity	1/562	19/12777	0.574833	0.830684	102176835	SCN10A	1
MF	GO:0008757	S-adenosylmethionine-dependent methyltransferase activity	1/562	19/12777	0.574833	0.830684	102181140	ICMT	1
MF	GO:0004540	ribonuclease activity	2/562	46/12777	0.60691	0.844413	102182527/novel.361	LOC102182527/-	2
MF	GO:0005326	neurotransmitter transporter activity	1/562	21/12777	0.611468	0.844413	102182486	SLC6A8	1
MF	GO:0005328	neurotransmitter:sodium symporter activity	1/562	21/12777	0.611468	0.844413	102182486	SLC6A8	1
MF	GO:0015370	solute:sodium symporter activity	1/562	21/12777	0.611468	0.844413	102182486	SLC6A8	1
MF	GO:0016702	oxidoreductase activity, acting on single donors with incorporation of molecular oxygen, incorporation of two atoms of oxygen	1/562	21/12777	0.611468	0.844413	102181302	ADI1	1
MF	GO:0016830	carbon-carbon lyase activity	1/562	21/12777	0.611468	0.844413	102176564	GADL1	1
MF	GO:0004519	endonuclease activity	2/562	47/12777	0.618687	0.844413	102182527/novel.361	LOC102182527/-	2
MF	GO:0016747	transferase activity, transferring acyl groups other than amino-acyl groups	3/562	72/12777	0.619389	0.844413	102182369/102177144/102179951	SCP2/AWAT2/GNPNAT1	3
MF	GO:0004222	metalloendopeptidase activity	4/562	97/12777	0.622852	0.844413	102178165/102177582/102184088/102170339	THOP1/MMP25/MMP28/MMP12	4
MF	GO:0016701	oxidoreductase activity, acting on single donors with incorporation of molecular oxygen	1/562	22/12777	0.628585	0.844413	102181302	ADI1	1
MF	GO:0016810	hydrolase activity, acting on carbon-nitrogen (but not peptide) bonds	2/562	49/12777	0.641423	0.844413	102169439/102177178	PGLYRP4/ACER3	2
MF	GO:0005249	voltage-gated potassium channel activity	1/562	23/12777	0.64495	0.844413	102185938	KCNJ11	1
MF	GO:0016879	ligase activity, forming carbon-nitrogen bonds	1/562	23/12777	0.64495	0.844413	102191069	GLUL	1
MF	GO:0017016	Ras GTPase binding	1/562	23/12777	0.64495	0.844413	102170642	FMNL2	1
MF	GO:0031267	small GTPase binding	1/562	23/12777	0.64495	0.844413	102170642	FMNL2	1
MF	GO:0051020	GTPase binding	1/562	23/12777	0.64495	0.844413	102170642	FMNL2	1
MF	GO:0022836	gated channel activity	5/562	125/12777	0.648595	0.844413	102189584/102176835/102177287/102185938/100750232	CLCN3/SCN10A/TMEM37/KCNJ11/CLCN1	5
MF	GO:0020037	heme binding	6/562	150/12777	0.65146	0.844413	102173997/102176442/102176567/102172960/106503632/102182697	LOC102173997/LOC102176442/LOC102176567/LOC102172960/LOC106503632/PXDN	6
MF	GO:0008047	enzyme activator activity	2/562	50/12777	0.652385	0.844413	102170046/102189317	APOC2/GARNL3	2
MF	GO:0016705	oxidoreductase activity, acting on paired donors, with incorporation or reduction of molecular oxygen	5/562	126/12777	0.655529	0.844413	102185490/102176567/102172960/106503632/102174448	NOS1/LOC102176567/LOC102172960/LOC106503632/LOC102174448	5
MF	GO:0008080	N-acetyltransferase activity	1/562	24/12777	0.660595	0.844413	102179951	GNPNAT1	1
MF	GO:0016407	acetyltransferase activity	1/562	25/12777	0.675552	0.844413	102179951	GNPNAT1	1
MF	GO:0046906	tetrapyrrole binding	6/562	155/12777	0.682389	0.844413	102173997/102176442/102176567/102172960/106503632/102182697	LOC102173997/LOC102176442/LOC102176567/LOC102172960/LOC106503632/PXDN	6
MF	GO:0003682	chromatin binding	1/562	26/12777	0.689851	0.844413	102169289	HMGN3	1
MF	GO:0005507	copper ion binding	1/562	26/12777	0.689851	0.844413	102175089	CUTC	1
MF	GO:0015294	solute:cation symporter activity	1/562	26/12777	0.689851	0.844413	102182486	SLC6A8	1
MF	GO:0022843	voltage-gated cation channel activity	1/562	26/12777	0.689851	0.844413	102185938	KCNJ11	1
MF	GO:0051213	dioxygenase activity	1/562	26/12777	0.689851	0.844413	102181302	ADI1	1
MF	GO:0005216	ion channel activity	9/562	231/12777	0.692418	0.844413	102189584/102176835/102180917/102177287/102184768/102185938/100750232/102170065/102175822	CLCN3/SCN10A/TRPV5/TMEM37/ITPR3/KCNJ11/CLCN1/TRPA1/KCND3	9
MF	GO:0015267	channel activity	9/562	231/12777	0.692418	0.844413	102189584/102176835/102180917/102177287/102184768/102185938/100750232/102170065/102175822	CLCN3/SCN10A/TRPV5/TMEM37/ITPR3/KCNJ11/CLCN1/TRPA1/KCND3	9
MF	GO:0022803	passive transmembrane transporter activity	9/562	231/12777	0.692418	0.844413	102189584/102176835/102180917/102177287/102184768/102185938/100750232/102170065/102175822	CLCN3/SCN10A/TRPV5/TMEM37/ITPR3/KCNJ11/CLCN1/TRPA1/KCND3	9
MF	GO:0022838	substrate-specific channel activity	9/562	231/12777	0.692418	0.844413	102189584/102176835/102180917/102177287/102184768/102185938/100750232/102170065/102175822	CLCN3/SCN10A/TRPV5/TMEM37/ITPR3/KCNJ11/CLCN1/TRPA1/KCND3	9
MF	GO:0046982	protein heterodimerization activity	5/562	133/12777	0.701572	0.851422	102173242/102171944/102181134/102178120/102187704	TAF11/LOC102171944/CENPA/TAF12/CENPT	5
MF	GO:0008234	cysteine-type peptidase activity	5/562	137/12777	0.72589	0.876679	102182142/102184566/102184121/102178714/102191057	UCHL3/TINAG/USP44/UCHL1/CAPN14	5
MF	GO:0004867	serine-type endopeptidase inhibitor activity	1/562	30/12777	0.741026	0.882174	102183697	CRIM1	1
MF	GO:0051536	iron-sulfur cluster binding	1/562	30/12777	0.741026	0.882174	102172289	LOC102172289	1
MF	GO:0051540	metal cluster binding	1/562	30/12777	0.741026	0.882174	102172289	LOC102172289	1
MF	GO:0003777	microtubule motor activity	2/562	63/12777	0.77157	0.908045	102177163/106503395	KIF12/LOC106503395	2
MF	GO:0016829	lyase activity	2/562	63/12777	0.77157	0.908045	102188964/102176564	FH/GADL1	2
MF	GO:0043565	sequence-specific DNA binding	6/562	172/12777	0.773655	0.908045	100860875/100860827/108637391/102171749/102190812/102170063	RORB/AR/FOXA2/ETV3L/FOXA3/HNF4A	6
MF	GO:0005267	potassium channel activity	1/562	34/12777	0.78377	0.909533	102185938	KCNJ11	1
MF	GO:0016410	N-acyltransferase activity	1/562	34/12777	0.78377	0.909533	102179951	GNPNAT1	1
MF	GO:0098772	molecular function regulator	10/562	278/12777	0.785837	0.909533	102179898/102185203/102181008/102190014/108635581/102170046/102189317/102187282/102170917/102183697	CDKN1A/RALGPS2/FGD4/FARP2/LOC108635581/APOC2/GARNL3/BCAR3/RASGRF1/CRIM1	10
MF	GO:0015079	potassium ion transmembrane transporter activity	1/562	35/12777	0.793306	0.909755	102185938	KCNJ11	1
MF	GO:0019843	rRNA binding	1/562	35/12777	0.793306	0.909755	102175457	LOC102175457	1
MF	GO:0005096	GTPase activator activity	1/562	36/12777	0.802422	0.911334	102189317	GARNL3	1
MF	GO:0004386	helicase activity	1/562	37/12777	0.811137	0.911334	102188076	ERCC2	1
MF	GO:0036459	thiol-dependent ubiquitinyl hydrolase activity	3/562	98/12777	0.811501	0.911334	102182142/102184121/102178714	UCHL3/USP44/UCHL1	3
MF	GO:0101005	ubiquitinyl hydrolase activity	3/562	98/12777	0.811501	0.911334	102182142/102184121/102178714	UCHL3/USP44/UCHL1	3
MF	GO:0019783	ubiquitin-like protein-specific protease activity	3/562	99/12777	0.816896	0.911334	102182142/102184121/102178714	UCHL3/USP44/UCHL1	3
MF	GO:0001071	nucleic acid binding transcription factor activity	13/562	365/12777	0.820201	0.911334	100860875/100860827/102191683/102176988/108637391/100860952/102171749/102178760/102190812/102170063/102174829/108637532/102169585	RORB/AR/ZNF75D/SMAD1/FOXA2/POU5F1/ETV3L/POU2F2/FOXA3/HNF4A/CREB3L3/CEBPD/POU4F3	13
MF	GO:0003700	transcription factor activity, sequence-specific DNA binding	13/562	365/12777	0.820201	0.911334	100860875/100860827/102191683/102176988/108637391/100860952/102171749/102178760/102190812/102170063/102174829/108637532/102169585	RORB/AR/ZNF75D/SMAD1/FOXA2/POU5F1/ETV3L/POU2F2/FOXA3/HNF4A/CREB3L3/CEBPD/POU4F3	13
MF	GO:0004518	nuclease activity	2/562	76/12777	0.85351	0.944149	102182527/novel.361	LOC102182527/-	2
MF	GO:0032403	protein complex binding	1/562	44/12777	0.862292	0.947837	102186145	GNAO1	1
MF	GO:0004930	G-protein coupled receptor activity	14/562	408/12777	0.864428	0.947837	102190490/102189146/102187771/102179177/102190560/108637797/102187491/102186886/102183935/102186537/102181667/102186858/102182071/102174245	TACR2/HCAR2/F2RL1/CELSR1/GRM7/GPR25/F2R/CCKBR/ADCYAP1R1/ADGRF1/ADGRL3/LOC102186858/GPR68/GPRC5C	14
MF	GO:0019899	enzyme binding	1/562	46/12777	0.87418	0.954346	102170642	FMNL2	1
MF	GO:0030695	GTPase regulator activity	1/562	48/12777	0.885044	0.962004	102189317	GARNL3	1
MF	GO:0060589	nucleoside-triphosphatase regulator activity	1/562	53/12777	0.908281	0.98019	102189317	GARNL3	1
MF	GO:0004857	enzyme inhibitor activity	2/562	94/12777	0.923121	0.98019	102179898/102183697	CDKN1A/CRIM1	2
MF	GO:0005126	cytokine receptor binding	3/562	130/12777	0.929598	0.98019	108636611/108636543/102178753	LOC108636611/LOC108636543/FASLG	3
MF	GO:0004553	hydrolase activity, hydrolyzing O-glycosyl compounds	1/562	60/12777	0.933151	0.98019	102170862	KLB	1
MF	GO:0046983	protein dimerization activity	8/562	285/12777	0.937747	0.98019	102185881/100861003/102173242/102171944/102181134/102178120/108635819/102187704	ID3/POLR1C/TAF11/LOC102171944/CENPA/TAF12/OLIG1/CENPT	8
MF	GO:0030234	enzyme regulator activity	4/562	168/12777	0.941588	0.98019	102179898/102170046/102189317/102183697	CDKN1A/APOC2/GARNL3/CRIM1	4
MF	GO:0004866	endopeptidase inhibitor activity	1/562	63/12777	0.941628	0.98019	102183697	CRIM1	1
MF	GO:0061135	endopeptidase regulator activity	1/562	63/12777	0.941628	0.98019	102183697	CRIM1	1
MF	GO:0005044	scavenger receptor activity	1/562	64/12777	0.944208	0.98019	102170335	SBSPON	1
MF	GO:0038024	cargo receptor activity	1/562	64/12777	0.944208	0.98019	102170335	SBSPON	1
MF	GO:0005506	iron ion binding	3/562	138/12777	0.945794	0.98019	102176567/102172960/106503632	LOC102176567/LOC102172960/LOC106503632	3
MF	GO:0005179	hormone activity	1/562	67/12777	0.951286	0.98019	102168975	NTS	1
MF	GO:0004674	protein serine/threonine kinase activity	1/562	71/12777	0.959348	0.98019	100861297	RPS6KB1	1
MF	GO:0016798	hydrolase activity, acting on glycosyl bonds	1/562	72/12777	0.961146	0.98019	102170862	KLB	1
MF	GO:0030414	peptidase inhibitor activity	1/562	74/12777	0.964507	0.98019	102183697	CRIM1	1
MF	GO:0061134	peptidase regulator activity	1/562	74/12777	0.964507	0.98019	102183697	CRIM1	1
MF	GO:0008083	growth factor activity	1/562	81/12777	0.974145	0.984234	102169942	FGF19	1
MF	GO:0015276	ligand-gated ion channel activity	1/562	87/12777	0.980297	0.984234	102185938	KCNJ11	1
MF	GO:0022834	ligand-gated channel activity	1/562	87/12777	0.980297	0.984234	102185938	KCNJ11	1
MF	GO:0005102	receptor binding	7/562	353/12777	0.995671	0.995671	108636611/108636543/102184178/102169942/102178753/102168975/102184929	LOC108636611/LOC108636543/FGG/FGF19/FASLG/NTS/FGB	7
