# Supplementary material for: Screening Candidate Genes Regulating Placental Development from Trophoblast Transcriptome at Early Pregnancy in Dazu Black Goats (Capra hircus)
Source: Animals (Basel). 2021 Jul 19;11(7):2132. doi: 10.3390/ani11072132 (PMC8300351; doi:10.3390/ani11072132)
Supplement: Supplementary file 1 [file animals-11-02132-s001.zip › Trophoblast in goat Supplementary files/Supplementary file6.xlsx]

## Sheet: Sheet1
KEGGID	Description	GeneRatio	BgRatio	pvalue	padj	geneID	geneName	keggID	KEGG_ID	GeneName	Count
chx00190	Oxidative phosphorylation	68/1288	131/5909	2.01889e-14	6.05666e-12	102176937/102177419/102191393/102187118/102179296/102180353/102189904/108638252/102186286/102187496/102178499/102183616/102171224/102191741/108635087/102175610/102180918/102186280/102174547/102172639/102173603/102188675/102168736/102179291/102184322/100861263/108633881/102188764/100860881/102169296/108633170/102168216/102181922/102185090/102179036/102188264/102186053/102168558/102178477/102172289…	ATP6V1F/NDUFA1/ATP6V0B/NDUFA13/LOC102179296/ATP5G3/ATP6V0E1/LOC108638252/LOC102186286/LOC102187496/ATP5F1/LOC102183616/NDUFA6/LOC102191741/LOC108635087/LOC102175610/NDUFA12/TCIRG1/ATP6V1E1/ATP12A/ATP5H/LOC102188675/NDUFA8/LOC102179291/NDUFV1/LOC100861263/ATP6V0C/ATP5D/SDHD/ATP6V1D/LOC108633170/NDUFB3/NDUFA10/ATP6V1B1/LOC102179036/LOC102188264/ATP6V1A/ATP5L/ATP6V0D1/LOC102172289/LOC102172376/ATP5I…	chx:102176937|chx:102177419|chx:102191393|chx:102187118|chx:102179296|chx:102180353|chx:102189904|chx:108638252|chx:102186286|chx:102187496|chx:102178499|chx:102183616|chx:102171224|chx:102191741|chx:108635087|chx:102175610|chx:102180918|chx:102186280|chx:102174547|chx:102172639|chx:102173603|chx:102188675|chx:102168736|chx:102179291|chx:102184322|chx:100861263|chx:108633881|chx:102188764|chx:100…	--|--|--|--|--|--|--|--|--|--|--|--|--|--|--|--|--|--|--|--|--|--|--|--|--|--|--|--|--|--|--|--|--|--|--|--|--|--|--|--|--|--|--|--|--|--|--|--|--|--|--|--|--|--|--|--|--|--|--|--|--|--|--|--|--|--|--|--	--|--|--|--|--|--|--|--|--|--|--|--|--|--|--|--|--|--|--|--|--|--|--|--|--|--|--|--|--|--|--|--|--|--|--|--|--|--|--|--|--|--|--|--|--|--|--|--|--|--|--|--|--|--|--|--|--|--|--|--|--|--|--|--|--|--|--|--	68
chx05012	Parkinson's disease	69/1288	144/5909	1.98696e-12	2.98044e-10	102177419/102173075/102187118/102177031/102179296/102180353/102186286/102187496/102178499/102189798/102183616/102171224/102177646/102191741/108635087/102175610/102180918/102169457/102173603/102188675/102168736/102176743/102179291/102184322/100861263/102188764/100860881/108633170/102168216/102179849/102181922/102179036/102173997/102188264/102172289/102187374/102172376/102182202/102189802/100861349…	NDUFA1/SLC25A5/NDUFA13/CASP3/LOC102179296/ATP5G3/LOC102186286/LOC102187496/ATP5F1/ADCY5/LOC102183616/NDUFA6/PARK7/LOC102191741/LOC108635087/LOC102175610/NDUFA12/VDAC2/ATP5H/LOC102188675/NDUFA8/UBA7/LOC102179291/NDUFV1/LOC100861263/ATP5D/SDHD/LOC108633170/NDUFB3/TH/NDUFA10/LOC102179036/LOC102173997/LOC102188264/LOC102172289/PPIF/LOC102172376/NDUFC2/NDUFB1/NDUFB8/NDUFA2/VDAC1/ATP5A1/NDUFV2/NDUFA11/…	chx:102177419|chx:102173075|chx:102187118|chx:102177031|chx:102179296|chx:102180353|chx:102186286|chx:102187496|chx:102178499|chx:102189798|chx:102183616|chx:102171224|chx:102177646|chx:102191741|chx:108635087|chx:102175610|chx:102180918|chx:102169457|chx:102173603|chx:102188675|chx:102168736|chx:102176743|chx:102179291|chx:102184322|chx:100861263|chx:102188764|chx:100860881|chx:108633170|chx:102…	--|--|--|--|--|--|--|--|--|--|--|--|--|--|--|--|--|--|--|--|--|--|--|--|--|--|--|--|--|--|--|--|--|--|--|--|--|--|--|--|--|--|--|--|--|--|--|--|--|--|--|--|--|--|--|--|--|--|--|--|--|--|--|--|--|--|--|--|--	--|--|--|--|--|--|--|--|--|--|--|--|--|--|--|--|--|--|--|--|--|--|--|--|--|--|--|--|--|--|--|--|--|--|--|--|--|--|--|--|--|--|--|--|--|--|--|--|--|--|--|--|--|--|--|--|--|--|--|--|--|--|--|--|--|--|--|--|--	69
chx05010	Alzheimer's disease	71/1288	161/5909	1.23868e-10	1.23868e-08	102175311/102176151/102188148/102177419/100861292/102177598/102187118/102177031/102178040/102179296/102185490/102180353/102186286/102187496/102178499/100860872/102183616/102171224/102191741/108635087/102175610/102180918/102173603/102188675/102168736/102179291/102184322/100861263/102188764/100860881/108633170/102168216/102185007/102181922/102179036/102173997/102188264/102172289/102172376/102182202…	LOC102175311/CACNA1S/PLCB1/NDUFA1/CACNA1C/RTN3/NDUFA13/CASP3/CDK5/LOC102179296/NOS1/ATP5G3/LOC102186286/LOC102187496/ATP5F1/GAPDH/LOC102183616/NDUFA6/LOC102191741/LOC108635087/LOC102175610/NDUFA12/ATP5H/LOC102188675/NDUFA8/LOC102179291/NDUFV1/LOC100861263/ATP5D/SDHD/LOC108633170/NDUFB3/CALM1/NDUFA10/LOC102179036/LOC102173997/LOC102188264/LOC102172289/LOC102172376/NDUFC2/NDUFB1/NDUFB8/NDUFA2/ATP5A…	chx:102175311|chx:102176151|chx:102188148|chx:102177419|chx:100861292|chx:102177598|chx:102187118|chx:102177031|chx:102178040|chx:102179296|chx:102185490|chx:102180353|chx:102186286|chx:102187496|chx:102178499|chx:100860872|chx:102183616|chx:102171224|chx:102191741|chx:108635087|chx:102175610|chx:102180918|chx:102173603|chx:102188675|chx:102168736|chx:102179291|chx:102184322|chx:100861263|chx:102…	--|--|--|--|--|--|--|--|--|--|--|--|--|--|--|--|--|--|--|--|--|--|--|--|--|--|--|--|--|--|--|--|--|--|--|--|--|--|--|--|--|--|--|--|--|--|--|--|--|--|--|--|--|--|--|--|--|--|--|--|--|--|--|--|--|--|--|--|--|--|--	--|--|--|--|--|--|--|--|--|--|--|--|--|--|--|--|--|--|--|--|--|--|--|--|--|--|--|--|--|--|--|--|--|--|--|--|--|--|--|--|--|--|--|--|--|--|--|--|--|--|--|--|--|--|--|--|--|--|--|--|--|--|--|--|--|--|--|--|--|--|--	71
chx05016	Huntington's disease	71/1288	176/5909	1.35782e-08	1.01837e-06	102188148/102177419/102173060/102173075/102187118/102177031/102179296/102180353/102186286/102187824/102187496/102178499/102183616/102171224/100846984/102191741/108635087/102175610/102180918/102169457/102173603/102188675/102168736/102179291/102184322/100861263/102188764/100860881/108633170/102168216/102181922/102179036/102173997/102188264/100860856/102172289/102187374/102172376/106503769/102182202…	PLCB1/NDUFA1/HIP1/SLC25A5/NDUFA13/CASP3/LOC102179296/ATP5G3/LOC102186286/CREBBP/LOC102187496/ATP5F1/LOC102183616/NDUFA6/BAX/LOC102191741/LOC108635087/LOC102175610/NDUFA12/VDAC2/ATP5H/LOC102188675/NDUFA8/LOC102179291/NDUFV1/LOC100861263/ATP5D/SDHD/LOC108633170/NDUFB3/NDUFA10/LOC102179036/LOC102173997/LOC102188264/SOD2/LOC102172289/PPIF/LOC102172376/POLR2L/NDUFC2/NDUFB1/NDUFB8/NDUFA2/VDAC1/ATP5A1/N…	chx:102188148|chx:102177419|chx:102173060|chx:102173075|chx:102187118|chx:102177031|chx:102179296|chx:102180353|chx:102186286|chx:102187824|chx:102187496|chx:102178499|chx:102183616|chx:102171224|chx:100846984|chx:102191741|chx:108635087|chx:102175610|chx:102180918|chx:102169457|chx:102173603|chx:102188675|chx:102168736|chx:102179291|chx:102184322|chx:100861263|chx:102188764|chx:100860881|chx:108…	--|--|--|--|--|--|--|--|--|--|--|--|--|--|--|--|--|--|--|--|--|--|--|--|--|--|--|--|--|--|--|--|--|--|--|--|--|--|--|--|--|--|--|--|--|--|--|--|--|--|--|--|--|--|--|--|--|--|--|--|--|--|--|--|--|--|--|--|--|--|--	--|--|--|--|--|--|--|--|--|--|--|--|--|--|--|--|--|--|--|--|--|--|--|--|--|--|--|--|--|--|--|--|--|--|--|--|--|--|--|--|--|--|--|--|--|--|--|--|--|--|--|--|--|--|--|--|--|--|--|--|--|--|--|--|--|--|--|--|--|--|--	71
chx04260	Cardiac muscle contraction	31/1288	61/5909	5.19552e-07	3.11731e-05	102176151/100861292/102179296/102183035/102186286/102187496/102183616/102191741/108635087/102175610/102178206/102188675/102179291/100861263/108633170/108633809/102179036/102188264/102172289/102172376/106502520/102188357/102183561/102191649/102187154/102180565/100860775/102188021/102184937/102180482/102181869	CACNA1S/CACNA1C/LOC102179296/CACNA2D1/LOC102186286/LOC102187496/LOC102183616/LOC102191741/LOC108635087/LOC102175610/CACNB1/LOC102188675/LOC102179291/LOC100861263/LOC108633170/LOC108633809/LOC102179036/LOC102188264/LOC102172289/LOC102172376/LOC106502520/ATP1B3/ATP1A1/ATP1B2/LOC102187154/RYR2/TNNI3/LOC102188021/LOC102184937/TPM4/LOC102181869	chx:102176151|chx:100861292|chx:102179296|chx:102183035|chx:102186286|chx:102187496|chx:102183616|chx:102191741|chx:108635087|chx:102175610|chx:102178206|chx:102188675|chx:102179291|chx:100861263|chx:108633170|chx:108633809|chx:102179036|chx:102188264|chx:102172289|chx:102172376|chx:106502520|chx:102188357|chx:102183561|chx:102191649|chx:102187154|chx:102180565|chx:100860775|chx:102188021|chx:102…	--|--|--|--|--|--|--|--|--|--|--|--|--|--|--|--|--|--|--|--|--|--|--|--|--|--|--|--|--|--|--	--|--|--|--|--|--|--|--|--|--|--|--|--|--|--|--|--|--|--|--|--|--|--|--|--|--|--|--|--|--|--	31
chx04932	Non-alcoholic fatty liver disease (NAFLD)	57/1288	144/5909	7.87907e-07	3.93954e-05	102174051/102179624/102177419/102177551/102187118/102177031/102179296/102191364/102186286/102187496/102183616/102171224/100846984/102191741/108635087/102175610/102173438/102180918/100861393/102181705/102188675/102168736/102179291/102184322/100861263/100860881/108633170/102168216/102181922/102179036/102173997/102188264/100861289/102172289/102172376/102182202/102189802/100861349/102177332/102176841…	AKT3/MLXIPL/NDUFA1/PIK3CD/NDUFA13/CASP3/LOC102179296/TGFB1/LOC102186286/LOC102187496/LOC102183616/NDUFA6/BAX/LOC102191741/LOC108635087/LOC102175610/RAC1/NDUFA12/PPARA/PRKAB1/LOC102188675/NDUFA8/LOC102179291/NDUFV1/LOC100861263/SDHD/LOC108633170/NDUFB3/NDUFA10/LOC102179036/LOC102173997/LOC102188264/IL1A/LOC102172289/LOC102172376/NDUFC2/NDUFB1/NDUFB8/NDUFA2/NDUFV2/NDUFA11/NDUFA7/PIK3R1/NDUFA5/NDUFC…	chx:102174051|chx:102179624|chx:102177419|chx:102177551|chx:102187118|chx:102177031|chx:102179296|chx:102191364|chx:102186286|chx:102187496|chx:102183616|chx:102171224|chx:100846984|chx:102191741|chx:108635087|chx:102175610|chx:102173438|chx:102180918|chx:100861393|chx:102181705|chx:102188675|chx:102168736|chx:102179291|chx:102184322|chx:100861263|chx:100860881|chx:108633170|chx:102168216|chx:102…	--|--|--|--|--|--|--|--|--|--|--|--|--|--|--|--|--|--|--|--|--|--|--|--|--|--|--|--|--|--|--|--|--|--|--|--|--|--|--|--|--|--|--|--|--|--|--|--|--|--|--|--|--|--|--|--|--	--|--|--|--|--|--|--|--|--|--|--|--|--|--|--|--|--|--|--|--|--|--|--|--|--|--|--|--|--|--|--|--|--|--|--|--|--|--|--|--|--|--|--|--|--|--|--|--|--|--|--|--|--|--|--|--|--	57
chx01230	Biosynthesis of amino acids	32/1288	68/5909	3.01084e-06	0.000129036	102187622/102176585/102190002/102175812/100860872/102184057/102168433/102168850/100860879/102168803/102185952/102187810/102187016/102174691/102170704/108634299/100860880/102175765/102185725/102171124/102185282/102188713/102175881/108636539/102173923/102172599/102191069/102171699/102190144/102186091/102179594/102178731	ALDOC/MAT1A/IDH1/TKT/GAPDH/ACO1/TPI1/GOT2/ASS1/CS/NAGS/LOC102187810/ALDOA/ENO3/MAT2A/OTC/OTC/ALDOB/PGK1/PGAM1/RPIA/LOC102188713/ENO1/PFKL/LOC102173923/MTR/GLUL/PRPS2/PFKP/PFKM/LOC102179594/PKM	chx:102187622|chx:102176585|chx:102190002|chx:102175812|chx:100860872|chx:102184057|chx:102168433|chx:102168850|chx:100860879|chx:102168803|chx:102185952|chx:102187810|chx:102187016|chx:102174691|chx:102170704|chx:108634299|chx:100860880|chx:102175765|chx:102185725|chx:102171124|chx:102185282|chx:102188713|chx:102175881|chx:108636539|chx:102173923|chx:102172599|chx:102191069|chx:102171699|chx:102…	--|--|--|--|--|--|--|--|--|--|--|--|--|--|--|--|--|--|--|--|--|--|--|--|--|--|--|--|--|--|--|--	--|--|--|--|--|--|--|--|--|--|--|--|--|--|--|--|--|--|--|--|--|--|--|--|--|--|--|--|--|--|--|--	32
chx04723	Retrograde endocannabinoid signaling	44/1288	117/5909	6.24793e-05	0.00234297	102176151/102183232/102188148/102177419/102190485/100861292/102187118/102190164/102185469/102189798/102171224/102172114/102180918/102172336/102168736/102184322/102168216/102181922/102182202/102189802/100861349/102186145/102174574/102177332/102176841/102181026/102176032/100860905/102184768/102189138/102168441/102187560/102186141/102180505/102169966/108638200/102189432/102182696/102174090/102168407…	CACNA1S/GNG7/PLCB1/NDUFA1/GNG5/CACNA1C/NDUFA13/GNGT2/ADCY4/ADCY5/NDUFA6/PRKCB/NDUFA12/GABRQ/NDUFA8/NDUFV1/NDUFB3/NDUFA10/NDUFC2/NDUFB1/NDUFB8/GNAO1/GNB5/NDUFA2/NDUFV2/NDUFA11/NDUFA7/PTGS2/ITPR3/CACNA1B/CACNA1A/NDUFA5/NDUFC1/PLCB4/PLCB2/LOC108638200/NDUFB5/NDUFB6/NDUFB2/NDUFB10/NDUFS5/NDUFB9/NDUFS4/NDUFA4	chx:102176151|chx:102183232|chx:102188148|chx:102177419|chx:102190485|chx:100861292|chx:102187118|chx:102190164|chx:102185469|chx:102189798|chx:102171224|chx:102172114|chx:102180918|chx:102172336|chx:102168736|chx:102184322|chx:102168216|chx:102181922|chx:102182202|chx:102189802|chx:100861349|chx:102186145|chx:102174574|chx:102177332|chx:102176841|chx:102181026|chx:102176032|chx:100860905|chx:102…	--|--|--|--|--|--|--|--|--|--|--|--|--|--|--|--|--|--|--|--|--|--|--|--|--|--|--|--|--|--|--|--|--|--|--|--|--|--|--|--|--|--|--|--	--|--|--|--|--|--|--|--|--|--|--|--|--|--|--|--|--|--|--|--|--|--|--|--|--|--|--|--|--|--|--|--|--|--|--|--|--|--|--|--|--|--|--|--	44
chx04020	Calcium signaling pathway	51/1288	143/5909	8.56141e-05	0.0028538	102174144/102175311/102184810/102176151/102188148/102173448/100861292/102185084/102173075/102179134/102185490/102180455/102185469/100860742/102181878/102190490/102183305/102172114/102187815/102189420/102169457/102185007/102180347/102186699/102187374/102182605/102173290/102185715/102172881/102184768/102168263/102189138/102184878/102168441/102177052/102169343/102187491/108633284/102180505/102190716…	EDNRA/LOC102175311/PTK2B/CACNA1S/PLCB1/ERBB3/CACNA1C/CAMK2A/SLC25A5/ADORA2B/NOS1/LOC102180455/ADCY4/NOS2/PLCG1/TACR2/PHKA1/PRKCB/ATP2B2/LOC102189420/VDAC2/CALM1/P2RX1/EDNRB/PPIF/HTR2A/VDAC1/CAMK2G/CD38/ITPR3/HRH2/CACNA1B/MCU/CACNA1A/GNA15/PLCD4/F2R/HRH1/PLCB4/ITPKB/CCKBR/PLCB2/LOC108638200/RYR2/ATP2B3/DRD1/ATP2A1/BDKRB2/SLC25A4/P2RX5/PTGER1	chx:102174144|chx:102175311|chx:102184810|chx:102176151|chx:102188148|chx:102173448|chx:100861292|chx:102185084|chx:102173075|chx:102179134|chx:102185490|chx:102180455|chx:102185469|chx:100860742|chx:102181878|chx:102190490|chx:102183305|chx:102172114|chx:102187815|chx:102189420|chx:102169457|chx:102185007|chx:102180347|chx:102186699|chx:102187374|chx:102182605|chx:102173290|chx:102185715|chx:102…	--|--|--|--|--|--|--|--|--|--|--|--|--|--|--|--|--|--|--|--|--|--|--|--|--|--|--|--|--|--|--|--|--|--|--|--|--|--|--|--|--|--|--|--|--|--|--|--|--|--|--	--|--|--|--|--|--|--|--|--|--|--|--|--|--|--|--|--|--|--|--|--|--|--|--|--|--|--|--|--|--|--|--|--|--|--|--|--|--|--|--|--|--|--|--|--|--|--|--|--|--|--	51
chx00010	Glycolysis / Gluconeogenesis	24/1288	57/5909	0.000432995	0.0129898	102187622/102189736/102188750/100860872/102168433/100860870/102177347/102187810/102187125/102187016/102174691/102175765/102185725/102189150/102187916/102171124/102188713/102175881/108636539/102181747/102190144/102186091/102189835/102178731	ALDOC/HKDC1/LDHB/GAPDH/TPI1/LDH-A/GALM/LOC102187810/ALDH7A1/ALDOA/ENO3/ALDOB/PGK1/GPI/BPGM/PGAM1/LOC102188713/ENO1/PFKL/AKR1A1/PFKP/PFKM/LOC102189835/PKM	chx:102187622|chx:102189736|chx:102188750|chx:100860872|chx:102168433|chx:100860870|chx:102177347|chx:102187810|chx:102187125|chx:102187016|chx:102174691|chx:102175765|chx:102185725|chx:102189150|chx:102187916|chx:102171124|chx:102188713|chx:102175881|chx:108636539|chx:102181747|chx:102190144|chx:102186091|chx:102189835|chx:102178731	--|--|--|--|--|--|--|--|--|--|--|--|--|--|--|--|--|--|--|--|--|--|--|--	--|--|--|--|--|--|--|--|--|--|--|--|--|--|--|--|--|--|--|--|--|--|--|--	24
chx04610	Complement and coagulation cascades	27/1288	68/5909	0.00059936	0.0152692	102179120/102185401/102189289/102180100/102188835/102188193/102174637/102174404/102176036/102169209/102174978/100861216/102180259/102184178/102191275/102178565/102185018/102186326/102175937/102179550/106502258/102170373/102186624/102187491/102178131/102187899/102184929	SERPINC1/LOC102185401/C1S/ITGAM/C1R/PLAU/F9/F7/SERPIND1/LOC102169209/KNG1/VTN/C7/FGG/C9/SERPINF2/F2/CD55/VSIG4/C3AR1/F2RL3/LOC102170373/PLAUR/F2R/F3/BDKRB2/FGB	chx:102179120|chx:102185401|chx:102189289|chx:102180100|chx:102188835|chx:102188193|chx:102174637|chx:102174404|chx:102176036|chx:102169209|chx:102174978|chx:100861216|chx:102180259|chx:102184178|chx:102191275|chx:102178565|chx:102185018|chx:102186326|chx:102175937|chx:102179550|chx:106502258|chx:102170373|chx:102186624|chx:102187491|chx:102178131|chx:102187899|chx:102184929	--|--|--|--|--|--|--|--|--|--|--|--|--|--|--|--|--|--|--|--|--|--|--|--|--|--|--	--|--|--|--|--|--|--|--|--|--|--|--|--|--|--|--|--|--|--|--|--|--|--|--|--|--|--	27
chx04960	Aldosterone-regulated sodium reabsorption	16/1288	33/5909	0.000610766	0.0152692	102169542/102183447/102186372/100861026/102170194/102177551/100860838/102172114/108633809/102188357/102183561/102188710/102191649/108638200/102190744/102172834	SCNN1G/HSD11B2/FXYD4/SCNN1B/NEDD4L/PIK3CD/IGF1/PRKCB/LOC108633809/ATP1B3/ATP1A1/PIK3R1/ATP1B2/LOC108638200/SFN/NR3C2	chx:102169542|chx:102183447|chx:102186372|chx:100861026|chx:102170194|chx:102177551|chx:100860838|chx:102172114|chx:108633809|chx:102188357|chx:102183561|chx:102188710|chx:102191649|chx:108638200|chx:102190744|chx:102172834	--|--|--|--|--|--|--|--|--|--|--|--|--|--|--|--	--|--|--|--|--|--|--|--|--|--|--|--|--|--|--|--	16
chx04972	Pancreatic secretion	29/1288	76/5909	0.000823067	0.0189939	102188148/102186735/102174543/102172088/102175283/102185469/102189798/102177932/102172114/102173438/102188098/102187815/102189420/102179446/108633809/102169848/102188357/102183561/102172881/102184768/102191649/102169713/102180505/102169966/108638200/102180565/102168898/102178699/102187450	PLCB1/CLCA2/RAP1B/PLA2G1B/SLC4A4/ADCY4/ADCY5/TRPC1/PRKCB/RAC1/LOC102188098/ATP2B2/LOC102189420/CFTR/LOC108633809/BST1/ATP1B3/ATP1A1/CD38/ITPR3/ATP1B2/PLA2G5/PLCB4/PLCB2/LOC108638200/RYR2/ATP2B3/PLA2G12B/ATP2A1	chx:102188148|chx:102186735|chx:102174543|chx:102172088|chx:102175283|chx:102185469|chx:102189798|chx:102177932|chx:102172114|chx:102173438|chx:102188098|chx:102187815|chx:102189420|chx:102179446|chx:108633809|chx:102169848|chx:102188357|chx:102183561|chx:102172881|chx:102184768|chx:102191649|chx:102169713|chx:102180505|chx:102169966|chx:108638200|chx:102180565|chx:102168898|chx:102178699|chx:102…	--|--|--|--|--|--|--|--|--|--|--|--|--|--|--|--|--|--|--|--|--|--|--|--|--|--|--|--|--	--|--|--|--|--|--|--|--|--|--|--|--|--|--|--|--|--|--|--|--|--|--|--|--|--|--|--|--|--	29
chx00030	Pentose phosphate pathway	14/1288	28/5909	0.00090824	0.0194623	102187622/102175812/102188205/108633214/102187810/102187016/102175765/102189150/102185282/108636539/102173923/102171699/102190144/102186091	ALDOC/TKT/RGN/RBKS/LOC102187810/ALDOA/ALDOB/GPI/RPIA/PFKL/LOC102173923/PRPS2/PFKP/PFKM	chx:102187622|chx:102175812|chx:102188205|chx:108633214|chx:102187810|chx:102187016|chx:102175765|chx:102189150|chx:102185282|chx:108636539|chx:102173923|chx:102171699|chx:102190144|chx:102186091	--|--|--|--|--|--|--|--|--|--|--|--|--|--	--|--|--|--|--|--|--|--|--|--|--|--|--|--	14
chx04750	Inflammatory mediator regulation of TRP channels	30/1288	83/5909	0.00186124	0.0372248	102180611/102175311/102188148/102177551/102185084/100860838/102181445/102185469/102189798/102189279/102181878/102172114/102176638/102185007/102174214/102181571/102187771/102182605/102185715/102188710/102184768/102178930/102172584/102170065/108633284/102180505/102169966/108638200/102184867/102187899	P2RY2/LOC102175311/PLCB1/PIK3CD/CAMK2A/IGF1/ASIC4/ADCY4/ADCY5/ASIC1/PLCG1/PRKCB/ASIC2/CALM1/PRKCH/PPP1CA/F2RL1/HTR2A/CAMK2G/PIK3R1/ITPR3/PLA2G4A/NTRK1/TRPA1/HRH1/PLCB4/PLCB2/LOC108638200/LOC102184867/BDKRB2	chx:102180611|chx:102175311|chx:102188148|chx:102177551|chx:102185084|chx:100860838|chx:102181445|chx:102185469|chx:102189798|chx:102189279|chx:102181878|chx:102172114|chx:102176638|chx:102185007|chx:102174214|chx:102181571|chx:102187771|chx:102182605|chx:102185715|chx:102188710|chx:102184768|chx:102178930|chx:102172584|chx:102170065|chx:108633284|chx:102180505|chx:102169966|chx:108638200|chx:102…	--|--|--|--|--|--|--|--|--|--|--|--|--|--|--|--|--|--|--|--|--|--|--|--|--|--|--|--|--|--	--|--|--|--|--|--|--|--|--|--|--|--|--|--|--|--|--|--|--|--|--|--|--|--|--|--|--|--|--|--	30
chx04911	Insulin secretion	25/1288	67/5909	0.00263749	0.0488363	102176151/102188148/102185838/100861292/102185084/102170962/102178962/102185469/102189798/102172114/108633809/102184383/102188357/102183561/102185715/102184768/102185938/102191649/102174829/102180505/102169966/108638200/102180565/102183935/102185675	CACNA1S/PLCB1/KCNN2/CACNA1C/CAMK2A/KCNN1/KCNN3/ADCY4/ADCY5/PRKCB/LOC108633809/RAPGEF4/ATP1B3/ATP1A1/CAMK2G/ITPR3/KCNJ11/ATP1B2/CREB3L3/PLCB4/PLCB2/LOC108638200/RYR2/ADCYAP1R1/ABCC8	chx:102176151|chx:102188148|chx:102185838|chx:100861292|chx:102185084|chx:102170962|chx:102178962|chx:102185469|chx:102189798|chx:102172114|chx:108633809|chx:102184383|chx:102188357|chx:102183561|chx:102185715|chx:102184768|chx:102185938|chx:102191649|chx:102174829|chx:102180505|chx:102169966|chx:108638200|chx:102180565|chx:102183935|chx:102185675	--|--|--|--|--|--|--|--|--|--|--|--|--|--|--|--|--|--|--|--|--|--|--|--|--	--|--|--|--|--|--|--|--|--|--|--|--|--|--|--|--|--|--|--|--|--|--|--|--|--	25
chx04978	Mineral absorption	16/1288	37/5909	0.00276739	0.0488363	102188072/102188618/102189453/102168628/108637967/108633809/102172205/102183008/102175845/102188357/102183561/102188256/102177954/102191649/102187344/102190297	LOC102188072/LOC102188618/HMOX2/ATOX1/LOC108637967/LOC108633809/LOC102172205/CLCN2/S100G/ATP1B3/ATP1A1/SLC6A19/STEAP1/ATP1B2/FTL/LOC102190297	chx:102188072|chx:102188618|chx:102189453|chx:102168628|chx:108637967|chx:108633809|chx:102172205|chx:102183008|chx:102175845|chx:102188357|chx:102183561|chx:102188256|chx:102177954|chx:102191649|chx:102187344|chx:102190297	--|--|--|--|--|--|--|--|--|--|--|--|--|--|--|--	--|--|--|--|--|--|--|--|--|--|--|--|--|--|--|--	16
