# Supplementary material for: Screening Candidate Genes Regulating Placental Development from Trophoblast Transcriptome at Early Pregnancy in Dazu Black Goats (Capra hircus)
Source: Animals (Basel). 2021 Jul 19;11(7):2132. doi: 10.3390/ani11072132 (PMC8300351; doi:10.3390/ani11072132)
Supplement: Supplementary file 1 [file animals-11-02132-s001.zip › Trophoblast in goat Supplementary files/Supplementary file7.xlsx]

## Sheet: Sheet1
Category	GOID	Description	GeneRatio	BgRatio	pvalue	padj	geneID	geneName	Count
BP	GO:0007155	cell adhesion	22/360	136/8457	5.45204e-08	9.07765e-06	100860805/100860807/102190652/100860925/102191519/102177648/102177440/102174054/102185761/102169475/102181119/102186112/102188615/102176058/102178885/108638604/102174895/102187844/102179675/102175177/102191361/102168630	SPP1/KITLG/THBS3/COL15A1/LOC102191519/PCDH10/LAMA4/CDH5/DCHS1/HAPLN1/LOC102181119/PCDH12/PCDH18/LYVE1/STAB2/LOC108638604/LOC102174895/CLSTN3/THBS4/LOC102175177/CDH15/VCAN	22
BP	GO:0022610	biological adhesion	22/360	136/8457	5.45204e-08	9.07765e-06	100860805/100860807/102190652/100860925/102191519/102177648/102177440/102174054/102185761/102169475/102181119/102186112/102188615/102176058/102178885/108638604/102174895/102187844/102179675/102175177/102191361/102168630	SPP1/KITLG/THBS3/COL15A1/LOC102191519/PCDH10/LAMA4/CDH5/DCHS1/HAPLN1/LOC102181119/PCDH12/PCDH18/LYVE1/STAB2/LOC108638604/LOC102174895/CLSTN3/THBS4/LOC102175177/CDH15/VCAN	22
BP	GO:0007264	small GTPase mediated signal transduction	17/360	125/8457	2.01379e-05	0.0022353	102173718/102168551/102168739/102169965/102173025/102190608/102191541/102170829/102178432/102173818/102178145/102171549/102168884/102170816/102191384/102173007/102189175	ARHGEF25/SH2D3C/SPATA13/ARHGEF40/RGL1/RASGRP3/ARHGEF17/ARHGEF3/CYTH4/SIPA1/RAPGEF3/ARHGEF28/ARHGEF10/ARHGEF15/FGD2/RASGRP1/RAP1GAP	17
BP	GO:0035556	intracellular signal transduction	27/360	292/8457	0.000115122	0.0080706	102173718/102169557/102177991/102171922/102168551/102183019/102168739/102169965/102173025/100861577/102190608/102191541/102170829/102178432/102181001/102173818/102178145/102171549/102186447/102168884/102170816/102191384/102173007/102189175/102169406/102188901/102169142	ARHGEF25/ADCY6/RASA3/ADCY2/SH2D3C/RCAN2/SPATA13/ARHGEF40/RGL1/NPR2/RASGRP3/ARHGEF17/ARHGEF3/CYTH4/TNS2/SIPA1/RAPGEF3/ARHGEF28/NPR1/ARHGEF10/ARHGEF15/FGD2/RASGRP1/RAP1GAP/GUCY1B3/SPSB4/CISH	27
BP	GO:0044707	single-multicellular organism process	14/360	104/8457	0.00012118	0.0080706	100860805/102172340/102179872/102191205/102189202/102177440/102181463/102191708/102170921/102183624/102173226/102173344/102180281/102188028	SPP1/AMBN/SPRY1/WNT16/NOTCH3/LAMA4/AHSP/VASH1/WNT5A/TMEM119/RFLNB/NOTCH4/WNT2/DMP1	14
BP	GO:0032501	multicellular organismal process	17/360	155/8457	0.000305507	0.0169557	100860805/102172340/102179872/102191205/102189202/102177440/102181463/102191708/102180204/102170921/102183624/102173226/102173344/102180281/102174138/102188028/102175912	SPP1/AMBN/SPRY1/WNT16/NOTCH3/LAMA4/AHSP/VASH1/SPIN4/WNT5A/TMEM119/RFLNB/NOTCH4/WNT2/OMP/DMP1/EDN1	17
BP	GO:0048583	regulation of response to stimulus	16/360	148/8457	0.00053684	0.0255382	102173718/102179872/102168739/102169965/102168964/102191541/102170829/102178432/102173818/102182055/102173062/102171549/102168884/102170816/102191384/102189175	ARHGEF25/SPRY1/SPATA13/ARHGEF40/LAT2/ARHGEF17/ARHGEF3/CYTH4/SIPA1/SESN3/RAMP1/ARHGEF28/ARHGEF10/ARHGEF15/FGD2/RAP1GAP	16
BP	GO:0051056	regulation of small GTPase mediated signal transduction	12/360	96/8457	0.000729033	0.030346	102173718/102168739/102169965/102191541/102170829/102178432/102173818/102171549/102168884/102170816/102191384/102189175	ARHGEF25/SPATA13/ARHGEF40/ARHGEF17/ARHGEF3/CYTH4/SIPA1/ARHGEF28/ARHGEF10/ARHGEF15/FGD2/RAP1GAP	12
BP	GO:0001558	regulation of cell growth	5/360	19/8457	0.00096404	0.0321025	102179086/102174540/102168666/102181319/102184134	HTRA3/HTRA1/ESM1/NOV/IGFBP7	5
BP	GO:0016049	cell growth	5/360	19/8457	0.00096404	0.0321025	102179086/102174540/102168666/102181319/102184134	HTRA3/HTRA1/ESM1/NOV/IGFBP7	5
BP	GO:0040008	regulation of growth	5/360	20/8457	0.00124102	0.0338524	102179086/102174540/102168666/102181319/102184134	HTRA3/HTRA1/ESM1/NOV/IGFBP7	5
BP	GO:1902531	regulation of intracellular signal transduction	12/360	102/8457	0.00125429	0.0338524	102173718/102168739/102169965/102191541/102170829/102178432/102173818/102171549/102168884/102170816/102191384/102189175	ARHGEF25/SPATA13/ARHGEF40/ARHGEF17/ARHGEF3/CYTH4/SIPA1/ARHGEF28/ARHGEF10/ARHGEF15/FGD2/RAP1GAP	12
BP	GO:0007275	multicellular organism development	11/360	89/8457	0.00132157	0.0338524	102172340/102179872/102191205/102189202/102177440/102181463/102191708/102170921/102173226/102173344/102180281	AMBN/SPRY1/WNT16/NOTCH3/LAMA4/AHSP/VASH1/WNT5A/RFLNB/NOTCH4/WNT2	11
BP	GO:0006813	potassium ion transport	7/360	41/8457	0.00153535	0.0365195	102185781/102169219/102187889/102188508/102180805/102188479/102186276	KCNMB1/KCNJ16/KCNN4/KCNT1/KCNJ15/KCNJ8/KCNMA1	7
BP	GO:0009190	cyclic nucleotide biosynthetic process	5/360	22/8457	0.00196513	0.0396986	102169557/102171922/100861577/102186447/102169406	ADCY6/ADCY2/NPR2/NPR1/GUCY1B3	5
BP	GO:0009966	regulation of signal transduction	14/360	137/8457	0.00202666	0.0396986	102173718/102179872/102168739/102169965/102191541/102170829/102178432/102173818/102173062/102171549/102168884/102170816/102191384/102189175	ARHGEF25/SPRY1/SPATA13/ARHGEF40/ARHGEF17/ARHGEF3/CYTH4/SIPA1/RAMP1/ARHGEF28/ARHGEF10/ARHGEF15/FGD2/RAP1GAP	14
BP	GO:0010646	regulation of cell communication	14/360	137/8457	0.00202666	0.0396986	102173718/102179872/102168739/102169965/102191541/102170829/102178432/102173818/102173062/102171549/102168884/102170816/102191384/102189175	ARHGEF25/SPRY1/SPATA13/ARHGEF40/ARHGEF17/ARHGEF3/CYTH4/SIPA1/RAMP1/ARHGEF28/ARHGEF10/ARHGEF15/FGD2/RAP1GAP	14
BP	GO:0023051	regulation of signaling	14/360	138/8457	0.00217064	0.0401568	102173718/102179872/102168739/102169965/102191541/102170829/102178432/102173818/102173062/102171549/102168884/102170816/102191384/102189175	ARHGEF25/SPRY1/SPATA13/ARHGEF40/ARHGEF17/ARHGEF3/CYTH4/SIPA1/RAMP1/ARHGEF28/ARHGEF10/ARHGEF15/FGD2/RAP1GAP	14
BP	GO:0009187	cyclic nucleotide metabolic process	5/360	23/8457	0.0024246	0.0403696	102169557/102171922/100861577/102186447/102169406	ADCY6/ADCY2/NPR2/NPR1/GUCY1B3	5
BP	GO:0040007	growth	5/360	23/8457	0.0024246	0.0403696	102179086/102174540/102168666/102181319/102184134	HTRA3/HTRA1/ESM1/NOV/IGFBP7	5
BP	GO:0007266	Rho protein signal transduction	9/360	70/8457	0.00271536	0.0411006	102173718/102168739/102169965/102191541/102170829/102171549/102168884/102170816/102191384	ARHGEF25/SPATA13/ARHGEF40/ARHGEF17/ARHGEF3/ARHGEF28/ARHGEF10/ARHGEF15/FGD2	9
BP	GO:0035023	regulation of Rho protein signal transduction	9/360	70/8457	0.00271536	0.0411006	102173718/102168739/102169965/102191541/102170829/102171549/102168884/102170816/102191384	ARHGEF25/SPATA13/ARHGEF40/ARHGEF17/ARHGEF3/ARHGEF28/ARHGEF10/ARHGEF15/FGD2	9
BP	GO:0044767	single-organism developmental process	11/360	98/8457	0.00288457	0.0417365	102172340/102179872/102191205/102189202/102177440/102181463/102191708/102170921/102173226/102173344/102180281	AMBN/SPRY1/WNT16/NOTCH3/LAMA4/AHSP/VASH1/WNT5A/RFLNB/NOTCH4/WNT2	11
BP	GO:0007265	Ras protein signal transduction	10/360	85/8457	0.00313337	0.0417365	102173718/102168739/102169965/102191541/102170829/102178432/102171549/102168884/102170816/102191384	ARHGEF25/SPATA13/ARHGEF40/ARHGEF17/ARHGEF3/CYTH4/ARHGEF28/ARHGEF10/ARHGEF15/FGD2	10
BP	GO:0046578	regulation of Ras protein signal transduction	10/360	85/8457	0.00313337	0.0417365	102173718/102168739/102169965/102191541/102170829/102178432/102171549/102168884/102170816/102191384	ARHGEF25/SPATA13/ARHGEF40/ARHGEF17/ARHGEF3/CYTH4/ARHGEF28/ARHGEF10/ARHGEF15/FGD2	10
BP	GO:0048856	anatomical structure development	11/360	101/8457	0.00365372	0.0467958	102172340/102179872/102191205/102189202/102177440/102181463/102191708/102170921/102173226/102173344/102180281	AMBN/SPRY1/WNT16/NOTCH3/LAMA4/AHSP/VASH1/WNT5A/RFLNB/NOTCH4/WNT2	11
BP	GO:0032502	developmental process	11/360	104/8457	0.00457891	0.0564732	102172340/102179872/102191205/102189202/102177440/102181463/102191708/102170921/102173226/102173344/102180281	AMBN/SPRY1/WNT16/NOTCH3/LAMA4/AHSP/VASH1/WNT5A/RFLNB/NOTCH4/WNT2	11
BP	GO:0051239	regulation of multicellular organismal process	4/360	17/8457	0.00494447	0.0588039	102177440/102191708/102173226/102175912	LAMA4/VASH1/RFLNB/EDN1	4
BP	GO:1901137	carbohydrate derivative biosynthetic process	12/360	125/8457	0.00683069	0.0756721	102169557/102182085/102171922/108636043/102175162/102188403/102176255/102174236/102178093/102168846/102169406/102172900	ADCY6/ST8SIA5/ADCY2/ART4/ST3GAL6/ST8SIA4/B3GNT9/ST3GAL2/LOC102178093/B3GNT4/GUCY1B3/GLCE	12
BP	GO:0052652	cyclic purine nucleotide metabolic process	3/360	8457-10-01	0.00734102	0.0756721	102169557/102171922/102169406	ADCY6/ADCY2/GUCY1B3	3
BP	GO:0030154	cell differentiation	4/360	19/8457	0.00752907	0.0756721	102189202/102181463/102173226/102173344	NOTCH3/AHSP/RFLNB/NOTCH4	4
BP	GO:0007156	homophilic cell adhesion via plasma membrane adhesion molecules	9/360	83/8457	0.00847043	0.0756721	102191519/102177648/102174054/102185761/102181119/102186112/102188615/102187844/102191361	LOC102191519/PCDH10/CDH5/DCHS1/LOC102181119/PCDH12/PCDH18/CLSTN3/CDH15	9
BP	GO:0098742	cell-cell adhesion via plasma-membrane adhesion molecules	9/360	83/8457	0.00847043	0.0756721	102191519/102177648/102174054/102185761/102181119/102186112/102188615/102187844/102191361	LOC102191519/PCDH10/CDH5/DCHS1/LOC102181119/PCDH12/PCDH18/CLSTN3/CDH15	9
BP	GO:1901135	carbohydrate derivative metabolic process	16/360	194/8457	0.00850182	0.0756721	102169557/102182085/102171922/102187548/108636043/102175162/102188403/102176255/102178021/102174236/102171349/102174717/102178093/102168846/102169406/102172900	ADCY6/ST8SIA5/ADCY2/PKLR/ART4/ST3GAL6/ST8SIA4/B3GNT9/ITIH4/ST3GAL2/PRTFDC1/UPP1/LOC102178093/B3GNT4/GUCY1B3/GLCE	16
BP	GO:0006486	protein glycosylation	8/360	69/8457	0.00863526	0.0756721	102182085/108636043/102175162/102188403/102176255/102174236/102178093/102168846	ST8SIA5/ART4/ST3GAL6/ST8SIA4/B3GNT9/ST3GAL2/LOC102178093/B3GNT4	8
BP	GO:0009101	glycoprotein biosynthetic process	8/360	69/8457	0.00863526	0.0756721	102182085/108636043/102175162/102188403/102176255/102174236/102178093/102168846	ST8SIA5/ART4/ST3GAL6/ST8SIA4/B3GNT9/ST3GAL2/LOC102178093/B3GNT4	8
BP	GO:0043413	macromolecule glycosylation	8/360	69/8457	0.00863526	0.0756721	102182085/108636043/102175162/102188403/102176255/102174236/102178093/102168846	ST8SIA5/ART4/ST3GAL6/ST8SIA4/B3GNT9/ST3GAL2/LOC102178093/B3GNT4	8
BP	GO:0070085	glycosylation	8/360	69/8457	0.00863526	0.0756721	102182085/108636043/102175162/102188403/102176255/102174236/102178093/102168846	ST8SIA5/ART4/ST3GAL6/ST8SIA4/B3GNT9/ST3GAL2/LOC102178093/B3GNT4	8
BP	GO:0098609	cell-cell adhesion	9/360	84/8457	0.00914243	0.0757303	102191519/102177648/102174054/102185761/102181119/102186112/102188615/102187844/102191361	LOC102191519/PCDH10/CDH5/DCHS1/LOC102181119/PCDH12/PCDH18/CLSTN3/CDH15	9
BP	GO:0009100	glycoprotein metabolic process	8/360	70/8457	0.00939912	0.0757303	102182085/108636043/102175162/102188403/102176255/102174236/102178093/102168846	ST8SIA5/ART4/ST3GAL6/ST8SIA4/B3GNT9/ST3GAL2/LOC102178093/B3GNT4	8
BP	GO:0008272	sulfate transport	3/360	8457-11-01	0.00977899	0.0757303	102172970/102172831/102174623	SLC26A10/SLC26A9/SLC26A4	3
BP	GO:0072348	sulfur compound transport	3/360	8457-11-01	0.00977899	0.0757303	102172970/102172831/102174623	SLC26A10/SLC26A9/SLC26A4	3
BP	GO:2000026	regulation of multicellular organismal development	3/360	8457-11-01	0.00977899	0.0757303	102177440/102191708/102173226	LAMA4/VASH1/RFLNB	3
BP	GO:0048869	cellular developmental process	4/360	22/8457	0.0128519	0.0972653	102189202/102181463/102173226/102173344	NOTCH3/AHSP/RFLNB/NOTCH4	4
BP	GO:0030001	metal ion transport	10/360	105/8457	0.0136872	0.101285	102185781/102169219/102187889/102182451/102188508/102178171/102180805/102188479/102186276/102179398	KCNMB1/KCNJ16/KCNN4/SLC40A1/KCNT1/NIPAL4/KCNJ15/KCNJ8/KCNMA1/NIPAL2	10
BP	GO:0051128	regulation of cellular component organization	7/360	61/8457	0.0144299	0.10446	102173139/102179086/102174540/102168666/102170047/102181319/102184134	STMN1/HTRA3/HTRA1/ESM1/LMOD1/NOV/IGFBP7	7
BP	GO:0048731	system development	4/360	23/8457	0.0150471	0.10661	102172340/102181463/102191708/102173226	AMBN/AHSP/VASH1/RFLNB	4
BP	GO:0048513	animal organ development	3/360	13/8457	0.0159126	0.110394	102172340/102181463/102173226	AMBN/AHSP/RFLNB	3
BP	GO:0007166	cell surface receptor signaling pathway	9/360	94/8457	0.01827	0.124161	102168996/102171572/102172948/102191205/102189202/102183205/102170921/102173344/102180281	INSR/SMO/FZD7/WNT16/NOTCH3/FZD1/WNT5A/NOTCH4/WNT2	9
BP	GO:0006811	ion transport	29/360	460/8457	0.0213861	0.142432	102179745/102187078/102185781/102190471/102184475/102174888/102169219/102187889/102172970/102172831/102182451/102174623/102174913/102188508/102185961/102191407/102178171/102180805/102187163/102186243/102188479/102176028/102177581/102186276/108635273/102169395/102179398/102183979/102189785	GABRE/SLC4A1/KCNMB1/RHAG/SLC9A3/RHCE/KCNJ16/KCNN4/SLC26A10/SLC26A9/SLC40A1/SLC26A4/KCNQ1/KCNT1/KCNE4/KCNA5/NIPAL4/KCNJ15/CACNA1G/GABRP/KCNJ8/CLCN4/LOC102177581/KCNMA1/LOC108635273/KCNG1/NIPAL2/KCNQ5/TPCN1	29
BP	GO:0015698	inorganic anion transport	4/360	26/8457	0.0229924	0.150127	102172970/102172831/102174623/102176028	SLC26A10/SLC26A9/SLC26A4/CLCN4	4
BP	GO:0050793	regulation of developmental process	3/360	15/8457	0.0237726	0.152236	102177440/102191708/102173226	LAMA4/VASH1/RFLNB	3
BP	GO:0030029	actin filament-based process	5/360	42/8457	0.0317625	0.195868	102170047/102173366/102173226/102170565/102177452	LMOD1/FMNL3/RFLNB/DAAM2/EPB41L1	5
BP	GO:0030036	actin cytoskeleton organization	5/360	42/8457	0.0317625	0.195868	102170047/102173366/102173226/102170565/102177452	LMOD1/FMNL3/RFLNB/DAAM2/EPB41L1	5
BP	GO:0033993	response to lipid	5/360	47/8457	0.0483024	0.268078	102186338/102178513/102177594/102176826/102189859	THRA/RARG/VDR/NR1D1/NR3C1	5
BP	GO:0043401	steroid hormone mediated signaling pathway	5/360	47/8457	0.0483024	0.268078	102186338/102178513/102177594/102176826/102189859	THRA/RARG/VDR/NR1D1/NR3C1	5
BP	GO:0048545	response to steroid hormone	5/360	47/8457	0.0483024	0.268078	102186338/102178513/102177594/102176826/102189859	THRA/RARG/VDR/NR1D1/NR3C1	5
BP	GO:0071383	cellular response to steroid hormone stimulus	5/360	47/8457	0.0483024	0.268078	102186338/102178513/102177594/102176826/102189859	THRA/RARG/VDR/NR1D1/NR3C1	5
BP	GO:0071396	cellular response to lipid	5/360	47/8457	0.0483024	0.268078	102186338/102178513/102177594/102176826/102189859	THRA/RARG/VDR/NR1D1/NR3C1	5
BP	GO:0071407	cellular response to organic cyclic compound	5/360	47/8457	0.0483024	0.268078	102186338/102178513/102177594/102176826/102189859	THRA/RARG/VDR/NR1D1/NR3C1	5
BP	GO:0007267	cell-cell signaling	4/360	34/8457	0.0548017	0.299163	102191205/102170921/102180281/102173109	WNT16/WNT5A/WNT2/RAPSN	4
BP	GO:0009755	hormone-mediated signaling pathway	5/360	50/8457	0.0602685	0.3237	102186338/102178513/102177594/102176826/102189859	THRA/RARG/VDR/NR1D1/NR3C1	5
BP	GO:0007010	cytoskeleton organization	7/360	83/8457	0.0626993	0.331411	102173139/102170047/102173366/102173226/102170565/102177452/102169870	STMN1/LMOD1/FMNL3/RFLNB/DAAM2/EPB41L1/DMTN	7
BP	GO:0032870	cellular response to hormone stimulus	5/360	51/8457	0.0645992	0.336118	102186338/102178513/102177594/102176826/102189859	THRA/RARG/VDR/NR1D1/NR3C1	5
BP	GO:0009725	response to hormone	5/360	52/8457	0.0691	0.354005	102186338/102178513/102177594/102176826/102189859	THRA/RARG/VDR/NR1D1/NR3C1	5
BP	GO:0006812	cation transport	13/360	196/8457	0.0748853	0.366806	102185781/102190471/102184475/102174888/102169219/102187889/102182451/102188508/102178171/102180805/102188479/102186276/102179398	KCNMB1/RHAG/SLC9A3/RHCE/KCNJ16/KCNN4/SLC40A1/KCNT1/NIPAL4/KCNJ15/KCNJ8/KCNMA1/NIPAL2	13
BP	GO:0006471	protein ADP-ribosylation	2/360	8457-11-01	0.0771063	0.366806	108636043/102178093	ART4/LOC102178093	2
BP	GO:0006631	fatty acid metabolic process	2/360	8457-11-01	0.0771063	0.366806	102179598/102171856	EHHADH/HADH	2
BP	GO:0009653	anatomical structure morphogenesis	2/360	8457-11-01	0.0771063	0.366806	102172340/102191708	AMBN/VASH1	2
BP	GO:0010256	endomembrane system organization	2/360	8457-11-01	0.0771063	0.366806	100860749/102178310	CAV1/WRB	2
BP	GO:0014070	response to organic cyclic compound	5/360	54/8457	0.0786077	0.368681	102186338/102178513/102177594/102176826/102189859	THRA/RARG/VDR/NR1D1/NR3C1	5
BP	GO:0032787	monocarboxylic acid metabolic process	3/360	25/8457	0.0881496	0.407692	102187548/102179598/102171856	PKLR/EHHADH/HADH	3
BP	GO:0030203	glycosaminoglycan metabolic process	2/360	8457-12-01	0.090001	0.410553	102178021/102172900	ITIH4/GLCE	2
BP	GO:0071495	cellular response to endogenous stimulus	5/360	61/8457	0.117008	0.503518	102186338/102178513/102177594/102176826/102189859	THRA/RARG/VDR/NR1D1/NR3C1	5
BP	GO:0006022	aminoglycan metabolic process	2/360	14/8457	0.117446	0.503518	102178021/102172900	ITIH4/GLCE	2
BP	GO:0009116	nucleoside metabolic process	2/360	14/8457	0.117446	0.503518	102171349/102174717	PRTFDC1/UPP1	2
BP	GO:1901657	glycosyl compound metabolic process	2/360	14/8457	0.117446	0.503518	102171349/102174717	PRTFDC1/UPP1	2
BP	GO:0070887	cellular response to chemical stimulus	5/360	62/8457	0.123111	0.503518	102186338/102178513/102177594/102176826/102189859	THRA/RARG/VDR/NR1D1/NR3C1	5
BP	GO:0071310	cellular response to organic substance	5/360	62/8457	0.123111	0.503518	102186338/102178513/102177594/102176826/102189859	THRA/RARG/VDR/NR1D1/NR3C1	5
BP	GO:0016055	Wnt signaling pathway	3/360	29/8457	0.123989	0.503518	102191205/102170921/102180281	WNT16/WNT5A/WNT2	3
BP	GO:0198738	cell-cell signaling by wnt	3/360	29/8457	0.123989	0.503518	102191205/102170921/102180281	WNT16/WNT5A/WNT2	3
BP	GO:1905114	cell surface receptor signaling pathway involved in cell-cell signaling	3/360	29/8457	0.123989	0.503518	102191205/102170921/102180281	WNT16/WNT5A/WNT2	3
BP	GO:0042221	response to chemical	6/360	81/8457	0.130194	0.522346	102186338/102178513/102177594/102182055/102176826/102189859	THRA/RARG/VDR/SESN3/NR1D1/NR3C1	6
BP	GO:0016043	cellular component organization	22/360	403/8457	0.136983	0.543039	102173139/102173271/100860749/102179086/102190143/102169200/102174540/102168666/102170047/102173366/102181851/102173226/102172524/102170565/102191407/102181319/102177452/102169870/102169395/102184134/102188028/102178310	STMN1/SMARCA1/CAV1/HTRA3/KCTD12/TSPYL5/HTRA1/ESM1/LMOD1/FMNL3/KCTD8/RFLNB/NAP1L5/DAAM2/KCNA5/NOV/EPB41L1/DMTN/KCNG1/IGFBP7/DMP1/WRB	22
BP	GO:0070838	divalent metal ion transport	2/360	17/8457	0.161746	0.607271	102178171/102179398	NIPAL4/NIPAL2	2
BP	GO:0072511	divalent inorganic cation transport	2/360	17/8457	0.161746	0.607271	102178171/102179398	NIPAL4/NIPAL2	2
BP	GO:0006468	protein phosphorylation	26/360	498/8457	0.161978	0.607271	102168996/100861300/102186663/102169100/102180223/100861303/102174007/102179415/100861577/102181558/102186564/102183685/102182753/102186447/100860806/102191074/102179673/102171521/102174882/102181276/102177575/102189168/102182138/102190641/102173496/102185184	INSR/TGFBR2/ACVRL1/TEK/NTRK2/CSF1R/PDGFRA/ULK2/NPR2/TIE1/NRK/FGFR4/PRKG1/NPR1/DDR2/AXL/FYN/EIF2AK2/ACVR1C/STYK1/FGR/RIPK4/NEK6/MYLK/DMPK/RIPK3	26
BP	GO:0009152	purine ribonucleotide biosynthetic process	3/360	33/8457	0.164127	0.607271	102169557/102171922/102169406	ADCY6/ADCY2/GUCY1B3	3
BP	GO:0009260	ribonucleotide biosynthetic process	3/360	33/8457	0.164127	0.607271	102169557/102171922/102169406	ADCY6/ADCY2/GUCY1B3	3
BP	GO:0046390	ribose phosphate biosynthetic process	3/360	33/8457	0.164127	0.607271	102169557/102171922/102169406	ADCY6/ADCY2/GUCY1B3	3
BP	GO:0009719	response to endogenous stimulus	5/360	69/8457	0.169683	0.620851	102186338/102178513/102177594/102176826/102189859	THRA/RARG/VDR/NR1D1/NR3C1	5
BP	GO:0016311	dephosphorylation	6/360	88/8457	0.171526	0.620851	102190939/102176247/102189918/102172327/102176938/102182888	PTPRB/PTP4A3/DUSP27/DUSP6/DUSP26/DUSP15	6
BP	GO:0051260	protein homooligomerization	4/360	52/8457	0.179355	0.642207	102190143/102181851/102191407/102169395	KCTD12/KCTD8/KCNA5/KCNG1	4
BP	GO:0010033	response to organic substance	5/360	72/8457	0.191479	0.675435	102186338/102178513/102177594/102176826/102189859	THRA/RARG/VDR/NR1D1/NR3C1	5
BP	GO:0007219	Notch signaling pathway	2/360	19/8457	0.192692	0.675435	102189202/102173344	NOTCH3/NOTCH4	2
BP	GO:1902589	single-organism organelle organization	5/360	73/8457	0.198957	0.690133	102170047/102173366/102173226/102170565/102177452	LMOD1/FMNL3/RFLNB/DAAM2/EPB41L1	5
BP	GO:0015672	monovalent inorganic cation transport	7/360	113/8457	0.205762	0.699315	102185781/102169219/102187889/102188508/102180805/102188479/102186276	KCNMB1/KCNJ16/KCNN4/KCNT1/KCNJ15/KCNJ8/KCNMA1	7
BP	GO:0044802	single-organism membrane organization	2/360	20/8457	0.208439	0.699315	100860749/102178310	CAV1/WRB	2
BP	GO:0061024	membrane organization	2/360	20/8457	0.208439	0.699315	100860749/102178310	CAV1/WRB	2
BP	GO:0055086	nucleobase-containing small molecule metabolic process	8/360	134/8457	0.211263	0.699315	102169557/102171922/102187548/100861577/102186447/102171349/102174717/102169406	ADCY6/ADCY2/PKLR/NPR2/NPR1/PRTFDC1/UPP1/GUCY1B3	8
BP	GO:0009165	nucleotide biosynthetic process	5/360	75/8457	0.214204	0.699315	102169557/102171922/100861577/102186447/102169406	ADCY6/ADCY2/NPR2/NPR1/GUCY1B3	5
BP	GO:1901293	nucleoside phosphate biosynthetic process	5/360	75/8457	0.214204	0.699315	102169557/102171922/100861577/102186447/102169406	ADCY6/ADCY2/NPR2/NPR1/GUCY1B3	5
BP	GO:0051259	protein oligomerization	4/360	58/8457	0.232863	0.752849	102190143/102181851/102191407/102169395	KCTD12/KCTD8/KCNA5/KCNG1	4
BP	GO:0071840	cellular component organization or biogenesis	22/360	437/8457	0.235142	0.752906	102173139/102173271/100860749/102179086/102190143/102169200/102174540/102168666/102170047/102173366/102181851/102173226/102172524/102170565/102191407/102181319/102177452/102169870/102169395/102184134/102188028/102178310	STMN1/SMARCA1/CAV1/HTRA3/KCTD12/TSPYL5/HTRA1/ESM1/LMOD1/FMNL3/KCTD8/RFLNB/NAP1L5/DAAM2/KCNA5/NOV/EPB41L1/DMTN/KCNG1/IGFBP7/DMP1/WRB	22
BP	GO:0006164	purine nucleotide biosynthetic process	3/360	41/8457	0.253046	0.802518	102169557/102171922/102169406	ADCY6/ADCY2/GUCY1B3	3
BP	GO:0072522	purine-containing compound biosynthetic process	3/360	42/8457	0.264664	0.831445	102169557/102171922/102169406	ADCY6/ADCY2/GUCY1B3	3
BP	GO:0090407	organophosphate biosynthetic process	6/360	103/8457	0.274479	0.854221	102169557/102171922/100861577/102186447/102175100/102169406	ADCY6/ADCY2/NPR2/NPR1/CHPT1/GUCY1B3	6
BP	GO:0002376	immune system process	7/360	130/8457	0.317014	0.908445	102181463/102168964/102170310/102181582/102181854/100860873/102174969	AHSP/LAT2/LOC102170310/LOC102181582/LOC102181854/CXCL10/LOC102174969	7
BP	GO:0009150	purine ribonucleotide metabolic process	4/360	67/8457	0.318731	0.908445	102169557/102171922/102187548/102169406	ADCY6/ADCY2/PKLR/GUCY1B3	4
BP	GO:0009259	ribonucleotide metabolic process	4/360	67/8457	0.318731	0.908445	102169557/102171922/102187548/102169406	ADCY6/ADCY2/PKLR/GUCY1B3	4
BP	GO:0006887	exocytosis	2/360	27/8457	0.320201	0.908445	102180791/106503952	EXOC3L1/TNFAIP2	2
BP	GO:0090066	regulation of anatomical structure size	2/360	27/8457	0.320201	0.908445	102170047/102175912	LMOD1/EDN1	2
BP	GO:0007015	actin filament organization	2/360	28/8457	0.336017	0.908445	102170047/102173226	LMOD1/RFLNB	2
BP	GO:0032940	secretion by cell	2/360	28/8457	0.336017	0.908445	102180791/106503952	EXOC3L1/TNFAIP2	2
BP	GO:0019693	ribose phosphate metabolic process	4/360	69/8457	0.338259	0.908445	102169557/102171922/102187548/102169406	ADCY6/ADCY2/PKLR/GUCY1B3	4
BP	GO:0006778	porphyrin-containing compound metabolic process	1/360	8457-10-01	0.352894	0.908445	102175385	ALAS2	1
BP	GO:0031109	microtubule polymerization or depolymerization	1/360	8457-10-01	0.352894	0.908445	102173139	STMN1	1
BP	GO:0040012	regulation of locomotion	1/360	8457-10-01	0.352894	0.908445	102177440	LAMA4	1
BP	GO:0051270	regulation of cellular component movement	1/360	8457-10-01	0.352894	0.908445	102177440	LAMA4	1
BP	GO:2000145	regulation of cell motility	1/360	8457-10-01	0.352894	0.908445	102177440	LAMA4	1
BP	GO:0009117	nucleotide metabolic process	6/360	117/8457	0.380432	0.908445	102169557/102171922/102187548/100861577/102186447/102169406	ADCY6/ADCY2/PKLR/NPR2/NPR1/GUCY1B3	6
BP	GO:0048870	cell motility	1/360	8457-11-01	0.380473	0.908445	102177440	LAMA4	1
BP	GO:0050776	regulation of immune response	1/360	8457-11-01	0.380473	0.908445	102168964	LAT2	1
BP	GO:0051674	localization of cell	1/360	8457-11-01	0.380473	0.908445	102177440	LAMA4	1
BP	GO:0051493	regulation of cytoskeleton organization	2/360	31/8457	0.382727	0.908445	102173139/102170047	STMN1/LMOD1	2
BP	GO:0006163	purine nucleotide metabolic process	4/360	75/8457	0.396899	0.908445	102169557/102171922/102187548/102169406	ADCY6/ADCY2/PKLR/GUCY1B3	4
BP	GO:0072521	purine-containing compound metabolic process	4/360	76/8457	0.406617	0.908445	102169557/102171922/102187548/102169406	ADCY6/ADCY2/PKLR/GUCY1B3	4
BP	GO:0006090	pyruvate metabolic process	1/360	8457-12-01	0.40688	0.908445	102187548	PKLR	1
BP	GO:0006096	glycolytic process	1/360	8457-12-01	0.40688	0.908445	102187548	PKLR	1
BP	GO:0006165	nucleoside diphosphate phosphorylation	1/360	8457-12-01	0.40688	0.908445	102187548	PKLR	1
BP	GO:0006757	ATP generation from ADP	1/360	8457-12-01	0.40688	0.908445	102187548	PKLR	1
BP	GO:0009132	nucleoside diphosphate metabolic process	1/360	8457-12-01	0.40688	0.908445	102187548	PKLR	1
BP	GO:0009135	purine nucleoside diphosphate metabolic process	1/360	8457-12-01	0.40688	0.908445	102187548	PKLR	1
BP	GO:0009179	purine ribonucleoside diphosphate metabolic process	1/360	8457-12-01	0.40688	0.908445	102187548	PKLR	1
BP	GO:0009185	ribonucleoside diphosphate metabolic process	1/360	8457-12-01	0.40688	0.908445	102187548	PKLR	1
BP	GO:0009308	amine metabolic process	1/360	8457-12-01	0.40688	0.908445	102168295	LOC102168295	1
BP	GO:0009888	tissue development	1/360	8457-12-01	0.40688	0.908445	102173226	RFLNB	1
BP	GO:0032879	regulation of localization	1/360	8457-12-01	0.40688	0.908445	102177440	LAMA4	1
BP	GO:0040011	locomotion	1/360	8457-12-01	0.40688	0.908445	102177440	LAMA4	1
BP	GO:0046031	ADP metabolic process	1/360	8457-12-01	0.40688	0.908445	102187548	PKLR	1
BP	GO:0046939	nucleotide phosphorylation	1/360	8457-12-01	0.40688	0.908445	102187548	PKLR	1
BP	GO:0072657	protein localization to membrane	1/360	8457-12-01	0.40688	0.908445	102178310	WRB	1
BP	GO:0090150	establishment of protein localization to membrane	1/360	8457-12-01	0.40688	0.908445	102178310	WRB	1
BP	GO:1901700	response to oxygen-containing compound	1/360	8457-12-01	0.40688	0.908445	102182055	SESN3	1
BP	GO:0006753	nucleoside phosphate metabolic process	6/360	121/8457	0.411164	0.908445	102169557/102171922/102187548/100861577/102186447/102169406	ADCY6/ADCY2/PKLR/NPR2/NPR1/GUCY1B3	6
BP	GO:0003008	system process	2/360	33/8457	0.41308	0.908445	102174138/102175912	OMP/EDN1	2
BP	GO:0006996	organelle organization	11/360	236/8457	0.422835	0.908445	102173139/102173271/102169200/102170047/102173366/102173226/102172524/102170565/102177452/102169870/102178310	STMN1/SMARCA1/TSPYL5/LMOD1/FMNL3/RFLNB/NAP1L5/DAAM2/EPB41L1/DMTN/WRB	11
BP	GO:0006955	immune response	6/360	123/8457	0.426487	0.908445	102168964/102170310/102181582/102181854/100860873/102174969	LAT2/LOC102170310/LOC102181582/LOC102181854/CXCL10/LOC102174969	6
BP	GO:0097435	supramolecular fiber organization	2/360	34/8457	0.427979	0.908445	102170047/102173226	LMOD1/RFLNB	2
BP	GO:0016052	carbohydrate catabolic process	1/360	13/8457	0.432164	0.908445	102187548	PKLR	1
BP	GO:0044724	single-organism carbohydrate catabolic process	1/360	13/8457	0.432164	0.908445	102187548	PKLR	1
BP	GO:0002682	regulation of immune system process	1/360	14/8457	0.456373	0.908445	102168964	LAT2	1
BP	GO:0030042	actin filament depolymerization	1/360	14/8457	0.456373	0.908445	102170047	LMOD1	1
BP	GO:0030834	regulation of actin filament depolymerization	1/360	14/8457	0.456373	0.908445	102170047	LMOD1	1
BP	GO:0030835	negative regulation of actin filament depolymerization	1/360	14/8457	0.456373	0.908445	102170047	LMOD1	1
BP	GO:0030837	negative regulation of actin filament polymerization	1/360	14/8457	0.456373	0.908445	102170047	LMOD1	1
BP	GO:0031333	negative regulation of protein complex assembly	1/360	14/8457	0.456373	0.908445	102170047	LMOD1	1
BP	GO:0032272	negative regulation of protein polymerization	1/360	14/8457	0.456373	0.908445	102170047	LMOD1	1
BP	GO:0033013	tetrapyrrole metabolic process	1/360	14/8457	0.456373	0.908445	102175385	ALAS2	1
BP	GO:0043242	negative regulation of protein complex disassembly	1/360	14/8457	0.456373	0.908445	102170047	LMOD1	1
BP	GO:0051261	protein depolymerization	1/360	14/8457	0.456373	0.908445	102170047	LMOD1	1
BP	GO:0051693	actin filament capping	1/360	14/8457	0.456373	0.908445	102170047	LMOD1	1
BP	GO:1901879	regulation of protein depolymerization	1/360	14/8457	0.456373	0.908445	102170047	LMOD1	1
BP	GO:1901880	negative regulation of protein depolymerization	1/360	14/8457	0.456373	0.908445	102170047	LMOD1	1
BP	GO:1902904	negative regulation of supramolecular fiber organization	1/360	14/8457	0.456373	0.908445	102170047	LMOD1	1
BP	GO:0033043	regulation of organelle organization	2/360	37/8457	0.47143	0.908445	102173139/102170047	STMN1/LMOD1	2
BP	GO:0032011	ARF protein signal transduction	1/360	15/8457	0.479552	0.908445	102178432	CYTH4	1
BP	GO:0032012	regulation of ARF protein signal transduction	1/360	15/8457	0.479552	0.908445	102178432	CYTH4	1
BP	GO:0043087	regulation of GTPase activity	1/360	15/8457	0.479552	0.908445	102177991	RASA3	1
BP	GO:0045893	positive regulation of transcription, DNA-templated	1/360	15/8457	0.479552	0.908445	102186866	GATA4	1
BP	GO:0045935	positive regulation of nucleobase-containing compound metabolic process	1/360	15/8457	0.479552	0.908445	102186866	GATA4	1
BP	GO:0051254	positive regulation of RNA metabolic process	1/360	15/8457	0.479552	0.908445	102186866	GATA4	1
BP	GO:1902680	positive regulation of RNA biosynthetic process	1/360	15/8457	0.479552	0.908445	102186866	GATA4	1
BP	GO:1903508	positive regulation of nucleic acid-templated transcription	1/360	15/8457	0.479552	0.908445	102186866	GATA4	1
BP	GO:0006461	protein complex assembly	5/360	107/8457	0.481168	0.908445	102190143/102170047/102181851/102191407/102169395	KCTD12/LMOD1/KCTD8/KCNA5/KCNG1	5
BP	GO:0070271	protein complex biogenesis	5/360	107/8457	0.481168	0.908445	102190143/102170047/102181851/102191407/102169395	KCTD12/LMOD1/KCTD8/KCNA5/KCNG1	5
BP	GO:0044255	cellular lipid metabolic process	4/360	84/8457	0.482867	0.908445	102183323/102179598/102175100/102171856	ACER2/EHHADH/CHPT1/HADH	4
BP	GO:0006820	anion transport	5/360	108/8457	0.489393	0.91555	102187078/102172970/102172831/102174623/102176028	SLC4A1/SLC26A10/SLC26A9/SLC26A4/CLCN4	5
BP	GO:0007276	gamete generation	1/360	16/8457	0.501746	0.91662	102180204	SPIN4	1
BP	GO:0043244	regulation of protein complex disassembly	1/360	16/8457	0.501746	0.91662	102170047	LMOD1	1
BP	GO:0048609	multicellular organismal reproductive process	1/360	16/8457	0.501746	0.91662	102180204	SPIN4	1
BP	GO:0051494	negative regulation of cytoskeleton organization	1/360	16/8457	0.501746	0.91662	102170047	LMOD1	1
BP	GO:0044281	small molecule metabolic process	11/360	252/8457	0.510397	0.91662	102169557/102171922/102187548/100861577/102173930/102186447/102171349/102174717/102179598/102171856/102169406	ADCY6/ADCY2/PKLR/NPR2/PFKFB1/NPR1/PRTFDC1/UPP1/EHHADH/HADH/GUCY1B3	11
BP	GO:0042157	lipoprotein metabolic process	2/360	40/8457	0.512842	0.91662	102168242/novel.231	APOLD1/-	2
BP	GO:0007167	enzyme linked receptor protein signaling pathway	1/360	17/8457	0.522996	0.91662	102168996	INSR	1
BP	GO:0009891	positive regulation of biosynthetic process	1/360	17/8457	0.522996	0.91662	102186866	GATA4	1
BP	GO:0010557	positive regulation of macromolecule biosynthetic process	1/360	17/8457	0.522996	0.91662	102186866	GATA4	1
BP	GO:0010628	positive regulation of gene expression	1/360	17/8457	0.522996	0.91662	102186866	GATA4	1
BP	GO:0031328	positive regulation of cellular biosynthetic process	1/360	17/8457	0.522996	0.91662	102186866	GATA4	1
BP	GO:0051173	positive regulation of nitrogen compound metabolic process	1/360	17/8457	0.522996	0.91662	102186866	GATA4	1
BP	GO:0046903	secretion	2/360	41/8457	0.526165	0.917346	102180791/106503952	EXOC3L1/TNFAIP2	2
BP	GO:0071822	protein complex subunit organization	5/360	113/8457	0.529766	0.918813	102190143/102170047/102181851/102191407/102169395	KCTD12/LMOD1/KCTD8/KCNA5/KCNG1	5
BP	GO:0032504	multicellular organism reproduction	1/360	18/8457	0.543342	0.937477	102180204	SPIN4	1
BP	GO:0006979	response to oxidative stress	1/360	19/8457	0.562823	0.938879	102182055	SESN3	1
BP	GO:0044723	single-organism carbohydrate metabolic process	2/360	44/8457	0.564635	0.938879	102187548/102173930	PKLR/PFKFB1	2
BP	GO:0010639	negative regulation of organelle organization	1/360	20/8457	0.581475	0.938879	102170047	LMOD1	1
BP	GO:0019362	pyridine nucleotide metabolic process	1/360	20/8457	0.581475	0.938879	102187548	PKLR	1
BP	GO:0019953	sexual reproduction	1/360	20/8457	0.581475	0.938879	102180204	SPIN4	1
BP	GO:0032984	macromolecular complex disassembly	1/360	20/8457	0.581475	0.938879	102170047	LMOD1	1
BP	GO:0043241	protein complex disassembly	1/360	20/8457	0.581475	0.938879	102170047	LMOD1	1
BP	GO:0043624	cellular protein complex disassembly	1/360	20/8457	0.581475	0.938879	102170047	LMOD1	1
BP	GO:0044703	multi-organism reproductive process	1/360	20/8457	0.581475	0.938879	102180204	SPIN4	1
BP	GO:0046496	nicotinamide nucleotide metabolic process	1/360	20/8457	0.581475	0.938879	102187548	PKLR	1
BP	GO:0072524	pyridine-containing compound metabolic process	1/360	20/8457	0.581475	0.938879	102187548	PKLR	1
BP	GO:0006643	membrane lipid metabolic process	1/360	21/8457	0.599333	0.938879	102183323	ACER2	1
BP	GO:0019318	hexose metabolic process	1/360	21/8457	0.599333	0.938879	102173930	PFKFB1	1
BP	GO:0022411	cellular component disassembly	1/360	21/8457	0.599333	0.938879	102170047	LMOD1	1
BP	GO:0051129	negative regulation of cellular component organization	1/360	21/8457	0.599333	0.938879	102170047	LMOD1	1
BP	GO:0044711	single-organism biosynthetic process	6/360	149/8457	0.613865	0.938879	102169557/102171922/100861577/102186447/102175100/102169406	ADCY6/ADCY2/NPR2/NPR1/CHPT1/GUCY1B3	6
BP	GO:0006733	oxidoreduction coenzyme metabolic process	1/360	22/8457	0.616431	0.938879	102187548	PKLR	1
BP	GO:0010604	positive regulation of macromolecule metabolic process	1/360	22/8457	0.616431	0.938879	102186866	GATA4	1
BP	GO:0051336	regulation of hydrolase activity	1/360	22/8457	0.616431	0.938879	102177991	RASA3	1
BP	GO:0065003	macromolecular complex assembly	7/360	175/8457	0.621341	0.938879	102190143/102169200/102170047/102181851/102172524/102191407/102169395	KCTD12/TSPYL5/LMOD1/KCTD8/NAP1L5/KCNA5/KCNG1	7
BP	GO:0006869	lipid transport	2/360	50/8457	0.634684	0.938879	102168242/novel.231	APOLD1/-	2
BP	GO:0051186	cofactor metabolic process	2/360	50/8457	0.634684	0.938879	102187548/102175385	PKLR/ALAS2	2
BP	GO:0005996	monosaccharide metabolic process	1/360	24/8457	0.648475	0.938879	102173930	PFKFB1	1
BP	GO:0008064	regulation of actin polymerization or depolymerization	1/360	24/8457	0.648475	0.938879	102170047	LMOD1	1
BP	GO:0008154	actin polymerization or depolymerization	1/360	24/8457	0.648475	0.938879	102170047	LMOD1	1
BP	GO:0008654	phospholipid biosynthetic process	1/360	24/8457	0.648475	0.938879	102175100	CHPT1	1
BP	GO:0009893	positive regulation of metabolic process	1/360	24/8457	0.648475	0.938879	102186866	GATA4	1
BP	GO:0030041	actin filament polymerization	1/360	24/8457	0.648475	0.938879	102170047	LMOD1	1
BP	GO:0030832	regulation of actin filament length	1/360	24/8457	0.648475	0.938879	102170047	LMOD1	1
BP	GO:0030833	regulation of actin filament polymerization	1/360	24/8457	0.648475	0.938879	102170047	LMOD1	1
BP	GO:0031325	positive regulation of cellular metabolic process	1/360	24/8457	0.648475	0.938879	102186866	GATA4	1
BP	GO:0032271	regulation of protein polymerization	1/360	24/8457	0.648475	0.938879	102170047	LMOD1	1
BP	GO:0032535	regulation of cellular component size	1/360	24/8457	0.648475	0.938879	102170047	LMOD1	1
BP	GO:0032956	regulation of actin cytoskeleton organization	1/360	24/8457	0.648475	0.938879	102170047	LMOD1	1
BP	GO:0032970	regulation of actin filament-based process	1/360	24/8457	0.648475	0.938879	102170047	LMOD1	1
BP	GO:0043254	regulation of protein complex assembly	1/360	24/8457	0.648475	0.938879	102170047	LMOD1	1
BP	GO:1902903	regulation of supramolecular fiber organization	1/360	24/8457	0.648475	0.938879	102170047	LMOD1	1
BP	GO:0010876	lipid localization	2/360	52/8457	0.655991	0.942357	102168242/novel.231	APOLD1/-	2
BP	GO:0043933	macromolecular complex subunit organization	7/360	181/8457	0.656537	0.942357	102190143/102169200/102170047/102181851/102172524/102191407/102169395	KCTD12/TSPYL5/LMOD1/KCTD8/NAP1L5/KCNA5/KCNG1	7
BP	GO:0006836	neurotransmitter transport	1/360	25/8457	0.663482	0.944185	102190843	SLC6A9	1
BP	GO:0044087	regulation of cellular component biogenesis	1/360	25/8457	0.663482	0.944185	102170047	LMOD1	1
BP	GO:0019637	organophosphate metabolic process	7/360	183/8457	0.667825	0.946322	102169557/102171922/102187548/100861577/102186447/102175100/102169406	ADCY6/ADCY2/PKLR/NPR2/NPR1/CHPT1/GUCY1B3	7
BP	GO:0009607	response to biotic stimulus	1/360	26/8457	0.677849	0.955916	102177600	IFITM10	1
BP	GO:0010941	regulation of cell death	2/360	55/8457	0.686078	0.955916	102169919/100861338	CASP8/LOC100861338	2
BP	GO:0042981	regulation of apoptotic process	2/360	55/8457	0.686078	0.955916	102169919/100861338	CASP8/LOC100861338	2
BP	GO:0043067	regulation of programmed cell death	2/360	55/8457	0.686078	0.955916	102169919/100861338	CASP8/LOC100861338	2
BP	GO:0000226	microtubule cytoskeleton organization	1/360	27/8457	0.691605	0.959602	102173139	STMN1	1
BP	GO:0006325	chromatin organization	3/360	84/8457	0.700454	0.966958	102173271/102169200/102172524	SMARCA1/TSPYL5/NAP1L5	3
BP	GO:0007606	sensory perception of chemical stimulus	1/360	28/8457	0.704775	0.966958	102174138	OMP	1
BP	GO:0007600	sensory perception	1/360	29/8457	0.717384	0.966958	102174138	OMP	1
BP	GO:0050877	neurological system process	1/360	29/8457	0.717384	0.966958	102174138	OMP	1
BP	GO:0006334	nucleosome assembly	2/360	59/8457	0.722802	0.966958	102169200/102172524	TSPYL5/NAP1L5	2
BP	GO:0031497	chromatin assembly	2/360	59/8457	0.722802	0.966958	102169200/102172524	TSPYL5/NAP1L5	2
BP	GO:0034728	nucleosome organization	2/360	59/8457	0.722802	0.966958	102169200/102172524	TSPYL5/NAP1L5	2
BP	GO:0050790	regulation of catalytic activity	1/360	30/8457	0.729456	0.966958	102177991	RASA3	1
BP	GO:0006323	DNA packaging	2/360	60/8457	0.731398	0.966958	102169200/102172524	TSPYL5/NAP1L5	2
BP	GO:0016192	vesicle-mediated transport	4/360	116/8457	0.734117	0.966958	102180791/102169484/106503952/102171570	EXOC3L1/VAMP5/TNFAIP2/MSR1	4
BP	GO:0000003	reproduction	1/360	31/8457	0.741013	0.966958	102180204	SPIN4	1
BP	GO:0022414	reproductive process	1/360	31/8457	0.741013	0.966958	102180204	SPIN4	1
BP	GO:0033365	protein localization to organelle	1/360	31/8457	0.741013	0.966958	102178310	WRB	1
BP	GO:0044702	single organism reproductive process	1/360	31/8457	0.741013	0.966958	102180204	SPIN4	1
BP	GO:0006333	chromatin assembly or disassembly	2/360	62/8457	0.747913	0.966958	102169200/102172524	TSPYL5/NAP1L5	2
BP	GO:0065004	protein-DNA complex assembly	2/360	62/8457	0.747913	0.966958	102169200/102172524	TSPYL5/NAP1L5	2
BP	GO:0071824	protein-DNA complex subunit organization	2/360	62/8457	0.747913	0.966958	102169200/102172524	TSPYL5/NAP1L5	2
BP	GO:0051258	protein polymerization	1/360	32/8457	0.752078	0.966958	102170047	LMOD1	1
BP	GO:0065009	regulation of molecular function	1/360	32/8457	0.752078	0.966958	102177991	RASA3	1
BP	GO:0022607	cellular component assembly	8/360	229/8457	0.765659	0.978066	100860749/102190143/102169200/102170047/102181851/102172524/102191407/102169395	CAV1/KCTD12/TSPYL5/LMOD1/KCTD8/NAP1L5/KCNA5/KCNG1	8
BP	GO:0006091	generation of precursor metabolites and energy	1/360	34/8457	0.772814	0.978066	102187548	PKLR	1
BP	GO:0006915	apoptotic process	2/360	66/8457	0.778341	0.978066	102169919/100861338	CASP8/LOC100861338	2
BP	GO:0008219	cell death	2/360	66/8457	0.778341	0.978066	102169919/100861338	CASP8/LOC100861338	2
BP	GO:0012501	programmed cell death	2/360	66/8457	0.778341	0.978066	102169919/100861338	CASP8/LOC100861338	2
BP	GO:0071103	DNA conformation change	2/360	66/8457	0.778341	0.978066	102169200/102172524	TSPYL5/NAP1L5	2
BP	GO:0019752	carboxylic acid metabolic process	3/360	97/8457	0.788202	0.979237	102187548/102179598/102171856	PKLR/EHHADH/HADH	3
BP	GO:0006732	coenzyme metabolic process	1/360	36/8457	0.79182	0.979237	102187548	PKLR	1
BP	GO:0006457	protein folding	2/360	68/8457	0.792316	0.979237	102181463/102182172	AHSP/DNAJA4	2
BP	GO:0006082	organic acid metabolic process	3/360	98/8457	0.793976	0.979237	102187548/102179598/102171856	PKLR/EHHADH/HADH	3
BP	GO:0043436	oxoacid metabolic process	3/360	98/8457	0.793976	0.979237	102187548/102179598/102171856	PKLR/EHHADH/HADH	3
BP	GO:0044765	single-organism transport	8/360	248/8457	0.835574	0.997038	102190843/102168242/102172970/102172831/102180791/102174623/novel.231/106503952	SLC6A9/APOLD1/SLC26A10/SLC26A9/EXOC3L1/SLC26A4/-/TNFAIP2	8
BP	GO:0006928	movement of cell or subcellular component	2/360	78/8457	0.851118	0.997038	102177440/102175059	LAMA4/KIF19	2
BP	GO:0051704	multi-organism process	2/360	78/8457	0.851118	0.997038	novel.213/102180204	-/SPIN4	2
BP	GO:1902578	single-organism localization	8/360	254/8457	0.853913	0.997038	102190843/102168242/102172970/102172831/102180791/102174623/novel.231/106503952	SLC6A9/APOLD1/SLC26A10/SLC26A9/EXOC3L1/SLC26A4/-/TNFAIP2	8
BP	GO:0006470	protein dephosphorylation	1/360	46/8457	0.865542	0.997038	102190939	PTPRB	1
BP	GO:0046034	ATP metabolic process	1/360	46/8457	0.865542	0.997038	102187548	PKLR	1
BP	GO:0009144	purine nucleoside triphosphate metabolic process	1/360	47/8457	0.871297	0.997038	102187548	PKLR	1
BP	GO:0009199	ribonucleoside triphosphate metabolic process	1/360	47/8457	0.871297	0.997038	102187548	PKLR	1
BP	GO:0009205	purine ribonucleoside triphosphate metabolic process	1/360	47/8457	0.871297	0.997038	102187548	PKLR	1
BP	GO:0043623	cellular protein complex assembly	1/360	48/8457	0.876806	0.997038	102170047	LMOD1	1
BP	GO:0044712	single-organism catabolic process	1/360	48/8457	0.876806	0.997038	102187548	PKLR	1
BP	GO:0034622	cellular macromolecular complex assembly	3/360	116/8457	0.877278	0.997038	102169200/102170047/102172524	TSPYL5/LMOD1/NAP1L5	3
BP	GO:0051276	chromosome organization	3/360	116/8457	0.877278	0.997038	102173271/102169200/102172524	SMARCA1/TSPYL5/NAP1L5	3
BP	GO:0044085	cellular component biogenesis	8/360	263/8457	0.878319	0.997038	100860749/102190143/102169200/102170047/102181851/102172524/102191407/102169395	CAV1/KCTD12/TSPYL5/LMOD1/KCTD8/NAP1L5/KCNA5/KCNG1	8
BP	GO:0055085	transmembrane transport	16/360	482/8457	0.881057	0.997038	102184475/102182411/102181964/102182451/102174913/102191407/102187163/102176028/102190738/102177581/102175135/102186276/108635273/102169395/102183979/102189785	SLC9A3/SLC22A17/SLC8A1/SLC40A1/KCNQ1/KCNA5/CACNA1G/CLCN4/SLC24A4/LOC102177581/SLC2A6/KCNMA1/LOC108635273/KCNG1/KCNQ5/TPCN1	16
BP	GO:0006629	lipid metabolic process	5/360	178/8457	0.881495	0.997038	102183323/102179598/102175100/102171856/102176827	ACER2/EHHADH/CHPT1/HADH/FADS6	5
BP	GO:0009126	purine nucleoside monophosphate metabolic process	1/360	49/8457	0.88208	0.997038	102187548	PKLR	1
BP	GO:0009141	nucleoside triphosphate metabolic process	1/360	49/8457	0.88208	0.997038	102187548	PKLR	1
BP	GO:0009161	ribonucleoside monophosphate metabolic process	1/360	49/8457	0.88208	0.997038	102187548	PKLR	1
BP	GO:0009167	purine ribonucleoside monophosphate metabolic process	1/360	49/8457	0.88208	0.997038	102187548	PKLR	1
BP	GO:0098662	inorganic cation transmembrane transport	1/360	49/8457	0.88208	0.997038	102182451	SLC40A1	1
BP	GO:0006260	DNA replication	1/360	50/8457	0.887129	0.997038	102176223	NFIC	1
BP	GO:0098660	inorganic ion transmembrane transport	1/360	50/8457	0.887129	0.997038	102182451	SLC40A1	1
BP	GO:0055114	oxidation-reduction process	16/360	486/8457	0.888409	0.997038	102181689/100861413/108634355/102168295/102175786/102184694/102168943/102185338/102181553/102176539/102179598/102171856/102170543/102190811/102183469/102180706	ALDH1A2/CYP19A1/LOC108634355/LOC102168295/PRDX6/ME3/IDH2/NOS3/DPYD/SARDH/EHHADH/HADH/ALDH2/LOC102190811/LOC102183469/DIO3	16
BP	GO:0008610	lipid biosynthetic process	1/360	51/8457	0.891962	0.997038	102175100	CHPT1	1
BP	GO:0009123	nucleoside monophosphate metabolic process	1/360	51/8457	0.891962	0.997038	102187548	PKLR	1
BP	GO:0065008	regulation of biological quality	3/360	121/8457	0.894385	0.997038	102181463/102170047/102175912	AHSP/LMOD1/EDN1	3
BP	GO:0018193	peptidyl-amino acid modification	1/360	52/8457	0.896589	0.997038	102178678	PADI1	1
BP	GO:0048522	positive regulation of cellular process	1/360	53/8457	0.901018	0.997038	102186866	GATA4	1
BP	GO:0006644	phospholipid metabolic process	1/360	55/8457	0.909317	0.997038	102175100	CHPT1	1
BP	GO:0016032	viral process	1/360	56/8457	0.913203	0.997038	novel.213	-	1
BP	GO:0044403	symbiosis, encompassing mutualism through parasitism	1/360	56/8457	0.913203	0.997038	novel.213	-	1
BP	GO:0044419	interspecies interaction between organisms	1/360	56/8457	0.913203	0.997038	novel.213	-	1
BP	GO:0044764	multi-organism cellular process	1/360	56/8457	0.913203	0.997038	novel.213	-	1
BP	GO:0098655	cation transmembrane transport	1/360	56/8457	0.913203	0.997038	102182451	SLC40A1	1
BP	GO:0007017	microtubule-based process	2/360	97/8457	0.923039	1	102173139/102175059	STMN1/KIF19	2
BP	GO:0048523	negative regulation of cellular process	1/360	63/8457	0.936128	1	102170047	LMOD1	1
BP	GO:0048518	positive regulation of biological process	1/360	64/8457	0.938867	1	102186866	GATA4	1
BP	GO:0007018	microtubule-based movement	1/360	66/8457	0.944	1	102175059	KIF19	1
BP	GO:0048519	negative regulation of biological process	1/360	72/8457	0.956958	1	102170047	LMOD1	1
BP	GO:0034613	cellular protein localization	2/360	117/8457	0.962695	1	102173062/102178310	RAMP1/WRB	2
BP	GO:0070727	cellular macromolecule localization	2/360	117/8457	0.962695	1	102173062/102178310	RAMP1/WRB	2
BP	GO:0033036	macromolecule localization	4/360	190/8457	0.964466	1	102168242/102173062/novel.231/102178310	APOLD1/RAMP1/-/WRB	4
BP	GO:0042592	homeostatic process	1/360	79/8457	0.968345	1	102181463	AHSP	1
BP	GO:0045184	establishment of protein localization	2/360	130/8457	0.976994	1	102173062/102178310	RAMP1/WRB	2
BP	GO:0051641	cellular localization	2/360	133/8457	0.979447	1	102173062/102178310	RAMP1/WRB	2
BP	GO:0008104	protein localization	2/360	136/8457	0.981646	1	102173062/102178310	RAMP1/WRB	2
BP	GO:0071705	nitrogen compound transport	3/360	192/8457	0.989808	1	102190471/102174888/102173062	RHAG/RHCE/RAMP1	3
BP	GO:0006886	intracellular protein transport	1/360	107/8457	0.990764	1	102173062	RAMP1	1
BP	GO:0034220	ion transmembrane transport	1/360	109/8457	0.991543	1	102182451	SLC40A1	1
BP	GO:0005975	carbohydrate metabolic process	2/360	158/8457	0.992089	1	102187548/102173930	PKLR/PFKFB1	2
BP	GO:0046907	intracellular transport	1/360	121/8457	0.995019	1	102173062	RAMP1	1
BP	GO:0051649	establishment of localization in cell	1/360	122/8457	0.995234	1	102173062	RAMP1	1
BP	GO:0015031	protein transport	1/360	127/8457	0.996178	1	102173062	RAMP1	1
BP	GO:0015833	peptide transport	1/360	127/8457	0.996178	1	102173062	RAMP1	1
BP	GO:0042886	amide transport	1/360	129/8457	0.996502	1	102173062	RAMP1	1
BP	GO:1901575	organic substance catabolic process	1/360	144/8457	0.998198	1	102187548	PKLR	1
BP	GO:0006259	DNA metabolic process	1/360	149/8457	0.998556	1	102176223	NFIC	1
BP	GO:0071702	organic substance transport	3/360	247/8457	0.998608	1	102168242/102173062/novel.231	APOLD1/RAMP1/-	3
BP	GO:0009056	catabolic process	1/360	159/8457	0.999073	1	102187548	PKLR	1
BP	GO:0006950	response to stress	1/360	199/8457	0.999843	1	102182055	SESN3	1
BP	GO:1901566	organonitrogen compound biosynthetic process	4/360	497/8457	0.999999	1	102169557/102171922/102169406/102172900	ADCY6/ADCY2/GUCY1B3/GLCE	4
BP	GO:0043603	cellular amide metabolic process	1/360	430/8457	1	1	102183323	ACER2	1
CC	GO:0005576	extracellular region	41/249	418/5898	2.07675e-07	1.10068e-05	102184888/102190652/100860925/102180550/102171043/102179086/100860826/100861397/102191205/102187371/102174670/102184390/108638107/102168242/102187753/102170310/102181582/102174540/102181854/102170921/102168666/102190477/102182247/100860873/novel.231/102174969/102178363/102170337/102180281/102175560/102189051/102181319/102179675/102178138/102177138/102184134/102175912/102179389/102181435/102173832…	GPC4/THBS3/COL15A1/LOC102180550/PRRG3/HTRA3/C3/PRP6/WNT16/PLAT/F10/LOC102184390/LOC108638107/APOLD1/SPARCL1/LOC102170310/LOC102181582/HTRA1/LOC102181854/WNT5A/ESM1/LOC102190477/WFDC1/CXCL10/-/LOC102174969/SMOC1/MMP16/WNT2/LOC102175560/WFDC2/NOV/THBS4/SOSTDC1/MMP19/IGFBP7/EDN1/SMOC2/THPO/RLN3/MFAP2	41
CC	GO:0031012	extracellular matrix	8/249	38/5898	0.000146497	0.00388217	102184888/100860925/102187753/102178363/102170337/102177138/102179389/106503616	GPC4/COL15A1/SPARCL1/SMOC1/MMP16/MMP19/SMOC2/MFAP2	8
CC	GO:0044421	extracellular region part	11/249	82/5898	0.000596084	0.0105308	102184888/100860925/100860826/102187753/102178363/102170337/102175560/102178138/102177138/102179389/106503616	GPC4/COL15A1/C3/SPARCL1/SMOC1/MMP16/LOC102175560/SOSTDC1/MMP19/SMOC2/MFAP2	11
CC	GO:0005578	proteinaceous extracellular matrix	4/249	14/5898	0.00222	0.029415	102184888/102187753/102178363/102179389	GPC4/SPARCL1/SMOC1/SMOC2	4
CC	GO:0000139	Golgi membrane	2/249	13/5898	0.101979	0.600545	102170413/102179349	CHSY3/CSGALNACT1	2
CC	GO:0000145	exocyst	2/249	13/5898	0.101979	0.600545	102180791/106503952	EXOC3L1/TNFAIP2	2
CC	GO:0005938	cell cortex	2/249	13/5898	0.101979	0.600545	102180791/106503952	EXOC3L1/TNFAIP2	2
CC	GO:0044448	cell cortex part	2/249	13/5898	0.101979	0.600545	102180791/106503952	EXOC3L1/TNFAIP2	2
CC	GO:0099568	cytoplasmic region	2/249	13/5898	0.101979	0.600545	102180791/106503952	EXOC3L1/TNFAIP2	2
CC	GO:0015629	actin cytoskeleton	5/249	66/5898	0.144996	0.682209	102177493/100861247/102175112/102185261/102184709	MYH11/TNNT3/MYO1F/TNNT2/TNNI1	5
CC	GO:0099080	supramolecular complex	8/249	127/5898	0.167334	0.682209	100861247/102180712/102182515/102179881/102184587/102185261/106503616/102184709	TNNT3/DES/VIM/LOC102179881/INA/TNNT2/MFAP2/TNNI1	8
CC	GO:0099081	supramolecular polymer	8/249	127/5898	0.167334	0.682209	100861247/102180712/102182515/102179881/102184587/102185261/106503616/102184709	TNNT3/DES/VIM/LOC102179881/INA/TNNT2/MFAP2/TNNI1	8
CC	GO:0099512	supramolecular fiber	8/249	127/5898	0.167334	0.682209	100861247/102180712/102182515/102179881/102184587/102185261/106503616/102184709	TNNT3/DES/VIM/LOC102179881/INA/TNNT2/MFAP2/TNNI1	8
CC	GO:0099023	tethering complex	2/249	19/5898	0.190212	0.720089	102180791/106503952	EXOC3L1/TNFAIP2	2
CC	GO:0005615	extracellular space	3/249	44/5898	0.283769	0.929052	100860826/102175560/102178138	C3/LOC102175560/SOSTDC1	3
CC	GO:0044431	Golgi apparatus part	2/249	26/5898	0.300887	0.929052	102170413/102179349	CHSY3/CSGALNACT1	2
CC	GO:0000123	histone acetyltransferase complex	1/249	5898-10-01	0.350586	0.929052	102188206	LOC102188206	1
CC	GO:0005759	mitochondrial matrix	1/249	5898-10-01	0.350586	0.929052	102175385	ALAS2	1
CC	GO:0031248	protein acetyltransferase complex	1/249	5898-10-01	0.350586	0.929052	102188206	LOC102188206	1
CC	GO:1902493	acetyltransferase complex	1/249	5898-10-01	0.350586	0.929052	102188206	LOC102188206	1
CC	GO:0071944	cell periphery	5/249	95/5898	0.37321	0.941911	102169557/102171922/102187186/102180791/106503952	ADCY6/ADCY2/SGCE/EXOC3L1/TNFAIP2	5
CC	GO:0005856	cytoskeleton	11/249	238/5898	0.423051	0.997113	102177493/100861247/102180712/102182515/102175112/102179881/102177452/102184587/102185261/102168596/102184709	MYH11/TNNT3/DES/VIM/MYO1F/LOC102179881/EPB41L1/INA/TNNT2/PPL/TNNI1	11
CC	GO:0005794	Golgi apparatus	2/249	35/5898	0.43857	0.997113	102170413/102179349	CHSY3/CSGALNACT1	2
CC	GO:0019031	viral envelope	1/249	17/5898	0.520163	0.997113	108636081	LOC108636081	1
CC	GO:0036338	viral membrane	1/249	17/5898	0.520163	0.997113	108636081	LOC108636081	1
CC	GO:0016459	myosin complex	2/249	42/5898	0.534952	0.997113	102177493/102175112	MYH11/MYO1F	2
CC	GO:0019012	virion	2/249	43/5898	0.547772	0.997113	novel.213/108636081	-/LOC108636081	2
CC	GO:0044423	virion part	2/249	43/5898	0.547772	0.997113	novel.213/108636081	-/LOC108636081	2
CC	GO:0044430	cytoskeletal part	9/249	218/5898	0.577064	0.997113	102177493/100861247/102180712/102182515/102175112/102179881/102184587/102185261/102184709	MYH11/TNNT3/DES/VIM/MYO1F/LOC102179881/INA/TNNT2/TNNI1	9
CC	GO:0005886	plasma membrane	3/249	82/5898	0.679865	0.997113	102169557/102171922/102187186	ADCY6/ADCY2/SGCE	3
CC	GO:0019028	viral capsid	1/249	27/5898	0.688785	0.997113	novel.213	-	1
CC	GO:0098588	bounding membrane of organelle	2/249	57/5898	0.700975	0.997113	102170413/102179349	CHSY3/CSGALNACT1	2
CC	GO:0098797	plasma membrane protein complex	1/249	30/5898	0.726733	0.997113	102187186	SGCE	1
CC	GO:0005882	intermediate filament	4/249	116/5898	0.728959	0.997113	102180712/102182515/102179881/102184587	DES/VIM/LOC102179881/INA	4
CC	GO:0045111	intermediate filament cytoskeleton	4/249	116/5898	0.728959	0.997113	102180712/102182515/102179881/102184587	DES/VIM/LOC102179881/INA	4
CC	GO:0099513	polymeric cytoskeletal fiber	4/249	119/5898	0.747214	0.997113	102180712/102182515/102179881/102184587	DES/VIM/LOC102179881/INA	4
CC	GO:1905368	peptidase complex	1/249	37/5898	0.798302	0.997113	102188206	LOC102188206	1
CC	GO:1990234	transferase complex	1/249	42/5898	0.83767	0.997113	102188206	LOC102188206	1
CC	GO:0031090	organelle membrane	2/249	97/5898	0.921311	0.997113	102170413/102179349	CHSY3/CSGALNACT1	2
CC	GO:0031974	membrane-enclosed lumen	2/249	98/5898	0.924046	0.997113	102175385/102188206	ALAS2/LOC102188206	2
CC	GO:0043233	organelle lumen	2/249	98/5898	0.924046	0.997113	102175385/102188206	ALAS2/LOC102188206	2
CC	GO:0070013	intracellular organelle lumen	2/249	98/5898	0.924046	0.997113	102175385/102188206	ALAS2/LOC102188206	2
CC	GO:0005654	nucleoplasm	1/249	63/5898	0.934924	0.997113	102188206	LOC102188206	1
CC	GO:0044451	nucleoplasm part	1/249	63/5898	0.934924	0.997113	102188206	LOC102188206	1
CC	GO:0044429	mitochondrial part	1/249	71/5898	0.9541	0.997113	102175385	ALAS2	1
CC	GO:0044459	plasma membrane part	1/249	71/5898	0.9541	0.997113	102187186	SGCE	1
CC	GO:0012505	endomembrane system	2/249	114/5898	0.957291	0.997113	102170413/102179349	CHSY3/CSGALNACT1	2
CC	GO:0043234	protein complex	11/249	408/5898	0.963988	0.997113	102187186/102177493/100861247/102180791/102176677/102176947/106503952/102188206/102175112/102185261/102184709	SGCE/MYH11/TNNT3/EXOC3L1/COL4A6/COL4A5/TNFAIP2/LOC102188206/MYO1F/TNNT2/TNNI1	11
CC	GO:0031981	nuclear lumen	1/249	87/5898	0.977199	0.997113	102188206	LOC102188206	1
CC	GO:0005739	mitochondrion	1/249	90/5898	0.980007	0.997113	102175385	ALAS2	1
CC	GO:0044428	nuclear part	1/249	110/5898	0.991689	0.997113	102188206	LOC102188206	1
CC	GO:0098796	membrane protein complex	1/249	117/5898	0.993892	0.997113	102187186	SGCE	1
CC	GO:1902494	catalytic complex	1/249	134/5898	0.997113	0.997113	102188206	LOC102188206	1
MF	GO:0005509	calcium ion binding	37/640	334/12777	4.76866e-06	0.000972806	102171378/102190794/102190652/102191519/102171043/102175882/102177648/102189202/102174054/102185761/102174670/102188621/102172076/102181119/102186112/102168434/102188615/102172596/102187753/102174198/102180397/102183246/102178363/102172735/102173344/102187844/102172910/102190844/102186118/102179675/102178678/102172418/102191361/102183698/102179389/102181227/102180552	MASP1/LTBP1/THBS3/LOC102191519/PRRG3/HMCN1/PCDH10/NOTCH3/CDH5/DCHS1/F10/LTBP4/CD93/LOC102181119/PCDH12/SCUBE1/PCDH18/TLL2/SPARCL1/PLS3/FBN1/NCS1/SMOC1/NECAB3/NOTCH4/CLSTN3/EGFL7/HPCAL4/RASEF/THBS4/PADI1/LTBP3/CDH15/CGREF1/SMOC2/CAPN2/ANXA9	37
MF	GO:0005201	extracellular matrix structural constituent	7/640	18/12777	1.50079e-05	0.0015308	102172340/102176677/102176947/102170840/100860940/102183732/100860828	AMBN/COL4A6/COL4A5/COL11A1/COL1A2/COL5A2/COL1A1	7
MF	GO:0008237	metallopeptidase activity	17/640	132/12777	0.000313211	0.0144761	102181198/102175388/102182472/102179883/102172596/102180970/102171917/102187842/102172872/102170337/102176281/102178408/102172097/102172391/102184608/102177138/102179932	ENPEP/ADAMTS10/ADAM12/ADAMTS12/TLL2/ADAMTS16/LOC102171917/ADAMTS15/CPM/MMP16/ADAMTS4/ADAM15/ADAMTS5/ADAMTS6/ACE2/MMP19/CPZ	17
MF	GO:0005539	glycosaminoglycan binding	6/640	20/12777	0.000326866	0.0144761	102169475/102176058/102178885/108638604/102186997/102168630	HAPLN1/LYVE1/STAB2/LOC108638604/APP/VCAN	6
MF	GO:0005085	guanyl-nucleotide exchange factor activity	15/640	111/12777	0.000413436	0.0144761	102173718/102168551/102168739/102169965/102173025/102190608/102191541/102170829/102178432/102178145/102171549/102168884/102170816/102191384/102173007	ARHGEF25/SH2D3C/SPATA13/ARHGEF40/RGL1/RASGRP3/ARHGEF17/ARHGEF3/CYTH4/RAPGEF3/ARHGEF28/ARHGEF10/ARHGEF15/FGD2/RASGRP1	15
MF	GO:0005540	hyaluronic acid binding	5/640	14/12777	0.000425767	0.0144761	102169475/102176058/102178885/108638604/102168630	HAPLN1/LYVE1/STAB2/LOC108638604/VCAN	5
MF	GO:0003950	NAD+ ADP-ribosyltransferase activity	5/640	15/12777	0.000612479	0.0178494	102188085/102181318/102178510/102176853/102185869	PARP14/PARP10/PARP12/ZC3HAV1/PARP8	5
MF	GO:0016763	transferase activity, transferring pentosyl groups	7/640	31/12777	0.000701708	0.0178936	108636043/102188085/102181318/102178510/102176853/102178093/102185869	ART4/PARP14/PARP10/PARP12/ZC3HAV1/LOC102178093/PARP8	7
MF	GO:0005102	receptor binding	32/640	353/12777	0.000853874	0.0193545	102169734/100860807/102168934/102180550/108637286/100861261/100861397/102191205/102177440/106502912/102189826/102184390/102168651/102168503/108638107/102170310/102181582/102188120/102181854/102170921/102190477/100860873/102174371/102174969/100861228/102180281/102185051/102173109/102179280/102181435/102173832/100860887	PTN/KITLG/PDGFC/LOC102180550/IRS2/INHA/PRP6/WNT16/LAMA4/MDK/VEGFC/LOC102184390/PDGFD/DOK6/LOC108638107/LOC102170310/LOC102181582/APLN/LOC102181854/WNT5A/LOC102190477/CXCL10/FGF13/LOC102174969/TGFB2/WNT2/CSF1/RAPSN/DOK3/THPO/RLN3/MSTN	32
MF	GO:0001071	nucleic acid binding transcription factor activity	32/640	365/12777	0.00148225	0.0274891	102186338/102185866/102184725/100860919/102176415/100860795/102178513/102177594/102189170/102191072/102168980/102176223/102189988/102170836/102186416/102177198/102178299/102191107/102173411/102174102/102176826/102180571/102178020/108633546/102189859/102170803/102169781/102186328/102186866/102173419/102183278/102182888	THRA/LOC102185866/NFATC4/ETS1/STAT5B/FOXP2/RARG/VDR/STAT1/CBFA2T3/FLI1/NFIC/TBX4/PBX1/SPI1/ERG/DBP/TBX20/MZF1/GATA1/NR1D1/STAT6/RUNX1/FOXQ1/NR3C1/EHF/ELF5/TBX5/GATA4/ZSCAN2/RUNX2/DUSP15	32
MF	GO:0003700	transcription factor activity, sequence-specific DNA binding	32/640	365/12777	0.00148225	0.0274891	102186338/102185866/102184725/100860919/102176415/100860795/102178513/102177594/102189170/102191072/102168980/102176223/102189988/102170836/102186416/102177198/102178299/102191107/102173411/102174102/102176826/102180571/102178020/108633546/102189859/102170803/102169781/102186328/102186866/102173419/102183278/102182888	THRA/LOC102185866/NFATC4/ETS1/STAT5B/FOXP2/RARG/VDR/STAT1/CBFA2T3/FLI1/NFIC/TBX4/PBX1/SPI1/ERG/DBP/TBX20/MZF1/GATA1/NR1D1/STAT6/RUNX1/FOXQ1/NR3C1/EHF/ELF5/TBX5/GATA4/ZSCAN2/RUNX2/DUSP15	32
MF	GO:0005520	insulin-like growth factor binding	5/640	19/12777	0.00200721	0.0341226	102179086/102174540/102168666/102181319/102184134	HTRA3/HTRA1/ESM1/NOV/IGFBP7	5
MF	GO:0019838	growth factor binding	5/640	20/12777	0.00256732	0.0402872	102179086/102174540/102168666/102181319/102184134	HTRA3/HTRA1/ESM1/NOV/IGFBP7	5
MF	GO:0008146	sulfotransferase activity	8/640	50/12777	0.00315402	0.0403028	102171771/102187002/102174299/102169171/102174036/102183286/102172247/102183362	NDST3/CHST2/NDST1/SULT1B1/LOC102174036/HS3ST2/CHST7/WSCD1	8
MF	GO:0004114	3',5'-cyclic-nucleotide phosphodiesterase activity	5/640	21/12777	0.00323262	0.0403028	102179217/102183369/102168704/102180558/102190998	PDE2A/PDE9A/PDE3A/PDE4B/PDE1A	5
MF	GO:0004222	metalloendopeptidase activity	12/640	97/12777	0.00324534	0.0403028	102175388/102182472/102179883/102172596/102180970/102187842/102170337/102176281/102178408/102172097/102172391/102177138	ADAMTS10/ADAM12/ADAMTS12/TLL2/ADAMTS16/ADAMTS15/MMP16/ADAMTS4/ADAM15/ADAMTS5/ADAMTS6/MMP19	12
MF	GO:0098772	molecular function regulator	25/640	278/12777	0.00336436	0.0403028	102173718/102181646/102168551/100860826/102168739/102169965/102173025/102184425/102190608/102191541/102170829/102178432/102182247/102173818/102178145/102178021/102171549/102168884/102170816/102191567/102191384/102175560/102189051/102173007/102189175	ARHGEF25/AGFG2/SH2D3C/C3/SPATA13/ARHGEF40/RGL1/ARAP3/RASGRP3/ARHGEF17/ARHGEF3/CYTH4/WFDC1/SIPA1/RAPGEF3/ITIH4/ARHGEF28/ARHGEF10/ARHGEF15/GPSM3/FGD2/LOC102175560/WFDC2/RASGRP1/RAP1GAP	25
MF	GO:0004175	endopeptidase activity	30/640	355/12777	0.00355613	0.0403028	102175388/102182472/102187371/102174670/102179883/102172596/102169373/102177045/102191749/102180970/102187842/100861202/102181270/102179918/102187708/102170337/102187133/102176281/102178059/102178408/102172097/100861199/102172391/102184405/102187460/102174527/102180351/102177138/102181227/102174794	ADAMTS10/ADAM12/PLAT/F10/ADAMTS12/TLL2/LOC102169373/LOC102177045/PRSS56/ADAMTS16/ADAMTS15/PAG-6/LOC102181270/LOC102179918/RHBDL3/MMP16/PCSK5/ADAMTS4/LOC102178059/ADAM15/ADAMTS5/PAG-3/ADAMTS6/PRSS23/CELA1/PRSS27/TMPRSS2/MMP19/CAPN2/PRSS22	30
MF	GO:0004112	cyclic-nucleotide phosphodiesterase activity	5/640	22/12777	0.00401354	0.0409381	102179217/102183369/102168704/102180558/102190998	PDE2A/PDE9A/PDE3A/PDE4B/PDE1A	5
MF	GO:0016849	phosphorus-oxygen lyase activity	5/640	22/12777	0.00401354	0.0409381	102169557/102171922/100861577/102186447/102169406	ADCY6/ADCY2/NPR2/NPR1/GUCY1B3	5
MF	GO:0016782	transferase activity, transferring sulfur-containing groups	8/640	54/12777	0.00513071	0.049748	102171771/102187002/102174299/102169171/102174036/102183286/102172247/102183362	NDST3/CHST2/NDST1/SULT1B1/LOC102174036/HS3ST2/CHST7/WSCD1	8
MF	GO:0001664	G-protein coupled receptor binding	6/640	33/12777	0.00536498	0.049748	102170310/102181582/102188120/102181854/100860873/102174969	LOC102170310/LOC102181582/APLN/LOC102181854/CXCL10/LOC102174969	6
MF	GO:0005267	potassium channel activity	6/640	34/12777	0.00624465	0.0553874	102185781/102169219/102187889/102185961/102180805/102188479	KCNMB1/KCNJ16/KCNN4/KCNE4/KCNJ15/KCNJ8	6
MF	GO:0008083	growth factor activity	10/640	81/12777	0.0070259	0.0589534	102169734/102168934/100861261/106502912/102189826/102168651/102174371/100861228/102185051/100860887	PTN/PDGFC/INHA/MDK/VEGFC/PDGFD/FGF13/TGFB2/CSF1/MSTN	10
MF	GO:0015079	potassium ion transmembrane transporter activity	6/640	35/12777	0.00722468	0.0589534	102185781/102169219/102187889/102185961/102180805/102188479	KCNMB1/KCNJ16/KCNN4/KCNE4/KCNJ15/KCNJ8	6
MF	GO:0005088	Ras guanyl-nucleotide exchange factor activity	9/640	70/12777	0.00793989	0.0599902	102173718/102168739/102169965/102191541/102170829/102171549/102168884/102170816/102191384	ARHGEF25/SPATA13/ARHGEF40/ARHGEF17/ARHGEF3/ARHGEF28/ARHGEF10/ARHGEF15/FGD2	9
MF	GO:0005089	Rho guanyl-nucleotide exchange factor activity	9/640	70/12777	0.00793989	0.0599902	102173718/102168739/102169965/102191541/102170829/102171549/102168884/102170816/102191384	ARHGEF25/SPATA13/ARHGEF40/ARHGEF17/ARHGEF3/ARHGEF28/ARHGEF10/ARHGEF15/FGD2	9
MF	GO:0019199	transmembrane receptor protein kinase activity	4/640	17/12777	0.00880295	0.0641358	102168996/100861300/102186663/102174882	INSR/TGFBR2/ACVRL1/ACVR1C	4
MF	GO:0004675	transmembrane receptor protein serine/threonine kinase activity	3/640	10/12777	0.011522	0.0747613	100861300/102186663/102174882	TGFBR2/ACVRL1/ACVR1C	3
MF	GO:0009975	cyclase activity	3/640	10/12777	0.011522	0.0747613	102169557/102171922/102169406	ADCY6/ADCY2/GUCY1B3	3
MF	GO:0004190	aspartic-type endopeptidase activity	7/640	50/12777	0.0117273	0.0747613	102169373/102177045/100861202/102181270/102179918/102178059/100861199	LOC102169373/LOC102177045/PAG-6/LOC102181270/LOC102179918/LOC102178059/PAG-3	7
MF	GO:0070001	aspartic-type peptidase activity	7/640	50/12777	0.0117273	0.0747613	102169373/102177045/100861202/102181270/102179918/102178059/100861199	LOC102169373/LOC102177045/PAG-6/LOC102181270/LOC102179918/LOC102178059/PAG-3	7
MF	GO:0043565	sequence-specific DNA binding	16/640	172/12777	0.0125794	0.0777637	102186338/100860919/100860795/102178513/102177594/102168980/102186416/102177198/102174102/102176826/108633546/102189859/102178355/102170803/102169781/102186866	THRA/ETS1/FOXP2/RARG/VDR/FLI1/SPI1/ERG/GATA1/NR1D1/FOXQ1/NR3C1/DMRT2/EHF/ELF5/GATA4	16
MF	GO:0008009	chemokine activity	5/640	29/12777	0.0135638	0.0790576	102170310/102181582/102181854/100860873/102174969	LOC102170310/LOC102181582/LOC102181854/CXCL10/LOC102174969	5
MF	GO:0042379	chemokine receptor binding	5/640	29/12777	0.0135638	0.0790576	102170310/102181582/102181854/100860873/102174969	LOC102170310/LOC102181582/LOC102181854/CXCL10/LOC102174969	5
MF	GO:0015116	sulfate transmembrane transporter activity	3/640	11/12777	0.015261	0.0819274	102172970/102172831/102174623	SLC26A10/SLC26A9/SLC26A4	3
MF	GO:0016755	transferase activity, transferring amino-acyl groups	3/640	11/12777	0.015261	0.0819274	102170150/102169238/102185477	EPB42/F13A1/TGM2	3
MF	GO:1901682	sulfur compound transmembrane transporter activity	3/640	11/12777	0.015261	0.0819274	102172970/102172831/102174623	SLC26A10/SLC26A9/SLC26A4	3
MF	GO:0005179	hormone activity	8/640	67/12777	0.0182771	0.0934446	102180550/100861397/102184390/108638107/102188120/102190477/102181435/102173832	LOC102180550/PRP6/LOC102184390/LOC108638107/APLN/LOC102190477/THPO/RLN3	8
MF	GO:0020037	heme binding	14/640	150/12777	0.0183225	0.0934446	102174495/108633873/102168959/102176710/100861413/108633874/102168680/102175045/102190733/102185886/102190811/102183469/102175876/102169406	LOC102174495/LOC108633873/LOC102168959/LOC102176710/CYP19A1/LOC108633874/LOC102168680/HBBC/CYGB/HBM/LOC102190811/LOC102183469/LOC102175876/GUCY1B3	14
MF	GO:0005158	insulin receptor binding	3/640	12/12777	0.0196028	0.0975361	108637286/102168503/102179280	IRS2/DOK6/DOK3	3
MF	GO:0008373	sialyltransferase activity	4/640	22/12777	0.0222023	0.102533	102182085/102175162/102188403/102174236	ST8SIA5/ST3GAL6/ST8SIA4/ST3GAL2	4
MF	GO:0005216	ion channel activity	19/640	231/12777	0.0232218	0.102533	102179745/102185781/102169219/102187889/102174913/102185961/102179313/102191407/102180805/102187163/102186243/102188479/102176028/102177581/102186276/108635273/102169395/102183979/102189785	GABRE/KCNMB1/KCNJ16/KCNN4/KCNQ1/KCNE4/GRIK5/KCNA5/KCNJ15/CACNA1G/GABRP/KCNJ8/CLCN4/LOC102177581/KCNMA1/LOC108635273/KCNG1/KCNQ5/TPCN1	19
MF	GO:0015267	channel activity	19/640	231/12777	0.0232218	0.102533	102179745/102185781/102169219/102187889/102174913/102185961/102179313/102191407/102180805/102187163/102186243/102188479/102176028/102177581/102186276/108635273/102169395/102183979/102189785	GABRE/KCNMB1/KCNJ16/KCNN4/KCNQ1/KCNE4/GRIK5/KCNA5/KCNJ15/CACNA1G/GABRP/KCNJ8/CLCN4/LOC102177581/KCNMA1/LOC108635273/KCNG1/KCNQ5/TPCN1	19
MF	GO:0022803	passive transmembrane transporter activity	19/640	231/12777	0.0232218	0.102533	102179745/102185781/102169219/102187889/102174913/102185961/102179313/102191407/102180805/102187163/102186243/102188479/102176028/102177581/102186276/108635273/102169395/102183979/102189785	GABRE/KCNMB1/KCNJ16/KCNN4/KCNQ1/KCNE4/GRIK5/KCNA5/KCNJ15/CACNA1G/GABRP/KCNJ8/CLCN4/LOC102177581/KCNMA1/LOC108635273/KCNG1/KCNQ5/TPCN1	19
MF	GO:0022838	substrate-specific channel activity	19/640	231/12777	0.0232218	0.102533	102179745/102185781/102169219/102187889/102174913/102185961/102179313/102191407/102180805/102187163/102186243/102188479/102176028/102177581/102186276/108635273/102169395/102183979/102189785	GABRE/KCNMB1/KCNJ16/KCNN4/KCNQ1/KCNE4/GRIK5/KCNA5/KCNJ15/CACNA1G/GABRP/KCNJ8/CLCN4/LOC102177581/KCNMA1/LOC108635273/KCNG1/KCNQ5/TPCN1	19
MF	GO:0046906	tetrapyrrole binding	14/640	155/12777	0.0236227	0.102533	102174495/108633873/102168959/102176710/100861413/108633874/102168680/102175045/102190733/102185886/102190811/102183469/102175876/102169406	LOC102174495/LOC108633873/LOC102168959/LOC102176710/CYP19A1/LOC108633874/LOC102168680/HBBC/CYGB/HBM/LOC102190811/LOC102183469/LOC102175876/GUCY1B3	14
MF	GO:0005249	voltage-gated potassium channel activity	4/640	23/12777	0.0258406	0.107581	102169219/102185961/102180805/102188479	KCNJ16/KCNE4/KCNJ15/KCNJ8	4
MF	GO:0015103	inorganic anion transmembrane transporter activity	4/640	23/12777	0.0258406	0.107581	102172970/102172831/102174623/102176028	SLC26A10/SLC26A9/SLC26A4/CLCN4	4
MF	GO:0016810	hydrolase activity, acting on carbon-nitrogen (but not peptide) bonds	6/640	49/12777	0.0346229	0.141262	102183325/102184324/102183323/102186490/102172059/102178678	DPYSL2/LOC102184324/ACER2/DPYSL5/DPYSL3/PADI1	6
MF	GO:0005242	inward rectifier potassium channel activity	3/640	15/12777	0.0362724	0.14509	102169219/102180805/102188479	KCNJ16/KCNJ15/KCNJ8	3
MF	GO:0022843	voltage-gated cation channel activity	4/640	26/12777	0.0387933	0.152189	102169219/102185961/102180805/102188479	KCNJ16/KCNE4/KCNJ15/KCNJ8	4
MF	GO:0008484	sulfuric ester hydrolase activity	3/640	16/12777	0.0430265	0.165405	102179519/102173741/102175658	ARSG/ARSI/ARSJ	3
MF	GO:0008138	protein tyrosine/serine/threonine phosphatase activity	5/640	39/12777	0.0437836	0.165405	102176247/102189918/102172327/102176938/102182888	PTP4A3/DUSP27/DUSP6/DUSP26/DUSP15	5
MF	GO:0003779	actin binding	7/640	67/12777	0.0496167	0.180236	102170047/102173366/102170565/102180490/102177452/102169870/102183628	LMOD1/FMNL3/DAAM2/SHROOM1/EPB41L1/DMTN/GMFG	7
MF	GO:0000975	regulatory region DNA binding	3/640	17/12777	0.0503601	0.180236	102176582/102188583/102182888	IRF2/IRF1/DUSP15	3
MF	GO:0001067	regulatory region nucleic acid binding	3/640	17/12777	0.0503601	0.180236	102176582/102188583/102182888	IRF2/IRF1/DUSP15	3
MF	GO:0046873	metal ion transmembrane transporter activity	10/640	111/12777	0.051448	0.180955	102190843/102185781/102169219/102187889/102182451/102185961/102178171/102180805/102188479/102179398	SLC6A9/KCNMB1/KCNJ16/KCNN4/SLC40A1/KCNE4/NIPAL4/KCNJ15/KCNJ8/NIPAL2	10
MF	GO:0005125	cytokine activity	6/640	55/12777	0.0560044	0.193642	102170310/102181582/102181854/100860873/102174969/102185051	LOC102170310/LOC102181582/LOC102181854/CXCL10/LOC102174969/CSF1	6
MF	GO:0099094	ligand-gated cation channel activity	3/640	18/12777	0.0582566	0.195206	102169219/102180805/102188479	KCNJ16/KCNJ15/KCNJ8	3
MF	GO:0016757	transferase activity, transferring glycosyl groups	16/640	208/12777	0.0583704	0.195206	102182085/102170413/108636043/102175162/102188085/102180921/102181318/102188403/102176255/102174236/102178510/102176853/102178093/102168846/102179349/102185869	ST8SIA5/CHSY3/ART4/ST3GAL6/PARP14/GLT8D2/PARP10/ST8SIA4/B3GNT9/ST3GAL2/PARP12/ZC3HAV1/LOC102178093/B3GNT4/CSGALNACT1/PARP8	16
MF	GO:0015075	ion transmembrane transporter activity	30/640	448/12777	0.0642795	0.2115	102179745/102187078/102190843/102185781/102190471/102184475/102174888/102169219/102187889/102172970/102172831/102182451/102174623/102174913/102185961/102179313/102191407/102178171/102180805/102187163/102186243/102188479/102176028/102177581/102186276/108635273/102169395/102179398/102183979/102189785	GABRE/SLC4A1/SLC6A9/KCNMB1/RHAG/SLC9A3/RHCE/KCNJ16/KCNN4/SLC26A10/SLC26A9/SLC40A1/SLC26A4/KCNQ1/KCNE4/GRIK5/KCNA5/NIPAL4/KCNJ15/CACNA1G/GABRP/KCNJ8/CLCN4/LOC102177581/KCNMA1/LOC108635273/KCNG1/NIPAL2/KCNQ5/TPCN1	30
MF	GO:0032403	protein complex binding	5/640	44/12777	0.0675561	0.218753	108637286/102168503/102188874/102180490/102179280	IRS2/DOK6/LOC102188874/SHROOM1/DOK3	5
MF	GO:0005244	voltage-gated ion channel activity	5/640	45/12777	0.073023	0.22918	102169219/102185961/102180805/102188479/102176028	KCNJ16/KCNE4/KCNJ15/KCNJ8/CLCN4	5
MF	GO:0022832	voltage-gated channel activity	5/640	45/12777	0.073023	0.22918	102169219/102185961/102180805/102188479/102176028	KCNJ16/KCNE4/KCNJ15/KCNJ8/CLCN4	5
MF	GO:0022891	substrate-specific transmembrane transporter activity	30/640	456/12777	0.076764	0.237271	102179745/102187078/102190843/102185781/102190471/102184475/102174888/102169219/102187889/102172970/102172831/102182451/102174623/102174913/102185961/102179313/102191407/102178171/102180805/102187163/102186243/102188479/102176028/102177581/102186276/108635273/102169395/102179398/102183979/102189785	GABRE/SLC4A1/SLC6A9/KCNMB1/RHAG/SLC9A3/RHCE/KCNJ16/KCNN4/SLC26A10/SLC26A9/SLC40A1/SLC26A4/KCNQ1/KCNE4/GRIK5/KCNA5/NIPAL4/KCNJ15/CACNA1G/GABRP/KCNJ8/CLCN4/LOC102177581/KCNMA1/LOC108635273/KCNG1/NIPAL2/KCNQ5/TPCN1	30
MF	GO:0022892	substrate-specific transporter activity	31/640	479/12777	0.0859447	0.259029	102179745/102187078/102190843/102185781/102190471/102184475/102174888/102169219/102187889/102172970/102172831/102182451/102173062/102174623/102174913/102185961/102179313/102191407/102178171/102180805/102187163/102186243/102188479/102176028/102177581/102186276/108635273/102169395/102179398/102183979/102189785	GABRE/SLC4A1/SLC6A9/KCNMB1/RHAG/SLC9A3/RHCE/KCNJ16/KCNN4/SLC26A10/SLC26A9/SLC40A1/RAMP1/SLC26A4/KCNQ1/KCNE4/GRIK5/KCNA5/NIPAL4/KCNJ15/CACNA1G/GABRP/KCNJ8/CLCN4/LOC102177581/KCNMA1/LOC108635273/KCNG1/NIPAL2/KCNQ5/TPCN1	31
MF	GO:0017048	Rho GTPase binding	2/640	10/12777	0.0863429	0.259029	102173366/102170565	FMNL3/DAAM2	2
MF	GO:0030695	GTPase regulator activity	5/640	48/12777	0.0908176	0.268504	102181646/102184425/102173818/102191567/102189175	AGFG2/ARAP3/SIPA1/GPSM3/RAP1GAP	5
MF	GO:0044877	macromolecular complex binding	6/640	63/12777	0.0945971	0.275683	102173271/108637286/102168503/102188874/102180490/102179280	SMARCA1/IRS2/DOK6/LOC102188874/SHROOM1/DOK3	6
MF	GO:0022836	gated channel activity	10/640	125/12777	0.096539	0.27738	102179745/102185781/102169219/102187889/102185961/102179313/102180805/102186243/102188479/102176028	GABRE/KCNMB1/KCNJ16/KCNN4/KCNE4/GRIK5/KCNJ15/GABRP/KCNJ8/CLCN4	10
MF	GO:0005096	GTPase activator activity	4/640	36/12777	0.103913	0.294421	102181646/102184425/102173818/102189175	AGFG2/ARAP3/SIPA1/RAP1GAP	4
MF	GO:0060589	nucleoside-triphosphatase regulator activity	5/640	53/12777	0.124906	0.349053	102181646/102184425/102173818/102191567/102189175	AGFG2/ARAP3/SIPA1/GPSM3/RAP1GAP	5
MF	GO:0005507	copper ion binding	3/640	26/12777	0.138996	0.383179	102181017/108634355/102168295	LOC102181017/LOC108634355/LOC102168295	3
MF	GO:0008081	phosphoric diester hydrolase activity	5/640	56/12777	0.147802	0.402022	102179217/102183369/102168704/102180558/102190998	PDE2A/PDE9A/PDE3A/PDE4B/PDE1A	5
MF	GO:0005261	cation channel activity	6/640	72/12777	0.151189	0.405823	102185781/102169219/102187889/102185961/102180805/102188479	KCNMB1/KCNJ16/KCNN4/KCNE4/KCNJ15/KCNJ8	6
MF	GO:0008270	zinc ion binding	24/640	384/12777	0.155276	0.41138	102181198/102186338/102178513/102177594/102182103/100860991/102174102/102184324/102190778/102172872/102176826/102170337/102179935/102186501/102189859/102179895/102185340/102186866/102177138/102182988/102169889/102183243/102177730/102179932	ENPEP/THRA/RARG/VDR/PRICKLE1/TRIM38/GATA1/LOC102184324/TRIM58/CPM/NR1D1/MMP16/LOC102179935/TRIM29/NR3C1/PRICKLE2/MARCH8/GATA4/MMP19/TRIM44/LOC102169889/UTRN/TCEA2/CPZ	24
MF	GO:0008238	exopeptidase activity	4/640	44/12777	0.177006	0.46294	102171917/102172872/102184608/102179932	LOC102171917/CPM/ACE2/CPZ	4
MF	GO:0008378	galactosyltransferase activity	2/640	16/12777	0.18971	0.489884	102176255/102168846	B3GNT9/B3GNT4	2
MF	GO:0016829	lyase activity	5/640	63/12777	0.207231	0.515589	102169557/102171922/100861577/102186447/102169406	ADCY6/ADCY2/NPR2/NPR1/GUCY1B3	5
MF	GO:0008236	serine-type peptidase activity	12/640	183/12777	0.207247	0.515589	102187371/102174670/102191749/102187708/102187133/102184405/102187460/102174527/102183462/102180351/102182320/102174794	PLAT/F10/PRSS56/RHBDL3/PCSK5/PRSS23/CELA1/PRSS27/FAP/TMPRSS2/DPP7/PRSS22	12
MF	GO:0017171	serine hydrolase activity	12/640	183/12777	0.207247	0.515589	102187371/102174670/102191749/102187708/102187133/102184405/102187460/102174527/102183462/102180351/102182320/102174794	PLAT/F10/PRSS56/RHBDL3/PCSK5/PRSS23/CELA1/PRSS27/FAP/TMPRSS2/DPP7/PRSS22	12
MF	GO:0005044	scavenger receptor activity	5/640	64/12777	0.2163	0.525299	102189585/102183943/102169730/102171570/102179314	SCARA5/LOC102183943/LOC102169730/MSR1/SSC5D	5
MF	GO:0038024	cargo receptor activity	5/640	64/12777	0.2163	0.525299	102189585/102183943/102169730/102171570/102179314	SCARA5/LOC102183943/LOC102169730/MSR1/SSC5D	5
MF	GO:0016616	oxidoreductase activity, acting on the CH-OH group of donors, NAD or NADP as acceptor	4/640	49/12777	0.229416	0.550598	102184694/102168943/102179598/102171856	ME3/IDH2/EHHADH/HADH	4
MF	GO:0004930	G-protein coupled receptor activity	24/640	408/12777	0.234823	0.557021	102172679/106503668/102188489/102183756/102177975/102189288/102181065/102188730/102189013/106502928/102178880/106503626/102174163/102183812/novel.365/102175975/100860843/102175723/102169456/102191278/102172582/102169070/102188631/102186285	S1PR1/ADRB3/ADGRL1/FFAR4/TBXA2R/AGTR2/CMKLR1/ADGRL4/MRGPRF/APLNR/ADGRA2/GPER1/AGTR1/ADORA2A/-/ADGRD1/LHCGR/GPR39/CHRM2/P2RY13/ADGRB2/ACKR3/PTGER4/NPY1R	24
MF	GO:0008047	enzyme activator activity	4/640	50/12777	0.240338	0.563552	102181646/102184425/102173818/102189175	AGFG2/ARAP3/SIPA1/RAP1GAP	4
MF	GO:0072509	divalent inorganic cation transmembrane transporter activity	2/640	19/12777	0.245909	0.566006	102178171/102179398	NIPAL4/NIPAL2	2
MF	GO:0008324	cation transmembrane transporter activity	13/640	209/12777	0.249343	0.566006	102190843/102185781/102190471/102184475/102174888/102169219/102187889/102182451/102185961/102178171/102180805/102188479/102179398	SLC6A9/KCNMB1/RHAG/SLC9A3/RHCE/KCNJ16/KCNN4/SLC40A1/KCNE4/NIPAL4/KCNJ15/KCNJ8/NIPAL2	13
MF	GO:0008092	cytoskeletal protein binding	10/640	155/12777	0.249709	0.566006	102184501/102170047/102173366/102173226/102170565/102175059/102180490/102177452/102169870/102183628	GAS2/LMOD1/FMNL3/RFLNB/DAAM2/KIF19/SHROOM1/EPB41L1/DMTN/GMFG	10
MF	GO:0004181	metallocarboxypeptidase activity	2/640	20/12777	0.264825	0.585403	102172872/102179932	CPM/CPZ	2
MF	GO:0008235	metalloexopeptidase activity	2/640	20/12777	0.264825	0.585403	102172872/102179932	CPM/CPZ	2
MF	GO:0015276	ligand-gated ion channel activity	6/640	87/12777	0.269745	0.585403	102179745/102169219/102179313/102180805/102186243/102188479	GABRE/KCNJ16/GRIK5/KCNJ15/GABRP/KCNJ8	6
MF	GO:0022834	ligand-gated channel activity	6/640	87/12777	0.269745	0.585403	102179745/102169219/102179313/102180805/102186243/102188479	GABRE/KCNJ16/GRIK5/KCNJ15/GABRP/KCNJ8	6
MF	GO:0022890	inorganic cation transmembrane transporter activity	11/640	178/12777	0.279806	0.600806	102190843/102185781/102184475/102169219/102187889/102182451/102185961/102178171/102180805/102188479/102179398	SLC6A9/KCNMB1/SLC9A3/KCNJ16/KCNN4/SLC40A1/KCNE4/NIPAL4/KCNJ15/KCNJ8/NIPAL2	11
MF	GO:0004674	protein serine/threonine kinase activity	5/640	71/12777	0.282732	0.600806	100861300/102186663/102179415/102174882/102173496	TGFBR2/ACVRL1/ULK2/ACVR1C/DMPK	5
MF	GO:1901681	sulfur compound binding	2/640	22/12777	0.302611	0.636418	102184888/102186997	GPC4/APP	2
MF	GO:0030414	peptidase inhibitor activity	5/640	74/12777	0.312348	0.636538	100860826/102182247/102178021/102175560/102189051	C3/WFDC1/ITIH4/LOC102175560/WFDC2	5
MF	GO:0061134	peptidase regulator activity	5/640	74/12777	0.312348	0.636538	100860826/102182247/102178021/102175560/102189051	C3/WFDC1/ITIH4/LOC102175560/WFDC2	5
MF	GO:0004180	carboxypeptidase activity	2/640	23/12777	0.321389	0.636538	102172872/102179932	CPM/CPZ	2
MF	GO:0017016	Ras GTPase binding	2/640	23/12777	0.321389	0.636538	102173366/102170565	FMNL3/DAAM2	2
MF	GO:0031267	small GTPase binding	2/640	23/12777	0.321389	0.636538	102173366/102170565	FMNL3/DAAM2	2
MF	GO:0051020	GTPase binding	2/640	23/12777	0.321389	0.636538	102173366/102170565	FMNL3/DAAM2	2
MF	GO:0004252	serine-type endopeptidase activity	10/640	168/12777	0.333477	0.647899	102187371/102174670/102191749/102187708/102187133/102184405/102187460/102174527/102180351/102174794	PLAT/F10/PRSS56/RHBDL3/PCSK5/PRSS23/CELA1/PRSS27/TMPRSS2/PRSS22	10
MF	GO:0030234	enzyme regulator activity	10/640	168/12777	0.333477	0.647899	102181646/100860826/102184425/102182247/102173818/102178021/102191567/102175560/102189051/102189175	AGFG2/C3/ARAP3/WFDC1/SIPA1/ITIH4/GPSM3/LOC102175560/WFDC2/RAP1GAP	10
MF	GO:0016614	oxidoreductase activity, acting on CH-OH group of donors	4/640	60/12777	0.353936	0.681159	102184694/102168943/102179598/102171856	ME3/IDH2/EHHADH/HADH	4
MF	GO:0042578	phosphoric ester hydrolase activity	11/640	191/12777	0.361094	0.688441	102190939/102179217/102183369/102176247/102168704/102180558/102189918/102172327/102190998/102176938/102182888	PTPRB/PDE2A/PDE9A/PTP4A3/PDE3A/PDE4B/DUSP27/DUSP6/PDE1A/DUSP26/DUSP15	11
MF	GO:0004721	phosphoprotein phosphatase activity	6/640	101/12777	0.394644	0.745418	102190939/102176247/102189918/102172327/102176938/102182888	PTPRB/PTP4A3/DUSP27/DUSP6/DUSP26/DUSP15	6
MF	GO:0031072	heat shock protein binding	1/640	10/12777	0.401941	0.745418	102182172	DNAJA4	1
MF	GO:0048038	quinone binding	1/640	10/12777	0.401941	0.745418	102168295	LOC102168295	1
MF	GO:0008509	anion transmembrane transporter activity	5/640	84/12777	0.412755	0.758576	102187078/102172970/102172831/102174623/102176028	SLC4A1/SLC26A10/SLC26A9/SLC26A4/CLCN4	5
MF	GO:0015077	monovalent inorganic cation transmembrane transporter activity	8/640	142/12777	0.418543	0.762346	102190843/102185781/102184475/102169219/102187889/102185961/102180805/102188479	SLC6A9/KCNMB1/SLC9A3/KCNJ16/KCNN4/KCNE4/KCNJ15/KCNJ8	8
MF	GO:0004713	protein tyrosine kinase activity	1/640	11/12777	0.431921	0.779752	102168996	INSR	1
MF	GO:0016709	oxidoreductase activity, acting on paired donors, with incorporation or reduction of molecular oxygen, NAD(P)H as one donor, and incorporation of one atom of oxygen	1/640	12/12777	0.460401	0.816711	102185338	NOS3	1
MF	GO:0016811	hydrolase activity, acting on carbon-nitrogen (but not peptide) bonds, in linear amides	1/640	12/12777	0.460401	0.816711	102183323	ACER2	1
MF	GO:0008194	UDP-glycosyltransferase activity	2/640	31/12777	0.464555	0.816976	102170413/102179349	CHSY3/CSGALNACT1	2
MF	GO:0005544	calcium-dependent phospholipid binding	1/640	13/12777	0.487455	0.835637	102180552	ANXA9	1
MF	GO:0031491	nucleosome binding	1/640	13/12777	0.487455	0.835637	102173271	SMARCA1	1
MF	GO:0051015	actin filament binding	1/640	13/12777	0.487455	0.835637	102180490	SHROOM1	1
MF	GO:0004857	enzyme inhibitor activity	5/640	94/12777	0.51078	0.850106	100860826/102182247/102178021/102175560/102189051	C3/WFDC1/ITIH4/LOC102175560/WFDC2	5
MF	GO:0004198	calcium-dependent cysteine-type endopeptidase activity	1/640	14/12777	0.513154	0.850106	102181227	CAPN2	1
MF	GO:0016641	oxidoreductase activity, acting on the CH-NH2 group of donors, oxygen as acceptor	1/640	14/12777	0.513154	0.850106	102168295	LOC102168295	1
MF	GO:0016814	hydrolase activity, acting on carbon-nitrogen (but not peptide) bonds, in cyclic amidines	1/640	14/12777	0.513154	0.850106	102184324	LOC102184324	1
MF	GO:0004197	cysteine-type endopeptidase activity	1/640	15/12777	0.537567	0.850106	102181227	CAPN2	1
MF	GO:0005086	ARF guanyl-nucleotide exchange factor activity	1/640	15/12777	0.537567	0.850106	102178432	CYTH4	1
MF	GO:0005516	calmodulin binding	1/640	15/12777	0.537567	0.850106	102187889	KCNN4	1
MF	GO:0015298	solute:cation antiporter activity	1/640	15/12777	0.537567	0.850106	102184475	SLC9A3	1
MF	GO:0015299	solute:proton antiporter activity	1/640	15/12777	0.537567	0.850106	102184475	SLC9A3	1
MF	GO:0016638	oxidoreductase activity, acting on the CH-NH2 group of donors	1/640	15/12777	0.537567	0.850106	102168295	LOC102168295	1
MF	GO:0008565	protein transporter activity	1/640	16/12777	0.560758	0.866626	102173062	RAMP1	1
MF	GO:0015197	peptide transporter activity	1/640	16/12777	0.560758	0.866626	102173062	RAMP1	1
MF	GO:0031683	G-protein beta/gamma-subunit complex binding	1/640	16/12777	0.560758	0.866626	102188874	LOC102188874	1
MF	GO:0030170	pyridoxal phosphate binding	2/640	38/12777	0.574181	0.874126	102175385/108636344	ALAS2/LOC108636344	2
MF	GO:0070279	vitamin B6 binding	2/640	38/12777	0.574181	0.874126	102175385/108636344	ALAS2/LOC108636344	2
MF	GO:0015297	antiporter activity	1/640	17/12777	0.582787	0.880656	102184475	SLC9A3	1
MF	GO:0004866	endopeptidase inhibitor activity	3/640	63/12777	0.617669	0.889598	100860826/102178021/102175560	C3/ITIH4/LOC102175560	3
MF	GO:0061135	endopeptidase regulator activity	3/640	63/12777	0.617669	0.889598	100860826/102178021/102175560	C3/ITIH4/LOC102175560	3
MF	GO:0004970	ionotropic glutamate receptor activity	1/640	19/12777	0.623591	0.889598	102179313	GRIK5	1
MF	GO:0005234	extracellular-glutamate-gated ion channel activity	1/640	19/12777	0.623591	0.889598	102179313	GRIK5	1
MF	GO:0008066	glutamate receptor activity	1/640	19/12777	0.623591	0.889598	102179313	GRIK5	1
MF	GO:0022824	transmitter-gated ion channel activity	1/640	19/12777	0.623591	0.889598	102179313	GRIK5	1
MF	GO:0022835	transmitter-gated channel activity	1/640	19/12777	0.623591	0.889598	102179313	GRIK5	1
MF	GO:0030594	neurotransmitter receptor activity	1/640	19/12777	0.623591	0.889598	102179313	GRIK5	1
MF	GO:0005126	cytokine receptor binding	6/640	130/12777	0.639415	0.897703	100860807/102170310/102181582/102181854/100860873/102174969	KITLG/LOC102170310/LOC102181582/LOC102181854/CXCL10/LOC102174969	6
MF	GO:0016791	phosphatase activity	6/640	130/12777	0.639415	0.897703	102190939/102176247/102189918/102172327/102176938/102182888	PTPRB/PTP4A3/DUSP27/DUSP6/DUSP26/DUSP15	6
MF	GO:0004497	monooxygenase activity	1/640	20/12777	0.642473	0.897703	102185338	NOS3	1
MF	GO:0005326	neurotransmitter transporter activity	1/640	21/12777	0.66041	0.904186	102190843	SLC6A9	1
MF	GO:0005328	neurotransmitter:sodium symporter activity	1/640	21/12777	0.66041	0.904186	102190843	SLC6A9	1
MF	GO:0015370	solute:sodium symporter activity	1/640	21/12777	0.66041	0.904186	102190843	SLC6A9	1
MF	GO:0016684	oxidoreductase activity, acting on peroxide as acceptor	1/640	22/12777	0.677448	0.909656	102175786	PRDX6	1
MF	GO:0019899	enzyme binding	2/640	46/12777	0.678324	0.909656	102173366/102170565	FMNL3/DAAM2	2
MF	GO:0005230	extracellular ligand-gated ion channel activity	3/640	69/12777	0.678758	0.909656	102179745/102179313/102186243	GABRE/GRIK5/GABRP	3
MF	GO:0008289	lipid binding	6/640	136/12777	0.682242	0.909656	102168242/novel.231/102189859/102190050/102170799/102180552	APOLD1/-/NR3C1/SNX31/LOC102170799/ANXA9	6
MF	GO:0051287	NAD binding	1/640	23/12777	0.693633	0.918838	102184694	ME3	1
MF	GO:0003924	GTPase activity	11/640	248/12777	0.703804	0.924695	102170033/102182314/102188874/102170404/102182040/100861243/102190011/102186118/102189492/102180255/102170609	RASD2/RHOJ/LOC102188874/RASL11B/RASL12/RERG/RAB3B/RASEF/DNM1/RNF112/RHOQ	11
MF	GO:0016209	antioxidant activity	1/640	24/12777	0.709006	0.924695	102175786	PRDX6	1
MF	GO:0019842	vitamin binding	2/640	49/12777	0.711652	0.924695	102175385/108636344	ALAS2/LOC108636344	2
MF	GO:0016746	transferase activity, transferring acyl groups	5/640	120/12777	0.724531	0.934421	102170150/102175385/102169238/102185477/102187923	EPB42/ALAS2/F13A1/TGM2/CPT1A	5
MF	GO:0003682	chromatin binding	1/640	26/12777	0.737481	0.934421	102173271	SMARCA1	1
MF	GO:0005231	excitatory extracellular ligand-gated ion channel activity	1/640	26/12777	0.737481	0.934421	102179313	GRIK5	1
MF	GO:0015294	solute:cation symporter activity	1/640	26/12777	0.737481	0.934421	102190843	SLC6A9	1
MF	GO:0015291	secondary active transmembrane transporter activity	2/640	52/12777	0.74204	0.934421	102190843/102184475	SLC6A9/SLC9A3	2
MF	GO:0004867	serine-type endopeptidase inhibitor activity	1/640	30/12777	0.786355	0.951694	102178021	ITIH4	1
MF	GO:0051536	iron-sulfur cluster binding	1/640	30/12777	0.786355	0.951694	102181553	DPYD	1
MF	GO:0051540	metal cluster binding	1/640	30/12777	0.786355	0.951694	102181553	DPYD	1
MF	GO:0016788	hydrolase activity, acting on ester bonds	14/640	338/12777	0.80476	0.951694	102179519/102190939/102179217/102183369/102176247/102168704/102180558/102189918/102173741/102172327/102190998/102176938/102182888/102175658	ARSG/PTPRB/PDE2A/PDE9A/PTP4A3/PDE3A/PDE4B/DUSP27/ARSI/DUSP6/PDE1A/DUSP26/DUSP15/ARSJ	14
MF	GO:0000287	magnesium ion binding	1/640	32/12777	0.807271	0.951694	102187548	PKLR	1
MF	GO:0015293	symporter activity	1/640	33/12777	0.816949	0.951694	102190843	SLC6A9	1
MF	GO:0016627	oxidoreductase activity, acting on the CH-CH group of donors	1/640	33/12777	0.816949	0.951694	102181553	DPYD	1
MF	GO:0008234	cysteine-type peptidase activity	5/640	137/12777	0.822614	0.951694	102183473/102183747/102175417/102170638/102181227	CTSK/CTSS/CTSZ/CTSH/CAPN2	5
MF	GO:0030246	carbohydrate binding	2/640	62/12777	0.824228	0.951694	108638256/102187127	LOC108638256/LOC102187127	2
MF	GO:0016410	N-acyltransferase activity	1/640	34/12777	0.826141	0.951694	102175385	ALAS2	1
MF	GO:0051082	unfolded protein binding	1/640	34/12777	0.826141	0.951694	102182172	DNAJA4	1
MF	GO:0019001	guanyl nucleotide binding	14/640	347/12777	0.833421	0.951694	102189892/102170033/102182314/102188874/102175009/102170404/102182040/100861243/102190011/102186118/102189492/102180255/102170609/102174805	SEPT5/RASD2/RHOJ/LOC102188874/SEPT6/RASL11B/RASL12/RERG/RAB3B/RASEF/DNM1/RNF112/RHOQ/ARL4A	14
MF	GO:0005543	phospholipid binding	2/640	66/12777	0.849928	0.951694	102190050/102180552	SNX31/ANXA9	2
MF	GO:0001883	purine nucleoside binding	13/640	331/12777	0.852483	0.951694	102189892/102170033/102182314/102175009/102170404/102182040/100861243/102190011/102186118/102189492/102180255/102170609/102174805	SEPT5/RASD2/RHOJ/SEPT6/RASL11B/RASL12/RERG/RAB3B/RASEF/DNM1/RNF112/RHOQ/ARL4A	13
MF	GO:0005525	GTP binding	13/640	331/12777	0.852483	0.951694	102189892/102170033/102182314/102175009/102170404/102182040/100861243/102190011/102186118/102189492/102180255/102170609/102174805	SEPT5/RASD2/RHOJ/SEPT6/RASL11B/RASL12/RERG/RAB3B/RASEF/DNM1/RNF112/RHOQ/ARL4A	13
MF	GO:0032549	ribonucleoside binding	13/640	331/12777	0.852483	0.951694	102189892/102170033/102182314/102175009/102170404/102182040/100861243/102190011/102186118/102189492/102180255/102170609/102174805	SEPT5/RASD2/RHOJ/SEPT6/RASL11B/RASL12/RERG/RAB3B/RASEF/DNM1/RNF112/RHOQ/ARL4A	13
MF	GO:0032550	purine ribonucleoside binding	13/640	331/12777	0.852483	0.951694	102189892/102170033/102182314/102175009/102170404/102182040/100861243/102190011/102186118/102189492/102180255/102170609/102174805	SEPT5/RASD2/RHOJ/SEPT6/RASL11B/RASL12/RERG/RAB3B/RASEF/DNM1/RNF112/RHOQ/ARL4A	13
MF	GO:0032561	guanyl ribonucleotide binding	13/640	331/12777	0.852483	0.951694	102189892/102170033/102182314/102175009/102170404/102182040/100861243/102190011/102186118/102189492/102180255/102170609/102174805	SEPT5/RASD2/RHOJ/SEPT6/RASL11B/RASL12/RERG/RAB3B/RASEF/DNM1/RNF112/RHOQ/ARL4A	13
MF	GO:0001882	nucleoside binding	13/640	332/12777	0.855283	0.951694	102189892/102170033/102182314/102175009/102170404/102182040/100861243/102190011/102186118/102189492/102180255/102170609/102174805	SEPT5/RASD2/RHOJ/SEPT6/RASL11B/RASL12/RERG/RAB3B/RASEF/DNM1/RNF112/RHOQ/ARL4A	13
MF	GO:0008017	microtubule binding	2/640	67/12777	0.855795	0.951694	102184501/102175059	GAS2/KIF19	2
MF	GO:0048037	cofactor binding	5/640	146/12777	0.861888	0.951694	102175385/102168295/102184694/102185338/108636344	ALAS2/LOC102168295/ME3/NOS3/LOC108636344	5
MF	GO:0000988	transcription factor activity, protein binding	1/640	40/12777	0.872386	0.951694	102188206	LOC102188206	1
MF	GO:0000989	transcription factor activity, transcription factor binding	1/640	40/12777	0.872386	0.951694	102188206	LOC102188206	1
MF	GO:0003712	transcription cofactor activity	1/640	40/12777	0.872386	0.951694	102188206	LOC102188206	1
MF	GO:0015081	sodium ion transmembrane transporter activity	1/640	40/12777	0.872386	0.951694	102190843	SLC6A9	1
MF	GO:0016705	oxidoreductase activity, acting on paired donors, with incorporation or reduction of molecular oxygen	4/640	126/12777	0.882098	0.95717	100861413/102185338/102190811/102183469	CYP19A1/NOS3/LOC102190811/LOC102183469	4
MF	GO:0004725	protein tyrosine phosphatase activity	1/640	43/12777	0.890674	0.961362	102190939	PTPRB	1
MF	GO:0016758	transferase activity, transferring hexosyl groups	4/640	130/12777	0.896225	0.962263	102170413/102176255/102168846/102179349	CHSY3/B3GNT9/B3GNT4/CSGALNACT1	4
MF	GO:0003774	motor activity	3/640	105/12777	0.902426	0.96349	102177493/102175059/102175112	MYH11/KIF19/MYO1F	3
MF	GO:0046983	protein dimerization activity	10/640	285/12777	0.911209	0.96349	102175290/102171973/108635517/102191579/102175768/102168994/102191756/102181648/102174946/102188488	MEF2C/HAND2/LOC108635517/HEYL/TCF21/LYL1/TAL1/TWIST2/TCF15/MEF2B	10
MF	GO:0015631	tubulin binding	2/640	79/12777	0.911537	0.96349	102184501/102175059	GAS2/KIF19	2
MF	GO:0035091	phosphatidylinositol binding	1/640	49/12777	0.919772	0.967183	102190050	SNX31	1
MF	GO:0003777	microtubule motor activity	1/640	63/12777	0.961052	0.998788	102175059	KIF19	1
MF	GO:0015078	hydrogen ion transmembrane transporter activity	1/640	68/12777	0.969918	0.998788	102184475	SLC9A3	1
MF	GO:0005506	iron ion binding	3/640	138/12777	0.971835	0.998788	100861413/102190811/102183469	CYP19A1/LOC102190811/LOC102183469	3
MF	GO:0016747	transferase activity, transferring acyl groups other than amino-acyl groups	1/640	72/12777	0.975535	0.998788	102175385	ALAS2	1
MF	GO:0016853	isomerase activity	1/640	75/12777	0.97905	0.998788	102172900	GLCE	1
MF	GO:0022804	active transmembrane transporter activity	2/640	127/12777	0.988997	0.998788	102190843/102184475	SLC6A9/SLC9A3	2
MF	GO:0050662	coenzyme binding	1/640	88/12777	0.989305	0.998788	102184694	ME3	1
MF	GO:0017111	nucleoside-triphosphatase activity	15/640	500/12777	0.990547	0.998788	102177493/102181242/102170033/102182314/102188874/102170404/102182040/100861243/102175059/102175112/102190011/102186118/102189492/102180255/102170609	MYH11/ABCG1/RASD2/RHOJ/LOC102188874/RASL11B/RASL12/RERG/KIF19/MYO1F/RAB3B/RASEF/DNM1/RNF112/RHOQ	15
MF	GO:0003723	RNA binding	4/640	246/12777	0.998627	0.998788	102191643/102179703/102186098/102184391	NOVA2/IGF2BP2/FMR1/ATXN1	4
MF	GO:0016887	ATPase activity	1/640	130/12777	0.998788	0.998788	102181242	ABCG1	1
