# Supplementary material for: Screening Candidate Genes Regulating Placental Development from Trophoblast Transcriptome at Early Pregnancy in Dazu Black Goats (Capra hircus)
Source: Animals (Basel). 2021 Jul 19;11(7):2132. doi: 10.3390/ani11072132 (PMC8300351; doi:10.3390/ani11072132)
Supplement: Supplementary file 1 [file animals-11-02132-s001.zip › Trophoblast in goat Supplementary files/Supplementary file8.xlsx]

## Sheet: Sheet1
KEGGID	Description	GeneRatio	BgRatio	pvalue	padj	geneID	geneName	keggID	Count
chx04151	PI3K-Akt signaling pathway	49/439	374/8297	2.29896e-09	5.83937e-07	100860805/102185378/102168996/100860807/102190652/102168934/102171074/102180550/102169100/100861397/102180223/102186081/102177440/102184914/102189826/102184390/102168651/100861303/102174007/108633195/108638107/102183372/100860747/102190477/102172761/102176677/102191085/102183685/102185338/102174371/102176947/102191790/102180406/102186656/102170971/106502352/102185051/102188539/102186825/102188298…	SPP1/COL9A1/INSR/KITLG/THBS3/PDGFC/ITGA11/LOC102180550/TEK/PRP6/NTRK2/GNG11/LAMA4/LAMC3/VEGFC/LOC102184390/PDGFD/CSF1R/PDGFRA/LOC108633195/LOC108638107/LOC102183372/TLR2/LOC102190477/ITGA1/COL4A6/COL6A1/FGFR4/NOS3/FGF13/COL4A5/EPOR/ANGPT4/ANGPT2/PPP2R2B/EFNA2/CSF1/ITGB6/COL9A2/PPP2R2C/TGFA/THBS4/CHRM2/ITGB3/CCND1/PIK3AP1/COL1A2/COL6A2/COL1A1	chx:100860805/chx:102185378/chx:102168996/chx:100860807/chx:102190652/chx:102168934/chx:102171074/chx:102180550/chx:102169100/chx:100861397/chx:102180223/chx:102186081/chx:102177440/chx:102184914/chx:102189826/chx:102184390/chx:102168651/chx:100861303/chx:102174007/chx:108633195/chx:108638107/chx:102183372/chx:100860747/chx:102190477/chx:102172761/chx:102176677/chx:102191085/chx:102183685/chx:102…	49
chx04974	Protein digestion and absorption	27/439	144/8297	6.3149e-09	8.01992e-07	102185378/102178089/100860925/106503435/102186539/102184475/108633195/102169373/102177045/102181964/102187889/100861202/102181270/102176677/102191085/102179918/102174913/102176947/102178059/100861199/102170840/102186825/102184608/100860940/102191378/102183732/100860828	COL9A1/COL14A1/COL15A1/COL7A1/LOC102186539/SLC9A3/LOC108633195/LOC102169373/LOC102177045/SLC8A1/KCNN4/PAG-6/LOC102181270/COL4A6/COL6A1/LOC102179918/KCNQ1/COL4A5/LOC102178059/PAG-3/COL11A1/COL9A2/ACE2/COL1A2/COL6A2/COL5A2/COL1A1	chx:102185378/chx:102178089/chx:100860925/chx:106503435/chx:102186539/chx:102184475/chx:108633195/chx:102169373/chx:102177045/chx:102181964/chx:102187889/chx:100861202/chx:102181270/chx:102176677/chx:102191085/chx:102179918/chx:102174913/chx:102176947/chx:102178059/chx:100861199/chx:102170840/chx:102186825/chx:102184608/chx:100860940/chx:102191378/chx:102183732/chx:100860828	27
chx05144	Malaria	15/439	52/8297	4.13145e-08	3.49796e-06	102190652/102175889/102168959/102176710/102179808/100860747/102168680/102175045/102174895/100861228/100861185/102179675/102183082/102175177/102175876	THBS3/LOC102175889/LOC102168959/LOC102176710/PECAM1/TLR2/LOC102168680/HBBC/LOC102174895/TGFB2/ITGB2/THBS4/SDC2/LOC102175177/LOC102175876	chx:102190652/chx:102175889/chx:102168959/chx:102176710/chx:102179808/chx:100860747/chx:102168680/chx:102175045/chx:102174895/chx:100861228/chx:100861185/chx:102179675/chx:102183082/chx:102175177/chx:102175876	15
chx04510	Focal adhesion	31/439	209/8297	1.47356e-07	9.35712e-06	100860805/102185378/102190652/102168934/102171074/102181773/100860749/102177440/102184914/102189826/102168651/102174007/108633195/102183372/102172761/102176677/102191085/102176947/102179673/102188539/102186825/102179773/102179675/102169417/102169650/100860940/102190641/102181227/102191378/102170125/100860828	SPP1/COL9A1/THBS3/PDGFC/ITGA11/PPP1R12B/CAV1/LAMA4/LAMC3/VEGFC/PDGFD/PDGFRA/LOC108633195/LOC102183372/ITGA1/COL4A6/COL6A1/COL4A5/FYN/ITGB6/COL9A2/SHC4/THBS4/ITGB3/CCND1/COL1A2/MYLK/CAPN2/COL6A2/PARVG/COL1A1	chx:100860805/chx:102185378/chx:102190652/chx:102168934/chx:102171074/chx:102181773/chx:100860749/chx:102177440/chx:102184914/chx:102189826/chx:102168651/chx:102174007/chx:108633195/chx:102183372/chx:102172761/chx:102176677/chx:102191085/chx:102176947/chx:102179673/chx:102188539/chx:102186825/chx:102179773/chx:102179675/chx:102169417/chx:102169650/chx:100860940/chx:102190641/chx:102181227/chx:102…	31
chx04512	ECM-receptor interaction	19/439	96/8297	4.8302e-07	2.45374e-05	100860805/102185378/102190652/102171074/102177440/102184914/108633195/102183372/102172761/102176677/102191085/102176947/102188539/102186825/102179675/102169417/100860940/102191378/100860828	SPP1/COL9A1/THBS3/ITGA11/LAMA4/LAMC3/LOC108633195/LOC102183372/ITGA1/COL4A6/COL6A1/COL4A5/ITGB6/COL9A2/THBS4/ITGB3/COL1A2/COL6A2/COL1A1	chx:100860805/chx:102185378/chx:102190652/chx:102171074/chx:102177440/chx:102184914/chx:108633195/chx:102183372/chx:102172761/chx:102176677/chx:102191085/chx:102176947/chx:102188539/chx:102186825/chx:102179675/chx:102169417/chx:100860940/chx:102191378/chx:100860828	19
chx05165	Human papillomavirus infection	40/439	350/8297	2.80725e-06	0.00011884	100860805/102185378/102190652/102190430/102191579/102171074/102169919/102172948/102191205/102189202/102177440/102180584/102183205/102189170/102190310/102188814/102184914/108633195/102183372/102188874/102188583/102170921/102172761/102176677/102191085/102176947/102173344/102180281/102170971/102171521/102188539/102186825/102188298/102179675/102169417/102169650/100860940/102188631/102191378/100860828	SPP1/COL9A1/THBS3/LOC102190430/HEYL/ITGA11/CASP8/FZD7/WNT16/NOTCH3/LAMA4/LOC102180584/FZD1/STAT1/TNFRSF1A/LOC102188814/LAMC3/LOC108633195/LOC102183372/LOC102188874/IRF1/WNT5A/ITGA1/COL4A6/COL6A1/COL4A5/NOTCH4/WNT2/PPP2R2B/EIF2AK2/ITGB6/COL9A2/PPP2R2C/THBS4/ITGB3/CCND1/COL1A2/PTGER4/COL6A2/COL1A1	chx:100860805/chx:102185378/chx:102190652/chx:102190430/chx:102191579/chx:102171074/chx:102169919/chx:102172948/chx:102191205/chx:102189202/chx:102177440/chx:102180584/chx:102183205/chx:102189170/chx:102190310/chx:102188814/chx:102184914/chx:108633195/chx:102183372/chx:102188874/chx:102188583/chx:102170921/chx:102172761/chx:102176677/chx:102191085/chx:102176947/chx:102173344/chx:102180281/chx:102…	40
chx05202	Transcriptional misregulation in cancer	26/439	189/8297	6.3642e-06	0.000215243	102175290/100861300/102168371/108637954/102191205/102187371/102174536/100861303/102168994/102172997/102168980/102170836/102186416/102177198/102178020/102169723/106501762/102181046/102178465/102172033/102169549/100860792/102174376/102180351/102183278/102172327	MEF2C/TGFBR2/LMO2/MAF/WNT16/PLAT/HHEX/CSF1R/LYL1/HPGD/FLI1/PBX1/SPI1/ERG/RUNX1/CDKN2C/HOXA10/MEIS1/ZBTB16/HOXA11/HOXA9/HMGA2/TSPAN7/TMPRSS2/RUNX2/DUSP6	chx:102175290/chx:100861300/chx:102168371/chx:108637954/chx:102191205/chx:102187371/chx:102174536/chx:100861303/chx:102168994/chx:102172997/chx:102168980/chx:102170836/chx:102186416/chx:102177198/chx:102178020/chx:102169723/chx:106501762/chx:102181046/chx:102178465/chx:102172033/chx:102169549/chx:100860792/chx:102174376/chx:102180351/chx:102183278/chx:102172327	26
chx04022	cGMP-PKG signaling pathway	24/439	167/8297	6.77931e-06	0.000215243	102175290/102168996/102184725/102169557/106503668/102168656/108637286/102171922/102186539/102185781/100861577/102179217/102181964/102174163/102168704/102185338/102182753/102186447/102188479/102186866/102186276/102190641/102169406/102188488	MEF2C/INSR/NFATC4/ADCY6/ADRB3/RGS2/IRS2/ADCY2/LOC102186539/KCNMB1/NPR2/PDE2A/SLC8A1/AGTR1/PDE3A/NOS3/PRKG1/NPR1/KCNJ8/GATA4/KCNMA1/MYLK/GUCY1B3/MEF2B	chx:102175290/chx:102168996/chx:102184725/chx:102169557/chx:106503668/chx:102168656/chx:108637286/chx:102171922/chx:102186539/chx:102185781/chx:100861577/chx:102179217/chx:102181964/chx:102174163/chx:102168704/chx:102185338/chx:102182753/chx:102186447/chx:102188479/chx:102186866/chx:102186276/chx:102190641/chx:102169406/chx:102188488	24
chx04015	Rap1 signaling pathway	27/439	211/8297	1.64758e-05	0.000458692	102168996/102169557/100860807/102190430/102168934/102171922/102169100/102189826/102168651/100861303/102174007/102184425/102190608/102188874/102184554/102173818/102178145/102183685/102174371/102183812/102180406/102186656/106502352/102185051/100861185/102169417/102189175	INSR/ADCY6/KITLG/LOC102190430/PDGFC/ADCY2/TEK/VEGFC/PDGFD/CSF1R/PDGFRA/ARAP3/RASGRP3/LOC102188874/LCP2/SIPA1/RAPGEF3/FGFR4/FGF13/ADORA2A/ANGPT4/ANGPT2/EFNA2/CSF1/ITGB2/ITGB3/RAP1GAP	chx:102168996/chx:102169557/chx:100860807/chx:102190430/chx:102168934/chx:102171922/chx:102169100/chx:102189826/chx:102168651/chx:100861303/chx:102174007/chx:102184425/chx:102190608/chx:102188874/chx:102184554/chx:102173818/chx:102178145/chx:102183685/chx:102174371/chx:102183812/chx:102180406/chx:102186656/chx:106502352/chx:102185051/chx:100861185/chx:102169417/chx:102189175	27
chx04514	Cell adhesion molecules (CAMs)	22/439	154/8297	1.80587e-05	0.000458692	100861223/102181404/102180584/102174054/108634709/102188814/102181928/102179808/102177753/102178567/108638310/102174895/102189619/100861185/102181324/102183082/102175177/102191361/102189829/102171011/102178303/102168630	CD34/SIGLEC1/LOC102180584/CDH5/CLDN5/LOC102188814/ESAM/PECAM1/CLDN11/LOC102178567/LOC108638310/LOC102174895/JAM2/ITGB2/CNTN2/SDC2/LOC102175177/CDH15/CNTNAP2/ALCAM/LOC102178303/VCAN	chx:100861223/chx:102181404/chx:102180584/chx:102174054/chx:108634709/chx:102188814/chx:102181928/chx:102179808/chx:102177753/chx:102178567/chx:108638310/chx:102174895/chx:102189619/chx:100861185/chx:102181324/chx:102183082/chx:102175177/chx:102191361/chx:102189829/chx:102171011/chx:102178303/chx:102168630	22
chx04933	AGE-RAGE signaling pathway in diabetic complications	18/439	119/8297	4.83259e-05	0.00111589	102185866/100861300/102176415/102175889/102189170/102189826/108633195/102176677/102174163/102185338/102174895/102176947/100861228/102175177/102169650/100860940/102175912/100860828	LOC102185866/TGFBR2/STAT5B/LOC102175889/STAT1/VEGFC/LOC108633195/COL4A6/AGTR1/NOS3/LOC102174895/COL4A5/TGFB2/LOC102175177/CCND1/COL1A2/EDN1/COL1A1	chx:102185866/chx:100861300/chx:102176415/chx:102175889/chx:102189170/chx:102189826/chx:108633195/chx:102176677/chx:102174163/chx:102185338/chx:102174895/chx:102176947/chx:100861228/chx:102175177/chx:102169650/chx:100860940/chx:102175912/chx:100860828	18
chx04917	Prolactin signaling pathway	14/439	80/8297	6.63736e-05	0.00140491	102185866/102176415/102180550/100861397/102189170/102184390/108638107/102188583/102190477/100860843/102179773/102169781/102169650/102169142	LOC102185866/STAT5B/LOC102180550/PRP6/STAT1/LOC102184390/LOC108638107/IRF1/LOC102190477/LHCGR/SHC4/ELF5/CCND1/CISH	chx:102185866/chx:102176415/chx:102180550/chx:100861397/chx:102189170/chx:102184390/chx:108638107/chx:102188583/chx:102190477/chx:100860843/chx:102179773/chx:102169781/chx:102169650/chx:102169142	14
chx05142	Chagas disease (American trypanosomiasis)	16/439	111/8297	0.000224437	0.0042193	100861300/102190430/102169919/100860826/102175889/102190310/102186813/102187279/102188874/100860747/102181154/102171917/102187545/100861228/102170971/102188298	TGFBR2/LOC102190430/CASP8/C3/LOC102175889/TNFRSF1A/C1QB/C1QC/LOC102188874/TLR2/LOC102181154/LOC102171917/C1QA/TGFB2/PPP2R2B/PPP2R2C	chx:100861300/chx:102190430/chx:102169919/chx:100860826/chx:102175889/chx:102190310/chx:102186813/chx:102187279/chx:102188874/chx:100860747/chx:102181154/chx:102171917/chx:102187545/chx:100861228/chx:102170971/chx:102188298	16
chx04924	Renin secretion	12/439	69/8297	0.00023256	0.0042193	102169557/102190430/106503668/102188874/102171917/102174163/102168704/102186447/102186276/102188631/102190998/102169406	ADCY6/LOC102190430/ADRB3/LOC102188874/LOC102171917/AGTR1/PDE3A/NPR1/KCNMA1/PTGER4/PDE1A/GUCY1B3	chx:102169557/chx:102190430/chx:106503668/chx:102188874/chx:102171917/chx:102174163/chx:102168704/chx:102186447/chx:102186276/chx:102188631/chx:102190998/chx:102169406	12
chx04610	Complement and coagulation cascades	14/439	91/8297	0.000275831	0.00467074	102171378/100860826/102187371/102174670/102186813/102187279/102169238/102187545/102181552/100861185/102188881/102175560/102181884/102180910	MASP1/C3/PLAT/F10/C1QB/C1QC/F13A1/C1QA/LOC102181552/ITGB2/CFH/LOC102175560/SERPING1/ITGAX	chx:102171378/chx:100860826/chx:102187371/chx:102174670/chx:102186813/chx:102187279/chx:102169238/chx:102187545/chx:102181552/chx:100861185/chx:102188881/chx:102175560/chx:102181884/chx:102180910	14
chx04611	Platelet activation	18/439	139/8297	0.000364722	0.00578997	102169557/102190430/102171922/102177975/102188874/102184554/102188831/102185338/102182753/102179673/102173007/102169417/100860940/102191004/102190641/102169406/102189695/100860828	ADCY6/LOC102190430/ADCY2/TBXA2R/LOC102188874/LCP2/FERMT3/NOS3/PRKG1/FYN/RASGRP1/ITGB3/COL1A2/FCER1G/MYLK/GUCY1B3/STIM1/COL1A1	chx:102169557/chx:102190430/chx:102171922/chx:102177975/chx:102188874/chx:102184554/chx:102188831/chx:102185338/chx:102182753/chx:102179673/chx:102173007/chx:102169417/chx:100860940/chx:102191004/chx:102190641/chx:102169406/chx:102189695/chx:100860828	18
chx05418	Fluid shear stress and atherosclerosis	18/439	142/8297	0.000474519	0.00708988	102175290/100860749/102175889/102187371/102174054/102190310/102179808/102175171/106502263/102185338/102174895/102187231/102183082/102178383/102175177/102169417/102175912/102184041	MEF2C/CAV1/LOC102175889/PLAT/CDH5/TNFRSF1A/PECAM1/LOC102175171/KLF2/NOS3/LOC102174895/IL1R1/SDC2/LOC102178383/LOC102175177/ITGB3/EDN1/LOC102184041	chx:102175290/chx:100860749/chx:102175889/chx:102187371/chx:102174054/chx:102190310/chx:102179808/chx:102175171/chx:106502263/chx:102185338/chx:102174895/chx:102187231/chx:102183082/chx:102178383/chx:102175177/chx:102169417/chx:102175912/chx:102184041	18
chx05414	Dilated cardiomyopathy (DCM)	13/439	87/8297	0.00060386	0.00852113	102169557/102190430/102171074/102170606/102171922/102180712/102188874/102172761/100861228/102173472/102188539/102169417/102185261	ADCY6/LOC102190430/ITGA11/ACTC1/ADCY2/DES/LOC102188874/ITGA1/TGFB2/TPM1/ITGB6/ITGB3/TNNT2	chx:102169557/chx:102190430/chx:102171074/chx:102170606/chx:102171922/chx:102180712/chx:102188874/chx:102172761/chx:100861228/chx:102173472/chx:102188539/chx:102169417/chx:102185261	13
chx05143	African trypanosomiasis	8/439	38/8297	0.000691448	0.00915982	102177440/102168959/102176710/102168680/102175045/102174895/102175177/102175876	LAMA4/LOC102168959/LOC102176710/LOC102168680/HBBC/LOC102174895/LOC102175177/LOC102175876	chx:102177440/chx:102168959/chx:102176710/chx:102168680/chx:102175045/chx:102174895/chx:102175177/chx:102175876	8
chx04072	Phospholipase D signaling pathway	18/439	147/8297	0.000721246	0.00915982	102168996/102169557/100860807/102190430/102168934/102171922/102168651/102174007/102188874/102178432/102178145/102174163/102171567/102179673/102179773/102189492/102168201/102191004	INSR/ADCY6/KITLG/LOC102190430/PDGFC/ADCY2/PDGFD/PDGFRA/LOC102188874/CYTH4/RAPGEF3/AGTR1/PLPP3/FYN/SHC4/DNM1/SPHK1/FCER1G	chx:102168996/chx:102169557/chx:100860807/chx:102190430/chx:102168934/chx:102171922/chx:102168651/chx:102174007/chx:102188874/chx:102178432/chx:102178145/chx:102174163/chx:102171567/chx:102179673/chx:102179773/chx:102189492/chx:102168201/chx:102191004	18
chx04923	Regulation of lipolysis in adipocytes	10/439	58/8297	0.000820525	0.00992444	102168996/102169557/102190430/106503668/108637286/102171922/102188874/102182753/102186447/102186285	INSR/ADCY6/LOC102190430/ADRB3/IRS2/ADCY2/LOC102188874/PRKG1/NPR1/NPY1R	chx:102168996/chx:102169557/chx:102190430/chx:106503668/chx:108637286/chx:102171922/chx:102188874/chx:102182753/chx:102186447/chx:102186285	10
chx04371	Apelin signaling pathway	17/439	138/8297	0.000939083	0.010399	100860805/102175290/102169557/102171922/102186081/102189202/102187371/102188120/102181964/106502928/106502263/102174163/102185338/102169650/102168201/102190641/102188488	SPP1/MEF2C/ADCY6/ADCY2/GNG11/NOTCH3/PLAT/APLN/SLC8A1/APLNR/KLF2/AGTR1/NOS3/CCND1/SPHK1/MYLK/MEF2B	chx:100860805/chx:102175290/chx:102169557/chx:102171922/chx:102186081/chx:102189202/chx:102187371/chx:102188120/chx:102181964/chx:106502928/chx:106502263/chx:102174163/chx:102185338/chx:102169650/chx:102168201/chx:102190641/chx:102188488	17
chx04010	MAPK signaling pathway	29/439	296/8297	0.000941637	0.010399	102175290/102168996/102173139/100861300/100860807/102168934/102189417/102169100/102180223/102190310/102189826/102168651/100861303/102174007/102190608/102183685/102174371/100861228/102180406/102186656/106502352/102185051/102187231/102187163/102185926/102173007/102177581/108635273/102172327	MEF2C/INSR/STMN1/TGFBR2/KITLG/PDGFC/ARRB1/TEK/NTRK2/TNFRSF1A/VEGFC/PDGFD/CSF1R/PDGFRA/RASGRP3/FGFR4/FGF13/TGFB2/ANGPT4/ANGPT2/EFNA2/CSF1/IL1R1/CACNA1G/TGFA/RASGRP1/LOC102177581/LOC108635273/DUSP6	chx:102175290/chx:102168996/chx:102173139/chx:100861300/chx:100860807/chx:102168934/chx:102189417/chx:102169100/chx:102180223/chx:102190310/chx:102189826/chx:102168651/chx:100861303/chx:102174007/chx:102190608/chx:102183685/chx:102174371/chx:100861228/chx:102180406/chx:102186656/chx:106502352/chx:102185051/chx:102187231/chx:102187163/chx:102185926/chx:102173007/chx:102177581/chx:108635273/chx:102…	29
chx04270	Vascular smooth muscle contraction	16/439	128/8297	0.00112385	0.0118941	102169557/102190430/102181773/102171922/102185781/100861577/102188874/102178279/102173062/102174163/102182753/102186447/102183812/102186276/102190641/102169406	ADCY6/LOC102190430/PPP1R12B/ADCY2/KCNMB1/NPR2/LOC102188874/ACTG2/RAMP1/AGTR1/PRKG1/NPR1/ADORA2A/KCNMA1/MYLK/GUCY1B3	chx:102169557/chx:102190430/chx:102181773/chx:102171922/chx:102185781/chx:100861577/chx:102188874/chx:102178279/chx:102173062/chx:102174163/chx:102182753/chx:102186447/chx:102183812/chx:102186276/chx:102190641/chx:102169406	16
chx04926	Relaxin signaling pathway	17/439	148/8297	0.00203901	0.0207164	102169557/100861300/102190430/102189417/102171922/102186081/102189826/108633195/102188874/102176677/102185338/102176947/102179773/100860940/102175912/102173832/100860828	ADCY6/TGFBR2/LOC102190430/ARRB1/ADCY2/GNG11/VEGFC/LOC108633195/LOC102188874/COL4A6/NOS3/COL4A5/SHC4/COL1A2/EDN1/RLN3/COL1A1	chx:102169557/chx:100861300/chx:102190430/chx:102189417/chx:102171922/chx:102186081/chx:102189826/chx:108633195/chx:102188874/chx:102176677/chx:102185338/chx:102176947/chx:102179773/chx:100860940/chx:102175912/chx:102173832/chx:100860828	17
chx05146	Amoebiasis	15/439	124/8297	0.00221007	0.0215907	102190430/102177440/102184914/108633195/102183372/102188874/100860747/102176677/102176947/100861228/102174613/102187231/100861185/100860940/100860828	LOC102190430/LAMA4/LAMC3/LOC108633195/LOC102183372/LOC102188874/TLR2/COL4A6/COL4A5/TGFB2/LOC102174613/IL1R1/ITGB2/COL1A2/COL1A1	chx:102190430/chx:102177440/chx:102184914/chx:108633195/chx:102183372/chx:102188874/chx:100860747/chx:102176677/chx:102176947/chx:100861228/chx:102174613/chx:102187231/chx:100861185/chx:100860940/chx:100860828	15
chx04380	Osteoclast differentiation	15/439	125/8297	0.00239308	0.0223048	100861300/102189170/102190310/100861303/102186416/102184554/102175151/102183473/102189077/100861228/102179673/102185051/102187231/102169417/100860896	TGFBR2/STAT1/TNFRSF1A/CSF1R/SPI1/LCP2/TYROBP/CTSK/TREM2/TGFB2/FYN/CSF1/IL1R1/ITGB3/TNFRSF11B	chx:100861300/chx:102189170/chx:102190310/chx:100861303/chx:102186416/chx:102184554/chx:102175151/chx:102183473/chx:102189077/chx:100861228/chx:102179673/chx:102185051/chx:102187231/chx:102169417/chx:100860896	15
chx04925	Aldosterone synthesis and secretion	13/439	101/8297	0.0024588	0.0223048	102169557/102190430/102171922/106502632/102186539/102188874/102179217/102174163/102186447/102187163/102177581/108635273/102178475	ADCY6/LOC102190430/ADCY2/KCNK3/LOC102186539/LOC102188874/PDE2A/AGTR1/NPR1/CACNA1G/LOC102177581/LOC108635273/SCARB1	chx:102169557/chx:102190430/chx:102171922/chx:106502632/chx:102186539/chx:102188874/chx:102179217/chx:102174163/chx:102186447/chx:102187163/chx:102177581/chx:108635273/chx:102178475	13
chx04020	Calcium signaling pathway	20/439	191/8297	0.00263257	0.0230577	102175544/102190430/106503668/102171922/102177975/102174007/102188874/102181964/102174163/102185338/102183812/100860843/102187163/102169456/102177581/108635273/102168201/102190641/102190998/102189695	ORAI3/LOC102190430/ADRB3/ADCY2/TBXA2R/PDGFRA/LOC102188874/SLC8A1/AGTR1/NOS3/ADORA2A/LHCGR/CACNA1G/CHRM2/LOC102177581/LOC108635273/SPHK1/MYLK/PDE1A/STIM1	chx:102175544/chx:102190430/chx:106503668/chx:102171922/chx:102177975/chx:102174007/chx:102188874/chx:102181964/chx:102174163/chx:102185338/chx:102183812/chx:100860843/chx:102187163/chx:102169456/chx:102177581/chx:108635273/chx:102168201/chx:102190641/chx:102190998/chx:102189695	20
chx04340	Hedgehog signaling pathway	8/439	47/8297	0.00292961	0.024804	102171572/102189417/102189937/108636574/102188011/102178293/102169650/102188923	SMO/ARRB1/EVC/GAS1/PTCH2/HHIP/CCND1/CDON	chx:102171572/chx:102189417/chx:102189937/chx:108636574/chx:102188011/chx:102178293/chx:102169650/chx:102188923	8
chx05032	Morphine addiction	12/439	92/8297	0.00318536	0.0260994	102169557/102190430/102189417/102171922/102179745/102186081/102188874/102179217/102168704/102180558/102186243/102190998	ADCY6/LOC102190430/ARRB1/ADCY2/GABRE/GNG11/LOC102188874/PDE2A/PDE3A/PDE4B/GABRP/PDE1A	chx:102169557/chx:102190430/chx:102189417/chx:102171922/chx:102179745/chx:102186081/chx:102188874/chx:102179217/chx:102168704/chx:102180558/chx:102186243/chx:102190998	12
chx05166	HTLV-I infection	25/439	265/8297	0.00345988	0.0274628	102185866/102184725/102169557/100861300/100860919/102176415/102171922/102172948/102191205/102180584/102183205/102190310/102188814/102174007/102186416/102175037/102170921/102174895/100861228/102180281/102169723/102187231/100861185/102175177/102169650	LOC102185866/NFATC4/ADCY6/TGFBR2/ETS1/STAT5B/ADCY2/FZD7/WNT16/LOC102180584/FZD1/TNFRSF1A/LOC102188814/PDGFRA/SPI1/NRP1/WNT5A/LOC102174895/TGFB2/WNT2/CDKN2C/IL1R1/ITGB2/LOC102175177/CCND1	chx:102185866/chx:102184725/chx:102169557/chx:100861300/chx:100860919/chx:102176415/chx:102171922/chx:102172948/chx:102191205/chx:102180584/chx:102183205/chx:102190310/chx:102188814/chx:102174007/chx:102186416/chx:102175037/chx:102170921/chx:102174895/chx:100861228/chx:102180281/chx:102169723/chx:102187231/chx:100861185/chx:102175177/chx:102169650	25
chx04060	Cytokine-cytokine receptor interaction	26/439	284/8297	0.00433828	0.0333916	100861300/100860807/102180550/100861397/102175889/102171152/102190310/102189826/102184390/100861303/102174007/102176401/108638107/102181154/102181854/102190477/100860873/102174969/100861228/102191790/102178301/102185051/102187231/102169070/102181435/100860896	TGFBR2/KITLG/LOC102180550/PRP6/LOC102175889/CNTFR/TNFRSF1A/VEGFC/LOC102184390/CSF1R/PDGFRA/CSF2RB/LOC108638107/LOC102181154/LOC102181854/LOC102190477/CXCL10/LOC102174969/TGFB2/EPOR/CXCL16/CSF1/IL1R1/ACKR3/THPO/TNFRSF11B	chx:100861300/chx:100860807/chx:102180550/chx:100861397/chx:102175889/chx:102171152/chx:102190310/chx:102189826/chx:102184390/chx:100861303/chx:102174007/chx:102176401/chx:108638107/chx:102181154/chx:102181854/chx:102190477/chx:100860873/chx:102174969/chx:100861228/chx:102191790/chx:102178301/chx:102185051/chx:102187231/chx:102169070/chx:102181435/chx:100860896	26
chx04014	Ras signaling pathway	23/439	242/8297	0.00451781	0.0337507	102168996/100860807/102168934/100860919/102177991/102169100/102180223/102186081/102189826/102168651/100861303/102174007/102173025/102190608/102183685/102174371/102180406/102186656/106502352/102185051/102179773/102185926/102173007	INSR/KITLG/PDGFC/ETS1/RASA3/TEK/NTRK2/GNG11/VEGFC/PDGFD/CSF1R/PDGFRA/RGL1/RASGRP3/FGFR4/FGF13/ANGPT4/ANGPT2/EFNA2/CSF1/SHC4/TGFA/RASGRP1	chx:102168996/chx:100860807/chx:102168934/chx:100860919/chx:102177991/chx:102169100/chx:102180223/chx:102186081/chx:102189826/chx:102168651/chx:100861303/chx:102174007/chx:102173025/chx:102190608/chx:102183685/chx:102174371/chx:102180406/chx:102186656/chx:106502352/chx:102185051/chx:102179773/chx:102185926/chx:102173007	23
chx04970	Salivary secretion	12/439	98/8297	0.00536109	0.0389062	102169557/102190430/106503668/102171922/102186539/102188874/102187889/102169730/102182753/102189554/102186276/102169406	ADCY6/LOC102190430/ADRB3/ADCY2/LOC102186539/LOC102188874/KCNN4/LOC102169730/PRKG1/AQP5/KCNMA1/GUCY1B3	chx:102169557/chx:102190430/chx:106503668/chx:102171922/chx:102186539/chx:102188874/chx:102187889/chx:102169730/chx:102182753/chx:102189554/chx:102186276/chx:102169406	12
chx05133	Pertussis	10/439	76/8297	0.00643128	0.0453762	100860826/102186813/102187279/102181582/102188583/102187545/100861185/100861338/102181884/102182808	C3/C1QB/C1QC/LOC102181582/IRF1/C1QA/ITGB2/LOC100861338/SERPING1/LY96	chx:100860826/chx:102186813/chx:102187279/chx:102181582/chx:102188583/chx:102187545/chx:100861185/chx:100861338/chx:102181884/chx:102182808	10
chx04978	Mineral absorption	7/439	46/8297	0.00987386	0.0677827	102181017/102177594/102186539/102184475/108634355/102172831/102182451	LOC102181017/VDR/LOC102186539/SLC9A3/LOC108634355/SLC26A9/SLC40A1	chx:102181017/chx:102177594/chx:102186539/chx:102184475/chx:108634355/chx:102172831/chx:102182451	7
chx05410	Hypertrophic cardiomyopathy (HCM)	10/439	82/8297	0.0108873	0.0715114	102171074/102170606/102180712/102171917/102172761/100861228/102173472/102188539/102169417/102185261	ITGA11/ACTC1/DES/LOC102171917/ITGA1/TGFB2/TPM1/ITGB6/ITGB3/TNNT2	chx:102171074/chx:102170606/chx:102180712/chx:102171917/chx:102172761/chx:100861228/chx:102173472/chx:102188539/chx:102169417/chx:102185261	10
chx05205	Proteoglycans in cancer	19/439	203/8297	0.0109801	0.0715114	102186831/102171572/102181773/100860749/102172948/102191205/102183205/100860747/102170921/100861228/102180281/102181434/102181648/100860944/102176393/102183082/102169417/102169650/102179053	ANK1/SMO/PPP1R12B/CAV1/FZD7/WNT16/FZD1/TLR2/WNT5A/TGFB2/WNT2/HCLS1/TWIST2/DCN/LUM/SDC2/ITGB3/CCND1/HOXD10	chx:102186831/chx:102171572/chx:102181773/chx:100860749/chx:102172948/chx:102191205/chx:102183205/chx:100860747/chx:102170921/chx:100861228/chx:102180281/chx:102181434/chx:102181648/chx:100860944/chx:102176393/chx:102183082/chx:102169417/chx:102169650/chx:102179053	19
chx04360	Axon guidance	17/439	179/8297	0.0136884	0.0869214	102184725/102183325/102171572/102170636/102182192/102168298/102182257/102179156/102173041/102175037/102170921/102173931/102179673/102186490/106502352/102183759/106503424	NFATC4/DPYSL2/SMO/SEMA5A/SEMA3A/EFNB3/ROBO2/SEMA6C/SEMA5B/NRP1/WNT5A/PLXNA3/FYN/DPYSL5/EFNA2/SEMA3C/SEMA3G	chx:102184725/chx:102183325/chx:102171572/chx:102170636/chx:102182192/chx:102168298/chx:102182257/chx:102179156/chx:102173041/chx:102175037/chx:102170921/chx:102173931/chx:102179673/chx:102186490/chx:106502352/chx:102183759/chx:106503424	17
chx00532	Glycosaminoglycan biosynthesis - chondroitin sulfate / dermatan sulfate	4/439	19/8297	0.0158948	0.0984703	102170413/102172247/102179349/102179262	CHSY3/CHST7/CSGALNACT1/CHST15	chx:102170413/chx:102172247/chx:102179349/chx:102179262	4
chx05217	Basal cell carcinoma	8/439	63/8297	0.0173101	0.102695	102171572/102172948/102191205/102183205/102170921/102180281/102188011/102178293	SMO/FZD7/WNT16/FZD1/WNT5A/WNT2/PTCH2/HHIP	chx:102171572/chx:102172948/chx:102191205/chx:102183205/chx:102170921/chx:102180281/chx:102188011/chx:102178293	8
chx04916	Melanogenesis	11/439	101/8297	0.0173853	0.102695	102169557/100860807/102190430/102171922/102172948/102191205/102183205/102188874/102170921/102180281/102175912	ADCY6/KITLG/LOC102190430/ADCY2/FZD7/WNT16/FZD1/LOC102188874/WNT5A/WNT2/EDN1	chx:102169557/chx:100860807/chx:102190430/chx:102171922/chx:102172948/chx:102191205/chx:102183205/chx:102188874/chx:102170921/chx:102180281/chx:102175912	11
chx04913	Ovarian steroidogenesis	8/439	64/8297	0.0189016	0.108966	102168996/102169557/102190430/102171922/100861413/102188874/100860843/102178475	INSR/ADCY6/LOC102190430/ADCY2/CYP19A1/LOC102188874/LHCGR/SCARB1	chx:102168996/chx:102169557/chx:102190430/chx:102171922/chx:100861413/chx:102188874/chx:100860843/chx:102178475	8
chx04614	Renin-angiotensin system	5/439	30/8297	0.0193051	0.108966	102181198/102189288/102171917/102174163/102184608	ENPEP/AGTR2/LOC102171917/AGTR1/ACE2	chx:102181198/chx:102189288/chx:102171917/chx:102174163/chx:102184608	5
chx05150	Staphylococcus aureus infection	7/439	53/8297	0.0207434	0.11454	102171378/100860826/102186813/102187279/102187545/100861185/102188881	MASP1/C3/C1QB/C1QC/C1QA/ITGB2/CFH	chx:102171378/chx:100860826/chx:102186813/chx:102187279/chx:102187545/chx:100861185/chx:102188881	7
chx04971	Gastric acid secretion	9/439	78/8297	0.021385	0.11557	102169557/102190430/102171922/102186539/102188874/102169219/102174913/102180805/102190641	ADCY6/LOC102190430/ADCY2/LOC102186539/LOC102188874/KCNJ16/KCNQ1/KCNJ15/MYLK	chx:102169557/chx:102190430/chx:102171922/chx:102186539/chx:102188874/chx:102169219/chx:102174913/chx:102180805/chx:102190641	9
chx05221	Acute myeloid leukemia	8/439	66/8297	0.0223934	0.118498	102185866/102176415/100861303/102186416/102178020/102178465/102169650/102172327	LOC102185866/STAT5B/CSF1R/SPI1/RUNX1/ZBTB16/CCND1/DUSP6	chx:102185866/chx:102176415/chx:100861303/chx:102186416/chx:102178020/chx:102178465/chx:102169650/chx:102172327	8
chx04261	Adrenergic signaling in cardiomyocytes	14/439	148/8297	0.0246685	0.127873	102169557/102190430/102170606/102171922/102189288/102186539/102188874/102178145/102174913/102174163/102173472/102170971/102188298/102185261	ADCY6/LOC102190430/ACTC1/ADCY2/AGTR2/LOC102186539/LOC102188874/RAPGEF3/KCNQ1/AGTR1/TPM1/PPP2R2B/PPP2R2C/TNNT2	chx:102169557/chx:102190430/chx:102170606/chx:102171922/chx:102189288/chx:102186539/chx:102188874/chx:102178145/chx:102174913/chx:102174163/chx:102173472/chx:102170971/chx:102188298/chx:102185261	14
chx01522	Endocrine resistance	10/439	94/8297	0.0263369	0.133792	102169557/102190430/102171922/102189202/102188874/106503626/102173344/102169723/102179773/102169650	ADCY6/LOC102190430/ADCY2/NOTCH3/LOC102188874/GPER1/NOTCH4/CDKN2C/SHC4/CCND1	chx:102169557/chx:102190430/chx:102171922/chx:102189202/chx:102188874/chx:106503626/chx:102173344/chx:102169723/chx:102179773/chx:102169650	10
chx04145	Phagosome	15/439	165/8297	0.0281488	0.140192	102181218/102190652/100860826/102180584/102188814/100860747/102185274/102185330/102183747/102171570/100861185/102179675/102169417/102178475/102185442	MRC1/THBS3/C3/LOC102180584/LOC102188814/TLR2/COLEC11/CORO1A/CTSS/MSR1/ITGB2/THBS4/ITGB3/SCARB1/OLR1	chx:102181218/chx:102190652/chx:100860826/chx:102180584/chx:102188814/chx:100860747/chx:102185274/chx:102185330/chx:102183747/chx:102171570/chx:100861185/chx:102179675/chx:102169417/chx:102178475/chx:102185442	15
chx04961	Endocrine and other factor-regulated calcium reabsorption	6/439	45/8297	0.0300104	0.146589	102169557/102190430/102177594/102186539/102188874/102189492	ADCY6/LOC102190430/VDR/LOC102186539/LOC102188874/DNM1	chx:102169557/chx:102190430/chx:102177594/chx:102186539/chx:102188874/chx:102189492	6
chx04062	Chemokine signaling pathway	16/439	182/8297	0.0313928	0.150448	102169557/102176415/102189417/102171922/102175889/102186081/102189170/102170310/102181154/102181582/102181854/100860873/102174969/102178301/102179773/102177575	ADCY6/STAT5B/ARRB1/ADCY2/LOC102175889/GNG11/STAT1/LOC102170310/LOC102181154/LOC102181582/LOC102181854/CXCL10/LOC102174969/CXCL16/SHC4/FGR	chx:102169557/chx:102176415/chx:102189417/chx:102171922/chx:102175889/chx:102186081/chx:102189170/chx:102170310/chx:102181154/chx:102181582/chx:102181854/chx:100860873/chx:102174969/chx:102178301/chx:102179773/chx:102177575	16
chx04670	Leukocyte transendothelial migration	11/439	111/8297	0.0324511	0.15264	102174054/108634709/102181928/102179808/102177753/102173818/102178145/102174895/102189619/100861185/102175177	CDH5/CLDN5/ESAM/PECAM1/CLDN11/SIPA1/RAPGEF3/LOC102174895/JAM2/ITGB2/LOC102175177	chx:102174054/chx:108634709/chx:102181928/chx:102179808/chx:102177753/chx:102173818/chx:102178145/chx:102174895/chx:102189619/chx:100861185/chx:102175177	11
chx04921	Oxytocin signaling pathway	14/439	154/8297	0.0332151	0.153393	102175290/102184725/102169557/102190430/102181773/102168656/102171922/100861577/102188874/102185338/102186447/102169650/102190641/102169406	MEF2C/NFATC4/ADCY6/LOC102190430/PPP1R12B/RGS2/ADCY2/NPR2/LOC102188874/NOS3/NPR1/CCND1/MYLK/GUCY1B3	chx:102175290/chx:102184725/chx:102169557/chx:102190430/chx:102181773/chx:102168656/chx:102171922/chx:100861577/chx:102188874/chx:102185338/chx:102186447/chx:102169650/chx:102190641/chx:102169406	14
chx00534	Glycosaminoglycan biosynthesis - heparan sulfate / heparin	4/439	24/8297	0.0354143	0.160629	102171771/102174299/102183286/102172900	NDST3/NDST1/HS3ST2/GLCE	chx:102171771/chx:102174299/chx:102183286/chx:102172900	4
chx04713	Circadian entrainment	10/439	100/8297	0.0382151	0.170292	102169557/102190430/102171922/102186081/102188874/102182753/102187163/102177581/108635273/102169406	ADCY6/LOC102190430/ADCY2/GNG11/LOC102188874/PRKG1/CACNA1G/LOC102177581/LOC108635273/GUCY1B3	chx:102169557/chx:102190430/chx:102171922/chx:102186081/chx:102188874/chx:102182753/chx:102187163/chx:102177581/chx:108635273/chx:102169406	10
chx05225	Hepatocellular carcinoma	15/439	174/8297	0.0421601	0.184632	102177796/100861300/102172948/102191205/102183205/102175171/102170921/102179351/100861228/102180281/102179773/102185926/102178383/102169650/102184041	SMARCA2/TGFBR2/FZD7/WNT16/FZD1/LOC102175171/WNT5A/SMARCD3/TGFB2/WNT2/SHC4/TGFA/LOC102178383/CCND1/LOC102184041	chx:102177796/chx:100861300/chx:102172948/chx:102191205/chx:102183205/chx:102175171/chx:102170921/chx:102179351/chx:100861228/chx:102180281/chx:102179773/chx:102185926/chx:102178383/chx:102169650/chx:102184041	15
chx00600	Sphingolipid metabolism	6/439	49/8297	0.0432475	0.18495	102183323/102171567/102176466/102169911/102168201/102182084	ACER2/PLPP3/CERS6/CERS3/SPHK1/B4GALT6	chx:102183323/chx:102171567/chx:102176466/chx:102169911/chx:102168201/chx:102182084	6
chx04630	Jak-STAT signaling pathway	17/439	205/8297	0.0436983	0.18495	102185866/102176415/102180550/100861397/102171152/102189170/102184390/102174007/102176401/108638107/102190477/102170678/102191790/102180571/102169650/102181435/102169142	LOC102185866/STAT5B/LOC102180550/PRP6/CNTFR/STAT1/LOC102184390/PDGFRA/CSF2RB/LOC108638107/LOC102190477/FHL1/EPOR/STAT6/CCND1/THPO/CISH	chx:102185866/chx:102176415/chx:102180550/chx:100861397/chx:102171152/chx:102189170/chx:102184390/chx:102174007/chx:102176401/chx:108638107/chx:102190477/chx:102170678/chx:102191790/chx:102180571/chx:102169650/chx:102181435/chx:102169142	17
chx05323	Rheumatoid arthritis	9/439	89/8297	0.0450421	0.18495	102169100/102175889/100860747/102181154/102181582/102183473/100861228/102185051/100861185	TEK/LOC102175889/TLR2/LOC102181154/LOC102181582/CTSK/TGFB2/CSF1/ITGB2	chx:102169100/chx:102175889/chx:100860747/chx:102181154/chx:102181582/chx:102183473/chx:100861228/chx:102185051/chx:100861185	9
chx04310	Wnt signaling pathway	13/439	146/8297	0.0451798	0.18495	102184888/102184725/102172948/102191205/102183205/102176017/102182103/102170921/102180281/102170565/102186146/102179895/102169650	GPC4/NFATC4/FZD7/WNT16/FZD1/SFRP1/PRICKLE1/WNT5A/WNT2/DAAM2/NKD1/PRICKLE2/CCND1	chx:102184888/chx:102184725/chx:102172948/chx:102191205/chx:102183205/chx:102176017/chx:102182103/chx:102170921/chx:102180281/chx:102170565/chx:102186146/chx:102179895/chx:102169650	13
chx05206	MicroRNAs in cancer	19/439	237/8297	0.0458735	0.18495	102168365/102181951/102173139/108637286/106502734/102189202/102190273/102174007/104796571/102182515/100861228/102170337/102173344/102173472/102179773/100860792/102169417/102169650/102179053	ZFPM2/RECK/STMN1/IRS2/ZEB1/NOTCH3/ZEB2/PDGFRA/MIR224/VIM/TGFB2/MMP16/NOTCH4/TPM1/SHC4/HMGA2/ITGB3/CCND1/HOXD10	chx:102168365/chx:102181951/chx:102173139/chx:108637286/chx:106502734/chx:102189202/chx:102190273/chx:102174007/chx:104796571/chx:102182515/chx:100861228/chx:102170337/chx:102173344/chx:102173472/chx:102179773/chx:100860792/chx:102169417/chx:102169650/chx:102179053	19
chx04540	Gap junction	9/439	90/8297	0.0478179	0.189777	102169557/102190430/102168934/102171922/102168651/102174007/102188874/102182753/102169406	ADCY6/LOC102190430/PDGFC/ADCY2/PDGFD/PDGFRA/LOC102188874/PRKG1/GUCY1B3	chx:102169557/chx:102190430/chx:102168934/chx:102171922/chx:102168651/chx:102174007/chx:102188874/chx:102182753/chx:102169406	9
chx04071	Sphingolipid signaling pathway	11/439	119/8297	0.0498651	0.194857	102172679/102190310/102185338/102183323/102179673/102170971/102188298/102176466/102169911/102168201/102191004	S1PR1/TNFRSF1A/NOS3/ACER2/FYN/PPP2R2B/PPP2R2C/CERS6/CERS3/SPHK1/FCER1G	chx:102172679/chx:102190310/chx:102185338/chx:102183323/chx:102179673/chx:102170971/chx:102188298/chx:102176466/chx:102169911/chx:102168201/chx:102191004	11
chx04390	Hippo signaling pathway	13/439	152/8297	0.0588732	0.226572	100861300/102172948/102191205/102183205/102170921/novel.216/100861228/102180281/102170971/100861185/102187803/102188298/102169650	TGFBR2/FZD7/WNT16/FZD1/WNT5A/-/TGFB2/WNT2/PPP2R2B/ITGB2/DLG4/PPP2R2C/CCND1	chx:100861300/chx:102172948/chx:102191205/chx:102183205/chx:102170921/chx:102169777/chx:100861228/chx:102180281/chx:102170971/chx:100861185/chx:102187803/chx:102188298/chx:102169650	13
chx04080	Neuroactive ligand-receptor interaction	22/439	293/8297	0.0608893	0.230834	102172679/102186338/106503668/102180550/102177975/102189288/102179745/100861397/102184390/108638107/106502928/102190477/102174163/102183812/100860843/102189859/102179313/102186243/102169456/102191278/102188631/102186285	S1PR1/THRA/ADRB3/LOC102180550/TBXA2R/AGTR2/GABRE/PRP6/LOC102184390/LOC108638107/APLNR/LOC102190477/AGTR1/ADORA2A/LHCGR/NR3C1/GRIK5/GABRP/CHRM2/P2RY13/PTGER4/NPY1R	chx:102172679/chx:102186338/chx:106503668/chx:102180550/chx:102177975/chx:102189288/chx:102179745/chx:100861397/chx:102184390/chx:108638107/chx:106502928/chx:102190477/chx:102174163/chx:102183812/chx:100860843/chx:102189859/chx:102179313/chx:102186243/chx:102169456/chx:102191278/chx:102188631/chx:102186285	22
chx05416	Viral myocarditis	7/439	68/8297	0.0669108	0.249338	102169919/100860749/102180584/102188814/102179673/100861185/102169650	CASP8/CAV1/LOC102180584/LOC102188814/FYN/ITGB2/CCND1	chx:102169919/chx:100860749/chx:102180584/chx:102188814/chx:102179673/chx:100861185/chx:102169650	7
chx05152	Tuberculosis	15/439	186/8297	0.0677336	0.249338	102181218/102169919/100860826/102177594/102189170/102190310/100860747/100861228/102185330/102183747/102177038/100861185/102168201/102191004/102180910	MRC1/CASP8/C3/VDR/STAT1/TNFRSF1A/TLR2/TGFB2/CORO1A/CTSS/LSP1/ITGB2/SPHK1/FCER1G/ITGAX	chx:102181218/chx:102169919/chx:100860826/chx:102177594/chx:102189170/chx:102190310/chx:100860747/chx:100861228/chx:102185330/chx:102183747/chx:102177038/chx:100861185/chx:102168201/chx:102191004/chx:102180910	15
chx00650	Butanoate metabolism	4/439	30/8297	0.0714283	0.257695	102173540/102179598/102185052/102171856	BDH2/EHHADH/ACSM3/HADH	chx:102173540/chx:102179598/chx:102185052/chx:102171856	4
chx05145	Toxoplasmosis	10/439	112/8297	0.0720329	0.257695	102169919/102177440/102189170/102190310/102184914/102183372/100860747/100861228/102169582/102182808	CASP8/LAMA4/STAT1/TNFRSF1A/LAMC3/LOC102183372/TLR2/TGFB2/BIRC7/LY96	chx:102169919/chx:102177440/chx:102189170/chx:102190310/chx:102184914/chx:102183372/chx:100860747/chx:100861228/chx:102169582/chx:102182808	10
chx00512	Mucin type O-glycan biosynthesis	4/439	32/8297	0.0864171	0.300684	102173105/102176081/102174236/102177245	GALNT18/GALNT5/ST3GAL2/GALNT16	chx:102173105/chx:102176081/chx:102174236/chx:102177245	4
chx05020	Prion diseases	4/439	32/8297	0.0864171	0.300684	102186813/102187279/102187545/102179673	C1QB/C1QC/C1QA/FYN	chx:102186813/chx:102187279/chx:102187545/chx:102179673	4
chx04911	Insulin secretion	8/439	87/8297	0.0885363	0.303895	102169557/102190430/102171922/102186539/102185781/102188874/102187889/102186276	ADCY6/LOC102190430/ADCY2/LOC102186539/KCNMB1/LOC102188874/KCNN4/KCNMA1	chx:102169557/chx:102190430/chx:102171922/chx:102186539/chx:102185781/chx:102188874/chx:102187889/chx:102186276	8
chx04919	Thyroid hormone signaling pathway	10/439	117/8297	0.0903945	0.306136	102186338/102183019/102189202/102189170/102186539/102173344/102169417/102169650/102186866/102180706	THRA/RCAN2/NOTCH3/STAT1/LOC102186539/NOTCH4/ITGB3/CCND1/GATA4/DIO3	chx:102186338/chx:102183019/chx:102189202/chx:102189170/chx:102186539/chx:102173344/chx:102169417/chx:102169650/chx:102186866/chx:102180706	10
chx05160	Hepatitis C	11/439	134/8297	0.0974385	0.32565	108634709/102189170/102190310/102177753/102188583/102168687/102170971/102186893/102171521/102188298/102178475	CLDN5/STAT1/TNFRSF1A/CLDN11/IRF1/LOC102168687/PPP2R2B/LOC102186893/EIF2AK2/PPP2R2C/SCARB1	chx:108634709/chx:102189170/chx:102190310/chx:102177753/chx:102188583/chx:102168687/chx:102170971/chx:102186893/chx:102171521/chx:102188298/chx:102178475	11
chx04640	Hematopoietic cell lineage	9/439	104/8297	0.0987321	0.325688	100860807/100861223/100861303/102172761/102191790/102185051/102187231/102169417/102181435	KITLG/CD34/CSF1R/ITGA1/EPOR/CSF1/IL1R1/ITGB3/THPO	chx:100860807/chx:100861223/chx:100861303/chx:102172761/chx:102191790/chx:102185051/chx:102187231/chx:102169417/chx:102181435	9
chx04330	Notch signaling pathway	5/439	48/8297	0.108091	0.35199	102189202/102172763/102174191/102173344/102190715	NOTCH3/DTX3L/DTX3/NOTCH4/DTX4	chx:102189202/chx:102172763/chx:102174191/chx:102173344/chx:102190715	5
chx00071	Fatty acid degradation	5/439	49/8297	0.11546	0.364367	102181277/102179598/102171856/102170543/102187923	ACSL4/EHHADH/HADH/ALDH2/CPT1A	chx:102181277/chx:102179598/chx:102171856/chx:102170543/chx:102187923	5
chx04668	TNF signaling pathway	9/439	108/8297	0.117474	0.364367	102169919/102175889/102190310/100860873/102174895/102185051/102175177/102175912/102185184	CASP8/LOC102175889/TNFRSF1A/CXCL10/LOC102174895/CSF1/LOC102175177/EDN1/RIPK3	chx:102169919/chx:102175889/chx:102190310/chx:100860873/chx:102174895/chx:102185051/chx:102175177/chx:102175912/chx:102185184	9
chx03320	PPAR signaling pathway	7/439	78/8297	0.11763	0.364367	102187289/100860750/102181277/102179598/100860916/102187923/102185442	SORBS1/LPL/ACSL4/EHHADH/ANGPTL4/CPT1A/OLR1	chx:102187289/chx:100860750/chx:102181277/chx:102179598/chx:100860916/chx:102187923/chx:102185442	7
chx05220	Chronic myeloid leukemia	7/439	78/8297	0.11763	0.364367	102185866/100861300/102176415/100861228/102178020/102179773/102169650	LOC102185866/TGFBR2/STAT5B/TGFB2/RUNX1/SHC4/CCND1	chx:102185866/chx:100861300/chx:102176415/chx:100861228/chx:102178020/chx:102179773/chx:102169650	7
chx05215	Prostate cancer	8/439	94/8297	0.123662	0.378437	102168934/102187371/102168651/102174007/102177198/102185926/102169650/102180351	PDGFC/PLAT/PDGFD/PDGFRA/ERG/TGFA/CCND1/TMPRSS2	chx:102168934/chx:102187371/chx:102168651/chx:102174007/chx:102177198/chx:102185926/chx:102169650/chx:102180351	8
chx00410	beta-Alanine metabolism	4/439	37/8297	0.129783	0.392439	102168295/102181553/102179598/102170543	LOC102168295/DPYD/EHHADH/ALDH2	chx:102168295/chx:102181553/chx:102179598/chx:102170543	4
chx04915	Estrogen signaling pathway	8/439	98/8297	0.146583	0.438026	102169557/102190430/102171922/102188874/106503626/102185338/102179773/102175447	ADCY6/LOC102190430/ADCY2/LOC102188874/GPER1/NOS3/SHC4/FKBP5	chx:102169557/chx:102190430/chx:102171922/chx:102188874/chx:106503626/chx:102185338/chx:102179773/chx:102175447	8
chx05222	Small cell lung cancer	8/439	99/8297	0.15262	0.45076	102177440/102184914/108633195/102183372/102176677/102176947/102169582/102169650	LAMA4/LAMC3/LOC108633195/LOC102183372/COL4A6/COL4A5/BIRC7/CCND1	chx:102177440/chx:102184914/chx:108633195/chx:102183372/chx:102176677/chx:102176947/chx:102169582/chx:102169650	8
chx04810	Regulation of actin cytoskeleton	15/439	215/8297	0.166071	0.483033	102168934/102171074/102181773/102168739/102168651/102174007/102172761/102183685/102174371/100861185/102188539/102169456/102169417/102190641/102180910	PDGFC/ITGA11/PPP1R12B/SPATA13/PDGFD/PDGFRA/ITGA1/FGFR4/FGF13/ITGB2/ITGB6/CHRM2/ITGB3/MYLK/ITGAX	chx:102168934/chx:102171074/chx:102181773/chx:102168739/chx:102168651/chx:102174007/chx:102172761/chx:102183685/chx:102174371/chx:100861185/chx:102188539/chx:102169456/chx:102169417/chx:102190641/chx:102180910	15
chx00533	Glycosaminoglycan biosynthesis - keratan sulfate	2/439	14/8297	0.16735	0.483033	102187002/102174236	CHST2/ST3GAL2	chx:102187002/chx:102174236	2
chx05134	Legionellosis	5/439	56/8297	0.17316	0.494187	102169919/100860826/100860747/100861185/100861338	CASP8/C3/TLR2/ITGB2/LOC100861338	chx:102169919/chx:100860826/chx:100860747/chx:100861185/chx:100861338	5
chx04350	TGF-beta signaling pathway	7/439	87/8297	0.176262	0.49745	102190794/100861300/100861228/100860944/102168874/102174882/102181631	LTBP1/TGFBR2/TGFB2/DCN/LOC102168874/ACVR1C/CHRD	chx:102190794/chx:100861300/chx:100861228/chx:100860944/chx:102168874/chx:102174882/chx:102181631	7
chx04520	Adherens junction	6/439	73/8297	0.188209	0.525332	102168996/100861300/102187289/102190939/102179673/102171560	INSR/TGFBR2/SORBS1/PTPRB/FYN/NECTIN4	chx:102168996/chx:100861300/chx:102187289/chx:102190939/chx:102179673/chx:102171560	6
chx05224	Breast cancer	11/439	155/8297	0.197561	0.54544	102191579/102172948/102191205/102189202/102183205/102170921/102174371/102173344/102180281/102179773/102169650	HEYL/FZD7/WNT16/NOTCH3/FZD1/WNT5A/FGF13/NOTCH4/WNT2/SHC4/CCND1	chx:102191579/chx:102172948/chx:102191205/chx:102189202/chx:102183205/chx:102170921/chx:102174371/chx:102173344/chx:102180281/chx:102179773/chx:102169650	11
chx04918	Thyroid hormone synthesis	6/439	75/8297	0.204716	0.552296	102169557/102190430/102171922/102186539/102188874/102174623	ADCY6/LOC102190430/ADCY2/LOC102186539/LOC102188874/SLC26A4	chx:102169557/chx:102190430/chx:102171922/chx:102186539/chx:102188874/chx:102174623	6
chx04620	Toll-like receptor signaling pathway	8/439	107/8297	0.204922	0.552296	100860805/102169919/102189170/100860747/102181154/100860873/102183473/102182808	SPP1/CASP8/STAT1/TLR2/LOC102181154/CXCL10/CTSK/LY96	chx:100860805/chx:102169919/chx:102189170/chx:100860747/chx:102181154/chx:100860873/chx:102183473/chx:102182808	8
chx04910	Insulin signaling pathway	10/439	140/8297	0.206567	0.552296	102168996/108635517/108637286/102187289/102187548/108633219/102174359/102179773/102170609/100860908	INSR/LOC108635517/IRS2/SORBS1/PKLR/PRKAR1B/PRKAR2B/SHC4/RHOQ/SREBF1	chx:102168996/chx:108635517/chx:108637286/chx:102187289/chx:102187548/chx:108633219/chx:102174359/chx:102179773/chx:102170609/chx:100860908	10
chx04650	Natural killer cell mediated cytotoxicity	10/439	141/8297	0.21267	0.56269	102184554/102175151/102178567/108638310/102179673/100861185/102179773/102185735/102191004/102178303	LCP2/TYROBP/LOC102178567/LOC108638310/FYN/ITGB2/SHC4/LOC102185735/FCER1G/LOC102178303	chx:102184554/chx:102175151/chx:102178567/chx:108638310/chx:102179673/chx:100861185/chx:102179773/chx:102185735/chx:102191004/chx:102178303	10
chx04152	AMPK signaling pathway	9/439	125/8297	0.216096	0.565861	102168996/108635517/108637286/102173930/102170971/102188298/102169650/102187923/100860908	INSR/LOC108635517/IRS2/PFKFB1/PPP2R2B/PPP2R2C/CCND1/CPT1A/SREBF1	chx:102168996/chx:108635517/chx:108637286/chx:102173930/chx:102170971/chx:102188298/chx:102169650/chx:102187923/chx:100860908	9
chx04930	Type II diabetes mellitus	4/439	46/8297	0.224672	0.580235	102168996/108637286/102187548/102187163	INSR/IRS2/PKLR/CACNA1G	chx:102168996/chx:108637286/chx:102187548/chx:102187163	4
chx00604	Glycosphingolipid biosynthesis - ganglio series	2/439	17/8297	0.226155	0.580235	102182085/102174236	ST8SIA5/ST3GAL2	chx:102182085/chx:102174236	2
chx05321	Inflammatory bowel disease (IBD)	5/439	62/8297	0.229672	0.581618	108637954/102189170/100860747/100861228/102180571	MAF/STAT1/TLR2/TGFB2/STAT6	chx:108637954/chx:102189170/chx:100860747/chx:100861228/chx:102180571	5
chx04024	cAMP signaling pathway	15/439	229/8297	0.231273	0.581618	102169557/102190430/102171922/102186539/102184425/102188874/102178145/102168704/102180558/102186447/102183812/102187254/102178293/102169456/102186285	ADCY6/LOC102190430/ADCY2/LOC102186539/ARAP3/LOC102188874/RAPGEF3/PDE3A/PDE4B/NPR1/ADORA2A/FXYD1/HHIP/CHRM2/NPY1R	chx:102169557/chx:102190430/chx:102171922/chx:102186539/chx:102184425/chx:102188874/chx:102178145/chx:102168704/chx:102180558/chx:102186447/chx:102183812/chx:102187254/chx:102178293/chx:102169456/chx:102186285	15
chx04962	Vasopressin-regulated water reabsorption	4/439	47/8297	0.23618	0.588134	102169557/102190430/102188874/102191136	ADCY6/LOC102190430/LOC102188874/AQP3	chx:102169557/chx:102190430/chx:102188874/chx:102191136	4
chx04725	Cholinergic synapse	8/439	112/8297	0.240779	0.593764	102186824/102169557/102171922/102186081/102174913/102179673/102169456/102183979	ACHE/ADCY6/ADCY2/GNG11/KCNQ1/FYN/CHRM2/KCNQ5	chx:102186824/chx:102169557/chx:102171922/chx:102186081/chx:102174913/chx:102179673/chx:102169456/chx:102183979	8
chx00230	Purine metabolism	12/439	180/8297	0.244356	0.596792	102169557/102171922/102187548/100861577/102179217/102183369/102168704/102180558/102186447/novel.371/102190998/102169406	ADCY6/ADCY2/PKLR/NPR2/PDE2A/PDE9A/PDE3A/PDE4B/NPR1/-/PDE1A/GUCY1B3	chx:102169557/chx:102171922/chx:102187548/chx:100861577/chx:102179217/chx:102183369/chx:102168704/chx:102180558/chx:102186447/chx:102187471/chx:102190998/chx:102169406	12
chx04724	Glutamatergic synapse	8/439	113/8297	0.248195	0.600396	102169557/102190430/102171922/102186081/102188874/102191129/102179313/102187803	ADCY6/LOC102190430/ADCY2/GNG11/LOC102188874/SHANK3/GRIK5/DLG4	chx:102169557/chx:102190430/chx:102171922/chx:102186081/chx:102188874/chx:102191129/chx:102179313/chx:102187803	8
chx01521	EGFR tyrosine kinase inhibitor resistance	6/439	82/8297	0.266085	0.637601	102168934/102168651/102174007/102191074/102179773/102185926	PDGFC/PDGFD/PDGFRA/AXL/SHC4/TGFA	chx:102168934/chx:102168651/chx:102174007/chx:102191074/chx:102179773/chx:102185926	6
chx04979	Cholesterol metabolism	4/439	50/8297	0.271462	0.644405	102191574/100860750/100860916/102178475	LIPG/LPL/ANGPTL4/SCARB1	chx:102191574/chx:100860750/chx:100860916/chx:102178475	4
chx04215	Apoptosis - multiple species	3/439	35/8297	0.282018	0.654724	102169919/102190310/102169582	CASP8/TNFRSF1A/BIRC7	chx:102169919/chx:102190310/chx:102169582	3
chx01212	Fatty acid metabolism	4/439	51/8297	0.283425	0.654724	102181277/102179598/102171856/102187923	ACSL4/EHHADH/HADH/CPT1A	chx:102181277/chx:102179598/chx:102171856/chx:102187923	4
chx04066	HIF-1 signaling pathway	7/439	101/8297	0.28612	0.654724	102168996/102169100/102185338/102190860/102180406/102186656/102175912	INSR/TEK/NOS3/ENO2/ANGPT4/ANGPT2/EDN1	chx:102168996/chx:102169100/chx:102185338/chx:102190860/chx:102180406/chx:102186656/chx:102175912	7
chx04972	Pancreatic secretion	7/439	101/8297	0.28612	0.654724	102169557/102190430/102171922/102186539/102188874/102174913/102186276	ADCY6/LOC102190430/ADCY2/LOC102186539/LOC102188874/KCNQ1/KCNMA1	chx:102169557/chx:102190430/chx:102171922/chx:102186539/chx:102188874/chx:102174913/chx:102186276	7
chx05140	Leishmaniasis	5/439	68/8297	0.290627	0.659101	100860826/102189170/100860747/100861228/100861185	C3/STAT1/TLR2/TGFB2/ITGB2	chx:100860826/chx:102189170/chx:100860747/chx:100861228/chx:100861185	5
chx04976	Bile secretion	7/439	102/8297	0.294571	0.662133	102169557/102190430/102171922/102186539/102184475/102188874/102178475	ADCY6/LOC102190430/ADCY2/LOC102186539/SLC9A3/LOC102188874/SCARB1	chx:102169557/chx:102190430/chx:102171922/chx:102186539/chx:102184475/chx:102188874/chx:102178475	7
chx04550	Signaling pathways regulating pluripotency of stem cells	9/439	137/8297	0.300126	0.668702	102172948/102191205/102183205/102170921/102171875/102183685/102180281/102181046/102174882	FZD7/WNT16/FZD1/WNT5A/KLF4/FGFR4/WNT2/MEIS1/ACVR1C	chx:102172948/chx:102191205/chx:102183205/chx:102170921/chx:102171875/chx:102183685/chx:102180281/chx:102181046/chx:102174882	9
chx04659	Th17 cell differentiation	7/439	103/8297	0.303077	0.669405	102185866/100861300/102176415/102189170/102180571/102178020/102187231	LOC102185866/TGFBR2/STAT5B/STAT1/STAT6/RUNX1/IL1R1	chx:102185866/chx:100861300/chx:102176415/chx:102189170/chx:102180571/chx:102178020/chx:102187231	7
chx04658	Th1 and Th2 cell differentiation	6/439	87/8297	0.312444	0.684144	102185866/102176415/108637954/102189202/102189170/102180571	LOC102185866/STAT5B/MAF/NOTCH3/STAT1/STAT6	chx:102185866/chx:102176415/chx:108637954/chx:102189202/chx:102189170/chx:102180571	6
chx05226	Gastric cancer	10/439	157/8297	0.318699	0.691875	100861300/102172948/102191205/102183205/102170921/102174371/100861228/102180281/102179773/102169650	TGFBR2/FZD7/WNT16/FZD1/WNT5A/FGF13/TGFB2/WNT2/SHC4/CCND1	chx:100861300/chx:102172948/chx:102191205/chx:102183205/chx:102170921/chx:102174371/chx:100861228/chx:102180281/chx:102179773/chx:102169650	10
chx00620	Pyruvate metabolism	3/439	39/8297	0.340925	0.73163	102187548/102184694/102170543	PKLR/ME3/ALDH2	chx:102187548/chx:102184694/chx:102170543	3
chx05412	Arrhythmogenic right ventricular cardiomyopathy (ARVC)	5/439	73/8297	0.34336	0.73163	102171074/102180712/102172761/102188539/102169417	ITGA11/DES/ITGA1/ITGB6/ITGB3	chx:102171074/chx:102180712/chx:102172761/chx:102188539/chx:102169417	5
chx04964	Proximal tubule bicarbonate reclamation	2/439	23/8297	0.345652	0.73163	102186539/102184475	LOC102186539/SLC9A3	chx:102186539/chx:102184475	2
chx04530	Tight junction	11/439	181/8297	0.362026	0.753064	106502362/102177493/108634709/102177753/102178020/102170971/102181434/102189619/102188298/102169650/102186866	SYNPO/MYH11/CLDN5/CLDN11/RUNX1/PPP2R2B/HCLS1/JAM2/PPP2R2C/CCND1/GATA4	chx:106502362/chx:102177493/chx:108634709/chx:102177753/chx:102178020/chx:102170971/chx:102181434/chx:102189619/chx:102188298/chx:102169650/chx:102186866	11
chx05212	Pancreatic cancer	5/439	75/8297	0.364673	0.753064	100861300/102189170/100861228/102185926/102169650	TGFBR2/STAT1/TGFB2/TGFA/CCND1	chx:100861300/chx:102189170/chx:100861228/chx:102185926/chx:102169650	5
chx05218	Melanoma	5/439	75/8297	0.364673	0.753064	102168934/102168651/102174007/102174371/102169650	PDGFC/PDGFD/PDGFRA/FGF13/CCND1	chx:102168934/chx:102168651/chx:102174007/chx:102174371/chx:102169650	5
chx00480	Glutathione metabolism	4/439	58/8297	0.368565	0.754964	102175171/102168943/102178383/102184041	LOC102175171/IDH2/LOC102178383/LOC102184041	chx:102175171/chx:102168943/chx:102178383/chx:102184041	4
chx05168	Herpes simplex infection	12/439	201/8297	0.375399	0.76281	102169919/100860826/102175889/102180584/102189170/102190310/102188814/102186814/100860747/102168687/102186893/102171521	CASP8/C3/LOC102175889/LOC102180584/STAT1/TNFRSF1A/LOC102188814/LOC102186814/TLR2/LOC102168687/LOC102186893/EIF2AK2	chx:102169919/chx:100860826/chx:102175889/chx:102180584/chx:102189170/chx:102190310/chx:102188814/chx:102186814/chx:100860747/chx:102168687/chx:102186893/chx:102171521	12
chx04931	Insulin resistance	7/439	112/8297	0.3813	0.762856	102168996/108635517/108637286/102190310/102185338/102187923/100860908	INSR/LOC108635517/IRS2/TNFRSF1A/NOS3/CPT1A/SREBF1	chx:102168996/chx:108635517/chx:108637286/chx:102190310/chx:102185338/chx:102187923/chx:100860908	7
chx04068	FoxO signaling pathway	8/439	130/8297	0.382422	0.762856	102168996/102172679/100861300/108637286/106502263/100861228/102169650/102191537	INSR/S1PR1/TGFBR2/IRS2/KLF2/TGFB2/CCND1/FBXO32	chx:102168996/chx:102172679/chx:100861300/chx:108637286/chx:106502263/chx:100861228/chx:102169650/chx:102191537	8
chx00340	Histidine metabolism	2/439	25/8297	0.384431	0.762856	102185636/102170543	HAL/ALDH2	chx:102185636/chx:102170543	2
chx04210	Apoptosis	9/439	149/8297	0.390516	0.763009	102169919/102190310/102173984/102176401/102183473/102183747/102175417/102170638/102181227	CASP8/TNFRSF1A/SPTA1/CSF2RB/CTSK/CTSS/CTSZ/CTSH/CAPN2	chx:102169919/chx:102190310/chx:102173984/chx:102176401/chx:102183473/chx:102183747/chx:102175417/chx:102170638/chx:102181227	9
chx05161	Hepatitis B	9/439	149/8297	0.390516	0.763009	102185866/102184725/102176415/102169919/102189170/100860747/100861228/102180571/102169650	LOC102185866/NFATC4/STAT5B/CASP8/STAT1/TLR2/TGFB2/STAT6/CCND1	chx:102185866/chx:102184725/chx:102176415/chx:102169919/chx:102189170/chx:100860747/chx:100861228/chx:102180571/chx:102169650	9
chx04950	Maturity onset diabetes of the young	2/439	26/8297	0.40345	0.782262	102187548/102174536	PKLR/HHEX	chx:102187548/chx:102174536	2
chx04213	Longevity regulating pathway - multiple species	4/439	62/8297	0.417195	0.788358	102168996/102169557/108637286/102171922	INSR/ADCY6/IRS2/ADCY2	chx:102168996/chx:102169557/chx:108637286/chx:102171922	4
chx04730	Long-term depression	4/439	62/8297	0.417195	0.788358	102190430/102188874/102182753/102169406	LOC102190430/LOC102188874/PRKG1/GUCY1B3	chx:102190430/chx:102188874/chx:102182753/chx:102169406	4
chx05100	Bacterial invasion of epithelial cells	5/439	80/8297	0.417928	0.788358	100860749/102175009/102181434/102179773/102189492	CAV1/SEPT6/HCLS1/SHC4/DNM1	chx:100860749/chx:102175009/chx:102181434/chx:102179773/chx:102189492	5
chx04217	Necroptosis	10/439	171/8297	0.419009	0.788358	102185866/102176415/102169919/102189170/102190310/102180571/102171521/100861338/102181227/102185184	LOC102185866/STAT5B/CASP8/STAT1/TNFRSF1A/STAT6/EIF2AK2/LOC100861338/CAPN2/RIPK3	chx:102185866/chx:102176415/chx:102169919/chx:102189170/chx:102190310/chx:102180571/chx:102171521/chx:100861338/chx:102181227/chx:102185184	10
chx00601	Glycosphingolipid biosynthesis - lacto and neolacto series	2/439	27/8297	0.422184	0.788491	102175162/102168846	ST3GAL6/B3GNT4	chx:102175162/chx:102168846	2
chx05162	Measles	8/439	137/8297	0.439527	0.81098	102185866/102176415/102189170/100860747/102179673/102186893/102171521/102169650	LOC102185866/STAT5B/STAT1/TLR2/FYN/LOC102186893/EIF2AK2/CCND1	chx:102185866/chx:102176415/chx:102189170/chx:100860747/chx:102179673/chx:102186893/chx:102171521/chx:102169650	8
chx04392	Hippo signaling pathway - multiple species	2/439	28/8297	0.440611	0.81098	102185761/102169258	DCHS1/RASSF4	chx:102185761/chx:102169258	2
chx04664	Fc epsilon RI signaling pathway	4/439	65/8297	0.453114	0.827993	102184554/102184818/102179673/102191004	LCP2/ALOX5AP/FYN/FCER1G	chx:102184554/chx:102184818/chx:102179673/chx:102191004	4
chx00310	Lysine degradation	4/439	66/8297	0.464932	0.837319	102176319/102179598/102171856/102170543	PRDM6/EHHADH/HADH/ALDH2	chx:102176319/chx:102179598/chx:102171856/chx:102170543	4
chx00380	Tryptophan metabolism	3/439	48/8297	0.470428	0.837319	102179598/102171856/102170543	EHHADH/HADH/ALDH2	chx:102179598/chx:102171856/chx:102170543	3
chx00860	Porphyrin and chlorophyll metabolism	3/439	48/8297	0.470428	0.837319	102181017/102175385/108634355	LOC102181017/ALAS2/LOC108634355	chx:102181017/chx:102175385/chx:108634355	3
chx05223	Non-small cell lung cancer	4/439	67/8297	0.476658	0.837319	102185866/102176415/102185926/102169650	LOC102185866/STAT5B/TGFA/CCND1	chx:102185866/chx:102176415/chx:102185926/chx:102169650	4
chx04727	GABAergic synapse	5/439	86/8297	0.480739	0.837319	102169557/102171922/102179745/102186081/102186243	ADCY6/ADCY2/GABRE/GNG11/GABRP	chx:102169557/chx:102171922/chx:102179745/chx:102186081/chx:102186243	5
chx00260	Glycine, serine and threonine metabolism	3/439	49/8297	0.484178	0.837319	102175385/102168295/102176539	ALAS2/LOC102168295/SARDH	chx:102175385/chx:102168295/chx:102176539	3
chx05167	Kaposi's sarcoma-associated herpesvirus infection	11/439	200/8297	0.492155	0.837319	102184725/102169919/100860826/102186081/102180584/102189170/102190310/102188814/102186656/102171521/102169650	NFATC4/CASP8/C3/GNG11/LOC102180584/STAT1/TNFRSF1A/LOC102188814/ANGPT2/EIF2AK2/CCND1	chx:102184725/chx:102169919/chx:100860826/chx:102186081/chx:102180584/chx:102189170/chx:102190310/chx:102188814/chx:102186656/chx:102171521/chx:102169650	11
chx04218	Cellular senescence	9/439	163/8297	0.497048	0.837319	102184725/100861300/100860919/102180584/102188814/100861228/102169650/102186866/102181227	NFATC4/TGFBR2/ETS1/LOC102180584/LOC102188814/TGFB2/CCND1/GATA4/CAPN2	chx:102184725/chx:100861300/chx:100860919/chx:102180584/chx:102188814/chx:100861228/chx:102169650/chx:102186866/chx:102181227	9
chx04750	Inflammatory mediator regulation of TRP channels	6/439	107/8297	0.502247	0.837319	102169557/102190430/102171922/102188874/102187231/102188631	ADCY6/LOC102190430/ADCY2/LOC102188874/IL1R1/PTGER4	chx:102169557/chx:102190430/chx:102171922/chx:102188874/chx:102187231/chx:102188631	6
chx00061	Fatty acid biosynthesis	1/439	13/8297	0.506992	0.837319	102181277	ACSL4	chx:102181277	1
chx00072	Synthesis and degradation of ketone bodies	1/439	13/8297	0.506992	0.837319	102173540	BDH2	chx:102173540	1
chx00640	Propanoate metabolism	2/439	32/8297	0.510888	0.837319	102179598/102173533	EHHADH/ACSS3	chx:102179598/chx:102173533	2
chx00565	Ether lipid metabolism	3/439	51/8297	0.511151	0.837319	102171567/102188538/102175100	PLPP3/PLD4/CHPT1	chx:102171567/chx:102188538/chx:102175100	3
chx00983	Drug metabolism - other enzymes	3/439	51/8297	0.511151	0.837319	102181553/102174717/106504012	DPYD/UPP1/LOC106504012	chx:102181553/chx:102174717/chx:106504012	3
chx04211	Longevity regulating pathway	5/439	89/8297	0.511298	0.837319	102168996/102169557/108637286/102171922/102182055	INSR/ADCY6/IRS2/ADCY2/SESN3	chx:102168996/chx:102169557/chx:108637286/chx:102171922/chx:102182055	5
chx04142	Lysosome	7/439	127/8297	0.511578	0.837319	102179519/102174346/102183473/102183747/102175417/102170638/102189793	ARSG/LAPTM5/CTSK/CTSS/CTSZ/CTSH/CD68	chx:102179519/chx:102174346/chx:102183473/chx:102183747/chx:102175417/chx:102170638/chx:102189793	7
chx04144	Endocytosis	14/439	261/8297	0.518955	0.837319	100861300/102189417/100860749/102180584/102188814/102174766/102174007/102184425/102173032/102178432/102183685/102187322/102189492/102187915	TGFBR2/ARRB1/CAV1/LOC102180584/LOC102188814/FOLR2/PDGFRA/ARAP3/EHD2/CYTH4/FGFR4/EHD4/DNM1/RAB11FIP2	chx:100861300/chx:102189417/chx:100860749/chx:102180584/chx:102188814/chx:102174766/chx:102174007/chx:102184425/chx:102173032/chx:102178432/chx:102183685/chx:102187322/chx:102189492/chx:102187915	14
chx05214	Glioma	4/439	71/8297	0.522501	0.837319	102174007/102179773/102185926/102169650	PDGFRA/SHC4/TGFA/CCND1	chx:102174007/chx:102179773/chx:102185926/chx:102169650	4
chx05030	Cocaine addiction	3/439	52/8297	0.524356	0.837319	102190430/102188874/102187803	LOC102190430/LOC102188874/DLG4	chx:102190430/chx:102188874/chx:102187803	3
chx04064	NF-kappa B signaling pathway	5/439	91/8297	0.531259	0.837319	102190310/102174895/102187231/102175177/102182808	TNFRSF1A/LOC102174895/IL1R1/LOC102175177/LY96	chx:102190310/chx:102174895/chx:102187231/chx:102175177/chx:102182808	5
chx00561	Glycerolipid metabolism	4/439	72/8297	0.533664	0.837319	102191574/102171567/100860750/102170543	LIPG/PLPP3/LPL/ALDH2	chx:102191574/chx:102171567/chx:100860750/chx:102170543	4
chx04920	Adipocytokine signaling pathway	4/439	72/8297	0.533664	0.837319	108637286/102190310/102181277/102187923	IRS2/TNFRSF1A/ACSL4/CPT1A	chx:108637286/chx:102190310/chx:102181277/chx:102187923	4
chx04621	NOD-like receptor signaling pathway	9/439	168/8297	0.534038	0.837319	102170958/102169919/102174753/102175889/102189170/102186893/100861338/102173932/102185184	ANTXR2/CASP8/ANTXR1/LOC102175889/STAT1/LOC102186893/LOC100861338/LOC102173932/RIPK3	chx:102170958/chx:102169919/chx:102174753/chx:102175889/chx:102189170/chx:102186893/chx:100861338/chx:102173932/chx:102185184	9
chx00330	Arginine and proline metabolism	3/439	53/8297	0.537364	0.837364	102185338/102170543/108636344	NOS3/ALDH2/LOC108636344	chx:102185338/chx:102170543/chx:108636344	3
chx00280	Valine, leucine and isoleucine degradation	3/439	55/8297	0.562758	0.871588	102179598/102171856/102170543	EHHADH/HADH/ALDH2	chx:102179598/chx:102171856/chx:102170543	3
chx04150	mTOR signaling pathway	8/439	154/8297	0.573267	0.882483	102168996/102172948/102191205/102183205/102190310/102179415/102170921/102180281	INSR/FZD7/WNT16/FZD1/TNFRSF1A/ULK2/WNT5A/WNT2	chx:102168996/chx:102172948/chx:102191205/chx:102183205/chx:102190310/chx:102179415/chx:102170921/chx:102180281	8
chx00120	Primary bile acid biosynthesis	1/439	16/8297	0.581299	0.889458	102183469	LOC102183469	chx:102183469	1
chx00980	Metabolism of xenobiotics by cytochrome P450	4/439	77/8297	0.587423	0.893445	102175171/102178383/102190811/102184041	LOC102175171/LOC102178383/LOC102190811/LOC102184041	chx:102175171/chx:102178383/chx:102190811/chx:102184041	4
chx01524	Platinum drug resistance	4/439	78/8297	0.597733	0.901694	102169919/102175171/102178383/102184041	CASP8/LOC102175171/LOC102178383/LOC102184041	chx:102169919/chx:102175171/chx:102178383/chx:102184041	4
chx00770	Pantothenate and CoA biosynthesis	1/439	17/8297	0.603496	0.901694	102181553	DPYD	chx:102181553	1
chx01210	2-Oxocarboxylic acid metabolism	1/439	17/8297	0.603496	0.901694	102168943	IDH2	chx:102168943	1
chx04260	Cardiac muscle contraction	4/439	79/8297	0.607889	0.902947	102170606/102186539/102173472/102185261	ACTC1/LOC102186539/TPM1/TNNT2	chx:102170606/chx:102186539/chx:102173472/chx:102185261	4
chx04960	Aldosterone-regulated sodium reabsorption	2/439	39/8297	0.619127	0.907031	102168996/102186539	INSR/LOC102186539	chx:102168996/chx:102186539	2
chx05219	Bladder cancer	2/439	39/8297	0.619127	0.907031	102177602/102169650	UPK3A/CCND1	chx:102177602/chx:102169650	2
chx00603	Glycosphingolipid biosynthesis - globo and isoglobo series	1/439	18/8297	0.624518	0.907031	102174236	ST3GAL2	chx:102174236	1
chx04922	Glucagon signaling pathway	5/439	101/8297	0.624923	0.907031	102190430/102171922/102188874/102173930/102187923	LOC102190430/ADCY2/LOC102188874/PFKFB1/CPT1A	chx:102190430/chx:102171922/chx:102188874/chx:102173930/chx:102187923	5
chx05033	Nicotine addiction	2/439	40/8297	0.632995	0.913527	102179745/102186243	GABRE/GABRP	chx:102179745/chx:102186243	2
chx05231	Choline metabolism in cancer	5/439	104/8297	0.650738	0.933827	102168934/102168651/102174007/102171567/102175100	PDGFC/PDGFD/PDGFRA/PLPP3/CHPT1	chx:102168934/chx:102168651/chx:102174007/chx:102171567/chx:102175100	5
chx00220	Arginine biosynthesis	1/439	20/8297	0.663285	0.944968	102185338	NOS3	chx:102185338	1
chx04623	Cytosolic DNA-sensing pathway	3/439	64/8297	0.665942	0.944968	100860873/100861338/102185184	CXCL10/LOC100861338/RIPK3	chx:100860873/chx:100861338/chx:102185184	3
chx04012	ErbB signaling pathway	4/439	87/8297	0.683283	0.964188	102185866/102176415/102179773/102185926	LOC102185866/STAT5B/SHC4/TGFA	chx:102185866/chx:102176415/chx:102179773/chx:102185926	4
chx04216	Ferroptosis	2/439	45/8297	0.696447	0.973824	102182451/102181277	SLC40A1/ACSL4	chx:102182451/chx:102181277	2
chx05164	Influenza A	8/439	173/8297	0.702966	0.973824	102175889/102189170/102190310/100860873/102186893/102171521/100861338/102180351	LOC102175889/STAT1/TNFRSF1A/CXCL10/LOC102186893/EIF2AK2/LOC100861338/TMPRSS2	chx:102175889/chx:102189170/chx:102190310/chx:100860873/chx:102186893/chx:102171521/chx:100861338/chx:102180351	8
chx04932	Non-alcoholic fatty liver disease (NAFLD)	7/439	153/8297	0.707244	0.973824	102168996/108635517/102169919/108637286/102187548/102190310/100860908	INSR/LOC108635517/CASP8/IRS2/PKLR/TNFRSF1A/SREBF1	chx:102168996/chx:108635517/chx:102169919/chx:108637286/chx:102187548/chx:102190310/chx:100860908	7
chx04977	Vitamin digestion and absorption	1/439	23/8297	0.714076	0.973824	102178475	SCARB1	chx:102178475	1
chx00010	Glycolysis / Gluconeogenesis	3/439	69/8297	0.715082	0.973824	102187548/102190860/102170543	PKLR/ENO2/ALDH2	chx:102187548/chx:102190860/chx:102170543	3
chx05211	Renal cell carcinoma	3/439	69/8297	0.715082	0.973824	100860919/100861228/102185926	ETS1/TGFB2/TGFA	chx:100860919/chx:100861228/chx:102185926	3
chx04912	GnRH signaling pathway	4/439	91/8297	0.71695	0.973824	102169557/102190430/102171922/102188874	ADCY6/LOC102190430/ADCY2/LOC102188874	chx:102169557/chx:102190430/chx:102171922/chx:102188874	4
chx04657	IL-17 signaling pathway	4/439	92/8297	0.724943	0.979444	102169919/102175889/102181582/100860873	CASP8/LOC102175889/LOC102181582/CXCL10	chx:102169919/chx:102175889/chx:102181582/chx:100860873	4
chx05332	Graft-versus-host disease	2/439	48/8297	0.729984	0.981037	102180584/102188814	LOC102180584/LOC102188814	chx:102180584/chx:102188814	2
chx04115	p53 signaling pathway	3/439	73/8297	0.750228	0.988591	102169919/102182055/102169650	CASP8/SESN3/CCND1	chx:102169919/chx:102182055/chx:102169650	3
chx01200	Carbon metabolism	5/439	118/8297	0.755658	0.988591	102187548/102184694/102168943/102190860/102179598	PKLR/ME3/IDH2/ENO2/EHHADH	chx:102187548/chx:102184694/chx:102168943/chx:102190860/chx:102179598	5
chx05310	Asthma	1/439	26/8297	0.757221	0.988591	102191004	FCER1G	chx:102191004	1
chx00982	Drug metabolism - cytochrome P450	3/439	74/8297	0.758452	0.988591	102175171/102178383/102184041	LOC102175171/LOC102178383/LOC102184041	chx:102175171/chx:102178383/chx:102184041	3
chx01230	Biosynthesis of amino acids	3/439	75/8297	0.766456	0.988591	102187548/102168943/102190860	PKLR/IDH2/ENO2	chx:102187548/chx:102168943/chx:102190860	3
chx05330	Allograft rejection	2/439	52/8297	0.769767	0.988591	102180584/102188814	LOC102180584/LOC102188814	chx:102180584/chx:102188814	2
chx04966	Collecting duct acid secretion	1/439	27/8297	0.770107	0.988591	102187078	SLC4A1	chx:102187078	1
chx05210	Colorectal cancer	3/439	76/8297	0.774243	0.988591	100861300/100861228/102169650	TGFBR2/TGFB2/CCND1	chx:100861300/chx:100861228/chx:102169650	3
chx04660	T cell receptor signaling pathway	4/439	99/8297	0.776224	0.988591	102184554/102179673/102185639/102173007	LCP2/FYN/GRAP2/RASGRP1	chx:102184554/chx:102179673/chx:102185639/chx:102173007	4
chx04975	Fat digestion and absorption	2/439	53/8297	0.778881	0.988591	102171567/102178475	PLPP3/SCARB1	chx:102171567/chx:102178475	2
chx00062	Fatty acid elongation	1/439	28/8297	0.78231	0.988591	102171856	HADH	chx:102171856	1
chx00360	Phenylalanine metabolism	1/439	28/8297	0.78231	0.988591	102168295	LOC102168295	chx:102168295	1
chx04612	Antigen processing and presentation	3/439	78/8297	0.789181	0.991485	102180584/102188814/102183747	LOC102180584/LOC102188814/CTSS	chx:102180584/chx:102188814/chx:102183747	3
chx04723	Retrograde endocannabinoid signaling	6/439	147/8297	0.797473	0.991485	102169557/102171922/102179745/102186081/102186243/1485866	ADCY6/ADCY2/GABRE/GNG11/GABRP/ND5	chx:102169557/chx:102171922/chx:102179745/chx:102186081/chx:102186243/chx:1485866	6
chx04726	Serotonergic synapse	5/439	125/8297	0.798442	0.991485	102190430/102186081/102188874/102178145/102186997	LOC102190430/GNG11/LOC102188874/RAPGEF3/APP	chx:102190430/chx:102186081/chx:102188874/chx:102178145/chx:102186997	5
chx04370	VEGF signaling pathway	2/439	56/8297	0.804351	0.991485	102185338/102168201	NOS3/SPHK1	chx:102185338/chx:102168201	2
chx00020	Citrate cycle (TCA cycle)	1/439	30/8297	0.804812	0.991485	102168943	IDH2	chx:102168943	1
chx00564	Glycerophospholipid metabolism	4/439	104/8297	0.808021	0.991485	102186824/102171567/102188538/102175100	ACHE/PLPP3/PLD4/CHPT1	chx:102186824/chx:102171567/chx:102188538/chx:102175100	4
chx00053	Ascorbate and aldarate metabolism	1/439	31/8297	0.815177	0.99242	102170543	ALDH2	chx:102170543	1
chx04146	Peroxisome	3/439	82/8297	0.816598	0.99242	102168943/102181277/102179598	IDH2/ACSL4/EHHADH	chx:102168943/chx:102181277/chx:102179598	3
chx04710	Circadian rhythm	1/439	32/8297	0.824993	0.995756	102176826	NR1D1	chx:102176826	1
chx04940	Type I diabetes mellitus	2/439	59/8297	0.827183	0.995756	102180584/102188814	LOC102180584/LOC102188814	chx:102180584/chx:102188814	2
chx04728	Dopaminergic synapse	5/439	132/8297	0.835118	0.996024	102190430/102186081/102188874/102170971/102188298	LOC102190430/GNG11/LOC102188874/PPP2R2B/PPP2R2C	chx:102190430/chx:102186081/chx:102188874/chx:102170971/chx:102188298	5
chx05203	Viral carcinogenesis	9/439	223/8297	0.84211	0.996024	102185866/102176415/102169919/100860826/102180584/102188814/102186814/102171521/102169650	LOC102185866/STAT5B/CASP8/C3/LOC102180584/LOC102188814/LOC102186814/EIF2AK2/CCND1	chx:102185866/chx:102176415/chx:102169919/chx:100860826/chx:102180584/chx:102188814/chx:102186814/chx:102171521/chx:102169650	9
chx00051	Fructose and mannose metabolism	1/439	34/8297	0.843091	0.996024	102173930	PFKFB1	chx:102173930	1
chx04136	Autophagy - other	1/439	34/8297	0.843091	0.996024	102179415	ULK2	chx:102179415	1
chx04130	SNARE interactions in vesicular transport	1/439	35/8297	0.851428	0.999488	102169484	VAMP5	chx:102169484	1
chx04721	Synaptic vesicle cycle	2/439	63/8297	0.853894	0.999488	102183039/102189492	SYT1/DNM1	chx:102183039/chx:102189492	2
chx05320	Autoimmune thyroid disease	2/439	64/8297	0.859957	0.999917	102180584/102188814	LOC102180584/LOC102188814	chx:102180584/chx:102188814	2
chx05204	Chemical carcinogenesis	3/439	92/8297	0.872189	0.999917	102175171/102178383/102184041	LOC102175171/LOC102178383/LOC102184041	chx:102175171/chx:102178383/chx:102184041	3
chx05216	Thyroid cancer	1/439	39/8297	0.880581	0.999917	102169650	CCND1	chx:102169650	1
chx04662	B cell receptor signaling pathway	2/439	68/8297	0.881975	0.999917	102190608/102172864	RASGRP3/PIK3AP1	chx:102190608/chx:102172864	2
chx05031	Amphetamine addiction	2/439	70/8297	0.891743	0.999917	102190430/102188874	LOC102190430/LOC102188874	chx:102190430/chx:102188874	2
chx00240	Pyrimidine metabolism	3/439	98/8297	0.897895	0.999917	102181553/102174717/102189688	DPYD/UPP1/CMPK2	chx:102181553/chx:102174717/chx:102189688	3
chx04973	Carbohydrate digestion and absorption	1/439	44/8297	0.909129	0.999917	102186539	LOC102186539	chx:102186539	1
chx00350	Tyrosine metabolism	1/439	47/8297	0.922874	0.999917	102168295	LOC102168295	chx:102168295	1
chx04622	RIG-I-like receptor signaling pathway	3/439	107/8297	0.927798	0.999917	102169919/100860873/102172659	CASP8/CXCL10/TBKBP1	chx:102169919/chx:100860873/chx:102172659	3
chx04742	Taste transduction	2/439	80/8297	0.930258	0.999917	102169557/102190998	ADCY6/PDE1A	chx:102169557/chx:102190998	2
chx00830	Retinol metabolism	2/439	81/8297	0.933301	0.999917	102181689/102190811	ALDH1A2/LOC102190811	chx:102181689/chx:102190811	2
chx05014	Amyotrophic lateral sclerosis (ALS)	1/439	50/8297	0.934544	0.999917	102190310	TNFRSF1A	chx:102190310	1
chx05132	Salmonella infection	2/439	87/8297	0.94908	0.999917	102181154/100861338	LOC102181154/LOC100861338	chx:102181154/chx:100861338	2
chx04914	Progesterone-mediated oocyte maturation	2/439	89/8297	0.953499	0.999917	102169557/102171922	ADCY6/ADCY2	chx:102169557/chx:102171922	2
chx04666	Fc gamma R-mediated phagocytosis	2/439	90/8297	0.955569	0.999917	102171567/102168201	PLPP3/SPHK1	chx:102171567/chx:102168201	2
chx05169	Epstein-Barr virus infection	6/439	199/8297	0.956498	0.999917	102180584/102188814/102186416/102182515/102171521/102177575	LOC102180584/LOC102188814/SPI1/VIM/EIF2AK2/FGR	chx:102180584/chx:102188814/chx:102186416/chx:102182515/chx:102171521/chx:102177575	6
chx05010	Alzheimer's disease	5/439	174/8297	0.957301	0.999917	102169919/102190310/102186997/100860750/102181227	CASP8/TNFRSF1A/APP/LPL/CAPN2	chx:102169919/chx:102190310/chx:102186997/chx:100860750/chx:102181227	5
chx01523	Antifolate resistance	1/439	58/8297	0.957751	0.999917	102174766	FOLR2	chx:102174766	1
chx05213	Endometrial cancer	1/439	58/8297	0.957751	0.999917	102169650	CCND1	chx:102169650	1
chx05034	Alcoholism	6/439	201/8297	0.959257	0.999917	102190430/102180223/102186081/102188874/102183812/102179773	LOC102190430/NTRK2/GNG11/LOC102188874/ADORA2A/SHC4	chx:102190430/chx:102180223/chx:102186081/chx:102188874/chx:102183812/chx:102179773	6
chx03015	mRNA surveillance pathway	2/439	92/8297	0.959447	0.999917	102170971/102188298	PPP2R2B/PPP2R2C	chx:102170971/chx:102188298	2
chx05322	Systemic lupus erythematosus	4/439	150/8297	0.960899	0.999917	100860826/102186813/102187279/102187545	C3/C1QB/C1QC/C1QA	chx:100860826/chx:102186813/chx:102187279/chx:102187545	4
chx04110	Cell cycle	3/439	126/8297	0.966375	0.999917	100861228/102169723/102169650	TGFB2/CDKN2C/CCND1	chx:100861228/chx:102169723/chx:102169650	3
chx05012	Parkinson's disease	4/439	155/8297	0.967626	0.999917	102189892/102168341/102183812/1485866	SEPT5/SNCAIP/ADORA2A/ND5	chx:102189892/chx:102168341/chx:102183812/chx:1485866	4
chx05230	Central carbon metabolism in cancer	1/439	63/8297	0.967872	0.999917	102174007	PDGFRA	chx:102174007	1
chx04720	Long-term potentiation	1/439	68/8297	0.975572	0.999917	102178145	RAPGEF3	chx:102178145	1
chx02010	ABC transporters	1/439	77/8297	0.98509	0.999917	102181242	ABCG1	chx:102181242	1
chx04114	Oocyte meiosis	2/439	116/8297	0.986783	0.999917	102169557/102171922	ADCY6/ADCY2	chx:102169557/chx:102171922	2
chx03018	RNA degradation	1/439	81/8297	0.988029	0.999917	102190860	ENO2	chx:102190860	1
chx04722	Neurotrophin signaling pathway	2/439	120/8297	0.989078	0.999917	102180223/102179773	NTRK2/SHC4	chx:102180223/chx:102179773	2
chx00140	Steroid hormone biosynthesis	1/439	87/8297	0.99139	0.999917	100861413	CYP19A1	chx:100861413	1
chx04140	Autophagy - animal	2/439	133/8297	0.994161	0.999917	108637286/102179415	IRS2/ULK2	chx:108637286/chx:102179415	2
chx05016	Huntington's disease	3/439	200/8297	0.998714	0.999917	102169919/102187803/102185477	CASP8/DLG4/TGM2	chx:102169919/chx:102187803/chx:102185477	3
chx04141	Protein processing in endoplasmic reticulum	2/439	170/8297	0.999059	0.999917	102171521/102181227	EIF2AK2/CAPN2	chx:102171521/chx:102181227	2
chx00190	Oxidative phosphorylation	1/439	138/8297	0.999482	0.999917	1485866	ND5	chx:1485866	1
chx04120	Ubiquitin mediated proteolysis	1/439	145/8297	0.999649	0.999917	102169582	BIRC7	chx:102169582	1
chx03013	RNA transport	1/439	171/8297	0.999917	0.999917	102186098	FMR1	chx:102186098	1
