# Supplementary material for: Screening Candidate Genes Regulating Placental Development from Trophoblast Transcriptome at Early Pregnancy in Dazu Black Goats (Capra hircus)
Source: Animals (Basel). 2021 Jul 19;11(7):2132. doi: 10.3390/ani11072132 (PMC8300351; doi:10.3390/ani11072132)
Supplement: Supplementary file 1 [file animals-11-02132-s001.zip › Trophoblast in goat Supplementary files/Supplementary file9.xlsx]

## Sheet: D30vsD20up
KEGGID	Description	GeneRatio	BgRatio	pvalue	padj	geneID	geneName	keggID	Count
chx04974	Protein digestion and absorption	43/877	134/6734	5.98e-09	1.1e-06	102185378/102186825/102174913/106503435/102187889/102178089/102178669/102186539/100861202/102191085/100860925/102181735/102181964/102178059/102191492/102181270/102188580/102184608/108633195/102184475/102177045/102191114/100860940/102179918/102178345/102170840/102169373/102191649/102176677/102176947/102178798/102178401/102190769/102191378/102191254/102181567/102186297/102179637/102178246/100861199…	COL9A1/COL9A2/KCNQ1/COL7A1/KCNN4/COL14A1/COL6A5/LOC102186539/PAG-6/COL6A1/COL15A1/COL11A2/SLC8A1/LOC102178059/COL13A1/LOC102181270/COL9A3/ACE2/LOC108633195/SLC9A3/LOC102177045/SLC38A2/COL1A2/LOC102179918/LOC102178345/COL11A1/LOC102169373/ATP1B2/COL4A6/COL4A5/LOC102178798/COL6A6/LOC102190769/COL6A2/COL22A1/LOC102181567/COL5A3/LOC102179637/LOC102178246/PAG-3/COL5A2/SLC8A2/COL1A1	chx:102185378/chx:102186825/chx:102174913/chx:106503435/chx:102187889/chx:102178089/chx:102178669/chx:102186539/chx:100861202/chx:102191085/chx:100860925/chx:102181735/chx:102181964/chx:102178059/chx:102191492/chx:102181270/chx:102188580/chx:102184608/chx:108633195/chx:102184475/chx:102177045/chx:102191114/chx:100860940/chx:102179918/chx:102178345/chx:102170840/chx:102169373/chx:102191649/chx:102…	43
chx04020	Calcium signaling pathway	52/877	179/6734	7.62e-09	1.1e-06	102185338/102190430/102174163/106503668/100861292/102171922/102169456/102185469/102174144/102175544/102177975/100860843/102180347/102185084/102182605/102180455/102168263/102189138/102188148/102181964/102187163/102172114/102177581/108633307/102188874/102168441/102189420/108635273/102174145/102179134/102168201/102174007/102190641/102169343/102181878/108633284/102180505/102185715/102169966/102190998…	NOS3/LOC102190430/AGTR1/ADRB3/CACNA1C/ADCY2/CHRM2/ADCY4/EDNRA/ORAI3/TBXA2R/LHCGR/P2RX1/CAMK2A/HTR2A/LOC102180455/HRH2/CACNA1B/PLCB1/SLC8A1/CACNA1G/PRKCB/LOC102177581/CHRM3/LOC102188874/CACNA1A/LOC102189420/LOC108635273/P2RX7/ADORA2B/SPHK1/PDGFRA/MYLK/PLCD4/PLCG1/HRH1/PLCB4/CAMK2G/PLCB2/PDE1A/PHKA1/LOC108638200/RYR2/DRD1/ATP2A1/BDKRB2/HTR4/ADORA2A/STIM1/P2RX5/SLC8A2/PTGER1	chx:102185338/chx:102190430/chx:102174163/chx:106503668/chx:100861292/chx:102171922/chx:102169456/chx:102185469/chx:102174144/chx:102175544/chx:102177975/chx:100860843/chx:102180347/chx:102185084/chx:102182605/chx:102180455/chx:102168263/chx:102189138/chx:102188148/chx:102181964/chx:102187163/chx:102172114/chx:102177581/chx:108633307/chx:102188874/chx:102168441/chx:102189420/chx:108635273/chx:102…	52
chx04611	Platelet activation	41/877	134/6734	6.2e-08	5.95e-06	102185338/102190430/102179673/102171922/102185469/102177975/102173256/102184554/102173007/102169692/102174487/102180347/102169417/102189798/102169557/102178930/102174051/102188148/102188710/102177551/102191739/102188831/106502258/102172481/102188874/102175583/108634708/100860940/102172758/102191004/102178240/102190641/102180505/102169966/102183451/102176204/102182753/102169406/102172198/102189695…	NOS3/LOC102190430/FYN/ADCY2/ADCY4/TBXA2R/PIK3CG/LCP2/RASGRP1/GUCY1A3/APBB1IP/P2RX1/ITGB3/ADCY5/ADCY6/PLA2G4A/AKT3/PLCB1/PIK3R1/PIK3CD/P2RY12/FERMT3/F2RL3/PIK3R6/LOC102188874/TLN2/GP1BB/COL1A2/PIK3R5/FCER1G/TBXAS1/MYLK/PLCB4/PLCB2/ITGA2B/BTK/PRKG1/GUCY1B3/ITGA2/STIM1/COL1A1	chx:102185338/chx:102190430/chx:102179673/chx:102171922/chx:102185469/chx:102177975/chx:102173256/chx:102184554/chx:102173007/chx:102169692/chx:102174487/chx:102180347/chx:102169417/chx:102189798/chx:102169557/chx:102178930/chx:102174051/chx:102188148/chx:102188710/chx:102177551/chx:102191739/chx:102188831/chx:106502258/chx:102172481/chx:102188874/chx:102175583/chx:108634708/chx:100860940/chx:102…	41
chx04015	Rap1 signaling pathway	54/877	202/6734	9.03e-08	6.5e-06	102190430/100861303/100860807/102189826/102174371/102190608/102171922/102180100/102185469/102184554/102174487/102169417/102174216/102189798/102169557/102168934/102174051/102178145/100861185/102168651/102188148/102184425/102188710/102172114/102177551/106503372/106502258/102173818/102185051/102168996/102185873/102188874/102180406/102169100/102175583/102186656/102180480/102179134/102174007/102176334…	LOC102190430/CSF1R/KITLG/VEGFC/FGF13/RASGRP3/ADCY2/ITGAM/ADCY4/LCP2/APBB1IP/ITGB3/PRKD3/ADCY5/ADCY6/PDGFC/AKT3/RAPGEF3/ITGB2/PDGFD/PLCB1/ARAP3/PIK3R1/PRKCB/PIK3CD/PRKD1/F2RL3/SIPA1/CSF1/INSR/MRAS/LOC102188874/ANGPT4/TEK/TLN2/ANGPT2/FLT4/ADORA2B/PDGFRA/RAPGEF1/RAP1GAP/PLCG1/IGF1/PLCB4/FGFR4/PLCB2/ITGA2B/LOC108638200/PARD6G/RAPGEF4/RALB/VEGFA/ADORA2A/EFNA2	chx:102190430/chx:100861303/chx:100860807/chx:102189826/chx:102174371/chx:102190608/chx:102171922/chx:102180100/chx:102185469/chx:102184554/chx:102174487/chx:102169417/chx:102174216/chx:102189798/chx:102169557/chx:102168934/chx:102174051/chx:102178145/chx:100861185/chx:102168651/chx:102188148/chx:102184425/chx:102188710/chx:102172114/chx:102177551/chx:106503372/chx:106502258/chx:102173818/chx:102…	54
chx04725	Cholinergic synapse	34/877	106/6734	2.4e-07	1.19e-05	102186824/102186081/102179673/100861292/102174913/102171922/102169456/102185469/102168940/102173256/102190164/102189798/102185084/102169557/102174051/102174425/102189138/102188148/102188710/102172114/102177551/100861254/102172481/108633307/102168441/102183232/102172758/102174574/102180505/102185715/102169966/108638200/102179250/102183979	ACHE/GNG11/FYN/CACNA1C/KCNQ1/ADCY2/CHRM2/ADCY4/KCNJ2/PIK3CG/GNGT2/ADCY5/CAMK2A/ADCY6/AKT3/KCNJ12/CACNA1B/PLCB1/PIK3R1/PRKCB/PIK3CD/BCL2/PIK3R6/CHRM3/CACNA1A/GNG7/PIK3R5/GNB5/PLCB4/CAMK2G/PLCB2/LOC108638200/CHRNB2/KCNQ5	chx:102186824/chx:102186081/chx:102179673/chx:100861292/chx:102174913/chx:102171922/chx:102169456/chx:102185469/chx:102168940/chx:102173256/chx:102190164/chx:102189798/chx:102185084/chx:102169557/chx:102174051/chx:102174425/chx:102189138/chx:102188148/chx:102188710/chx:102172114/chx:102177551/chx:100861254/chx:102172481/chx:108633307/chx:102168441/chx:102183232/chx:102172758/chx:102174574/chx:102…	34
chx04360	Axon guidance	48/877	176/6734	2.48e-07	1.19e-05	102179673/102168261/102184850/102183759/102184725/102184600/102182192/102183325/102173041/102182257/102183726/102182393/102185084/102180800/102171572/102173037/102175037/102170921/102179156/102186490/102173388/102177932/106503424/102168298/102191685/102188710/102177551/102176216/102170636/108637113/102175748/102190819/102168637/102170184/102183402/102170201/102184361/102191321/102190191/102181878…	FYN/EPHA7/SRGAP3/SEMA3C/NFATC4/NTN4/SEMA3A/DPYSL2/SEMA5B/ROBO2/ROBO1/EPHA5/CAMK2A/EPHB3/SMO/NTN1/NRP1/WNT5A/SEMA6C/DPYSL5/RGS3/TRPC1/SEMA3G/EFNB3/PLXNB3/PIK3R1/PIK3CD/ABLIM2/SEMA5A/GDF7/PLXNC1/EPHA3/SEMA4F/SEMA7A/PAK3/SHH/TRPC3/LRRC4C/NTNG1/PLCG1/CAMK2G/TRPC5/LOC108638200/PARD6G/LOC108633813/PLXNA3/EFNA2/BMPR2	chx:102179673/chx:102168261/chx:102184850/chx:102183759/chx:102184725/chx:102184600/chx:102182192/chx:102183325/chx:102173041/chx:102182257/chx:102183726/chx:102182393/chx:102185084/chx:102180800/chx:102171572/chx:102173037/chx:102175037/chx:102170921/chx:102179156/chx:102186490/chx:102173388/chx:102177932/chx:106503424/chx:102168298/chx:102191685/chx:102188710/chx:102177551/chx:102176216/chx:102…	48
chx04510	Focal adhesion	53/877	205/6734	3.84e-07	1.58e-05	102185378/100860805/102171074/102179773/102187050/102179673/102189826/102184914/102186825/102178669/102169417/102169650/102191085/102168934/102174051/100860749/102190652/102183372/102168651/102188710/102172114/102177551/102189645/102170926/100861254/102187813/102188580/108633195/102175583/102180480/100860940/102172761/102183402/102180190/102179675/102174007/102181773/102176334/102190641/100860838…	COL9A1/SPP1/ITGA11/SHC4/LAMA2/FYN/VEGFC/LAMC3/COL9A2/COL6A5/ITGB3/CCND1/COL6A1/PDGFC/AKT3/CAV1/THBS3/LOC102183372/PDGFD/PIK3R1/PRKCB/PIK3CD/VAV3/SHC1/BCL2/ITGAV/COL9A3/LOC108633195/TLN2/FLT4/COL1A2/ITGA1/PAK3/ITGB7/THBS4/PDGFRA/PPP1R12B/RAPGEF1/MYLK/IGF1/COL4A6/COL4A5/CAPN2/COL6A6/ITGA2B/LOC108638200/COL6A2/LAMA4/PARVG/TNN/ITGA2/VEGFA/COL1A1	chx:102185378/chx:100860805/chx:102171074/chx:102179773/chx:102187050/chx:102179673/chx:102189826/chx:102184914/chx:102186825/chx:102178669/chx:102169417/chx:102169650/chx:102191085/chx:102168934/chx:102174051/chx:100860749/chx:102190652/chx:102183372/chx:102168651/chx:102188710/chx:102172114/chx:102177551/chx:102189645/chx:102170926/chx:100861254/chx:102187813/chx:102188580/chx:108633195/chx:102…	53
chx04022	cGMP-PKG signaling pathway	44/877	159/6734	5.07e-07	1.82e-05	102185338/102174163/106503668/100861292/102179217/102168656/102185781/102175290/102188479/102184725/102171922/102185469/102174144/108637286/102173256/102169692/102186539/102189798/102169557/102186447/102174051/102181288/102174260/102188148/102181964/102186866/102172481/102168996/102186276/102189420/102172758/102191649/102190641/102180505/100861577/102177769/102169966/102182753/102169406/102187450…	NOS3/AGTR1/ADRB3/CACNA1C/PDE2A/RGS2/KCNMB1/MEF2C/KCNJ8/NFATC4/ADCY2/ADCY4/EDNRA/IRS2/PIK3CG/GUCY1A3/LOC102186539/ADCY5/ADCY6/NPR1/AKT3/ADRA2C/MEF2D/PLCB1/SLC8A1/GATA4/PIK3R6/INSR/KCNMA1/LOC102189420/PIK3R5/ATP1B2/MYLK/PLCB4/NPR2/ADORA3/PLCB2/PRKG1/GUCY1B3/ATP2A1/MEF2B/BDKRB2/PDE3A/SLC8A2	chx:102185338/chx:102174163/chx:106503668/chx:100861292/chx:102179217/chx:102168656/chx:102185781/chx:102175290/chx:102188479/chx:102184725/chx:102171922/chx:102185469/chx:102174144/chx:108637286/chx:102173256/chx:102169692/chx:102186539/chx:102189798/chx:102169557/chx:102186447/chx:102174051/chx:102181288/chx:102174260/chx:102188148/chx:102181964/chx:102186866/chx:102172481/chx:102168996/chx:102…	44
chx05032	Morphine addiction	29/877	86/6734	5.7e-07	1.82e-05	102190430/102186081/102179217/102171922/102185469/102190164/102189798/102180558/102169557/102180455/102172336/102186243/102189138/102179745/102172114/102189417/102169739/102188874/102168441/102183232/102183500/102174574/102183962/102190998/108638200/102186689/102168830/102168704/102183675	LOC102190430/GNG11/PDE2A/ADCY2/ADCY4/GNGT2/ADCY5/PDE4B/ADCY6/LOC102180455/GABRQ/GABRP/CACNA1B/GABRE/PRKCB/ARRB1/KCNJ5/LOC102188874/CACNA1A/GNG7/GRK4/GNB5/GABRA1/PDE1A/LOC108638200/GABBR2/DRD1/PDE3A/GABRG1	chx:102190430/chx:102186081/chx:102179217/chx:102171922/chx:102185469/chx:102190164/chx:102189798/chx:102180558/chx:102169557/chx:102180455/chx:102172336/chx:102186243/chx:102189138/chx:102179745/chx:102172114/chx:102189417/chx:102169739/chx:102188874/chx:102168441/chx:102183232/chx:102183500/chx:102174574/chx:102183962/chx:102190998/chx:108638200/chx:102186689/chx:102168830/chx:102168704/chx:102…	29
chx04151	PI3K-Akt signaling pathway	77/877	348/6734	1.01e-06	2.91e-05	102185378/100860805/102185338/102171074/102187050/102186081/100861303/102180223/100860807/102189826/102184914/102186825/102174371/102169456/102180550/102173256/100860747/102190164/102178669/102169417/102169650/102172864/102191085/102168934/100861397/102174051/102185926/102190652/102183372/102168651/102184390/102188710/102177551/102185051/100861254/102172481/102187813/102168996/102175057/108638107…	COL9A1/SPP1/NOS3/ITGA11/LAMA2/GNG11/CSF1R/NTRK2/KITLG/VEGFC/LAMC3/COL9A2/FGF13/CHRM2/LOC102180550/PIK3CG/TLR2/GNGT2/COL6A5/ITGB3/CCND1/PIK3AP1/COL6A1/PDGFC/PRP6/AKT3/TGFA/THBS3/LOC102183372/PDGFD/LOC102184390/PIK3R1/PIK3CD/CSF1/BCL2/PIK3R6/ITGAV/INSR/IFNAR2/LOC108638107/COL9A3/PPP2R2C/NTF3/LOC102190477/LOC108633195/ANGPT4/TEK/ANGPT2/GNG7/FLT4/COL1A2/LOC102170569/ITGA1/ITGB7/THBS4/PIK3R5/PDGFRA/GN…	chx:102185378/chx:100860805/chx:102185338/chx:102171074/chx:102187050/chx:102186081/chx:100861303/chx:102180223/chx:100860807/chx:102189826/chx:102184914/chx:102186825/chx:102174371/chx:102169456/chx:102180550/chx:102173256/chx:100860747/chx:102190164/chx:102178669/chx:102169417/chx:102169650/chx:102172864/chx:102191085/chx:102168934/chx:100861397/chx:102174051/chx:102185926/chx:102190652/chx:102…	77
chx04925	Aldosterone synthesis and secretion	31/877	98/6734	1.15e-06	2.98e-05	102190430/102174163/100861292/102179217/102171922/102185469/106502632/102186539/102174216/102189798/102185084/102169557/102186447/102188148/102187163/102172114/106503372/102177581/102169739/102188874/102189420/108635273/100860801/102191649/102180505/102168659/102185715/102169966/102174671/108638200/102178475	LOC102190430/AGTR1/CACNA1C/PDE2A/ADCY2/ADCY4/KCNK3/LOC102186539/PRKD3/ADCY5/CAMK2A/ADCY6/NPR1/PLCB1/CACNA1G/PRKCB/PRKD1/LOC102177581/KCNJ5/LOC102188874/LOC102189420/LOC108635273/LIPE/ATP1B2/PLCB4/CAMK1G/CAMK2G/PLCB2/CAMK1D/LOC108638200/SCARB1	chx:102190430/chx:102174163/chx:100861292/chx:102179217/chx:102171922/chx:102185469/chx:106502632/chx:102186539/chx:102174216/chx:102189798/chx:102185084/chx:102169557/chx:102186447/chx:102188148/chx:102187163/chx:102172114/chx:106503372/chx:102177581/chx:102169739/chx:102188874/chx:102189420/chx:108635273/chx:100860801/chx:102191649/chx:102180505/chx:102168659/chx:102185715/chx:102169966/chx:102…	31
chx04072	Phospholipase D signaling pathway	40/877	143/6734	1.24e-06	2.98e-05	102190430/102179773/102174163/102179673/100860807/102171922/102185469/102173256/102178432/102189798/102169557/102178930/102168934/102174051/102171567/102189492/102178145/102168651/102188148/102188710/102177551/102186592/102177282/102170926/102172481/102168996/102185873/102188874/102168201/102172758/102174007/102191004/102181878/102173151/102180505/102169966/108638200/102184383/100861145/102177137	LOC102190430/SHC4/AGTR1/FYN/KITLG/ADCY2/ADCY4/PIK3CG/CYTH4/ADCY5/ADCY6/PLA2G4A/PDGFC/AKT3/PLPP3/DNM1/RAPGEF3/PDGFD/PLCB1/PIK3R1/PIK3CD/PIP5K1B/DGKG/SHC1/PIK3R6/INSR/MRAS/LOC102188874/SPHK1/PIK3R5/PDGFRA/FCER1G/PLCG1/CYTH3/PLCB4/PLCB2/LOC108638200/RAPGEF4/RALB/GAB2	chx:102190430/chx:102179773/chx:102174163/chx:102179673/chx:100860807/chx:102171922/chx:102185469/chx:102173256/chx:102178432/chx:102189798/chx:102169557/chx:102178930/chx:102168934/chx:102174051/chx:102171567/chx:102189492/chx:102178145/chx:102168651/chx:102188148/chx:102188710/chx:102177551/chx:102186592/chx:102177282/chx:102170926/chx:102172481/chx:102168996/chx:102185873/chx:102188874/chx:102…	40
chx04080	Neuroactive ligand-receptor interaction	55/877	226/6734	1.86e-06	4.13e-05	102174163/102189288/106503668/102172265/102179313/102172679/102169456/102174144/102180550/102191278/102177975/100860843/102186338/102180347/102182605/102172237/100861397/102168263/102172336/102186243/102181288/102184390/102179745/102179550/102190553/106502258/106502928/102188708/108633307/108638107/102190477/102187919/102174145/102179134/102170569/102188631/102183962/108633284/100860766/102177769…	AGTR1/AGTR2/ADRB3/S1PR3/GRIK5/S1PR1/CHRM2/EDNRA/LOC102180550/P2RY13/TBXA2R/LHCGR/THRA/P2RX1/HTR2A/THRB/PRP6/HRH2/GABRQ/GABRP/ADRA2C/LOC102184390/GABRE/C3AR1/P2RY14/F2RL3/APLNR/HTR1F/CHRM3/LOC108638107/LOC102190477/GRID1/P2RX7/ADORA2B/LOC102170569/PTGER4/GABRA1/HRH1/PRP1/ADORA3/NR3C1/GABBR2/NPFFR2/DRD1/BDKRB2/HTR4/LEPR/ADORA2A/NPY1R/P2RX5/CHRNB2/GALR1/GLP2R/GABRG1/PTGER1	chx:102174163/chx:102189288/chx:106503668/chx:102172265/chx:102179313/chx:102172679/chx:102169456/chx:102174144/chx:102180550/chx:102191278/chx:102177975/chx:100860843/chx:102186338/chx:102180347/chx:102182605/chx:102172237/chx:100861397/chx:102168263/chx:102172336/chx:102186243/chx:102181288/chx:102184390/chx:102179745/chx:102179550/chx:102190553/chx:106502258/chx:106502928/chx:102188708/chx:108…	55
chx04514	Cell adhesion molecules (CAMs)	39/877	142/6734	2.77e-06	5.71e-05	102174054/100861223/102181928/102179808/102174895/108634709/102180584/102181404/102181324/102175177/108638310/102180100/102184760/102178567/102190450/102170914/102168238/102168988/102189619/100861185/102177753/102184733/102187813/102188814/102173248/102183249/102191361/102180190/102173490/102183082/102191321/102190191/102189829/102170076/102172138/102171011/102178303/102168630/102187998	CDH5/CD34/ESAM/PECAM1/LOC102174895/CLDN5/LOC102180584/SIGLEC1/CNTN2/LOC102175177/LOC108638310/ITGAM/CD86/LOC102178567/LRRC4B/NLGN1/NRXN2/NLGN3/JAM2/ITGB2/CLDN11/CD8B/ITGAV/LOC102188814/PTPRM/CD40/CDH15/ITGB7/PTPRC/SDC2/LRRC4C/NTNG1/CNTNAP2/SELP/LOC102172138/ALCAM/LOC102178303/VCAN/LOC102187998	chx:102174054/chx:100861223/chx:102181928/chx:102179808/chx:102174895/chx:108634709/chx:102180584/chx:102181404/chx:102181324/chx:102175177/chx:108638310/chx:102180100/chx:102184760/chx:102178567/chx:102190450/chx:102170914/chx:102168238/chx:102168988/chx:102189619/chx:100861185/chx:102177753/chx:102184733/chx:102187813/chx:102188814/chx:102173248/chx:102183249/chx:102191361/chx:102180190/chx:102…	39
chx04060	Cytokine-cytokine receptor interaction	55/877	230/6734	3.32e-06	5.94e-05	102171152/100861303/100860807/102189826/102187231/102175889/102189703/102176401/100861300/102180550/102187274/102190310/102181154/102174969/100861397/102169070/102181854/102180065/102179993/102184390/102178258/102178672/102185051/102175057/108638107/102190477/102180880/102180480/102189744/102183249/102170569/100860873/102188959/102178301/102174007/102171312/102179245/100860918/102169022/102169855…	CNTFR/CSF1R/KITLG/VEGFC/IL1R1/LOC102175889/CX3CL1/CSF2RB/TGFBR2/LOC102180550/CX3CR1/TNFRSF1A/LOC102181154/LOC102174969/PRP6/ACKR3/LOC102181854/TNFRSF25/LOC102179993/LOC102184390/CRLF2/CCR5/CSF1/IFNAR2/LOC108638107/LOC102190477/LOC102180880/FLT4/LTBR/CD40/LOC102170569/CXCL10/IL10RA/CXCL16/PDGFRA/IL13RA1/CCR3/ACVR2A/TNFRSF19/LOC102169855/PRP1/THPO/TNFSF4/TGFB2/TNFSF15/EPOR/IL1A/LEPR/VEGFA/BMPR2/TNF…	chx:102171152/chx:100861303/chx:100860807/chx:102189826/chx:102187231/chx:102175889/chx:102189703/chx:102176401/chx:100861300/chx:102180550/chx:102187274/chx:102190310/chx:102181154/chx:102174969/chx:100861397/chx:102169070/chx:102181854/chx:102180065/chx:102179993/chx:102184390/chx:102178258/chx:102178672/chx:102185051/chx:102175057/chx:108638107/chx:102190477/chx:102180880/chx:102180480/chx:102…	55
chx05144	Malaria	19/877	48/6734	3.5e-06	5.94e-05	102179808/102176710/102174895/102168959/102175045/102168680/102175177/102175889/100860747/102169438/102190652/100861185/102183249/102183082/102179675/102170076/102175876/100861228/100860811	PECAM1/LOC102176710/LOC102174895/LOC102168959/HBBC/LOC102168680/LOC102175177/LOC102175889/TLR2/ACKR1/THBS3/ITGB2/CD40/SDC2/THBS4/SELP/LOC102175876/TGFB2/CD81	chx:102179808/chx:102176710/chx:102174895/chx:102168959/chx:102175045/chx:102168680/chx:102175177/chx:102175889/chx:100860747/chx:102169438/chx:102190652/chx:100861185/chx:102183249/chx:102183082/chx:102179675/chx:102170076/chx:102175876/chx:100861228/chx:100860811	19
chx04512	ECM-receptor interaction	29/877	93/6734	3.5e-06	5.94e-05	102185378/100860805/102171074/102187050/102184914/102186825/102178669/102169417/102191085/102190652/102183372/102187813/102188580/108633195/108634708/102170928/100860940/102172761/102180190/102179675/102176677/102176947/102178401/102183451/102191378/102177440/102181229/102172198/100860828	COL9A1/SPP1/ITGA11/LAMA2/LAMC3/COL9A2/COL6A5/ITGB3/COL6A1/THBS3/LOC102183372/ITGAV/COL9A3/LOC108633195/GP1BB/SV2A/COL1A2/ITGA1/ITGB7/THBS4/COL4A6/COL4A5/COL6A6/ITGA2B/COL6A2/LAMA4/TNN/ITGA2/COL1A1	chx:102185378/chx:100860805/chx:102171074/chx:102187050/chx:102184914/chx:102186825/chx:102178669/chx:102169417/chx:102191085/chx:102190652/chx:102183372/chx:102187813/chx:102188580/chx:108633195/chx:108634708/chx:102170928/chx:100860940/chx:102172761/chx:102180190/chx:102179675/chx:102176677/chx:102176947/chx:102178401/chx:102183451/chx:102191378/chx:102177440/chx:102181229/chx:102172198/chx:100…	29
chx04727	GABAergic synapse	25/877	79/6734	1.23e-05	0.000196981	102186081/100861292/102171922/102185469/102190164/102189798/102169557/102172336/102186243/102189138/102188363/102179745/102172114/102188907/102168441/102183232/102191114/102174574/102183962/108638200/102186689/100861058/102178638/102183675/102171285	GNG11/CACNA1C/ADCY2/ADCY4/GNGT2/ADCY5/ADCY6/GABRQ/GABRP/CACNA1B/SLC6A1/GABRE/PRKCB/GLS/CACNA1A/GNG7/SLC38A2/GNB5/GABRA1/LOC108638200/GABBR2/ABAT/GAD2/GABRG1/TRAK2	chx:102186081/chx:100861292/chx:102171922/chx:102185469/chx:102190164/chx:102189798/chx:102169557/chx:102172336/chx:102186243/chx:102189138/chx:102188363/chx:102179745/chx:102172114/chx:102188907/chx:102168441/chx:102183232/chx:102191114/chx:102174574/chx:102183962/chx:108638200/chx:102186689/chx:100861058/chx:102178638/chx:102183675/chx:102171285	25
chx04933	AGE-RAGE signaling pathway in diabetic complications	32/877	115/6734	1.62e-05	0.000236621	102185338/102174895/102174163/102189826/102175177/102175889/100861300/102185866/102169650/102174051/102189170/102176415/102188148/102188710/102172114/102177551/100861254/108633195/100860940/102169343/102181878/102176677/102175912/102180505/102176947/102169966/102191659/100861228/108638200/100861289/100860957/100860828	NOS3/LOC102174895/AGTR1/VEGFC/LOC102175177/LOC102175889/TGFBR2/LOC102185866/CCND1/AKT3/STAT1/STAT5B/PLCB1/PIK3R1/PRKCB/PIK3CD/BCL2/LOC108633195/COL1A2/PLCD4/PLCG1/COL4A6/EDN1/PLCB4/COL4A5/PLCB2/PIM1/TGFB2/LOC108638200/IL1A/VEGFA/COL1A1	chx:102185338/chx:102174895/chx:102174163/chx:102189826/chx:102175177/chx:102175889/chx:100861300/chx:102185866/chx:102169650/chx:102174051/chx:102189170/chx:102176415/chx:102188148/chx:102188710/chx:102172114/chx:102177551/chx:100861254/chx:108633195/chx:100860940/chx:102169343/chx:102181878/chx:102176677/chx:102175912/chx:102180505/chx:102176947/chx:102169966/chx:102191659/chx:100861228/chx:108…	32
chx04371	Apelin signaling pathway	36/877	136/6734	1.64e-05	0.000236621	100860805/102185338/102174163/102186081/102188120/102189202/102175290/102171922/102185469/102173256/102190164/102189798/102169650/102169557/102187371/102174051/102174260/102188148/102181964/106502928/102172481/102185873/102183232/102180254/102168201/102172758/102174574/100860801/106502263/102190641/102180505/102169966/102189768/102180565/102188488/102171644	SPP1/NOS3/AGTR1/GNG11/APLN/NOTCH3/MEF2C/ADCY2/ADCY4/PIK3CG/GNGT2/ADCY5/CCND1/ADCY6/PLAT/AKT3/MEF2D/PLCB1/SLC8A1/APLNR/PIK3R6/MRAS/GNG7/HDAC5/SPHK1/PIK3R5/GNB5/LIPE/KLF2/MYLK/PLCB4/PLCB2/JAG1/RYR2/MEF2B/SLC8A2	chx:100860805/chx:102185338/chx:102174163/chx:102186081/chx:102188120/chx:102189202/chx:102175290/chx:102171922/chx:102185469/chx:102173256/chx:102190164/chx:102189798/chx:102169650/chx:102169557/chx:102187371/chx:102174051/chx:102174260/chx:102188148/chx:102181964/chx:106502928/chx:102172481/chx:102185873/chx:102183232/chx:102180254/chx:102168201/chx:102172758/chx:102174574/chx:100860801/chx:106…	36
chx04921	Oxytocin signaling pathway	38/877	149/6734	2.42e-05	0.000331443	102185338/102190430/100861292/102168656/102175290/102184725/102171922/102185469/102168940/102173256/102169692/102189798/102169650/102185084/102169557/102186447/102178930/102174425/102183035/102188148/102168229/102172114/102172481/102169739/102188874/102172758/102181773/102173026/102190641/102180505/100861577/102168659/102185715/102169966/102174671/108638200/102180565/102169406	NOS3/LOC102190430/CACNA1C/RGS2/MEF2C/NFATC4/ADCY2/ADCY4/KCNJ2/PIK3CG/GUCY1A3/ADCY5/CCND1/CAMK2A/ADCY6/NPR1/PLA2G4A/KCNJ12/CACNA2D1/PLCB1/EEF2K/PRKCB/PIK3R6/KCNJ5/LOC102188874/PIK3R5/PPP1R12B/CAMKK2/MYLK/PLCB4/NPR2/CAMK1G/CAMK2G/PLCB2/CAMK1D/LOC108638200/RYR2/GUCY1B3	chx:102185338/chx:102190430/chx:100861292/chx:102168656/chx:102175290/chx:102184725/chx:102171922/chx:102185469/chx:102168940/chx:102173256/chx:102169692/chx:102189798/chx:102169650/chx:102185084/chx:102169557/chx:102186447/chx:102178930/chx:102174425/chx:102183035/chx:102188148/chx:102168229/chx:102172114/chx:102172481/chx:102169739/chx:102188874/chx:102172758/chx:102181773/chx:102173026/chx:102…	38
chx04971	Gastric acid secretion	23/877	73/6734	2.95e-05	0.000386714	102169219/102190430/102180805/102174913/102171922/102185469/102168940/102186539/102189798/102185084/102169557/102168263/102188148/102172114/108633307/102188874/102191649/102190641/102180505/102185715/102169966/108638200/102179446	KCNJ16/LOC102190430/KCNJ15/KCNQ1/ADCY2/ADCY4/KCNJ2/LOC102186539/ADCY5/CAMK2A/ADCY6/HRH2/PLCB1/PRKCB/CHRM3/LOC102188874/ATP1B2/MYLK/PLCB4/CAMK2G/PLCB2/LOC108638200/CFTR	chx:102169219/chx:102190430/chx:102180805/chx:102174913/chx:102171922/chx:102185469/chx:102168940/chx:102186539/chx:102189798/chx:102185084/chx:102169557/chx:102168263/chx:102188148/chx:102172114/chx:108633307/chx:102188874/chx:102191649/chx:102190641/chx:102180505/chx:102185715/chx:102169966/chx:108638200/chx:102179446	23
chx04970	Salivary secretion	25/877	84/6734	3.98e-05	0.000477622	102190430/106503668/102171922/102185469/102187889/102169692/102186539/102189798/102169557/102169730/102188148/102172114/102169848/108633307/102172037/102186276/102188874/102189420/102189554/102191649/102180505/102169966/108638200/102182753/102169406	LOC102190430/ADRB3/ADCY2/ADCY4/KCNN4/GUCY1A3/LOC102186539/ADCY5/ADCY6/LOC102169730/PLCB1/PRKCB/BST1/CHRM3/LOC102172037/KCNMA1/LOC102188874/LOC102189420/AQP5/ATP1B2/PLCB4/PLCB2/LOC108638200/PRKG1/GUCY1B3	chx:102190430/chx:106503668/chx:102171922/chx:102185469/chx:102187889/chx:102169692/chx:102186539/chx:102189798/chx:102169557/chx:102169730/chx:102188148/chx:102172114/chx:102169848/chx:108633307/chx:102172037/chx:102186276/chx:102188874/chx:102189420/chx:102189554/chx:102191649/chx:102180505/chx:102169966/chx:108638200/chx:102182753/chx:102169406	25
chx05414	Dilated cardiomyopathy (DCM)	25/877	84/6734	3.98e-05	0.000477622	102171074/102190430/100861292/102171922/102185469/102174655/102170606/102169417/102189798/102169557/102183035/102180712/102187813/102188874/102186137/102185261/102172761/102180190/100860838/102183451/100861228/102180565/102172198/102173472/102184468	ITGA11/LOC102190430/CACNA1C/ADCY2/ADCY4/SGCD/ACTC1/ITGB3/ADCY5/ADCY6/CACNA2D1/DES/ITGAV/LOC102188874/MYBPC3/TNNT2/ITGA1/ITGB7/IGF1/ITGA2B/TGFB2/RYR2/ITGA2/TPM1/SGCA	chx:102171074/chx:102190430/chx:100861292/chx:102171922/chx:102185469/chx:102174655/chx:102170606/chx:102169417/chx:102189798/chx:102169557/chx:102183035/chx:102180712/chx:102187813/chx:102188874/chx:102186137/chx:102185261/chx:102172761/chx:102180190/chx:100860838/chx:102183451/chx:100861228/chx:102180565/chx:102172198/chx:102173472/chx:102184468	25
chx04924	Renin secretion	21/877	65/6734	4.29e-05	0.000494509	102190430/102174163/106503668/100861292/102168940/102174144/102169692/102189798/102169557/102186447/102180455/102171917/102188148/102186276/102188874/102188631/102180505/102169966/102190998/102169406/102168704	LOC102190430/AGTR1/ADRB3/CACNA1C/KCNJ2/EDNRA/GUCY1A3/ADCY5/ADCY6/NPR1/LOC102180455/LOC102171917/PLCB1/KCNMA1/LOC102188874/PTGER4/PLCB4/PLCB2/PDE1A/GUCY1B3/PDE3A	chx:102190430/chx:102174163/chx:106503668/chx:100861292/chx:102168940/chx:102174144/chx:102169692/chx:102189798/chx:102169557/chx:102186447/chx:102180455/chx:102171917/chx:102188148/chx:102186276/chx:102188874/chx:102188631/chx:102180505/chx:102169966/chx:102190998/chx:102169406/chx:102168704	21
chx04911	Insulin secretion	24/877	80/6734	4.9e-05	0.000543007	102190430/100861292/102185781/102171922/102185469/102178962/102187889/102186539/102189798/102185084/102169557/102188148/102172114/102170962/108633307/102186276/102188874/102191649/102180505/102185715/102169966/108638200/102180565/102184383	LOC102190430/CACNA1C/KCNMB1/ADCY2/ADCY4/KCNN3/KCNN4/LOC102186539/ADCY5/CAMK2A/ADCY6/PLCB1/PRKCB/KCNN1/CHRM3/KCNMA1/LOC102188874/ATP1B2/PLCB4/CAMK2G/PLCB2/LOC108638200/RYR2/RAPGEF4	chx:102190430/chx:100861292/chx:102185781/chx:102171922/chx:102185469/chx:102178962/chx:102187889/chx:102186539/chx:102189798/chx:102185084/chx:102169557/chx:102188148/chx:102172114/chx:102170962/chx:108633307/chx:102186276/chx:102188874/chx:102191649/chx:102180505/chx:102185715/chx:102169966/chx:108638200/chx:102180565/chx:102184383	24
chx04713	Circadian entrainment	27/877	96/6734	5.98e-05	0.000637672	102190430/102186081/100861292/102171922/102185469/102169692/102190164/102189798/102185084/102169557/102188148/102187163/102172114/102177581/102169739/102188874/102183232/108635273/102174574/102180505/102185715/102169966/108638200/102180565/102182753/102169406/102178645	LOC102190430/GNG11/CACNA1C/ADCY2/ADCY4/GUCY1A3/GNGT2/ADCY5/CAMK2A/ADCY6/PLCB1/CACNA1G/PRKCB/LOC102177581/KCNJ5/LOC102188874/GNG7/LOC108635273/GNB5/PLCB4/CAMK2G/PLCB2/LOC108638200/RYR2/PRKG1/GUCY1B3/PER3	chx:102190430/chx:102186081/chx:100861292/chx:102171922/chx:102185469/chx:102169692/chx:102190164/chx:102189798/chx:102185084/chx:102169557/chx:102188148/chx:102187163/chx:102172114/chx:102177581/chx:102169739/chx:102188874/chx:102183232/chx:108635273/chx:102174574/chx:102180505/chx:102185715/chx:102169966/chx:108638200/chx:102180565/chx:102182753/chx:102169406/chx:102178645	27
chx04062	Chemokine signaling pathway	41/877	175/6734	9.68e-05	0.000996136	102179773/102186081/102171922/102175889/102181582/102189703/102185469/102187274/102190164/102170310/102181154/102189798/102169557/102174969/102174051/102181854/102189170/102179993/102176415/102188148/102188710/102172114/102177551/102189645/102178672/102170926/102177575/102189417/102180880/102183232/102183500/100860873/102178301/102174574/102183859/102179245/102169855/102180505/102169966/102176291…	SHC4/GNG11/ADCY2/LOC102175889/LOC102181582/CX3CL1/ADCY4/CX3CR1/GNGT2/LOC102170310/LOC102181154/ADCY5/ADCY6/LOC102174969/AKT3/LOC102181854/STAT1/LOC102179993/STAT5B/PLCB1/PIK3R1/PRKCB/PIK3CD/VAV3/CCR5/SHC1/FGR/ARRB1/LOC102180880/GNG7/GRK4/CXCL10/CXCL16/GNB5/WAS/CCR3/LOC102169855/PLCB4/PLCB2/NCF1/CCL24	chx:102179773/chx:102186081/chx:102171922/chx:102175889/chx:102181582/chx:102189703/chx:102185469/chx:102187274/chx:102190164/chx:102170310/chx:102181154/chx:102189798/chx:102169557/chx:102174969/chx:102174051/chx:102181854/chx:102189170/chx:102179993/chx:102176415/chx:102188148/chx:102188710/chx:102172114/chx:102177551/chx:102189645/chx:102178672/chx:102170926/chx:102177575/chx:102189417/chx:102…	41
chx05165	Human papillomavirus infection	67/877	332/6734	0.000117362	0.00116553	102185378/100860805/102172948/102171074/102190430/102187050/102183205/102180281/102180584/102184914/102186825/106502750/102189202/102173344/102191579/102191205/102184738/102178669/102190310/102169417/102188583/102169650/102191085/102169919/102174051/102170921/102190652/102189170/102183372/102188710/102177551/102187813/102175057/102188580/102188298/102188874/108633195/102177869/102188814/102180254…	COL9A1/SPP1/FZD7/ITGA11/LOC102190430/LAMA2/FZD1/WNT2/LOC102180584/LAMC3/COL9A2/FZD8/NOTCH3/NOTCH4/HEYL/WNT16/MAML2/COL6A5/TNFRSF1A/ITGB3/IRF1/CCND1/COL6A1/CASP8/AKT3/WNT5A/THBS3/STAT1/LOC102183372/PIK3R1/PIK3CD/ITGAV/IFNAR2/COL9A3/PPP2R2C/LOC102188874/LOC108633195/HDAC7/LOC102188814/HDAC5/HDAC9/COL1A2/AXIN2/ITGA1/ITGB7/THBS4/PTGER4/RBL2/JAK1/LOC102172138/FZD9/COL4A6/COL4A5/EIF2AK2/PPP2R2B/COL6A6/…	chx:102185378/chx:100860805/chx:102172948/chx:102171074/chx:102190430/chx:102187050/chx:102183205/chx:102180281/chx:102180584/chx:102184914/chx:102186825/chx:106502750/chx:102189202/chx:102173344/chx:102191579/chx:102191205/chx:102184738/chx:102178669/chx:102190310/chx:102169417/chx:102188583/chx:102169650/chx:102191085/chx:102169919/chx:102174051/chx:102170921/chx:102190652/chx:102189170/chx:102…	67
chx04380	Osteoclast differentiation	30/877	116/6734	0.000130189	0.00124982	102179673/100861303/102187231/102175151/100861300/102184554/102189077/102190310/102169417/102174051/102183473/102189170/102186416/102188710/102177551/102171746/102185051/102175057/102182846/102185698/102173423/100861228/102176204/102176291/102175930/102177137/100861289/100860896/102182698/106503943	FYN/CSF1R/IL1R1/TYROBP/TGFBR2/LCP2/TREM2/TNFRSF1A/ITGB3/AKT3/CTSK/STAT1/SPI1/PIK3R1/PIK3CD/LCK/CSF1/IFNAR2/JAK1/LOC102185698/MITF/TGFB2/BTK/NCF1/NCF4/GAB2/IL1A/TNFRSF11B/IFNGR1/LOC106503943	chx:102179673/chx:100861303/chx:102187231/chx:102175151/chx:100861300/chx:102184554/chx:102189077/chx:102190310/chx:102169417/chx:102174051/chx:102183473/chx:102189170/chx:102186416/chx:102188710/chx:102177551/chx:102171746/chx:102185051/chx:102175057/chx:102182846/chx:102185698/chx:102173423/chx:100861228/chx:102176204/chx:102176291/chx:102175930/chx:102177137/chx:100861289/chx:100860896/chx:102…	30
chx04917	Prolactin signaling pathway	22/877	76/6734	0.000179306	0.00163911	102179773/102180550/100860843/102185866/102188583/102169650/100861397/102174051/102181087/102189170/102176415/102184390/102188710/102177551/novel.270/102170926/108638107/102190477/102170569/100860766/102169781/102169142	SHC4/LOC102180550/LHCGR/LOC102185866/IRF1/CCND1/PRP6/AKT3/SOCS6/STAT1/STAT5B/LOC102184390/PIK3R1/PIK3CD/-/SHC1/LOC108638107/LOC102190477/LOC102170569/PRP1/ELF5/CISH	chx:102179773/chx:102180550/chx:100860843/chx:102185866/chx:102188583/chx:102169650/chx:100861397/chx:102174051/chx:102181087/chx:102189170/chx:102176415/chx:102184390/chx:102188710/chx:102177551/chx:102190477/chx:102170926/chx:108638107/chx:102190477/chx:102170569/chx:100860766/chx:102169781/chx:102169142	22
chx04750	Inflammatory mediator regulation of TRP channels	27/877	102/6734	0.000184188	0.00163911	102190430/102187231/102171922/102185469/102189798/102176638/102185084/102169557/102182605/102178930/102181445/102188148/102188710/102172114/102177551/102188874/102188631/102181878/100860838/108633284/102180505/102185715/102169966/108638200/102184867/102187899/102174214	LOC102190430/IL1R1/ADCY2/ADCY4/ADCY5/ASIC2/CAMK2A/ADCY6/HTR2A/PLA2G4A/ASIC4/PLCB1/PIK3R1/PRKCB/PIK3CD/LOC102188874/PTGER4/PLCG1/IGF1/HRH1/PLCB4/CAMK2G/PLCB2/LOC108638200/LOC102184867/BDKRB2/PRKCH	chx:102190430/chx:102187231/chx:102171922/chx:102185469/chx:102189798/chx:102176638/chx:102185084/chx:102169557/chx:102182605/chx:102178930/chx:102181445/chx:102188148/chx:102188710/chx:102172114/chx:102177551/chx:102188874/chx:102188631/chx:102181878/chx:100860838/chx:108633284/chx:102180505/chx:102185715/chx:102169966/chx:108638200/chx:102184867/chx:102187899/chx:102174214	27
chx05143	African trypanosomiasis	13/877	34/6734	0.000187815	0.00163911	102176710/102174895/102168959/102175045/102168680/102175177/102188148/102172114/102180505/102175876/102169966/108638200/102177440	LOC102176710/LOC102174895/LOC102168959/HBBC/LOC102168680/LOC102175177/PLCB1/PRKCB/PLCB4/LOC102175876/PLCB2/LOC108638200/LAMA4	chx:102176710/chx:102174895/chx:102168959/chx:102175045/chx:102168680/chx:102175177/chx:102188148/chx:102172114/chx:102180505/chx:102175876/chx:102169966/chx:108638200/chx:102177440	13
chx04270	Vascular smooth muscle contraction	29/877	114/6734	0.000228521	0.0019357	102190430/102174163/100861292/102185781/102178279/102171922/102185469/102174144/102173062/102169692/102189798/102169557/102186447/102178930/102188148/102172114/102186276/102188874/102179134/102181773/102190641/102180505/100861577/102169966/108638200/102182753/102169406/102183812/102174214	LOC102190430/AGTR1/CACNA1C/KCNMB1/ACTG2/ADCY2/ADCY4/EDNRA/RAMP1/GUCY1A3/ADCY5/ADCY6/NPR1/PLA2G4A/PLCB1/PRKCB/KCNMA1/LOC102188874/ADORA2B/PPP1R12B/MYLK/PLCB4/NPR2/PLCB2/LOC108638200/PRKG1/GUCY1B3/ADORA2A/PRKCH	chx:102190430/chx:102174163/chx:100861292/chx:102185781/chx:102178279/chx:102171922/chx:102185469/chx:102174144/chx:102173062/chx:102169692/chx:102189798/chx:102169557/chx:102186447/chx:102178930/chx:102188148/chx:102172114/chx:102186276/chx:102188874/chx:102179134/chx:102181773/chx:102190641/chx:102180505/chx:100861577/chx:102169966/chx:108638200/chx:102182753/chx:102169406/chx:102183812/chx:102…	29
chx04261	Adrenergic signaling in cardiomyocytes	34/877	144/6734	0.000320766	0.00263944	102190430/102174163/102189288/100861292/102174913/102171922/102185469/102173256/102170606/102186539/102189798/102185084/102169557/102174051/102183035/102178145/102188148/100861254/102172481/102188298/102188874/102189420/102185261/102172758/102191649/102180505/102170971/102185715/102169966/108638200/102180565/102184383/102173472/102181869	LOC102190430/AGTR1/AGTR2/CACNA1C/KCNQ1/ADCY2/ADCY4/PIK3CG/ACTC1/LOC102186539/ADCY5/CAMK2A/ADCY6/AKT3/CACNA2D1/RAPGEF3/PLCB1/BCL2/PIK3R6/PPP2R2C/LOC102188874/LOC102189420/TNNT2/PIK3R5/ATP1B2/PLCB4/PPP2R2B/CAMK2G/PLCB2/LOC108638200/RYR2/RAPGEF4/TPM1/LOC102181869	chx:102190430/chx:102174163/chx:102189288/chx:100861292/chx:102174913/chx:102171922/chx:102185469/chx:102173256/chx:102170606/chx:102186539/chx:102189798/chx:102185084/chx:102169557/chx:102174051/chx:102183035/chx:102178145/chx:102188148/chx:100861254/chx:102172481/chx:102188298/chx:102188874/chx:102189420/chx:102185261/chx:102172758/chx:102191649/chx:102180505/chx:102170971/chx:102185715/chx:102…	34
chx05202	Transcriptional misregulation in cancer	38/877	176/6734	0.000957256	0.00765805	102168371/102168994/102177198/100861303/106501762/102172033/102174536/102169549/102172997/102181046/102175290/102180100/102191205/100861300/102184760/100860792/102174701/102187371/108637954/102171993/102186416/102169723/102175267/102178020/102170836/102174376/102180351/102183249/102168980/102180190/102190394/100860838/102183278/102173423/102172327/102178336/102190077/102171085	LMO2/LYL1/ERG/CSF1R/HOXA10/HOXA11/HHEX/HOXA9/HPGD/MEIS1/MEF2C/ITGAM/WNT16/TGFBR2/CD86/HMGA2/ARNT2/PLAT/MAF/RUNX1T1/SPI1/CDKN2C/ETV1/RUNX1/PBX1/TSPAN7/TMPRSS2/CD40/FLI1/ITGB7/KLF3/IGF1/RUNX2/MITF/DUSP6/ETV6/SIN3A/ELK4	chx:102168371/chx:102168994/chx:102177198/chx:100861303/chx:106501762/chx:102172033/chx:102174536/chx:102169549/chx:102172997/chx:102181046/chx:102175290/chx:102180100/chx:102191205/chx:100861300/chx:102184760/chx:100860792/chx:102174701/chx:102187371/chx:108637954/chx:102171993/chx:102186416/chx:102169723/chx:102175267/chx:102178020/chx:102170836/chx:102174376/chx:102180351/chx:102183249/chx:102…	38
chx04923	Regulation of lipolysis in adipocytes	16/877	54/6734	0.00101044	0.00786505	102190430/106503668/102171922/102185469/108637286/102189798/102169557/102186447/102174051/102188710/102177551/102168996/102188874/100860801/102182753/102186285	LOC102190430/ADRB3/ADCY2/ADCY4/IRS2/ADCY5/ADCY6/NPR1/AKT3/PIK3R1/PIK3CD/INSR/LOC102188874/LIPE/PRKG1/NPY1R	chx:102190430/chx:106503668/chx:102171922/chx:102185469/chx:108637286/chx:102189798/chx:102169557/chx:102186447/chx:102174051/chx:102188710/chx:102177551/chx:102168996/chx:102188874/chx:100860801/chx:102182753/chx:102186285	16
chx04916	Melanogenesis	24/877	98/6734	0.00137363	0.0104107	102172948/102190430/102183205/102180281/100860807/106502750/102171922/102185469/102191205/102189798/102185084/102169557/102170921/102188148/102172114/102188874/100860901/102180448/102175912/102180505/102173423/102185715/102169966/108638200	FZD7/LOC102190430/FZD1/WNT2/KITLG/FZD8/ADCY2/ADCY4/WNT16/ADCY5/CAMK2A/ADCY6/WNT5A/PLCB1/PRKCB/LOC102188874/LEF1/FZD9/EDN1/PLCB4/MITF/CAMK2G/PLCB2/LOC108638200	chx:102172948/chx:102190430/chx:102183205/chx:102180281/chx:100860807/chx:106502750/chx:102171922/chx:102185469/chx:102191205/chx:102189798/chx:102185084/chx:102169557/chx:102170921/chx:102188148/chx:102172114/chx:102188874/chx:100860901/chx:102180448/chx:102175912/chx:102180505/chx:102173423/chx:102185715/chx:102169966/chx:108638200	24
chx04913	Ovarian steroidogenesis	16/877	56/6734	0.00155083	0.0114523	102190430/102171922/102185469/100860843/100861413/102189798/102169557/102178930/102172726/102168996/102188874/102168425/100860838/102189109/102178475/102184867	LOC102190430/ADCY2/ADCY4/LHCGR/CYP19A1/ADCY5/ADCY6/PLA2G4A/LOC102172726/INSR/LOC102188874/ALOX5/IGF1/LOC102189109/SCARB1/LOC102184867	chx:102190430/chx:102171922/chx:102185469/chx:100860843/chx:100861413/chx:102189798/chx:102169557/chx:102178930/chx:102172726/chx:102168996/chx:102188874/chx:102168425/chx:100860838/chx:102189109/chx:102178475/chx:102184867	16
chx00532	Glycosaminoglycan biosynthesis - chondroitin sulfate / dermatan sulfate	8/877	19/6734	0.00160802	0.0115777	102170413/102172247/102168453/102179349/102179262/102175464/102171342/102168320	CHSY3/CHST7/UST/CSGALNACT1/CHST15/CHST3/CHST14/CHST12	chx:102170413/chx:102172247/chx:102168453/chx:102179349/chx:102179262/chx:102175464/chx:102171342/chx:102168320	8
chx05142	Chagas disease (American trypanosomiasis)	25/877	105/6734	0.00168873	0.0118623	102190430/100860826/102175889/100861300/102187279/102187545/100860747/102190310/102181154/102169919/102174051/102171917/102188148/102188710/102177551/102186813/102188298/102188874/102191440/102180505/102170971/102169966/100861228/102187899/102182698	LOC102190430/C3/LOC102175889/TGFBR2/C1QC/C1QA/TLR2/TNFRSF1A/LOC102181154/CASP8/AKT3/LOC102171917/PLCB1/PIK3R1/PIK3CD/C1QB/PPP2R2C/LOC102188874/CD3G/PLCB4/PPP2R2B/PLCB2/TGFB2/BDKRB2/IFNGR1	chx:102190430/chx:100860826/chx:102175889/chx:100861300/chx:102187279/chx:102187545/chx:100860747/chx:102190310/chx:102181154/chx:102169919/chx:102174051/chx:102171917/chx:102188148/chx:102188710/chx:102177551/chx:102186813/chx:102188298/chx:102188874/chx:102191440/chx:102180505/chx:102170971/chx:102169966/chx:100861228/chx:102187899/chx:102182698	25
chx04610	Complement and coagulation cascades	21/877	83/6734	0.00173581	0.0119027	102174670/100860826/102180100/102181552/102187279/102187545/102180259/102169238/102187371/100861185/102175937/102179550/102175560/106502258/102186813/102171378/102181884/102189289/102180910/102188835/102187899	F10/C3/ITGAM/LOC102181552/C1QC/C1QA/C7/F13A1/PLAT/ITGB2/VSIG4/C3AR1/LOC102175560/F2RL3/C1QB/MASP1/SERPING1/C1S/ITGAX/C1R/BDKRB2	chx:102174670/chx:100860826/chx:102180100/chx:102181552/chx:102187279/chx:102187545/chx:102180259/chx:102169238/chx:102187371/chx:100861185/chx:102175937/chx:102179550/chx:102175560/chx:106502258/chx:102186813/chx:102171378/chx:102181884/chx:102189289/chx:102180910/chx:102188835/chx:102187899	21
chx05410	Hypertrophic cardiomyopathy (HCM)	20/877	79/6734	0.00219606	0.0147085	102171074/100861292/102174655/102170606/102169417/102171917/102183035/102180712/102187813/102186137/102185261/102172761/102180190/100860838/102183451/100861228/102180565/102172198/102173472/102184468	ITGA11/CACNA1C/SGCD/ACTC1/ITGB3/LOC102171917/CACNA2D1/DES/ITGAV/MYBPC3/TNNT2/ITGA1/ITGB7/IGF1/ITGA2B/TGFB2/RYR2/ITGA2/TPM1/SGCA	chx:102171074/chx:100861292/chx:102174655/chx:102170606/chx:102169417/chx:102171917/chx:102183035/chx:102180712/chx:102187813/chx:102186137/chx:102185261/chx:102172761/chx:102180190/chx:100860838/chx:102183451/chx:100861228/chx:102180565/chx:102172198/chx:102173472/chx:102184468	20
chx04926	Relaxin signaling pathway	31/877	142/6734	0.00226926	0.0148292	102185338/102190430/102179773/102186081/102189826/102171922/102185469/100861300/102190164/102189798/102169557/102174051/102188148/102188710/102177551/102170926/102189417/102188874/108633195/102183232/100860940/102174574/102176677/102175912/102180505/102176947/102173832/102169966/108638200/100860957/100860828	NOS3/LOC102190430/SHC4/GNG11/VEGFC/ADCY2/ADCY4/TGFBR2/GNGT2/ADCY5/ADCY6/AKT3/PLCB1/PIK3R1/PIK3CD/SHC1/ARRB1/LOC102188874/LOC108633195/GNG7/COL1A2/GNB5/COL4A6/EDN1/PLCB4/COL4A5/RLN3/PLCB2/LOC108638200/VEGFA/COL1A1	chx:102185338/chx:102190430/chx:102179773/chx:102186081/chx:102189826/chx:102171922/chx:102185469/chx:100861300/chx:102190164/chx:102189798/chx:102169557/chx:102174051/chx:102188148/chx:102188710/chx:102177551/chx:102170926/chx:102189417/chx:102188874/chx:108633195/chx:102183232/chx:100860940/chx:102174574/chx:102176677/chx:102175912/chx:102180505/chx:102176947/chx:102173832/chx:102169966/chx:108…	31
chx05146	Amoebiasis	26/877	113/6734	0.00231706	0.0148292	102190430/102187050/102184914/102187231/102180100/100860747/102183372/100861185/102188148/102188710/102172114/102177551/102188874/108633195/100860940/102172255/102176677/102180505/102176947/102169966/100861228/108638200/102177440/102174613/102171142/100860828	LOC102190430/LAMA2/LAMC3/IL1R1/ITGAM/TLR2/LOC102183372/ITGB2/PLCB1/PIK3R1/PRKCB/PIK3CD/LOC102188874/LOC108633195/COL1A2/LOC102172255/COL4A6/PLCB4/COL4A5/PLCB2/TGFB2/LOC108638200/LAMA4/LOC102174613/LOC102171142/COL1A1	chx:102190430/chx:102187050/chx:102184914/chx:102187231/chx:102180100/chx:100860747/chx:102183372/chx:100861185/chx:102188148/chx:102188710/chx:102172114/chx:102177551/chx:102188874/chx:108633195/chx:100860940/chx:102172255/chx:102176677/chx:102180505/chx:102176947/chx:102169966/chx:100861228/chx:108638200/chx:102177440/chx:102174613/chx:102171142/chx:100860828	26
chx05418	Fluid shear stress and atherosclerosis	30/877	139/6734	0.00317937	0.0199056	102174054/102185338/102179808/102174895/102178383/102187231/102175290/102175177/102175889/102190310/102169417/102187371/102174051/100860749/102188710/102177551/100861254/102187813/102190481/102183082/102175171/106502263/100860918/102175912/102183451/102184041/102176291/100861289/100860957/102173240	CDH5/NOS3/PECAM1/LOC102174895/LOC102178383/IL1R1/MEF2C/LOC102175177/LOC102175889/TNFRSF1A/ITGB3/PLAT/AKT3/CAV1/PIK3R1/PIK3CD/BCL2/ITGAV/LOC102190481/SDC2/LOC102175171/KLF2/ACVR2A/EDN1/ITGA2B/LOC102184041/NCF1/IL1A/VEGFA/BMPR2	chx:102174054/chx:102185338/chx:102179808/chx:102174895/chx:102178383/chx:102187231/chx:102175290/chx:102175177/chx:102175889/chx:102190310/chx:102169417/chx:102187371/chx:102174051/chx:100860749/chx:102188710/chx:102177551/chx:100861254/chx:102187813/chx:102190481/chx:102183082/chx:102175171/chx:106502263/chx:100860918/chx:102175912/chx:102183451/chx:102184041/chx:102176291/chx:100861289/chx:100…	30
chx04972	Pancreatic secretion	22/877	93/6734	0.00340056	0.0200049	102190430/102174913/102171922/102185469/102186539/102189798/102169557/102177932/102188148/102172114/102169848/108633307/102186276/102188874/102189420/102191649/102180505/102169966/108638200/102180565/102187450/102179446	LOC102190430/KCNQ1/ADCY2/ADCY4/LOC102186539/ADCY5/ADCY6/TRPC1/PLCB1/PRKCB/BST1/CHRM3/KCNMA1/LOC102188874/LOC102189420/ATP1B2/PLCB4/PLCB2/LOC108638200/RYR2/ATP2A1/CFTR	chx:102190430/chx:102174913/chx:102171922/chx:102185469/chx:102186539/chx:102189798/chx:102169557/chx:102177932/chx:102188148/chx:102172114/chx:102169848/chx:108633307/chx:102186276/chx:102188874/chx:102189420/chx:102191649/chx:102180505/chx:102169966/chx:108638200/chx:102180565/chx:102187450/chx:102179446	22
chx04726	Serotonergic synapse	26/877	116/6734	0.00340362	0.0200049	102190430/102186081/100861292/102190164/102189798/102182605/102178930/102177932/102189138/102178145/102188148/102172114/102188708/102169739/102188874/102168441/102183232/102174574/102168425/102180505/102186997/102169966/108638200/102184867/102178536/102174722	LOC102190430/GNG11/CACNA1C/GNGT2/ADCY5/HTR2A/PLA2G4A/TRPC1/CACNA1B/RAPGEF3/PLCB1/PRKCB/HTR1F/KCNJ5/LOC102188874/CACNA1A/GNG7/GNB5/ALOX5/PLCB4/APP/PLCB2/LOC108638200/LOC102184867/HTR4/TPH2	chx:102190430/chx:102186081/chx:100861292/chx:102190164/chx:102189798/chx:102182605/chx:102178930/chx:102177932/chx:102189138/chx:102178145/chx:102188148/chx:102172114/chx:102188708/chx:102169739/chx:102188874/chx:102168441/chx:102183232/chx:102174574/chx:102168425/chx:102180505/chx:102186997/chx:102169966/chx:108638200/chx:102184867/chx:102178536/chx:102174722	26
chx04919	Thyroid hormone signaling pathway	26/877	116/6734	0.00340362	0.0200049	102183019/102189202/102173344/102186338/102186539/102169417/102169650/102172237/102174051/102189170/102188148/102180863/102188710/102172114/102177551/102186866/102187813/102191649/102169343/102181878/102180505/102169966/108638200/102180706/102190077/102172636	RCAN2/NOTCH3/NOTCH4/THRA/LOC102186539/ITGB3/CCND1/THRB/AKT3/STAT1/PLCB1/TBC1D4/PIK3R1/PRKCB/PIK3CD/GATA4/ITGAV/ATP1B2/PLCD4/PLCG1/PLCB4/PLCB2/LOC108638200/DIO3/SIN3A/NOTCH1	chx:102183019/chx:102189202/chx:102173344/chx:102186338/chx:102186539/chx:102169417/chx:102169650/chx:102172237/chx:102174051/chx:102189170/chx:102188148/chx:102180863/chx:102188710/chx:102172114/chx:102177551/chx:102186866/chx:102187813/chx:102191649/chx:102169343/chx:102181878/chx:102180505/chx:102169966/chx:108638200/chx:102180706/chx:102190077/chx:102172636	26
chx04630	Jak-STAT signaling pathway	33/877	158/6734	0.00353576	0.020366	102171152/102176401/102180550/102185866/102169650/100861397/102174051/102181087/102189170/102176415/102184390/102178258/102188710/102177551/102170678/100861254/102175057/108638107/102190477/102170569/102188959/102174007/102182846/102171312/102180571/100860766/102181435/102191659/102191790/102180987/102187632/102182698/102169142	CNTFR/CSF2RB/LOC102180550/LOC102185866/CCND1/PRP6/AKT3/SOCS6/STAT1/STAT5B/LOC102184390/CRLF2/PIK3R1/PIK3CD/FHL1/BCL2/IFNAR2/LOC108638107/LOC102190477/LOC102170569/IL10RA/PDGFRA/JAK1/IL13RA1/STAT6/PRP1/THPO/PIM1/EPOR/LEPR/LOC102187632/IFNGR1/CISH	chx:102171152/chx:102176401/chx:102180550/chx:102185866/chx:102169650/chx:100861397/chx:102174051/chx:102181087/chx:102189170/chx:102176415/chx:102184390/chx:102178258/chx:102188710/chx:102177551/chx:102170678/chx:100861254/chx:102175057/chx:108638107/chx:102190477/chx:102170569/chx:102188959/chx:102174007/chx:102182846/chx:102171312/chx:102180571/chx:100860766/chx:102181435/chx:102191659/chx:102…	33
chx04961	Endocrine and other factor-regulated calcium reabsorption	13/877	45/6734	0.00375417	0.0212	102190430/102186539/102169557/102189492/102188148/102172114/102188874/102177594/102191649/102180505/102169966/108638200/102187899	LOC102190430/LOC102186539/ADCY6/DNM1/PLCB1/PRKCB/LOC102188874/VDR/ATP1B2/PLCB4/PLCB2/LOC108638200/BDKRB2	chx:102190430/chx:102186539/chx:102169557/chx:102189492/chx:102188148/chx:102172114/chx:102188874/chx:102177594/chx:102191649/chx:102180505/chx:102169966/chx:108638200/chx:102187899	13
chx01522	Endocrine resistance	22/877	94/6734	0.00390921	0.021651	102190430/102179773/102189202/102173344/102171922/102185469/102189798/102169650/102169557/102180396/102174051/102188710/102177551/102170926/102169723/100861254/102188874/102186169/100860838/106503626/102189768/102172636	LOC102190430/SHC4/NOTCH3/NOTCH4/ADCY2/ADCY4/ADCY5/CCND1/ADCY6/DLL4/AKT3/PIK3R1/PIK3CD/SHC1/CDKN2C/BCL2/LOC102188874/E2F2/IGF1/GPER1/JAG1/NOTCH1	chx:102190430/chx:102179773/chx:102189202/chx:102173344/chx:102171922/chx:102185469/chx:102189798/chx:102169650/chx:102169557/chx:102180396/chx:102174051/chx:102188710/chx:102177551/chx:102170926/chx:102169723/chx:100861254/chx:102188874/chx:102186169/chx:100860838/chx:106503626/chx:102189768/chx:102172636	22
chx04010	MAPK signaling pathway	53/877	287/6734	0.00462367	0.0246607	100861303/102180223/100860807/102189826/100861292/102174371/102190608/102187231/102175290/100861300/102173139/102173007/102190310/102178930/102168934/102174051/102185926/102183035/102182261/102189138/102168651/102187163/102172114/102177581/102185051/102173698/102168996/102189417/102185873/102178804/102180406/102169100/102168441/102186656/102180480/108635273/102179404/102174007/100860838/102176824…	CSF1R/NTRK2/KITLG/VEGFC/CACNA1C/FGF13/RASGRP3/IL1R1/MEF2C/TGFBR2/STMN1/RASGRP1/TNFRSF1A/PLA2G4A/PDGFC/AKT3/TGFA/CACNA2D1/MECOM/CACNA1B/PDGFD/CACNA1G/PRKCB/LOC102177581/CSF1/DUSP7/INSR/ARRB1/MRAS/NTF3/ANGPT4/TEK/CACNA1A/ANGPT2/FLT4/LOC108635273/DUSP10/PDGFRA/IGF1/DUSP3/FGFR4/DUSP6/MAP3K3/TGFB2/LOC108638200/ELK4/RPS6KA6/IL1A/VEGFA/EFNA2/RASGRP4/MAP3K12/MAP3K8	chx:100861303/chx:102180223/chx:100860807/chx:102189826/chx:100861292/chx:102174371/chx:102190608/chx:102187231/chx:102175290/chx:100861300/chx:102173139/chx:102173007/chx:102190310/chx:102178930/chx:102168934/chx:102174051/chx:102185926/chx:102183035/chx:102182261/chx:102189138/chx:102168651/chx:102187163/chx:102172114/chx:102177581/chx:102185051/chx:102173698/chx:102168996/chx:102189417/chx:102…	53
chx05150	Staphylococcus aureus infection	13/877	46/6734	0.00462387	0.0246607	100860826/102180100/102187279/102187545/100861185/102179550/102186813/102171378/102189289/102170076/102185698/102188835/102187998	C3/ITGAM/C1QC/C1QA/ITGB2/C3AR1/C1QB/MASP1/C1S/SELP/LOC102185698/C1R/LOC102187998	chx:100860826/chx:102180100/chx:102187279/chx:102187545/chx:100861185/chx:102179550/chx:102186813/chx:102171378/chx:102189289/chx:102170076/chx:102185698/chx:102188835/chx:102187998	13
chx04724	Glutamatergic synapse	24/877	107/6734	0.00474332	0.0248378	102190430/102186081/100861292/102171922/102179313/102185469/102191129/102190164/102189798/102169557/102178930/102171308/102177932/102188148/102172114/102188907/102188874/102168441/102183232/102191114/102174574/102180505/102169966/108638200	LOC102190430/GNG11/CACNA1C/ADCY2/GRIK5/ADCY4/SHANK3/GNGT2/ADCY5/ADCY6/PLA2G4A/SHANK2/TRPC1/PLCB1/PRKCB/GLS/LOC102188874/CACNA1A/GNG7/SLC38A2/GNB5/PLCB4/PLCB2/LOC108638200	chx:102190430/chx:102186081/chx:100861292/chx:102171922/chx:102179313/chx:102185469/chx:102191129/chx:102190164/chx:102189798/chx:102169557/chx:102178930/chx:102171308/chx:102177932/chx:102188148/chx:102172114/chx:102188907/chx:102188874/chx:102168441/chx:102183232/chx:102191114/chx:102174574/chx:102180505/chx:102169966/chx:108638200	24
chx04540	Gap junction	20/877	85/6734	0.00543538	0.0279534	102190430/102171922/102185469/102169692/102189798/102169557/102182605/102168934/102168651/102188148/102172114/102188874/102188330/102174007/102180505/102169966/108638200/102182753/102168830/102169406	LOC102190430/ADCY2/ADCY4/GUCY1A3/ADCY5/ADCY6/HTR2A/PDGFC/PDGFD/PLCB1/PRKCB/LOC102188874/TUBB1/PDGFRA/PLCB4/PLCB2/LOC108638200/PRKG1/DRD1/GUCY1B3	chx:102190430/chx:102171922/chx:102185469/chx:102169692/chx:102189798/chx:102169557/chx:102182605/chx:102168934/chx:102168651/chx:102188148/chx:102172114/chx:102188874/chx:102188330/chx:102174007/chx:102180505/chx:102169966/chx:108638200/chx:102182753/chx:102168830/chx:102169406	20
chx05145	Toxoplasmosis	23/877	105/6734	0.0076033	0.0384167	102187050/102184914/102173256/100860747/102190310/102169582/102169919/102174051/102189170/102183372/102178672/100861254/102172481/102183249/102188959/102172758/102182846/102168425/102182808/100861228/102177440/102182698/102187998	LAMA2/LAMC3/PIK3CG/TLR2/TNFRSF1A/BIRC7/CASP8/AKT3/STAT1/LOC102183372/CCR5/BCL2/PIK3R6/CD40/IL10RA/PIK3R5/JAK1/ALOX5/LY96/TGFB2/LAMA4/IFNGR1/LOC102187998	chx:102187050/chx:102184914/chx:102173256/chx:100860747/chx:102190310/chx:102169582/chx:102169919/chx:102174051/chx:102189170/chx:102183372/chx:102178672/chx:100861254/chx:102172481/chx:102183249/chx:102188959/chx:102172758/chx:102182846/chx:102168425/chx:102182808/chx:100861228/chx:102177440/chx:102182698/chx:102187998	23
chx04014	Ras signaling pathway	43/877	230/6734	0.00818292	0.0406324	102179773/102186081/100861303/102180223/100860807/102189826/102174371/102190608/102173007/102190164/102178930/102168934/102174051/102185926/102168651/102188710/102172114/102177551/100860919/102170926/102185051/102177991/102168996/102185873/102178804/102180406/102169100/102186656/102183232/102180480/102183402/102173025/102174007/102174574/102181878/100860838/102183685/108638200/100861145/102177137…	SHC4/GNG11/CSF1R/NTRK2/KITLG/VEGFC/FGF13/RASGRP3/RASGRP1/GNGT2/PLA2G4A/PDGFC/AKT3/TGFA/PDGFD/PIK3R1/PRKCB/PIK3CD/ETS1/SHC1/CSF1/RASA3/INSR/MRAS/NTF3/ANGPT4/TEK/ANGPT2/GNG7/FLT4/PAK3/RGL1/PDGFRA/GNB5/PLCG1/IGF1/FGFR4/LOC108638200/RALB/GAB2/VEGFA/EFNA2/RASGRP4	chx:102179773/chx:102186081/chx:100861303/chx:102180223/chx:100860807/chx:102189826/chx:102174371/chx:102190608/chx:102173007/chx:102190164/chx:102178930/chx:102168934/chx:102174051/chx:102185926/chx:102168651/chx:102188710/chx:102172114/chx:102177551/chx:100860919/chx:102170926/chx:102185051/chx:102177991/chx:102168996/chx:102185873/chx:102178804/chx:102180406/chx:102169100/chx:102186656/chx:102…	43
chx04640	Hematopoietic cell lineage	20/877	89/6734	0.00926136	0.045208	100861223/100861303/100860807/102187231/102180100/102169417/102184733/102185051/102191440/108634708/102172761/102172197/102181435/102183451/102177962/102187527/102191790/102172198/100861289/102187998	CD34/CSF1R/KITLG/IL1R1/ITGAM/ITGB3/CD8B/CSF1/CD3G/GP1BB/ITGA1/TFRC/THPO/ITGA2B/CD5/CD7/EPOR/ITGA2/IL1A/LOC102187998	chx:100861223/chx:100861303/chx:100860807/chx:102187231/chx:102180100/chx:102169417/chx:102184733/chx:102185051/chx:102191440/chx:108634708/chx:102172761/chx:102172197/chx:102181435/chx:102183451/chx:102177962/chx:102187527/chx:102191790/chx:102172198/chx:100861289/chx:102187998	20
chx04071	Sphingolipid signaling pathway	25/877	119/6734	0.00957851	0.0459768	102185338/102179673/102172265/102169911/102183323/102172679/102190310/102174051/102176466/102169733/102188148/102188710/102172114/102177551/100861254/102188298/102168201/102191004/102180505/102177769/102170971/102169966/108638200/102177137/102187899	NOS3/FYN/S1PR3/CERS3/ACER2/S1PR1/TNFRSF1A/AKT3/CERS6/ASAH1/PLCB1/PIK3R1/PRKCB/PIK3CD/BCL2/PPP2R2C/SPHK1/FCER1G/PLCB4/ADORA3/PPP2R2B/PLCB2/LOC108638200/GAB2/BDKRB2	chx:102185338/chx:102179673/chx:102172265/chx:102169911/chx:102183323/chx:102172679/chx:102190310/chx:102174051/chx:102176466/chx:102169733/chx:102188148/chx:102188710/chx:102172114/chx:102177551/chx:100861254/chx:102188298/chx:102168201/chx:102191004/chx:102180505/chx:102177769/chx:102170971/chx:102169966/chx:108638200/chx:102177137/chx:102187899	25
chx04742	Taste transduction	13/877	50/6734	0.00984199	0.0464671	100861292/102185469/102176638/102169557/102180455/102188708/108633307/102168441/102189978/102178220/102183962/102190998/102186689	CACNA1C/ADCY4/ASIC2/ADCY6/LOC102180455/HTR1F/CHRM3/CACNA1A/TAS1R3/SCN9A/GABRA1/PDE1A/GABBR2	chx:100861292/chx:102185469/chx:102176638/chx:102169557/chx:102180455/chx:102188708/chx:108633307/chx:102168441/chx:102189978/chx:102178220/chx:102183962/chx:102190998/chx:102186689	13
chx04340	Hedgehog signaling pathway	12/877	45/6734	0.0104795	0.0486791	102168427/102189937/102169650/102171572/102178402/100861254/102189417/108636574/102170201/102188011/102181468/102188923	DHH/EVC/CCND1/SMO/GLI2/BCL2/ARRB1/GAS1/SHH/PTCH2/SUFU/CDON	chx:102168427/chx:102189937/chx:102169650/chx:102171572/chx:102178402/chx:100861254/chx:102189417/chx:108636574/chx:102170201/chx:102188011/chx:102181468/chx:102188923	12

## Sheet: D30vsD20down
KEGGID	Description	GeneRatio	BgRatio	pvalue	padj	geneID	geneName	keggID	Count
chx00190	Oxidative phosphorylation	44/557	135/6734	2.86184e-16	8.04178e-14	102177419/102183616/102180918/102186286/102187118/102191393/102187560/102176937/108633170/102176032/102171224/102186280/108638252/102186141/102187154/102168736/102170632/102179296/102171890/108635087/102189802/102187496/102168558/102170107/102173603/102179036/102180353/102191741/102189432/102178499/102182696/102189939/102172376/102174090/102168407/108633881/102170016/102188420/102188021/102184937…	NDUFA1/LOC102183616/NDUFA12/LOC102186286/NDUFA13/ATP6V0B/NDUFA5/ATP6V1F/LOC108633170/NDUFA7/NDUFA6/TCIRG1/LOC108638252/NDUFC1/LOC102187154/NDUFA8/ATP5O/LOC102179296/ATP5C1/LOC108635087/NDUFB1/LOC102187496/ATP5L/ATP5J2/ATP5H/LOC102179036/ATP5G3/LOC102191741/NDUFB5/ATP5F1/NDUFB6/ATP5I/LOC102172376/NDUFB2/NDUFB10/ATP6V0C/NDUFS5/NDUFB9/LOC102188021/LOC102184937/NDUFS4/LOC102188675/ATP6V0A2/NDUFA4	chx:102177419/chx:102183616/chx:102180918/chx:102186286/chx:102187118/chx:102191393/chx:102187560/chx:102176937/chx:108633170/chx:102176032/chx:102171224/chx:102186280/chx:108638252/chx:102186141/chx:102187154/chx:102168736/chx:102170632/chx:102179296/chx:102171890/chx:108635087/chx:102189802/chx:102187496/chx:102168558/chx:102170107/chx:102173603/chx:102179036/chx:102180353/chx:102191741/chx:102…	44
chx05012	Parkinson's disease	45/557	150/6734	4.34524e-15	6.10507e-13	novel.133/102177419/102169457/102183616/102180918/102187374/102177031/102186286/102187118/102187560/108633170/102176032/102171224/102186141/102187154/102168736/102170632/novel.474/102179296/102171890/108635087/102189802/102173075/102187496/102173603/102179036/102180353/102191741/102189432/novel.114/102178499/102182696/102172376/102174090/102178714/102168407/102170016/102188420/102188021/100861351…	-/NDUFA1/VDAC2/LOC102183616/NDUFA12/PPIF/CASP3/LOC102186286/NDUFA13/NDUFA5/LOC108633170/NDUFA7/NDUFA6/NDUFC1/LOC102187154/NDUFA8/ATP5O/-/LOC102179296/ATP5C1/LOC108635087/NDUFB1/SLC25A5/LOC102187496/ATP5H/LOC102179036/ATP5G3/LOC102191741/NDUFB5/-/ATP5F1/NDUFB6/LOC102172376/NDUFB2/UCHL1/NDUFB10/NDUFS5/NDUFB9/LOC102188021/SLC25A4/LOC102184937/NDUFS4/LOC102188675/NDUFA4/-	chx:1485865/chx:102177419/chx:102169457/chx:102183616/chx:102180918/chx:102187374/chx:102177031/chx:102186286/chx:102187118/chx:102187560/chx:108633170/chx:102176032/chx:102171224/chx:102186141/chx:102187154/chx:102168736/chx:102170632/chx:1485864/chx:102179296/chx:102171890/chx:108635087/chx:102189802/chx:102173075/chx:102187496/chx:102173603/chx:102179036/chx:102180353/chx:102191741/chx:1021894…	45
chx03010	Ribosome	47/557	182/6734	5.28627e-13	4.95148e-11	102170087/102177734/102175839/102170432/102188995/106501927/102189623/102177244/106503296/102185447/102187639/100860783/102171864/102185100/102175931/102188153/102170654/102190901/102176407/102178435/102180512/102171095/102185310/102171363/102173919/102187665/102184509/102171627/108636730/102190192/102185876/102172558/102173349/102181619/100860995/102190330/102177159/100860903/102176639/102184651…	MRPS6/MRPL13/RPL39/MRPL19/MRPS21/MRPL9/RPL26L1/LOC102177244/RPL38/RPS4X/RPL10/RPS18/RPS9/RPS21/RPL36A/LOC102188153/MRPL28/RPL6/RPL22L1/LOC102178435/RPL7/MRPS7/RPL24/RPLP0/RPS26/LOC102187665/RPL3/RPS25/LOC108636730/RPL5/RPL29/LOC102172558/MRPL24/RPL22/RPL10A/RPL12/RPS15/RPSA/RPL26/RPS16/RPL8/RPL18/MRPL3/MRPL32/RPS27A/RPL37/MRPS5	chx:102170087/chx:102177734/chx:102175839/chx:102170432/chx:102188995/chx:106501927/chx:102189623/chx:102177244/chx:106503296/chx:102185447/chx:102187639/chx:100860783/chx:102171864/chx:102185100/chx:102175931/chx:102188153/chx:102170654/chx:102190901/chx:102176407/chx:102178435/chx:102180512/chx:102171095/chx:102185310/chx:102171363/chx:102173919/chx:102187665/chx:102184509/chx:102171627/chx:108…	47
chx05010	Alzheimer's disease	43/557	169/6734	9.29806e-12	6.53188e-10	102184768/100860872/102177419/102170314/102185490/102183616/102180918/102177031/102186286/102187118/102187560/108633170/102176032/102171224/102178040/102186141/102187154/102168736/102173809/102170632/102179296/102171890/108635087/102189802/102187496/102173603/102179036/102180353/102191741/102189432/102178499/102182696/102172376/102174090/102168407/102170016/102188420/102188021/102184937/102177598…	ITPR3/GAPDH/NDUFA1/APOE/NOS1/LOC102183616/NDUFA12/CASP3/LOC102186286/NDUFA13/NDUFA5/LOC108633170/NDUFA7/NDUFA6/CDK5/NDUFC1/LOC102187154/NDUFA8/IDE/ATP5O/LOC102179296/ATP5C1/LOC108635087/NDUFB1/LOC102187496/ATP5H/LOC102179036/ATP5G3/LOC102191741/NDUFB5/ATP5F1/NDUFB6/LOC102172376/NDUFB2/NDUFB10/NDUFS5/NDUFB9/LOC102188021/LOC102184937/RTN3/NDUFS4/LOC102188675/NDUFA4	chx:102184768/chx:100860872/chx:102177419/chx:102170314/chx:102185490/chx:102183616/chx:102180918/chx:102177031/chx:102186286/chx:102187118/chx:102187560/chx:108633170/chx:102176032/chx:102171224/chx:102178040/chx:102186141/chx:102187154/chx:102168736/chx:102173809/chx:102170632/chx:102179296/chx:102171890/chx:108635087/chx:102189802/chx:102187496/chx:102173603/chx:102179036/chx:102180353/chx:102…	43
chx05016	Huntington's disease	44/557	193/6734	2.66886e-10	1.4999e-08	novel.52/102177419/102169457/102183616/102180918/102187374/102177031/100846984/102186286/102187118/102187560/108633170/102176032/102171224/102174829/102186141/102187154/102168736/102170632/102179296/102171890/108635087/102189802/102173075/102187496/102173603/102179036/102180353/102191741/102189432/102178499/102182696/102172376/102174090/102168407/102170016/102188420/102188021/100861351/102184937/…	-/NDUFA1/VDAC2/LOC102183616/NDUFA12/PPIF/CASP3/BAX/LOC102186286/NDUFA13/NDUFA5/LOC108633170/NDUFA7/NDUFA6/CREB3L3/NDUFC1/LOC102187154/NDUFA8/ATP5O/LOC102179296/ATP5C1/LOC108635087/NDUFB1/SLC25A5/LOC102187496/ATP5H/LOC102179036/ATP5G3/LOC102191741/NDUFB5/ATP5F1/NDUFB6/LOC102172376/NDUFB2/NDUFB10/NDUFS5/NDUFB9/LOC102188021/SLC25A4/LOC102184937/NDUFS4/LOC102188675/POLR2G/NDUFA4	chx:1485858/chx:102177419/chx:102169457/chx:102183616/chx:102180918/chx:102187374/chx:102177031/chx:100846984/chx:102186286/chx:102187118/chx:102187560/chx:108633170/chx:102176032/chx:102171224/chx:102174829/chx:102186141/chx:102187154/chx:102168736/chx:102170632/chx:102179296/chx:102171890/chx:108635087/chx:102189802/chx:102173075/chx:102187496/chx:102173603/chx:102179036/chx:102180353/chx:10219…	44
chx04932	Non-alcoholic fatty liver disease (NAFLD)	35/557	149/6734	8.4137e-09	3.94042e-07	102177419/102183616/102180918/102177031/100846984/102186286/102187118/102187560/108633170/102176032/102171224/102186141/102187154/102168736/102179296/108635087/102189802/102178753/102187496/102181705/102179036/102191741/102189432/102173438/102182696/102172376/102174090/102168407/102170016/102188420/102188021/102184937/102170635/102188675/100861284	NDUFA1/LOC102183616/NDUFA12/CASP3/BAX/LOC102186286/NDUFA13/NDUFA5/LOC108633170/NDUFA7/NDUFA6/NDUFC1/LOC102187154/NDUFA8/LOC102179296/LOC108635087/NDUFB1/FASLG/LOC102187496/PRKAB1/LOC102179036/LOC102191741/NDUFB5/RAC1/NDUFB6/LOC102172376/NDUFB2/NDUFB10/NDUFS5/NDUFB9/LOC102188021/LOC102184937/NDUFS4/LOC102188675/NDUFA4	chx:102177419/chx:102183616/chx:102180918/chx:102177031/chx:100846984/chx:102186286/chx:102187118/chx:102187560/chx:108633170/chx:102176032/chx:102171224/chx:102186141/chx:102187154/chx:102168736/chx:102179296/chx:108635087/chx:102189802/chx:102178753/chx:102187496/chx:102181705/chx:102179036/chx:102191741/chx:102189432/chx:102173438/chx:102182696/chx:102172376/chx:102174090/chx:102168407/chx:102…	35
chx01230	Biosynthesis of amino acids	22/557	72/6734	3.56259e-08	1.43013e-06	102168850/100860880/102185725/102175765/100860872/102187016/102175812/102168433/102187810/102171124/108634299/102188713/102175881/102187622/108636539/102168803/102173923/102174691/102191069/102190144/102190002/102178731	GOT2/OTC/PGK1/ALDOB/GAPDH/ALDOA/TKT/TPI1/LOC102187810/PGAM1/OTC/LOC102188713/ENO1/ALDOC/PFKL/CS/LOC102173923/ENO3/GLUL/PFKP/IDH1/PKM	chx:102168850/chx:100860880/chx:102185725/chx:102175765/chx:100860872/chx:102187016/chx:102175812/chx:102168433/chx:102187810/chx:102171124/chx:108634299/chx:102188713/chx:102175881/chx:102187622/chx:108636539/chx:102168803/chx:102173923/chx:102174691/chx:102191069/chx:102190144/chx:102190002/chx:102178731	22
chx00010	Glycolysis / Gluconeogenesis	20/557	62/6734	5.43175e-08	1.9079e-06	100860870/102185725/102175765/100860872/102187016/102189150/102188750/102168433/102187810/102171124/102188713/102175881/102187622/108636539/102174691/102181747/102190144/102189835/102189736/102178731	LDH-A/PGK1/ALDOB/GAPDH/ALDOA/GPI/LDHB/TPI1/LOC102187810/PGAM1/LOC102188713/ENO1/ALDOC/PFKL/ENO3/AKR1A1/PFKP/LOC102189835/HKDC1/PKM	chx:100860870/chx:102185725/chx:102175765/chx:100860872/chx:102187016/chx:102189150/chx:102188750/chx:102168433/chx:102187810/chx:102171124/chx:102188713/chx:102175881/chx:102187622/chx:108636539/chx:102174691/chx:102181747/chx:102190144/chx:102189835/chx:102189736/chx:102178731	20
chx01200	Carbon metabolism	24/557	112/6734	1.06446e-05	0.000332348	102168850/102185725/102175765/100860872/102187016/102189150/102175812/102168433/102187810/102171124/100860855/102188964/102188713/102175881/102187622/108636539/102176699/102168803/102173923/102174691/102190144/102190002/102189736/102178731	GOT2/PGK1/ALDOB/GAPDH/ALDOA/GPI/TKT/TPI1/LOC102187810/PGAM1/CAT/FH/LOC102188713/ENO1/ALDOC/PFKL/MDH1/CS/LOC102173923/ENO3/PFKP/IDH1/HKDC1/PKM	chx:102168850/chx:102185725/chx:102175765/chx:100860872/chx:102187016/chx:102189150/chx:102175812/chx:102168433/chx:102187810/chx:102171124/chx:100860855/chx:102188964/chx:102188713/chx:102175881/chx:102187622/chx:108636539/chx:102176699/chx:102168803/chx:102173923/chx:102174691/chx:102190144/chx:102190002/chx:102189736/chx:102178731	24
chx00030	Pentose phosphate pathway	9/557	28/6734	0.00028015	0.00787223	102175765/102187016/102189150/102175812/102187810/102187622/108636539/102173923/102190144	ALDOB/ALDOA/GPI/TKT/LOC102187810/ALDOC/PFKL/LOC102173923/PFKP	chx:102175765/chx:102187016/chx:102189150/chx:102175812/chx:102187810/chx:102187622/chx:108636539/chx:102173923/chx:102190144	9
chx04260	Cardiac muscle contraction	16/557	76/6734	0.000387373	0.00989562	102183616/102186286/108633170/102187154/102188357/102179296/108635087/102187496/102179036/102191741/102172376/100860775/102188021/102184937/102188675/102180482	LOC102183616/LOC102186286/LOC108633170/LOC102187154/ATP1B3/LOC102179296/LOC108635087/LOC102187496/LOC102179036/LOC102191741/LOC102172376/TNNI3/LOC102188021/LOC102184937/LOC102188675/TPM4	chx:102183616/chx:102186286/chx:108633170/chx:102187154/chx:102188357/chx:102179296/chx:108635087/chx:102187496/chx:102179036/chx:102191741/chx:102172376/chx:100860775/chx:102188021/chx:102184937/chx:102188675/chx:102180482	16
chx04975	Fat digestion and absorption	9/557	36/6734	0.00209948	0.0491628	102168850/102179649/102184874/102183707/102169713/102178699/102186875/102181946/102179867	GOT2/MTTP/NPC1L1/APOA4/PLA2G5/PLA2G12B/FABP1/PLPP2/LOC102179867	chx:102168850/chx:102179649/chx:102184874/chx:102183707/chx:102169713/chx:102178699/chx:102186875/chx:102181946/chx:102179867	9

## Sheet: D25vsD20up
KEGGID	Description	GeneRatio	BgRatio	pvalue	padj	geneID	geneName	keggID	Count
chx04974	Protein digestion and absorption	36/687	133/6709	2.58591e-08	7.31813e-06	102185378/102178089/100860925/106503435/102178345/102178798/102186539/102178246/102184475/102184856/108633195/102169373/100860743/102177045/102181964/102187889/100861202/102181270/102176677/102191085/102179918/102179637/102174913/102181567/102178669/102176947/102178059/102184205/102170120/102191492/100861199/102191114/102188580/102170840/102190083/102181002	COL9A1/COL14A1/COL15A1/COL7A1/LOC102178345/LOC102178798/LOC102186539/LOC102178246/SLC9A3/MEP1A/LOC108633195/LOC102169373/COL2A1/LOC102177045/SLC8A1/KCNN4/PAG-6/LOC102181270/COL4A6/COL6A1/LOC102179918/LOC102179637/KCNQ1/LOC102181567/COL6A5/COL4A5/LOC102178059/DPP4/LOC102170120/COL13A1/PAG-3/SLC38A2/COL9A3/COL11A1/COL4A4/LOC102181002	chx:102185378/chx:102178089/chx:100860925/chx:106503435/chx:102178345/chx:102178798/chx:102186539/chx:102178246/chx:102184475/chx:102184856/chx:108633195/chx:102169373/chx:100860743/chx:102177045/chx:102181964/chx:102187889/chx:100861202/chx:102181270/chx:102176677/chx:102191085/chx:102179918/chx:102179637/chx:102174913/chx:102181567/chx:102178669/chx:102176947/chx:102178059/chx:102184205/chx:102…	36
chx04610	Complement and coagulation cascades	25/687	80/6709	1.80897e-07	2.5597e-05	102171378/100860826/102187371/102179120/102174670/102185401/102189289/102186813/102187279/102180100/102188835/102169238/102188193/102187545/102174637/102174404/102176036/102181552/102169209/102174978/100861216/102180259/100861185/102188881/102175560	MASP1/C3/PLAT/SERPINC1/F10/LOC102185401/C1S/C1QB/C1QC/ITGAM/C1R/F13A1/PLAU/C1QA/F9/F7/SERPIND1/LOC102181552/LOC102169209/KNG1/VTN/C7/ITGB2/CFH/LOC102175560	chx:102171378/chx:100860826/chx:102187371/chx:102179120/chx:102174670/chx:102185401/chx:102189289/chx:102186813/chx:102187279/chx:102180100/chx:102188835/chx:102169238/chx:102188193/chx:102187545/chx:102174637/chx:102174404/chx:102176036/chx:102181552/chx:102169209/chx:102174978/chx:100861216/chx:102180259/chx:100861185/chx:102188881/chx:102175560	25
chx04015	Rap1 signaling pathway	45/687	203/6709	3.28766e-07	3.10136e-05	102168996/102174051/102169557/100860807/102190430/102168934/102171922/102169100/102174216/102189826/102168651/100861303/102174007/102188148/102184425/102180100/102190608/102188874/102177551/102168515/102184554/102179134/102175583/102173818/102178145/106503372/100860838/102174487/102185469/102189798/102183685/102174371/102181878/102172114/102183812/102180406/102176334/102186656/102185873/100860837…	INSR/AKT3/ADCY6/KITLG/LOC102190430/PDGFC/ADCY2/TEK/PRKD3/VEGFC/PDGFD/CSF1R/PDGFRA/PLCB1/ARAP3/ITGAM/RASGRP3/LOC102188874/PIK3CD/RASGRP2/LCP2/ADORA2B/TLN2/SIPA1/RAPGEF3/PRKD1/IGF1/APBB1IP/ADCY4/ADCY5/FGFR4/FGF13/PLCG1/PRKCB/ADORA2A/ANGPT4/RAPGEF1/ANGPT2/MRAS/FLT1/EFNA2/CSF1/RAPGEF4/ITGB2/PARD6G	chx:102168996/chx:102174051/chx:102169557/chx:100860807/chx:102190430/chx:102168934/chx:102171922/chx:102169100/chx:102174216/chx:102189826/chx:102168651/chx:100861303/chx:102174007/chx:102188148/chx:102184425/chx:102180100/chx:102190608/chx:102188874/chx:102177551/chx:102168515/chx:102184554/chx:102179134/chx:102175583/chx:102173818/chx:102178145/chx:106503372/chx:100860838/chx:102174487/chx:102…	45
chx05414	Dilated cardiomyopathy (DCM)	23/687	82/6709	4.54176e-06	0.000321329	102169557/102190430/102171074/102170606/102171922/102172198/102180712/102176151/102188874/100861292/102187813/102191364/100860838/102183035/102174655/102172761/102185469/102186137/102189798/102178206/100861228/102173472/102180190	ADCY6/LOC102190430/ITGA11/ACTC1/ADCY2/ITGA2/DES/CACNA1S/LOC102188874/CACNA1C/ITGAV/TGFB1/IGF1/CACNA2D1/SGCD/ITGA1/ADCY4/MYBPC3/ADCY5/CACNB1/TGFB2/TPM1/ITGB7	chx:102169557/chx:102190430/chx:102171074/chx:102170606/chx:102171922/chx:102172198/chx:102180712/chx:102176151/chx:102188874/chx:100861292/chx:102187813/chx:102191364/chx:100860838/chx:102183035/chx:102174655/chx:102172761/chx:102185469/chx:102186137/chx:102189798/chx:102178206/chx:100861228/chx:102173472/chx:102180190	23
chx04060	Cytokine-cytokine receptor interaction	44/687	222/6709	1.04837e-05	0.000539907	100861300/100860807/102180550/100861397/102175889/102171152/102190310/102189826/102184390/102170569/100861303/102169022/102174007/100860766/102176401/108638107/102187274/102181154/102181854/102190477/102189703/102180065/102191364/100860873/102171312/102182698/102189744/102174969/102179993/100861228/102191790/100861318/102178301/100860918/102171053/100860837/102185051/102187231/102178672/102175057…	TGFBR2/KITLG/LOC102180550/PRP6/LOC102175889/CNTFR/TNFRSF1A/VEGFC/LOC102184390/LOC102170569/CSF1R/TNFRSF19/PDGFRA/PRP1/CSF2RB/LOC108638107/CX3CR1/LOC102181154/LOC102181854/LOC102190477/CX3CL1/TNFRSF25/TGFB1/CXCL10/IL13RA1/IFNGR1/LTBR/LOC102174969/LOC102179993/TGFB2/EPOR/PRLR/CXCL16/ACVR2A/LOC102171053/FLT1/CSF1/IL1R1/CCR5/IFNAR2/IL1A/BMPR2/IL10RA/LOC102180880	chx:100861300/chx:100860807/chx:102180550/chx:100861397/chx:102175889/chx:102171152/chx:102190310/chx:102189826/chx:102184390/chx:102170569/chx:100861303/chx:102169022/chx:102174007/chx:100860766/chx:102176401/chx:108638107/chx:102187274/chx:102181154/chx:102181854/chx:102190477/chx:102189703/chx:102180065/chx:102191364/chx:100860873/chx:102171312/chx:102182698/chx:102189744/chx:102174969/chx:102…	44
chx04151	PI3K-Akt signaling pathway	61/687	346/6709	1.14468e-05	0.000539907	100860805/102185378/102168996/102174051/100860807/102190652/102168934/102171074/102180550/102169100/102172198/100861397/102180223/102186081/102177440/102184914/102189826/102184390/102168651/102170569/100861303/102173256/102183232/102174007/100860766/108633195/108638107/100860743/102183372/102177551/100860747/102187813/102190164/102182846/102190477/100860838/102172761/102176677/102191085/102183685…	SPP1/COL9A1/INSR/AKT3/KITLG/THBS3/PDGFC/ITGA11/LOC102180550/TEK/ITGA2/PRP6/NTRK2/GNG11/LAMA4/LAMC3/VEGFC/LOC102184390/PDGFD/LOC102170569/CSF1R/PIK3CG/GNG7/PDGFRA/PRP1/LOC108633195/LOC108638107/COL2A1/LOC102183372/PIK3CD/TLR2/ITGAV/GNGT2/JAK1/LOC102190477/IGF1/ITGA1/COL4A6/COL6A1/FGFR4/CDK6/NOS3/FGF13/BCL2/COL6A5/LAMA2/COL4A5/EPOR/ANGPT4/PRLR/ANGPT2/ITGB7/VTN/PPP2R2B/FLT1/EFNA2/CSF1/COL9A3/IFNAR2/…	chx:100860805/chx:102185378/chx:102168996/chx:102174051/chx:100860807/chx:102190652/chx:102168934/chx:102171074/chx:102180550/chx:102169100/chx:102172198/chx:100861397/chx:102180223/chx:102186081/chx:102177440/chx:102184914/chx:102189826/chx:102184390/chx:102168651/chx:102170569/chx:100861303/chx:102173256/chx:102183232/chx:102174007/chx:100860766/chx:108633195/chx:108638107/chx:100860743/chx:102…	61
chx04916	Melanogenesis	24/687	97/6709	2.91401e-05	0.00117809	102169557/100860807/102190430/102171922/102172948/102191205/102183205/102188148/102188874/102185084/102170921/106502750/102169259/102187824/102185469/102189798/102173736/100860915/102172114/102180281/102186699/102173423/100860901/102185715	ADCY6/KITLG/LOC102190430/ADCY2/FZD7/WNT16/FZD1/PLCB1/LOC102188874/CAMK2A/WNT5A/FZD8/WNT10B/CREBBP/ADCY4/ADCY5/TCF7/ASIP/PRKCB/WNT2/EDNRB/MITF/LEF1/CAMK2G	chx:102169557/chx:100860807/chx:102190430/chx:102171922/chx:102172948/chx:102191205/chx:102183205/chx:102188148/chx:102188874/chx:102185084/chx:102170921/chx:106502750/chx:102169259/chx:102187824/chx:102185469/chx:102189798/chx:102173736/chx:100860915/chx:102172114/chx:102180281/chx:102186699/chx:102173423/chx:100860901/chx:102185715	24
chx04512	ECM-receptor interaction	23/687	93/6709	4.29115e-05	0.00151799	100860805/102185378/102190652/102171074/102172198/102177440/102184914/108633195/100860743/102183372/102187813/102172761/102176677/102191085/102178669/102187050/102176947/102182426/102170928/102180190/100861216/102188580/102190083	SPP1/COL9A1/THBS3/ITGA11/ITGA2/LAMA4/LAMC3/LOC108633195/COL2A1/LOC102183372/ITGAV/ITGA1/COL4A6/COL6A1/COL6A5/LAMA2/COL4A5/CD44/SV2A/ITGB7/VTN/COL9A3/COL4A4	chx:100860805/chx:102185378/chx:102190652/chx:102171074/chx:102172198/chx:102177440/chx:102184914/chx:108633195/chx:100860743/chx:102183372/chx:102187813/chx:102172761/chx:102176677/chx:102191085/chx:102178669/chx:102187050/chx:102176947/chx:102182426/chx:102170928/chx:102180190/chx:100861216/chx:102188580/chx:102190083	23
chx05144	Malaria	15/687	49/6709	6.92732e-05	0.00200296	102190652/102175889/102168959/102176710/102169438/102179808/100860747/102168680/102191364/102175045/102170076/102174895/100861228/100860811/100861185	THBS3/LOC102175889/LOC102168959/LOC102176710/ACKR1/PECAM1/TLR2/LOC102168680/TGFB1/HBBC/SELP/LOC102174895/TGFB2/CD81/ITGB2	chx:102190652/chx:102175889/chx:102168959/chx:102176710/chx:102169438/chx:102179808/chx:100860747/chx:102168680/chx:102191364/chx:102175045/chx:102170076/chx:102174895/chx:100861228/chx:100860811/chx:100861185	15
chx05165	Human papillomavirus infection	56/687	329/6709	7.34998e-05	0.00200296	100860805/102185378/102174051/102190652/102190430/102191579/102171074/102169919/102172948/102172198/102191205/102189202/102177440/102180584/102183205/102189170/102190310/102188814/102184914/102180254/102177869/108633195/100860743/102183372/102188874/102177551/102187813/102188583/102170921/102182846/106502750/102169259/102172761/102187824/102176677/102191085/102180348/102180182/102189768/102173736…	SPP1/COL9A1/AKT3/THBS3/LOC102190430/HEYL/ITGA11/CASP8/FZD7/ITGA2/WNT16/NOTCH3/LAMA4/LOC102180584/FZD1/STAT1/TNFRSF1A/LOC102188814/LAMC3/HDAC5/HDAC7/LOC108633195/COL2A1/LOC102183372/LOC102188874/PIK3CD/ITGAV/IRF1/WNT5A/JAK1/FZD8/WNT10B/ITGA1/CREBBP/COL4A6/COL6A1/AXIN2/CDK6/JAG1/TCF7/COL6A5/LAMA2/COL4A5/MAML2/NOTCH4/WNT2/ITGB7/VTN/PPP2R2B/NOTCH1/COL9A3/IFNAR2/EIF2AK2/COL4A4/LOC102170045/PARD6G	chx:100860805/chx:102185378/chx:102174051/chx:102190652/chx:102190430/chx:102191579/chx:102171074/chx:102169919/chx:102172948/chx:102172198/chx:102191205/chx:102189202/chx:102177440/chx:102180584/chx:102183205/chx:102189170/chx:102190310/chx:102188814/chx:102184914/chx:102180254/chx:102177869/chx:108633195/chx:100860743/chx:102183372/chx:102188874/chx:102177551/chx:102187813/chx:102188583/chx:102…	56
chx04911	Insulin secretion	20/687	78/6709	7.78535e-05	0.00200296	102169557/102190430/102171922/102186539/102185781/102176151/102188148/102185838/102188874/100861292/102185084/102170962/102187889/102178962/102185469/102189798/102172114/102184383/102169145/102185715	ADCY6/LOC102190430/ADCY2/LOC102186539/KCNMB1/CACNA1S/PLCB1/KCNN2/LOC102188874/CACNA1C/CAMK2A/KCNN1/KCNN4/KCNN3/ADCY4/ADCY5/PRKCB/RAPGEF4/GLP1R/CAMK2G	chx:102169557/chx:102190430/chx:102171922/chx:102186539/chx:102185781/chx:102176151/chx:102188148/chx:102185838/chx:102188874/chx:100861292/chx:102185084/chx:102170962/chx:102187889/chx:102178962/chx:102185469/chx:102189798/chx:102172114/chx:102184383/chx:102169145/chx:102185715	20
chx04725	Cholinergic synapse	24/687	105/6709	0.000114152	0.00269209	102186824/102174051/102169557/102174425/102171922/102186081/102173256/102176151/102183232/102188148/102177551/100861292/102185084/102190164/102185469/102174913/102189798/102168940/100861254/102172114/102179673/102174574/102185715/102176650	ACHE/AKT3/ADCY6/KCNJ12/ADCY2/GNG11/PIK3CG/CACNA1S/GNG7/PLCB1/PIK3CD/CACNA1C/CAMK2A/GNGT2/ADCY4/KCNQ1/ADCY5/KCNJ2/BCL2/PRKCB/FYN/GNB5/CAMK2G/KCNJ3	chx:102186824/chx:102174051/chx:102169557/chx:102174425/chx:102171922/chx:102186081/chx:102173256/chx:102176151/chx:102183232/chx:102188148/chx:102177551/chx:100861292/chx:102185084/chx:102190164/chx:102185469/chx:102174913/chx:102189798/chx:102168940/chx:100861254/chx:102172114/chx:102179673/chx:102174574/chx:102185715/chx:102176650	24
chx05032	Morphine addiction	21/687	87/6709	0.000133295	0.00290172	102169557/102190430/102189417/102171922/102179745/102186081/102183232/102188874/102179217/102190164/102180455/102185469/102189798/102168704/102180558/102172114/102172336/102190578/102171320/102174574/102176650	ADCY6/LOC102190430/ARRB1/ADCY2/GABRE/GNG11/GNG7/LOC102188874/PDE2A/GNGT2/LOC102180455/ADCY4/ADCY5/PDE3A/PDE4B/PRKCB/GABRQ/GRK5/PDE4C/GNB5/KCNJ3	chx:102169557/chx:102190430/chx:102189417/chx:102171922/chx:102179745/chx:102186081/chx:102183232/chx:102188874/chx:102179217/chx:102190164/chx:102180455/chx:102185469/chx:102189798/chx:102168704/chx:102180558/chx:102172114/chx:102172336/chx:102190578/chx:102171320/chx:102174574/chx:102176650	21
chx04510	Focal adhesion	38/687	205/6709	0.000186292	0.00376577	100860805/102185378/102174051/102190652/102168934/102171074/102181773/100860749/102172198/102177440/102184914/102189826/102168651/102174007/108633195/102189645/100860743/102183372/102177551/102187813/102175583/100860838/102172761/102176677/102191085/100861254/102178669/102172114/102187050/102176947/102176334/102180190/100861216/102179673/100860837/102188580/102177024/102190083	SPP1/COL9A1/AKT3/THBS3/PDGFC/ITGA11/PPP1R12B/CAV1/ITGA2/LAMA4/LAMC3/VEGFC/PDGFD/PDGFRA/LOC108633195/VAV3/COL2A1/LOC102183372/PIK3CD/ITGAV/TLN2/IGF1/ITGA1/COL4A6/COL6A1/BCL2/COL6A5/PRKCB/LAMA2/COL4A5/RAPGEF1/ITGB7/VTN/FYN/FLT1/COL9A3/MYL10/COL4A4	chx:100860805/chx:102185378/chx:102174051/chx:102190652/chx:102168934/chx:102171074/chx:102181773/chx:100860749/chx:102172198/chx:102177440/chx:102184914/chx:102189826/chx:102168651/chx:102174007/chx:108633195/chx:102189645/chx:100860743/chx:102183372/chx:102177551/chx:102187813/chx:102175583/chx:100860838/chx:102172761/chx:102176677/chx:102191085/chx:100861254/chx:102178669/chx:102172114/chx:102…	38
chx04022	cGMP-PKG signaling pathway	31/687	158/6709	0.000255987	0.00482962	102175290/102168996/102174051/102184725/102169557/102169692/106503668/102168656/108637286/102171922/102174144/102186539/102185781/102173256/102176151/102188148/100861577/100861292/102179217/102181964/102174260/102190656/102185469/102189798/102174163/102168704/102185338/102182753/102186447/102189420/102186699	MEF2C/INSR/AKT3/NFATC4/ADCY6/GUCY1A3/ADRB3/RGS2/IRS2/ADCY2/EDNRA/LOC102186539/KCNMB1/PIK3CG/CACNA1S/PLCB1/NPR2/CACNA1C/PDE2A/SLC8A1/MEF2D/GTF2I/ADCY4/ADCY5/AGTR1/PDE3A/NOS3/PRKG1/NPR1/LOC102189420/EDNRB	chx:102175290/chx:102168996/chx:102174051/chx:102184725/chx:102169557/chx:102169692/chx:106503668/chx:102168656/chx:108637286/chx:102171922/chx:102174144/chx:102186539/chx:102185781/chx:102173256/chx:102176151/chx:102188148/chx:100861577/chx:100861292/chx:102179217/chx:102181964/chx:102174260/chx:102190656/chx:102185469/chx:102189798/chx:102174163/chx:102168704/chx:102185338/chx:102182753/chx:102…	31
chx04062	Chemokine signaling pathway	33/687	173/6709	0.000283135	0.00500796	102174051/102169557/102176415/102189417/102171922/102175889/102186081/102189170/102183232/102188148/102189645/102170310/102177551/102187274/102181154/102181582/102168515/102181854/102190164/102189703/100860873/102185469/102189798/102172114/102174969/102179993/102190578/102178301/102171053/102188650/102178672/102180880/102174574	AKT3/ADCY6/STAT5B/ARRB1/ADCY2/LOC102175889/GNG11/STAT1/GNG7/PLCB1/VAV3/LOC102170310/PIK3CD/CX3CR1/LOC102181154/LOC102181582/RASGRP2/LOC102181854/GNGT2/CX3CL1/CXCL10/ADCY4/ADCY5/PRKCB/LOC102174969/LOC102179993/GRK5/CXCL16/LOC102171053/ELMO1/CCR5/LOC102180880/GNB5	chx:102174051/chx:102169557/chx:102176415/chx:102189417/chx:102171922/chx:102175889/chx:102186081/chx:102189170/chx:102183232/chx:102188148/chx:102189645/chx:102170310/chx:102177551/chx:102187274/chx:102181154/chx:102181582/chx:102168515/chx:102181854/chx:102190164/chx:102189703/chx:100860873/chx:102185469/chx:102189798/chx:102172114/chx:102174969/chx:102179993/chx:102190578/chx:102178301/chx:102…	33
chx00532	Glycosaminoglycan biosynthesis - chondroitin sulfate / dermatan sulfate	8/687	19/6709	0.000313839	0.00522449	102170413/102168453/102172247/102175464/102178593/108633379/102174473/102168320	CHSY3/UST/CHST7/CHST3/XYLT1/CHST13/DSE/CHST12	chx:102170413/chx:102168453/chx:102172247/chx:102175464/chx:102178593/chx:108633379/chx:102174473/chx:102168320	8
chx04360	Axon guidance	33/687	175/6709	0.000352706	0.00554532	102184725/102183325/102171572/102170636/102182192/102168298/102184600/102182393/102182257/102168261/102179156/102173041/102177551/102185084/102175037/102170921/102190191/102183726/102184850/102187927/102191685/102177932/102181878/102185159/102173388/102173931/102179673/102186490/106502352/102173037/102173240/102187092/102185715	NFATC4/DPYSL2/SMO/SEMA5A/SEMA3A/EFNB3/NTN4/EPHA5/ROBO2/EPHA7/SEMA6C/SEMA5B/PIK3CD/CAMK2A/NRP1/WNT5A/NTNG1/ROBO1/SRGAP3/UNC5C/PLXNB3/TRPC1/PLCG1/TRPC5/RGS3/PLXNA3/FYN/DPYSL5/EFNA2/NTN1/BMPR2/PARD6G/CAMK2G	chx:102184725/chx:102183325/chx:102171572/chx:102170636/chx:102182192/chx:102168298/chx:102184600/chx:102182393/chx:102182257/chx:102168261/chx:102179156/chx:102173041/chx:102177551/chx:102185084/chx:102175037/chx:102170921/chx:102190191/chx:102183726/chx:102184850/chx:102187927/chx:102191685/chx:102177932/chx:102181878/chx:102185159/chx:102173388/chx:102173931/chx:102179673/chx:102186490/chx:106…	33
chx04514	Cell adhesion molecules (CAMs)	28/687	141/6709	0.000409565	0.00610036	100861223/102181404/102180584/102174054/108634709/102188814/102168238/102184760/102181928/102180100/102179808/102177753/102184733/102187813/102168988/102178567/108638310/102190191/102169922/102173248/102189710/102170076/102174895/102180190/102189619/100861185/102170045/102181324	CD34/SIGLEC1/LOC102180584/CDH5/CLDN5/LOC102188814/NRXN2/CD86/ESAM/ITGAM/PECAM1/CLDN11/CD8B/ITGAV/NLGN3/LOC102178567/LOC108638310/NTNG1/CADM3/PTPRM/CLDN1/SELP/LOC102174895/ITGB7/JAM2/ITGB2/LOC102170045/CNTN2	chx:100861223/chx:102181404/chx:102180584/chx:102174054/chx:108634709/chx:102188814/chx:102168238/chx:102184760/chx:102181928/chx:102180100/chx:102179808/chx:102177753/chx:102184733/chx:102187813/chx:102168988/chx:102178567/chx:108638310/chx:102190191/chx:102169922/chx:102173248/chx:102189710/chx:102170076/chx:102174895/chx:102180190/chx:102189619/chx:100861185/chx:102170045/chx:102181324	28
chx04270	Vascular smooth muscle contraction	24/687	115/6709	0.000491503	0.00652466	102169557/102190430/102169692/102181773/102171922/102174144/102185781/102176151/102188148/100861577/102188874/100861292/102179134/102172088/102178279/102173062/102185469/102189798/102174163/102172114/102182753/102186447/102183812/102174214	ADCY6/LOC102190430/GUCY1A3/PPP1R12B/ADCY2/EDNRA/KCNMB1/CACNA1S/PLCB1/NPR2/LOC102188874/CACNA1C/ADORA2B/PLA2G1B/ACTG2/RAMP1/ADCY4/ADCY5/AGTR1/PRKCB/PRKG1/NPR1/ADORA2A/PRKCH	chx:102169557/chx:102190430/chx:102169692/chx:102181773/chx:102171922/chx:102174144/chx:102185781/chx:102176151/chx:102188148/chx:100861577/chx:102188874/chx:100861292/chx:102179134/chx:102172088/chx:102178279/chx:102173062/chx:102185469/chx:102189798/chx:102174163/chx:102172114/chx:102182753/chx:102186447/chx:102183812/chx:102174214	24
chx04380	Osteoclast differentiation	24/687	115/6709	0.000491503	0.00652466	102174051/100861300/102189170/102190310/100861303/102177551/102186416/102184554/102175151/102182846/102191364/102183473/102182698/102189077/102171746/100861228/102177137/102179673/102185698/102185051/102187231/102175057/100861289/102173423	AKT3/TGFBR2/STAT1/TNFRSF1A/CSF1R/PIK3CD/SPI1/LCP2/TYROBP/JAK1/TGFB1/CTSK/IFNGR1/TREM2/LCK/TGFB2/GAB2/FYN/LOC102185698/CSF1/IL1R1/IFNAR2/IL1A/MITF	chx:102174051/chx:100861300/chx:102189170/chx:102190310/chx:100861303/chx:102177551/chx:102186416/chx:102184554/chx:102175151/chx:102182846/chx:102191364/chx:102183473/chx:102182698/chx:102189077/chx:102171746/chx:100861228/chx:102177137/chx:102179673/chx:102185698/chx:102185051/chx:102187231/chx:102175057/chx:100861289/chx:102173423	24
chx04917	Prolactin signaling pathway	18/687	76/6709	0.000507217	0.00652466	102174051/102185866/102176415/102180550/100861397/102189170/novel.270/102184390/102170569/100860766/108638107/102177551/102188583/102190477/102181087/100860843/100861318/102179849	AKT3/LOC102185866/STAT5B/LOC102180550/PRP6/STAT1/-/LOC102184390/LOC102170569/PRP1/LOC108638107/PIK3CD/IRF1/LOC102190477/SOCS6/LHCGR/PRLR/TH	chx:102174051/chx:102185866/chx:102176415/chx:102180550/chx:100861397/chx:102189170/chx:102190477/chx:102184390/chx:102170569/chx:100860766/chx:108638107/chx:102177551/chx:102188583/chx:102190477/chx:102181087/chx:100860843/chx:100861318/chx:102179849	18
chx05410	Hypertrophic cardiomyopathy (HCM)	18/687	77/6709	0.000600198	0.00738197	102171074/102170606/102172198/102180712/102176151/100861292/102187813/102171917/102191364/100860838/102183035/102174655/102172761/102186137/102178206/100861228/102173472/102180190	ITGA11/ACTC1/ITGA2/DES/CACNA1S/CACNA1C/ITGAV/LOC102171917/TGFB1/IGF1/CACNA2D1/SGCD/ITGA1/MYBPC3/CACNB1/TGFB2/TPM1/ITGB7	chx:102171074/chx:102170606/chx:102172198/chx:102180712/chx:102176151/chx:100861292/chx:102187813/chx:102171917/chx:102191364/chx:100860838/chx:102183035/chx:102174655/chx:102172761/chx:102186137/chx:102178206/chx:100861228/chx:102173472/chx:102180190	18
chx04630	Jak-STAT signaling pathway	29/687	152/6709	0.000649358	0.00738197	102174051/102185866/102176415/102180550/100861397/102171152/102189170/102184390/102170569/102174007/100860766/102176401/108638107/102177551/102182846/102190477/102170678/102191659/102187824/102171312/102182698/100861254/102181087/102191790/102180571/100861318/102175057/102187632/102188959	AKT3/LOC102185866/STAT5B/LOC102180550/PRP6/CNTFR/STAT1/LOC102184390/LOC102170569/PDGFRA/PRP1/CSF2RB/LOC108638107/PIK3CD/JAK1/LOC102190477/FHL1/PIM1/CREBBP/IL13RA1/IFNGR1/BCL2/SOCS6/EPOR/STAT6/PRLR/IFNAR2/LOC102187632/IL10RA	chx:102174051/chx:102185866/chx:102176415/chx:102180550/chx:100861397/chx:102171152/chx:102189170/chx:102184390/chx:102170569/chx:102174007/chx:100860766/chx:102176401/chx:108638107/chx:102177551/chx:102182846/chx:102190477/chx:102170678/chx:102191659/chx:102187824/chx:102171312/chx:102182698/chx:100861254/chx:102181087/chx:102191790/chx:102180571/chx:100861318/chx:102175057/chx:102187632/chx:102…	29
chx04924	Renin secretion	16/687	65/6709	0.000652118	0.00738197	102169557/102190430/102169692/106503668/102174144/102176151/102188148/102188874/100861292/102171917/102180455/102189798/102174163/102168704/102168940/102186447	ADCY6/LOC102190430/GUCY1A3/ADRB3/EDNRA/CACNA1S/PLCB1/LOC102188874/CACNA1C/LOC102171917/LOC102180455/ADCY5/AGTR1/PDE3A/KCNJ2/NPR1	chx:102169557/chx:102190430/chx:102169692/chx:106503668/chx:102174144/chx:102176151/chx:102188148/chx:102188874/chx:100861292/chx:102171917/chx:102180455/chx:102189798/chx:102174163/chx:102168704/chx:102168940/chx:102186447	16
chx05142	Chagas disease (American trypanosomiasis)	22/687	104/6709	0.000686849	0.00747609	102174051/100861300/102190430/102169919/100860826/102175889/102190310/102186813/102188148/102187279/102188874/102177551/100860747/102181154/102171917/102187545/102191364/102191440/102182698/100861228/102170971/102171053	AKT3/TGFBR2/LOC102190430/CASP8/C3/LOC102175889/TNFRSF1A/C1QB/PLCB1/C1QC/LOC102188874/PIK3CD/TLR2/LOC102181154/LOC102171917/C1QA/TGFB1/CD3G/IFNGR1/TGFB2/PPP2R2B/LOC102171053	chx:102174051/chx:100861300/chx:102190430/chx:102169919/chx:100860826/chx:102175889/chx:102190310/chx:102186813/chx:102188148/chx:102187279/chx:102188874/chx:102177551/chx:100860747/chx:102181154/chx:102171917/chx:102187545/chx:102191364/chx:102191440/chx:102182698/chx:100861228/chx:102170971/chx:102171053	22
chx04925	Aldosterone synthesis and secretion	21/687	98/6709	0.000755354	0.00791723	102169557/102190430/102171922/106502632/102174216/102186539/102176151/102188148/102188874/100861292/102179217/102185084/106503372/102185469/102189798/102174163/102172114/102186447/102189420/102174671/102185715	ADCY6/LOC102190430/ADCY2/KCNK3/PRKD3/LOC102186539/CACNA1S/PLCB1/LOC102188874/CACNA1C/PDE2A/CAMK2A/PRKD1/ADCY4/ADCY5/AGTR1/PRKCB/NPR1/LOC102189420/CAMK1D/CAMK2G	chx:102169557/chx:102190430/chx:102171922/chx:106502632/chx:102174216/chx:102186539/chx:102176151/chx:102188148/chx:102188874/chx:100861292/chx:102179217/chx:102185084/chx:106503372/chx:102185469/chx:102189798/chx:102174163/chx:102172114/chx:102186447/chx:102189420/chx:102174671/chx:102185715	21
chx05146	Amoebiasis	23/687	112/6709	0.00081036	0.00819042	102190430/102177440/102184914/108633195/102188148/102183372/102180100/102188874/102177551/100860747/102191364/102176677/102172255/102172114/102187050/102176947/100861228/102174613/108633536/102171142/102187231/100861185/102190083	LOC102190430/LAMA4/LAMC3/LOC108633195/PLCB1/LOC102183372/ITGAM/LOC102188874/PIK3CD/TLR2/TGFB1/COL4A6/LOC102172255/PRKCB/LAMA2/COL4A5/TGFB2/LOC102174613/LOC108633536/LOC102171142/IL1R1/ITGB2/COL4A4	chx:102190430/chx:102177440/chx:102184914/chx:108633195/chx:102188148/chx:102183372/chx:102180100/chx:102188874/chx:102177551/chx:100860747/chx:102191364/chx:102176677/chx:102172255/chx:102172114/chx:102187050/chx:102176947/chx:100861228/chx:102174613/chx:108633536/chx:102171142/chx:102187231/chx:100861185/chx:102190083	23
chx05205	Proteoglycans in cancer	35/687	199/6709	0.000906401	0.00849137	novel.426/102174051/102179551/102186831/102171572/102181773/100860749/102172948/102172198/102191205/102183205/102177551/100860747/102185084/102187813/102188193/102170921/102191364/100860838/106502750/102169259/102181878/102172114/102177683/102182426/100861228/102180281/102182849/102185873/100861216/102181434/102181648/100860944/102176393/102185715	-/AKT3/GPC3/ANK1/SMO/PPP1R12B/CAV1/FZD7/ITGA2/WNT16/FZD1/PIK3CD/TLR2/CAMK2A/ITGAV/PLAU/WNT5A/TGFB1/IGF1/FZD8/WNT10B/PLCG1/PRKCB/HPSE2/CD44/TGFB2/WNT2/TWIST1/MRAS/VTN/HCLS1/TWIST2/DCN/LUM/CAMK2G	chx:102179551/chx:102174051/chx:102179551/chx:102186831/chx:102171572/chx:102181773/chx:100860749/chx:102172948/chx:102172198/chx:102191205/chx:102183205/chx:102177551/chx:100860747/chx:102185084/chx:102187813/chx:102188193/chx:102170921/chx:102191364/chx:100860838/chx:106502750/chx:102169259/chx:102181878/chx:102172114/chx:102177683/chx:102182426/chx:100861228/chx:102180281/chx:102182849/chx:102…	35
chx04921	Oxytocin signaling pathway	28/687	148/6709	0.00091781	0.00849137	102175290/102184725/102169557/102190430/102169692/102174425/102181773/102168656/102171922/102173256/102176151/102188148/100861577/102188874/100861292/102185084/102168229/102183035/102185469/102189798/102185338/102168940/102172114/102186447/102178206/102174671/102185715/102176650	MEF2C/NFATC4/ADCY6/LOC102190430/GUCY1A3/KCNJ12/PPP1R12B/RGS2/ADCY2/PIK3CG/CACNA1S/PLCB1/NPR2/LOC102188874/CACNA1C/CAMK2A/EEF2K/CACNA2D1/ADCY4/ADCY5/NOS3/KCNJ2/PRKCB/NPR1/CACNB1/CAMK1D/CAMK2G/KCNJ3	chx:102175290/chx:102184725/chx:102169557/chx:102190430/chx:102169692/chx:102174425/chx:102181773/chx:102168656/chx:102171922/chx:102173256/chx:102176151/chx:102188148/chx:100861577/chx:102188874/chx:100861292/chx:102185084/chx:102168229/chx:102183035/chx:102185469/chx:102189798/chx:102185338/chx:102168940/chx:102172114/chx:102186447/chx:102178206/chx:102174671/chx:102185715/chx:102176650	28
chx04978	Mineral absorption	12/687	43/6709	0.00093015	0.00849137	102181017/102177594/102188072/102186539/102184475/102188618/108634355/102172831/102182451/108637967/102172205/102175845	LOC102181017/VDR/LOC102188072/LOC102186539/SLC9A3/LOC102188618/LOC108634355/SLC26A9/SLC40A1/LOC108637967/LOC102172205/S100G	chx:102181017/chx:102177594/chx:102188072/chx:102186539/chx:102184475/chx:102188618/chx:108634355/chx:102172831/chx:102182451/chx:108637967/chx:102172205/chx:102175845	12
chx04724	Glutamatergic synapse	22/687	107/6709	0.00102688	0.00892093	102169557/102190430/102171922/102186081/102174074/102183232/102188148/102188874/100861292/102190164/102185469/102189798/102177932/102191129/102172114/102191114/102177097/102179313/102171308/102174574/102187803/102176650	ADCY6/LOC102190430/ADCY2/GNG11/SLC38A3/GNG7/PLCB1/LOC102188874/CACNA1C/GNGT2/ADCY4/ADCY5/TRPC1/SHANK3/PRKCB/SLC38A2/GRIN2C/GRIK5/SHANK2/GNB5/DLG4/KCNJ3	chx:102169557/chx:102190430/chx:102171922/chx:102186081/chx:102174074/chx:102183232/chx:102188148/chx:102188874/chx:100861292/chx:102190164/chx:102185469/chx:102189798/chx:102177932/chx:102191129/chx:102172114/chx:102191114/chx:102177097/chx:102179313/chx:102171308/chx:102174574/chx:102187803/chx:102176650	22
chx04261	Adrenergic signaling in cardiomyocytes	27/687	142/6709	0.00104025	0.00892093	102174051/102169557/102190430/102170606/102171922/102189288/102186539/102173256/102176151/102188148/102188874/100861292/102185084/102178145/102183035/102185469/102174913/102189798/102174163/100861254/102178206/102189420/102173472/102170971/102184383/106502520/102185715	AKT3/ADCY6/LOC102190430/ACTC1/ADCY2/AGTR2/LOC102186539/PIK3CG/CACNA1S/PLCB1/LOC102188874/CACNA1C/CAMK2A/RAPGEF3/CACNA2D1/ADCY4/KCNQ1/ADCY5/AGTR1/BCL2/CACNB1/LOC102189420/TPM1/PPP2R2B/RAPGEF4/LOC106502520/CAMK2G	chx:102174051/chx:102169557/chx:102190430/chx:102170606/chx:102171922/chx:102189288/chx:102186539/chx:102173256/chx:102176151/chx:102188148/chx:102188874/chx:100861292/chx:102185084/chx:102178145/chx:102183035/chx:102185469/chx:102174913/chx:102189798/chx:102174163/chx:100861254/chx:102178206/chx:102189420/chx:102173472/chx:102170971/chx:102184383/chx:106502520/chx:102185715	27
chx05150	Staphylococcus aureus infection	12/687	44/6709	0.00116223	0.00958113	102171378/100860826/102189289/102186813/102187279/102180100/102188835/102187545/102170076/102185698/100861185/102188881	MASP1/C3/C1S/C1QB/C1QC/ITGAM/C1R/C1QA/SELP/LOC102185698/ITGB2/CFH	chx:102171378/chx:100860826/chx:102189289/chx:102186813/chx:102187279/chx:102180100/chx:102188835/chx:102187545/chx:102170076/chx:102185698/chx:100861185/chx:102188881	12
chx04933	AGE-RAGE signaling pathway in diabetic complications	23/687	115/6709	0.00118495	0.00958113	102174051/102185866/100861300/102176415/102175889/102189170/102189826/108633195/102188148/102177551/102191659/102191364/102176677/102174163/102185338/100861254/102181878/102172114/102174895/102176947/100861228/100861289/102190083	AKT3/LOC102185866/TGFBR2/STAT5B/LOC102175889/STAT1/VEGFC/LOC108633195/PLCB1/PIK3CD/PIM1/TGFB1/COL4A6/AGTR1/NOS3/BCL2/PLCG1/PRKCB/LOC102174895/COL4A5/TGFB2/IL1A/COL4A4	chx:102174051/chx:102185866/chx:100861300/chx:102176415/chx:102175889/chx:102189170/chx:102189826/chx:108633195/chx:102188148/chx:102177551/chx:102191659/chx:102191364/chx:102176677/chx:102174163/chx:102185338/chx:100861254/chx:102181878/chx:102172114/chx:102174895/chx:102176947/chx:100861228/chx:100861289/chx:102190083	23
chx04371	Apelin signaling pathway	25/687	135/6709	0.00230338	0.0181071	100860805/102175290/102174051/102169557/102171922/102186081/102189202/102187371/102173256/102180254/102183232/102188148/102188120/102181964/106502928/102190164/102174260/106502263/102185469/102189798/102189768/102174163/102185338/102185873/102174574	SPP1/MEF2C/AKT3/ADCY6/ADCY2/GNG11/NOTCH3/PLAT/PIK3CG/HDAC5/GNG7/PLCB1/APLN/SLC8A1/APLNR/GNGT2/MEF2D/KLF2/ADCY4/ADCY5/JAG1/AGTR1/NOS3/MRAS/GNB5	chx:100860805/chx:102175290/chx:102174051/chx:102169557/chx:102171922/chx:102186081/chx:102189202/chx:102187371/chx:102173256/chx:102180254/chx:102183232/chx:102188148/chx:102188120/chx:102181964/chx:106502928/chx:102190164/chx:102174260/chx:106502263/chx:102185469/chx:102189798/chx:102189768/chx:102174163/chx:102185338/chx:102185873/chx:102174574	25
chx04923	Regulation of lipolysis in adipocytes	13/687	54/6709	0.00253907	0.0194204	102168996/102174051/102169557/102190430/106503668/108637286/102171922/102188874/102177551/102185469/102189798/102182753/102186447	INSR/AKT3/ADCY6/LOC102190430/ADRB3/IRS2/ADCY2/LOC102188874/PIK3CD/ADCY4/ADCY5/PRKG1/NPR1	chx:102168996/chx:102174051/chx:102169557/chx:102190430/chx:106503668/chx:108637286/chx:102171922/chx:102188874/chx:102177551/chx:102185469/chx:102189798/chx:102182753/chx:102186447	13
chx05166	HTLV-I infection	40/687	251/6709	0.00281115	0.0209357	102174051/102185866/102184725/102169557/100861300/100860919/102176415/102171922/102172948/102191205/102180584/102183205/102190310/102188814/102174007/102177551/102186416/102175037/102175583/102170921/102182846/102186169/102191364/102191440/106502750/102169259/102187824/102185469/102189798/102189744/102174895/102171746/100861228/102180281/102169723/102185873/102187231/102173036/100861185/102170045	AKT3/LOC102185866/NFATC4/ADCY6/TGFBR2/ETS1/STAT5B/ADCY2/FZD7/WNT16/LOC102180584/FZD1/TNFRSF1A/LOC102188814/PDGFRA/PIK3CD/SPI1/NRP1/TLN2/WNT5A/JAK1/E2F2/TGFB1/CD3G/FZD8/WNT10B/CREBBP/ADCY4/ADCY5/LTBR/LOC102174895/LCK/TGFB2/WNT2/CDKN2C/MRAS/IL1R1/MAP3K3/ITGB2/LOC102170045	chx:102174051/chx:102185866/chx:102184725/chx:102169557/chx:100861300/chx:100860919/chx:102176415/chx:102171922/chx:102172948/chx:102191205/chx:102180584/chx:102183205/chx:102190310/chx:102188814/chx:102174007/chx:102177551/chx:102186416/chx:102175037/chx:102175583/chx:102170921/chx:102182846/chx:102186169/chx:102191364/chx:102191440/chx:106502750/chx:102169259/chx:102187824/chx:102185469/chx:102…	40
chx04713	Circadian entrainment	19/687	95/6709	0.00307553	0.0223173	102169557/102190430/102169692/102171922/102186081/102183232/102188148/102188874/100861292/102185084/102190164/102185469/102189798/102172114/102182753/102177097/102174574/102185715/102176650	ADCY6/LOC102190430/GUCY1A3/ADCY2/GNG11/GNG7/PLCB1/LOC102188874/CACNA1C/CAMK2A/GNGT2/ADCY4/ADCY5/PRKCB/PRKG1/GRIN2C/GNB5/CAMK2G/KCNJ3	chx:102169557/chx:102190430/chx:102169692/chx:102171922/chx:102186081/chx:102183232/chx:102188148/chx:102188874/chx:100861292/chx:102185084/chx:102190164/chx:102185469/chx:102189798/chx:102172114/chx:102182753/chx:102177097/chx:102174574/chx:102185715/chx:102176650	19
chx04066	HIF-1 signaling pathway	19/687	97/6709	0.00392287	0.0277543	102168996/102174051/102169100/102177551/102185084/100860838/102187824/102185338/102182698/102189744/100861254/102181878/102172114/102190860/102180406/102186656/100860837/102172205/102185715	INSR/AKT3/TEK/PIK3CD/CAMK2A/IGF1/CREBBP/NOS3/IFNGR1/LTBR/BCL2/PLCG1/PRKCB/ENO2/ANGPT4/ANGPT2/FLT1/LOC102172205/CAMK2G	chx:102168996/chx:102174051/chx:102169100/chx:102177551/chx:102185084/chx:100860838/chx:102187824/chx:102185338/chx:102182698/chx:102189744/chx:100861254/chx:102181878/chx:102172114/chx:102190860/chx:102180406/chx:102186656/chx:100860837/chx:102172205/chx:102185715	19
chx04971	Gastric acid secretion	15/687	71/6709	0.00475979	0.0328541	102169557/102190430/102171922/102186539/102188148/102188874/102169219/102185084/102185469/102174913/102189798/102168940/102172114/102179446/102185715	ADCY6/LOC102190430/ADCY2/LOC102186539/PLCB1/LOC102188874/KCNJ16/CAMK2A/ADCY4/KCNQ1/ADCY5/KCNJ2/PRKCB/CFTR/CAMK2G	chx:102169557/chx:102190430/chx:102171922/chx:102186539/chx:102188148/chx:102188874/chx:102169219/chx:102185084/chx:102185469/chx:102174913/chx:102189798/chx:102168940/chx:102172114/chx:102179446/chx:102185715	15
chx04072	Phospholipase D signaling pathway	25/687	143/6709	0.00508265	0.0342474	102168996/102174051/102169557/100860807/102190430/102168934/102171922/102168651/102173256/102174007/102188148/102188874/102177551/102178432/102178660/102178145/102185469/102189798/102174163/102181878/102171567/102177137/102185873/102179673/102184383	INSR/AKT3/ADCY6/KITLG/LOC102190430/PDGFC/ADCY2/PDGFD/PIK3CG/PDGFRA/PLCB1/LOC102188874/PIK3CD/CYTH4/CYTH1/RAPGEF3/ADCY4/ADCY5/AGTR1/PLCG1/PLPP3/GAB2/MRAS/FYN/RAPGEF4	chx:102168996/chx:102174051/chx:102169557/chx:100860807/chx:102190430/chx:102168934/chx:102171922/chx:102168651/chx:102173256/chx:102174007/chx:102188148/chx:102188874/chx:102177551/chx:102178432/chx:102178660/chx:102178145/chx:102185469/chx:102189798/chx:102174163/chx:102181878/chx:102171567/chx:102177137/chx:102185873/chx:102179673/chx:102184383	25
chx04970	Salivary secretion	17/687	86/6709	0.00562662	0.037031	102169557/102190430/102169692/106503668/102171922/102186539/102188148/102188874/102187889/102169730/102185469/102189798/102172114/102182753/102189420/102189554/102169848	ADCY6/LOC102190430/GUCY1A3/ADRB3/ADCY2/LOC102186539/PLCB1/LOC102188874/KCNN4/LOC102169730/ADCY4/ADCY5/PRKCB/PRKG1/LOC102189420/AQP5/BST1	chx:102169557/chx:102190430/chx:102169692/chx:106503668/chx:102171922/chx:102186539/chx:102188148/chx:102188874/chx:102187889/chx:102169730/chx:102185469/chx:102189798/chx:102172114/chx:102182753/chx:102189420/chx:102189554/chx:102169848	17
chx04727	GABAergic synapse	16/687	80/6709	0.00633379	0.0401098	102169557/102171922/102179745/102186081/102174074/102176151/102183232/100861292/102190164/102185469/102189798/102172114/102172336/102191114/102188363/102174574	ADCY6/ADCY2/GABRE/GNG11/SLC38A3/CACNA1S/GNG7/CACNA1C/GNGT2/ADCY4/ADCY5/PRKCB/GABRQ/SLC38A2/SLC6A1/GNB5	chx:102169557/chx:102171922/chx:102179745/chx:102186081/chx:102174074/chx:102176151/chx:102183232/chx:100861292/chx:102190164/chx:102185469/chx:102189798/chx:102172114/chx:102172336/chx:102191114/chx:102188363/chx:102174574	16
chx04020	Calcium signaling pathway	29/687	176/6709	0.00637789	0.0401098	102175544/102190430/106503668/102171922/102177975/102174144/102176151/102174007/102188148/102188874/100861292/102185084/102181964/102179134/102180455/102185469/102174163/102185338/102181878/102183305/102172114/102183812/102189420/100860843/102177097/102180347/102186699/102182605/102185715	ORAI3/LOC102190430/ADRB3/ADCY2/TBXA2R/EDNRA/CACNA1S/PDGFRA/PLCB1/LOC102188874/CACNA1C/CAMK2A/SLC8A1/ADORA2B/LOC102180455/ADCY4/AGTR1/NOS3/PLCG1/PHKA1/PRKCB/ADORA2A/LOC102189420/LHCGR/GRIN2C/P2RX1/EDNRB/HTR2A/CAMK2G	chx:102175544/chx:102190430/chx:106503668/chx:102171922/chx:102177975/chx:102174144/chx:102176151/chx:102174007/chx:102188148/chx:102188874/chx:100861292/chx:102185084/chx:102181964/chx:102179134/chx:102180455/chx:102185469/chx:102174163/chx:102185338/chx:102181878/chx:102183305/chx:102172114/chx:102183812/chx:102189420/chx:100860843/chx:102177097/chx:102180347/chx:102186699/chx:102182605/chx:102…	29
chx04750	Inflammatory mediator regulation of TRP channels	19/687	103/6709	0.00769194	0.0473221	102169557/102190430/102171922/102188148/102188874/102177551/102185084/100860838/102181445/102185469/102189798/102189279/102181878/102172114/102176638/102174214/102187231/102182605/102185715	ADCY6/LOC102190430/ADCY2/PLCB1/LOC102188874/PIK3CD/CAMK2A/IGF1/ASIC4/ADCY4/ADCY5/ASIC1/PLCG1/PRKCB/ASIC2/PRKCH/IL1R1/HTR2A/CAMK2G	chx:102169557/chx:102190430/chx:102171922/chx:102188148/chx:102188874/chx:102177551/chx:102185084/chx:100860838/chx:102181445/chx:102185469/chx:102189798/chx:102189279/chx:102181878/chx:102172114/chx:102176638/chx:102174214/chx:102187231/chx:102182605/chx:102185715	19
chx05412	Arrhythmogenic right ventricular cardiomyopathy (ARVC)	14/687	68/6709	0.0079576	0.047659	102171074/102172198/102180712/102176151/100861292/102187813/102183035/102174655/102172761/102173736/102178206/102189765/102180190/100860901	ITGA11/ITGA2/DES/CACNA1S/CACNA1C/ITGAV/CACNA2D1/SGCD/ITGA1/TCF7/CACNB1/CTNNA2/ITGB7/LEF1	chx:102171074/chx:102172198/chx:102180712/chx:102176151/chx:100861292/chx:102187813/chx:102183035/chx:102174655/chx:102172761/chx:102173736/chx:102178206/chx:102189765/chx:102180190/chx:100860901	14
chx05206	MicroRNAs in cancer	29/687	179/6709	0.00808351	0.047659	102168365/102181951/102173139/108637286/106502734/102189202/102190273/102172159/102174007/102188193/104796571/102186169/102191659/102187824/100861294/102180182/102182515/100861254/102181878/102172114/102182426/100861228/102170337/102173344/102173472/102172636/102190884/102173240/100860972	ZFPM2/RECK/STMN1/IRS2/ZEB1/NOTCH3/ZEB2/LOC102172159/PDGFRA/PLAU/MIR224/E2F2/PIM1/CREBBP/DNMT1/CDK6/VIM/BCL2/PLCG1/PRKCB/CD44/TGFB2/MMP16/NOTCH4/TPM1/NOTCH1/DNMT3A/BMPR2/BMF	chx:102168365/chx:102181951/chx:102173139/chx:108637286/chx:106502734/chx:102189202/chx:102190273/chx:102172159/chx:102174007/chx:102188193/chx:104796571/chx:102186169/chx:102191659/chx:102187824/chx:100861294/chx:102180182/chx:102182515/chx:100861254/chx:102181878/chx:102172114/chx:102182426/chx:100861228/chx:102170337/chx:102173344/chx:102173472/chx:102172636/chx:102190884/chx:102173240/chx:100…	29
chx00534	Glycosaminoglycan biosynthesis - heparan sulfate / heparin	7/687	24/6709	0.00835391	0.0482481	102171771/102174299/102183286/102182809/102178593/106502605/102180112	NDST3/NDST1/HS3ST2/EXT1/XYLT1/HS6ST1/HS6ST2	chx:102171771/chx:102174299/chx:102183286/chx:102182809/chx:102178593/chx:106502605/chx:102180112	7
chx04611	Platelet activation	23/687	134/6709	0.00879401	0.0492018	102174051/102169557/102190430/102169692/102171922/102177975/102172198/102173256/102188148/102188874/102177551/102168515/102184554/102175583/102174487/102185469/102189798/102188831/102185338/102182753/102179673/102180347/102178240	AKT3/ADCY6/LOC102190430/GUCY1A3/ADCY2/TBXA2R/ITGA2/PIK3CG/PLCB1/LOC102188874/PIK3CD/RASGRP2/LCP2/TLN2/APBB1IP/ADCY4/ADCY5/FERMT3/NOS3/PRKG1/FYN/P2RX1/TBXAS1	chx:102174051/chx:102169557/chx:102190430/chx:102169692/chx:102171922/chx:102177975/chx:102172198/chx:102173256/chx:102188148/chx:102188874/chx:102177551/chx:102168515/chx:102184554/chx:102175583/chx:102174487/chx:102185469/chx:102189798/chx:102188831/chx:102185338/chx:102182753/chx:102179673/chx:102180347/chx:102178240	23
chx05217	Basal cell carcinoma	13/687	62/6709	0.00886676	0.0492018	102171572/102172948/102191205/102183205/102178402/102170921/106502750/102169259/102180348/102173736/102180281/102181468/100860901	SMO/FZD7/WNT16/FZD1/GLI2/WNT5A/FZD8/WNT10B/AXIN2/TCF7/WNT2/SUFU/LEF1	chx:102171572/chx:102172948/chx:102191205/chx:102183205/chx:102178402/chx:102170921/chx:106502750/chx:102169259/chx:102180348/chx:102173736/chx:102180281/chx:102181468/chx:100860901	13
chx04670	Leukocyte transendothelial migration	19/687	107/6709	0.0115417	0.0623128	102174054/108634709/102189645/102181928/102180100/102179808/102177551/102177753/102173818/102178145/102189710/102181878/102172114/102174895/102189765/102189619/102184383/100861185/102177024	CDH5/CLDN5/VAV3/ESAM/ITGAM/PECAM1/PIK3CD/CLDN11/SIPA1/RAPGEF3/CLDN1/PLCG1/PRKCB/LOC102174895/CTNNA2/JAM2/RAPGEF4/ITGB2/MYL10	chx:102174054/chx:108634709/chx:102189645/chx:102181928/chx:102180100/chx:102179808/chx:102177551/chx:102177753/chx:102173818/chx:102178145/chx:102189710/chx:102181878/chx:102172114/chx:102174895/chx:102189765/chx:102189619/chx:102184383/chx:100861185/chx:102177024	19
chx04918	Thyroid hormone synthesis	14/687	71/6709	0.0116699	0.0623128	102169557/102190430/102171922/102182555/102186539/102188148/100750237/102188874/102174623/102185469/102189798/102181334/102180882/102172114	ADCY6/LOC102190430/ADCY2/TTR/LOC102186539/PLCB1/TG/LOC102188874/SLC26A4/ADCY4/ADCY5/ASGR1/ASGR2/PRKCB	chx:102169557/chx:102190430/chx:102171922/chx:102182555/chx:102186539/chx:102188148/chx:100750237/chx:102188874/chx:102174623/chx:102185469/chx:102189798/chx:102181334/chx:102180882/chx:102172114	14
chx05323	Rheumatoid arthritis	15/687	79/6709	0.0130107	0.0681856	102169100/102175889/102184760/100860747/102181154/102181582/102191364/102183473/100861228/102171053/100860837/102185051/102185090/100861289/100861185	TEK/LOC102175889/CD86/TLR2/LOC102181154/LOC102181582/TGFB1/CTSK/TGFB2/LOC102171053/FLT1/CSF1/ATP6V1B1/IL1A/ITGB2	chx:102169100/chx:102175889/chx:102184760/chx:100860747/chx:102181154/chx:102181582/chx:102191364/chx:102183473/chx:100861228/chx:102171053/chx:100860837/chx:102185051/chx:102185090/chx:100861289/chx:100861185	15
chx01522	Endocrine resistance	17/687	94/6709	0.0137384	0.0706905	102174051/102169557/102190430/102171922/102189202/102188874/102177551/102186169/106503626/100860838/102185469/102189798/102189768/100861254/102173344/102169723/102172636	AKT3/ADCY6/LOC102190430/ADCY2/NOTCH3/LOC102188874/PIK3CD/E2F2/GPER1/IGF1/ADCY4/ADCY5/JAG1/BCL2/NOTCH4/CDKN2C/NOTCH1	chx:102174051/chx:102169557/chx:102190430/chx:102171922/chx:102189202/chx:102188874/chx:102177551/chx:102186169/chx:106503626/chx:100860838/chx:102185469/chx:102189798/chx:102189768/chx:100861254/chx:102173344/chx:102169723/chx:102172636	17
chx05140	Leishmaniasis	12/687	59/6709	0.0148369	0.0749795	100860826/102189170/102180100/100860747/102182846/102191364/102182698/102172114/100861228/102185698/100861289/100861185	C3/STAT1/ITGAM/TLR2/JAK1/TGFB1/IFNGR1/PRKCB/TGFB2/LOC102185698/IL1A/ITGB2	chx:100860826/chx:102189170/chx:102180100/chx:100860747/chx:102182846/chx:102191364/chx:102182698/chx:102172114/chx:100861228/chx:102185698/chx:100861289/chx:100861185	12
chx04926	Relaxin signaling pathway	23/687	141/6709	0.015892	0.0789026	102174051/102169557/100861300/102190430/102189417/102171922/102186081/102189826/102183232/108633195/102188148/102188874/102177551/102190164/102191364/102176677/102185469/102189798/102185338/102176947/102186699/102190083/102174574	AKT3/ADCY6/TGFBR2/LOC102190430/ARRB1/ADCY2/GNG11/VEGFC/GNG7/LOC108633195/PLCB1/LOC102188874/PIK3CD/GNGT2/TGFB1/COL4A6/ADCY4/ADCY5/NOS3/COL4A5/EDNRB/COL4A4/GNB5	chx:102174051/chx:102169557/chx:100861300/chx:102190430/chx:102189417/chx:102171922/chx:102186081/chx:102189826/chx:102183232/chx:108633195/chx:102188148/chx:102188874/chx:102177551/chx:102190164/chx:102191364/chx:102176677/chx:102185469/chx:102189798/chx:102185338/chx:102176947/chx:102186699/chx:102190083/chx:102174574	23
chx04658	Th1 and Th2 cell differentiation	14/687	74/6709	0.0166093	0.081042	102185866/102176415/108637954/102189202/102189170/102182846/102191440/102189768/102182698/102181878/102184738/102171746/102180571/102172636	LOC102185866/STAT5B/MAF/NOTCH3/STAT1/JAK1/CD3G/JAG1/IFNGR1/PLCG1/MAML2/LCK/STAT6/NOTCH1	chx:102185866/chx:102176415/chx:108637954/chx:102189202/chx:102189170/chx:102182846/chx:102191440/chx:102189768/chx:102182698/chx:102181878/chx:102184738/chx:102171746/chx:102180571/chx:102172636	14
chx04014	Ras signaling pathway	34/687	230/6709	0.0172415	0.0827006	102168996/102174051/100860807/102168934/100860919/102177991/102169100/102180223/102186081/102189826/102168651/100861303/102183232/102174007/102173025/102190608/102177551/102168515/102190164/102172088/100860838/102170593/102183685/102174371/102181878/102172114/102180406/102186656/102177137/102185873/100860837/106502352/102185051/102174574	INSR/AKT3/KITLG/PDGFC/ETS1/RASA3/TEK/NTRK2/GNG11/VEGFC/PDGFD/CSF1R/GNG7/PDGFRA/RGL1/RASGRP3/PIK3CD/RASGRP2/GNGT2/PLA2G1B/IGF1/FOXO4/FGFR4/FGF13/PLCG1/PRKCB/ANGPT4/ANGPT2/GAB2/MRAS/FLT1/EFNA2/CSF1/GNB5	chx:102168996/chx:102174051/chx:100860807/chx:102168934/chx:100860919/chx:102177991/chx:102169100/chx:102180223/chx:102186081/chx:102189826/chx:102168651/chx:100861303/chx:102183232/chx:102174007/chx:102173025/chx:102190608/chx:102177551/chx:102168515/chx:102190164/chx:102172088/chx:100860838/chx:102170593/chx:102183685/chx:102174371/chx:102181878/chx:102172114/chx:102180406/chx:102186656/chx:102…	34
chx05143	African trypanosomiasis	8/687	34/6709	0.0189486	0.0872316	102177440/102168959/102176710/102188148/102168680/102175045/102172114/102174895	LAMA4/LOC102168959/LOC102176710/PLCB1/LOC102168680/HBBC/PRKCB/LOC102174895	chx:102177440/chx:102168959/chx:102176710/chx:102188148/chx:102168680/chx:102175045/chx:102172114/chx:102174895	8
chx05152	Tuberculosis	25/687	159/6709	0.018975	0.0872316	102174051/102181218/102169919/100860826/102177594/102189170/102190310/102180100/106504021/100860747/102185084/102182846/102191364/102187824/102182698/100861254/100861228/102185330/102183747/102177038/102185698/100861289/100861185/102188959/102185715	AKT3/MRC1/CASP8/C3/VDR/STAT1/TNFRSF1A/ITGAM/CTSD/TLR2/CAMK2A/JAK1/TGFB1/CREBBP/IFNGR1/BCL2/TGFB2/CORO1A/CTSS/LSP1/LOC102185698/IL1A/ITGB2/IL10RA/CAMK2G	chx:102174051/chx:102181218/chx:102169919/chx:100860826/chx:102177594/chx:102189170/chx:102190310/chx:102180100/chx:106504021/chx:100860747/chx:102185084/chx:102182846/chx:102191364/chx:102187824/chx:102182698/chx:100861254/chx:100861228/chx:102185330/chx:102183747/chx:102177038/chx:102185698/chx:100861289/chx:100861185/chx:102188959/chx:102185715	25
chx05202	Transcriptional misregulation in cancer	27/687	175/6709	0.0191108	0.0872316	102175290/100861300/102168371/102171993/108637954/102191205/102187371/102174536/100861303/102168994/102172997/102184760/102168980/102180100/102170836/102186416/102177198/102188193/100860838/102178020/102169723/106501762/102180190/102181046/100860837/102173423/102176732	MEF2C/TGFBR2/LMO2/RUNX1T1/MAF/WNT16/PLAT/HHEX/CSF1R/LYL1/HPGD/CD86/FLI1/ITGAM/PBX1/SPI1/ERG/PLAU/IGF1/RUNX1/CDKN2C/HOXA10/ITGB7/MEIS1/FLT1/MITF/MLF1	chx:102175290/chx:100861300/chx:102168371/chx:102171993/chx:108637954/chx:102191205/chx:102187371/chx:102174536/chx:100861303/chx:102168994/chx:102172997/chx:102184760/chx:102168980/chx:102180100/chx:102170836/chx:102186416/chx:102177198/chx:102188193/chx:100860838/chx:102178020/chx:102169723/chx:106501762/chx:102180190/chx:102181046/chx:100860837/chx:102173423/chx:102176732	27
chx04310	Wnt signaling pathway	22/687	137/6709	0.0213863	0.0928982	102184888/102184725/102172948/102191205/102183205/102176017/102182103/102188148/102185084/102170921/106502750/102169259/102187824/102180348/102173736/102172114/102180281/102170565/102186146/100860901/102185715/102179895	GPC4/NFATC4/FZD7/WNT16/FZD1/SFRP1/PRICKLE1/PLCB1/CAMK2A/WNT5A/FZD8/WNT10B/CREBBP/AXIN2/TCF7/PRKCB/WNT2/DAAM2/NKD1/LEF1/CAMK2G/PRICKLE2	chx:102184888/chx:102184725/chx:102172948/chx:102191205/chx:102183205/chx:102176017/chx:102182103/chx:102188148/chx:102185084/chx:102170921/chx:106502750/chx:102169259/chx:102187824/chx:102180348/chx:102173736/chx:102172114/chx:102180281/chx:102170565/chx:102186146/chx:100860901/chx:102185715/chx:102179895	22
chx04024	cAMP signaling pathway	30/687	201/6709	0.0215325	0.0928982	102174051/102169557/102190430/102171922/102174144/102186539/102176151/102189645/102184425/102188874/102177551/100861292/102185084/102178145/102187824/102185469/102189798/102168704/102180558/102186447/102183812/100861393/102189420/102179446/102171320/102177097/102184383/102187254/102169145/102185715	AKT3/ADCY6/LOC102190430/ADCY2/EDNRA/LOC102186539/CACNA1S/VAV3/ARAP3/LOC102188874/PIK3CD/CACNA1C/CAMK2A/RAPGEF3/CREBBP/ADCY4/ADCY5/PDE3A/PDE4B/NPR1/ADORA2A/PPARA/LOC102189420/CFTR/PDE4C/GRIN2C/RAPGEF4/FXYD1/GLP1R/CAMK2G	chx:102174051/chx:102169557/chx:102190430/chx:102171922/chx:102174144/chx:102186539/chx:102176151/chx:102189645/chx:102184425/chx:102188874/chx:102177551/chx:100861292/chx:102185084/chx:102178145/chx:102187824/chx:102185469/chx:102189798/chx:102168704/chx:102180558/chx:102186447/chx:102183812/chx:100861393/chx:102189420/chx:102179446/chx:102171320/chx:102177097/chx:102184383/chx:102187254/chx:102…	30
chx05221	Acute myeloid leukemia	12/687	62/6709	0.021586	0.0928982	102174051/102185866/102176415/102171993/100861303/102180100/102177551/102186416/102191659/102173736/102178020/100860901	AKT3/LOC102185866/STAT5B/RUNX1T1/CSF1R/ITGAM/PIK3CD/SPI1/PIM1/TCF7/RUNX1/LEF1	chx:102174051/chx:102185866/chx:102176415/chx:102171993/chx:100861303/chx:102180100/chx:102177551/chx:102186416/chx:102191659/chx:102173736/chx:102178020/chx:100860901	12
chx04913	Ovarian steroidogenesis	11/687	55/6709	0.0216653	0.0928982	102168996/102169557/102190430/102171922/100861413/102188874/100860838/102185469/102189798/100860843/102187204	INSR/ADCY6/LOC102190430/ADCY2/CYP19A1/LOC102188874/IGF1/ADCY4/ADCY5/LHCGR/LOC102187204	chx:102168996/chx:102169557/chx:102190430/chx:102171922/chx:100861413/chx:102188874/chx:100860838/chx:102185469/chx:102189798/chx:100860843/chx:102187204	11
chx04726	Serotonergic synapse	19/687	115/6709	0.0237319	0.100241	102190430/102186081/102169002/102176151/102183232/102188148/102185838/102188874/100861292/102190164/102178145/102189798/102177932/102172114/102186997/102182605/102174574/102180115/102176650	LOC102190430/GNG11/LOC102169002/CACNA1S/GNG7/PLCB1/KCNN2/LOC102188874/CACNA1C/GNGT2/RAPGEF3/ADCY5/TRPC1/PRKCB/APP/HTR2A/GNB5/LOC102180115/KCNJ3	chx:102190430/chx:102186081/chx:102169002/chx:102176151/chx:102183232/chx:102188148/chx:102185838/chx:102188874/chx:100861292/chx:102190164/chx:102178145/chx:102189798/chx:102177932/chx:102172114/chx:102186997/chx:102182605/chx:102174574/chx:102180115/chx:102176650	19
chx04010	MAPK signaling pathway	40/687	286/6709	0.0243497	0.100965	102175290/102168996/102174051/102173139/100861300/100860807/102168934/102189417/102169100/102180223/102190310/102189826/102168651/100861303/102176151/102174007/102190608/100861292/102168515/102174723/102191364/100860838/102183035/102173698/102183685/108634353/102174371/102179404/102172114/102178206/100861228/102180406/102186656/102185873/100860837/106502352/102185051/102187231/102173036/100861289	MEF2C/INSR/AKT3/STMN1/TGFBR2/KITLG/PDGFC/ARRB1/TEK/NTRK2/TNFRSF1A/VEGFC/PDGFD/CSF1R/CACNA1S/PDGFRA/RASGRP3/CACNA1C/RASGRP2/MAP3K12/TGFB1/IGF1/CACNA2D1/DUSP7/FGFR4/RPS6KA6/FGF13/DUSP10/PRKCB/CACNB1/TGFB2/ANGPT4/ANGPT2/MRAS/FLT1/EFNA2/CSF1/IL1R1/MAP3K3/IL1A	chx:102175290/chx:102168996/chx:102174051/chx:102173139/chx:100861300/chx:100860807/chx:102168934/chx:102189417/chx:102169100/chx:102180223/chx:102190310/chx:102189826/chx:102168651/chx:100861303/chx:102176151/chx:102174007/chx:102190608/chx:100861292/chx:102168515/chx:102174723/chx:102191364/chx:100860838/chx:102183035/chx:102173698/chx:102183685/chx:108634353/chx:102174371/chx:102179404/chx:102…	40
chx04550	Signaling pathways regulating pluripotency of stem cells	21/687	131/6709	0.0246168	0.100965	102174051/102176101/100861357/102172948/102191205/102183205/102177551/102170921/102182846/100860838/102171875/106502750/102169259/102180348/102183685/102180281/102175489/100860918/102181046/102173240/102178016	AKT3/INHBE/PCGF5/FZD7/WNT16/FZD1/PIK3CD/WNT5A/JAK1/IGF1/KLF4/FZD8/WNT10B/AXIN2/FGFR4/WNT2/SMAD9/ACVR2A/MEIS1/BMPR2/SKIL	chx:102174051/chx:102176101/chx:100861357/chx:102172948/chx:102191205/chx:102183205/chx:102177551/chx:102170921/chx:102182846/chx:100860838/chx:102171875/chx:106502750/chx:102169259/chx:102180348/chx:102183685/chx:102180281/chx:102175489/chx:100860918/chx:102181046/chx:102173240/chx:102178016	21
chx04972	Pancreatic secretion	16/687	93/6709	0.025659	0.103736	102169557/102190430/102171922/102186539/102188148/102188874/102172088/102175283/102185469/102174913/102189798/102177932/102172114/102189420/102179446/102169848	ADCY6/LOC102190430/ADCY2/LOC102186539/PLCB1/LOC102188874/PLA2G1B/SLC4A4/ADCY4/KCNQ1/ADCY5/TRPC1/PRKCB/LOC102189420/CFTR/BST1	chx:102169557/chx:102190430/chx:102171922/chx:102186539/chx:102188148/chx:102188874/chx:102172088/chx:102175283/chx:102185469/chx:102174913/chx:102189798/chx:102177932/chx:102172114/chx:102189420/chx:102179446/chx:102169848	16
chx04540	Gap junction	15/687	86/6709	0.0269444	0.105906	102169557/102190430/102168934/102169692/102171922/102168651/102174007/102188148/102188874/102188330/102185469/102189798/102172114/102182753/102182605	ADCY6/LOC102190430/PDGFC/GUCY1A3/ADCY2/PDGFD/PDGFRA/PLCB1/LOC102188874/TUBB1/ADCY4/ADCY5/PRKCB/PRKG1/HTR2A	chx:102169557/chx:102190430/chx:102168934/chx:102169692/chx:102171922/chx:102168651/chx:102174007/chx:102188148/chx:102188874/chx:102188330/chx:102185469/chx:102189798/chx:102172114/chx:102182753/chx:102182605	15
chx04640	Hematopoietic cell lineage	15/687	86/6709	0.0269444	0.105906	100860807/100861223/102172198/100861303/102180100/102184733/102191440/102172761/102182426/102191790/102187527/102177962/102185051/102187231/100861289	KITLG/CD34/ITGA2/CSF1R/ITGAM/CD8B/CD3G/ITGA1/CD44/EPOR/CD7/CD5/CSF1/IL1R1/IL1A	chx:100860807/chx:100861223/chx:102172198/chx:100861303/chx:102180100/chx:102184733/chx:102191440/chx:102172761/chx:102182426/chx:102191790/chx:102187527/chx:102177962/chx:102185051/chx:102187231/chx:100861289	15
chx05020	Prion diseases	7/687	30/6709	0.0286752	0.111166	102186813/102187279/102187545/102179673/102172636/100861289/102180259	C1QB/C1QC/C1QA/FYN/NOTCH1/IL1A/C7	chx:102186813/chx:102187279/chx:102187545/chx:102179673/chx:102172636/chx:100861289/chx:102180259	7
chx05167	Kaposi's sarcoma-associated herpesvirus infection	27/687	182/6709	0.0302223	0.11558	102174051/102184725/102169919/100860826/102186081/102180584/102189170/102190310/102188814/102173256/102183232/102184760/102177551/102190164/102182846/102186169/102187824/102180182/102182698/102181878/102179993/102186656/102178672/102175057/102171521/102170045/102174574	AKT3/NFATC4/CASP8/C3/GNG11/LOC102180584/STAT1/TNFRSF1A/LOC102188814/PIK3CG/GNG7/CD86/PIK3CD/GNGT2/JAK1/E2F2/CREBBP/CDK6/IFNGR1/PLCG1/LOC102179993/ANGPT2/CCR5/IFNAR2/EIF2AK2/LOC102170045/GNB5	chx:102174051/chx:102184725/chx:102169919/chx:100860826/chx:102186081/chx:102180584/chx:102189170/chx:102190310/chx:102188814/chx:102173256/chx:102183232/chx:102184760/chx:102177551/chx:102190164/chx:102182846/chx:102186169/chx:102187824/chx:102180182/chx:102182698/chx:102181878/chx:102179993/chx:102186656/chx:102178672/chx:102175057/chx:102171521/chx:102170045/chx:102174574	27
chx05145	Toxoplasmosis	17/687	103/6709	0.0315793	0.119159	102174051/102169919/102177440/102189170/102190310/102184914/102173256/102183372/100860747/102182846/102191364/102182698/100861254/102187050/100861228/102178672/102188959	AKT3/CASP8/LAMA4/STAT1/TNFRSF1A/LAMC3/PIK3CG/LOC102183372/TLR2/JAK1/TGFB1/IFNGR1/BCL2/LAMA2/TGFB2/CCR5/IL10RA	chx:102174051/chx:102169919/chx:102177440/chx:102189170/chx:102190310/chx:102184914/chx:102173256/chx:102183372/chx:100860747/chx:102182846/chx:102191364/chx:102182698/chx:100861254/chx:102187050/chx:100861228/chx:102178672/chx:102188959	17
chx05222	Small cell lung cancer	16/687	97/6709	0.036479	0.135836	102174051/102172198/102177440/102184914/108633195/102183372/102177551/102187813/102186169/102176677/102180182/100861254/102187050/102176947/102171952/102190083	AKT3/ITGA2/LAMA4/LAMC3/LOC108633195/LOC102183372/PIK3CD/ITGAV/E2F2/COL4A6/CDK6/BCL2/LAMA2/COL4A5/RARB/COL4A4	chx:102174051/chx:102172198/chx:102177440/chx:102184914/chx:108633195/chx:102183372/chx:102177551/chx:102187813/chx:102186169/chx:102176677/chx:102180182/chx:100861254/chx:102187050/chx:102176947/chx:102171952/chx:102190083	16
chx04080	Neuroactive ligand-receptor interaction	32/687	227/6709	0.0372574	0.136933	102172679/102186338/106503668/102180550/102177975/102189288/102179745/100861397/102174144/102172265/102184390/102170569/100860766/108638107/106502928/102179134/102190477/102174163/102183812/102172336/100860843/100861318/102181222/102190553/102177097/102180347/102189859/102186699/102179313/102182605/102169145/102172237	S1PR1/THRA/ADRB3/LOC102180550/TBXA2R/AGTR2/GABRE/PRP6/EDNRA/S1PR3/LOC102184390/LOC102170569/PRP1/LOC108638107/APLNR/ADORA2B/LOC102190477/AGTR1/ADORA2A/GABRQ/LHCGR/PRLR/OPRK1/P2RY14/GRIN2C/P2RX1/NR3C1/EDNRB/GRIK5/HTR2A/GLP1R/THRB	chx:102172679/chx:102186338/chx:106503668/chx:102180550/chx:102177975/chx:102189288/chx:102179745/chx:100861397/chx:102174144/chx:102172265/chx:102184390/chx:102170569/chx:100860766/chx:108638107/chx:106502928/chx:102179134/chx:102190477/chx:102174163/chx:102183812/chx:102172336/chx:100860843/chx:100861318/chx:102181222/chx:102190553/chx:102177097/chx:102180347/chx:102189859/chx:102186699/chx:102…	32
chx04330	Notch signaling pathway	9/687	48/6709	0.0518609	0.188162	102189202/102172763/102174191/102187824/102189768/102176908/102184738/102173344/102172636	NOTCH3/DTX3L/DTX3/CREBBP/JAG1/NCOR2/MAML2/NOTCH4/NOTCH1	chx:102189202/chx:102172763/chx:102174191/chx:102187824/chx:102189768/chx:102176908/chx:102184738/chx:102173344/chx:102172636	9
chx04390	Hippo signaling pathway	22/687	151/6709	0.055711	0.199572	100861300/102172948/102191205/102177320/102183205/102178402/102170921/102191364/106502750/102169259/102180348/novel.216/102173736/100861228/102180281/102189765/102170971/100861185/102173240/100860901/102187803/102187092	TGFBR2/FZD7/WNT16/AFP/FZD1/GLI2/WNT5A/TGFB1/FZD8/WNT10B/AXIN2/-/TCF7/TGFB2/WNT2/CTNNA2/PPP2R2B/ITGB2/BMPR2/LEF1/DLG4/PARD6G	chx:100861300/chx:102172948/chx:102191205/chx:102177320/chx:102183205/chx:102178402/chx:102170921/chx:102191364/chx:106502750/chx:102169259/chx:102180348/chx:102169777/chx:102173736/chx:100861228/chx:102180281/chx:102189765/chx:102170971/chx:100861185/chx:102173240/chx:100860901/chx:102187803/chx:102187092	22
chx04979	Cholesterol metabolism	9/687	49/6709	0.0580245	0.205262	102181472/102182841/102189408/102184161/102191574/102190474/102173042/102190044/100860750	SOAT2/LDLRAP1/ABCG8/APOB/LIPG/APOA2/NCEH1/NPC2/LPL	chx:102181472/chx:102182841/chx:102189408/chx:102184161/chx:102191574/chx:102190474/chx:102173042/chx:102190044/chx:100860750	9
chx04976	Bile secretion	13/687	80/6709	0.0616082	0.215248	102169557/102190430/102171922/102186539/102184475/102185838/102188874/102175283/102185469/102189798/102189408/102179446/102173042	ADCY6/LOC102190430/ADCY2/LOC102186539/SLC9A3/KCNN2/LOC102188874/SLC4A4/ADCY4/ADCY5/ABCG8/CFTR/NCEH1	chx:102169557/chx:102190430/chx:102171922/chx:102186539/chx:102184475/chx:102185838/chx:102188874/chx:102175283/chx:102185469/chx:102189798/chx:102189408/chx:102179446/chx:102173042	13
chx05133	Pertussis	12/687	73/6709	0.0658074	0.227116	100860826/102189289/102186813/102187279/102180100/102181582/102188835/102188583/102187545/100861289/100861185/100861338	C3/C1S/C1QB/C1QC/ITGAM/LOC102181582/C1R/IRF1/C1QA/IL1A/ITGB2/LOC100861338	chx:100860826/chx:102189289/chx:102186813/chx:102187279/chx:102180100/chx:102181582/chx:102188835/chx:102188583/chx:102187545/chx:100861289/chx:100861185/chx:100861338	12
chx05224	Breast cancer	21/687	146/6709	0.0676691	0.230727	102174051/102191579/102172948/102191205/102189202/102183205/102177551/102170921/102186169/100860838/106502750/102169259/102180348/102180182/102189768/102173736/102174371/102173344/102180281/102172636/100860901	AKT3/HEYL/FZD7/WNT16/NOTCH3/FZD1/PIK3CD/WNT5A/E2F2/IGF1/FZD8/WNT10B/AXIN2/CDK6/JAG1/TCF7/FGF13/NOTCH4/WNT2/NOTCH1/LEF1	chx:102174051/chx:102191579/chx:102172948/chx:102191205/chx:102189202/chx:102183205/chx:102177551/chx:102170921/chx:102186169/chx:100860838/chx:106502750/chx:102169259/chx:102180348/chx:102180182/chx:102189768/chx:102173736/chx:102174371/chx:102173344/chx:102180281/chx:102172636/chx:100860901	21
chx04659	Th17 cell differentiation	14/687	90/6709	0.0726743	0.240298	102185866/100861300/102176415/102189170/102188109/102182846/102191364/102191440/102182698/102181878/102171746/102180571/102178020/102187231	LOC102185866/TGFBR2/STAT5B/STAT1/AHR/JAK1/TGFB1/CD3G/IFNGR1/PLCG1/LCK/STAT6/RUNX1/IL1R1	chx:102185866/chx:100861300/chx:102176415/chx:102189170/chx:102188109/chx:102182846/chx:102191364/chx:102191440/chx:102182698/chx:102181878/chx:102171746/chx:102180571/chx:102178020/chx:102187231	14
chx05418	Fluid shear stress and atherosclerosis	20/687	139/6709	0.073034	0.240298	102175290/102174051/100860749/102175889/102187371/102174054/102190310/102179808/102177551/102187813/102175171/106502263/102185338/100861254/102174895/100860918/100860879/102187231/100861289/102173240	MEF2C/AKT3/CAV1/LOC102175889/PLAT/CDH5/TNFRSF1A/PECAM1/PIK3CD/ITGAV/LOC102175171/KLF2/NOS3/BCL2/LOC102174895/ACVR2A/ASS1/IL1R1/IL1A/BMPR2	chx:102175290/chx:102174051/chx:100860749/chx:102175889/chx:102187371/chx:102174054/chx:102190310/chx:102179808/chx:102177551/chx:102187813/chx:102175171/chx:106502263/chx:102185338/chx:100861254/chx:102174895/chx:100860918/chx:100860879/chx:102187231/chx:100861289/chx:102173240	20
chx00604	Glycosphingolipid biosynthesis - ganglio series	4/687	16/6709	0.0732052	0.240298	102182085/102181993/102181720/102174236	ST8SIA5/LOC102181993/HEXB/ST3GAL2	chx:102182085/chx:102181993/chx:102181720/chx:102174236	4
chx05416	Viral myocarditis	10/687	59/6709	0.0746994	0.240298	102169919/100860749/102180584/102188814/102184760/102174655/102179673/100861185/106502520/102170045	CASP8/CAV1/LOC102180584/LOC102188814/CD86/SGCD/FYN/ITGB2/LOC106502520/LOC102170045	chx:102169919/chx:100860749/chx:102180584/chx:102188814/chx:102184760/chx:102174655/chx:102179673/chx:100861185/chx:106502520/chx:102170045	10
chx04340	Hedgehog signaling pathway	8/687	44/6709	0.0752064	0.240298	102171572/102189417/102189937/102178402/108636574/100861254/102168427/102181468	SMO/ARRB1/EVC/GLI2/GAS1/BCL2/DHH/SUFU	chx:102171572/chx:102189417/chx:102189937/chx:102178402/chx:108636574/chx:100861254/chx:102168427/chx:102181468	8
chx04919	Thyroid hormone signaling pathway	17/687	115/6709	0.07642	0.240298	102174051/102186338/102180863/102183019/102189202/102189170/102186539/102188148/102177551/102187813/102187824/102181878/102172114/102173344/102172636/102178591/102172237	AKT3/THRA/TBC1D4/RCAN2/NOTCH3/STAT1/LOC102186539/PLCB1/PIK3CD/ITGAV/CREBBP/PLCG1/PRKCB/NOTCH4/NOTCH1/DIO1/THRB	chx:102174051/chx:102186338/chx:102180863/chx:102183019/chx:102189202/chx:102189170/chx:102186539/chx:102188148/chx:102177551/chx:102187813/chx:102187824/chx:102181878/chx:102172114/chx:102173344/chx:102172636/chx:102178591/chx:102172237	17
chx05162	Measles	17/687	115/6709	0.07642	0.240298	102174051/102185866/102176415/102189170/102177551/100860747/102182846/102172585/102191440/102180182/102182698/102169209/102179673/102186893/102175057/100861289/102171521	AKT3/LOC102185866/STAT5B/STAT1/PIK3CD/TLR2/JAK1/ADAR/CD3G/CDK6/IFNGR1/LOC102169209/FYN/LOC102186893/IFNAR2/IL1A/EIF2AK2	chx:102174051/chx:102185866/chx:102176415/chx:102189170/chx:102177551/chx:100860747/chx:102182846/chx:102172585/chx:102191440/chx:102180182/chx:102182698/chx:102169209/chx:102179673/chx:102186893/chx:102175057/chx:100861289/chx:102171521	17
chx05215	Prostate cancer	14/687	92/6709	0.0840272	0.261315	102174051/102168934/102187371/102168651/102174007/102177551/102177198/102188193/102186169/100860838/102187824/102173736/100861254/100860901	AKT3/PDGFC/PLAT/PDGFD/PDGFRA/PIK3CD/ERG/PLAU/E2F2/IGF1/CREBBP/TCF7/BCL2/LEF1	chx:102174051/chx:102168934/chx:102187371/chx:102168651/chx:102174007/chx:102177551/chx:102177198/chx:102188193/chx:102186169/chx:100860838/chx:102187824/chx:102173736/chx:100861254/chx:100860901	14
chx05321	Inflammatory bowel disease (IBD)	8/687	46/6709	0.0926985	0.285149	108637954/102189170/100860747/102191364/102182698/100861228/102180571/100861289	MAF/STAT1/TLR2/TGFB1/IFNGR1/TGFB2/STAT6/IL1A	chx:108637954/chx:102189170/chx:100860747/chx:102191364/chx:102182698/chx:100861228/chx:102180571/chx:100861289	8
chx05225	Hepatocellular carcinoma	23/687	169/6709	0.0943654	0.287155	102174051/102177796/100861300/102172948/102191205/102183205/102177551/102175171/102170921/102186169/102191364/106502750/102169259/102179351/102180348/102180182/102173736/102180598/102181878/102172114/100861228/102180281/100860901	AKT3/SMARCA2/TGFBR2/FZD7/WNT16/FZD1/PIK3CD/LOC102175171/WNT5A/E2F2/TGFB1/FZD8/WNT10B/SMARCD3/AXIN2/CDK6/TCF7/DPF3/PLCG1/PRKCB/TGFB2/WNT2/LEF1	chx:102174051/chx:102177796/chx:100861300/chx:102172948/chx:102191205/chx:102183205/chx:102177551/chx:102175171/chx:102170921/chx:102186169/chx:102191364/chx:106502750/chx:102169259/chx:102179351/chx:102180348/chx:102180182/chx:102173736/chx:102180598/chx:102181878/chx:102172114/chx:100861228/chx:102180281/chx:100860901	23
chx05160	Hepatitis C	17/687	119/6709	0.0978198	0.2945	102174051/108634709/102189170/102190310/102177551/102177753/102188583/102182846/102168687/102189710/102191823/100861393/100860811/102170971/102186893/102175057/102171521	AKT3/CLDN5/STAT1/TNFRSF1A/PIK3CD/CLDN11/IRF1/JAK1/LOC102168687/CLDN1/RNASEL/PPARA/CD81/PPP2R2B/LOC102186893/IFNAR2/EIF2AK2	chx:102174051/chx:108634709/chx:102189170/chx:102190310/chx:102177551/chx:102177753/chx:102188583/chx:102182846/chx:102168687/chx:102189710/chx:102191823/chx:100861393/chx:100860811/chx:102170971/chx:102186893/chx:102175057/chx:102171521	17
chx00603	Glycosphingolipid biosynthesis - globo and isoglobo series	4/687	18/6709	0.10476	0.312074	102181993/102181720/102174236/102185596	LOC102181993/HEXB/ST3GAL2/FUT1	chx:102181993/chx:102181720/chx:102174236/chx:102185596	4
chx04912	GnRH signaling pathway	13/687	88/6709	0.111675	0.329208	102169557/102190430/102171922/102176151/102188148/102188874/100861292/102185084/102185469/102189798/102172114/102173036/102185715	ADCY6/LOC102190430/ADCY2/CACNA1S/PLCB1/LOC102188874/CACNA1C/CAMK2A/ADCY4/ADCY5/PRKCB/MAP3K3/CAMK2G	chx:102169557/chx:102190430/chx:102171922/chx:102176151/chx:102188148/chx:102188874/chx:100861292/chx:102185084/chx:102185469/chx:102189798/chx:102172114/chx:102173036/chx:102185715	13
chx03320	PPAR signaling pathway	11/687	73/6709	0.122646	0.357823	102187289/102176613/102190474/102170215/100861393/102173339/102186875/100860750/102177866/102181277/102179598	SORBS1/SLC27A2/APOA2/GK/PPARA/LOC102173339/FABP1/LPL/ACSL1/ACSL4/EHHADH	chx:102187289/chx:102176613/chx:102190474/chx:102170215/chx:100861393/chx:102173339/chx:102186875/chx:100860750/chx:102177866/chx:102181277/chx:102179598	11
chx05226	Gastric cancer	20/687	149/6709	0.124942	0.360801	102174051/100861300/102172948/102191205/102183205/102177551/102170921/102186169/102191364/106502750/102169259/102180348/102173736/102174371/100861254/100861228/102180281/102189765/102171952/100860901	AKT3/TGFBR2/FZD7/WNT16/FZD1/PIK3CD/WNT5A/E2F2/TGFB1/FZD8/WNT10B/AXIN2/TCF7/FGF13/BCL2/TGFB2/WNT2/CTNNA2/RARB/LEF1	chx:102174051/chx:100861300/chx:102172948/chx:102191205/chx:102183205/chx:102177551/chx:102170921/chx:102186169/chx:102191364/chx:106502750/chx:102169259/chx:102180348/chx:102173736/chx:102174371/chx:100861254/chx:100861228/chx:102180281/chx:102189765/chx:102171952/chx:100860901	20
chx00512	Mucin type O-glycan biosynthesis	5/687	27/6709	0.135861	0.38837	102173105/102176081/102187220/102174236/102177245	GALNT18/GALNT5/GALNT12/ST3GAL2/GALNT16	chx:102173105/chx:102176081/chx:102187220/chx:102174236/chx:102177245	5
chx00220	Arginine biosynthesis	4/687	20/6709	0.141405	0.400177	102179612/102185338/100860879/102185952	CPS1/NOS3/ASS1/NAGS	chx:102179612/chx:102185338/chx:100860879/chx:102185952	4
chx04620	Toll-like receptor signaling pathway	13/687	93/6709	0.152401	0.425568	100860805/102174051/102169919/102189170/102184760/102177551/100860747/102181154/100860873/102183473/102171053/102175057/102180880	SPP1/AKT3/CASP8/STAT1/CD86/PIK3CD/TLR2/LOC102181154/CXCL10/CTSK/LOC102171053/IFNAR2/LOC102180880	chx:100860805/chx:102174051/chx:102169919/chx:102189170/chx:102184760/chx:102177551/chx:100860747/chx:102181154/chx:100860873/chx:102183473/chx:102171053/chx:102175057/chx:102180880	13
chx05031	Amphetamine addiction	10/687	68/6709	0.153385	0.425568	102190430/102188874/100861292/102185084/102189798/102172114/102177097/102179849/102180115/102185715	LOC102190430/LOC102188874/CACNA1C/CAMK2A/ADCY5/PRKCB/GRIN2C/TH/LOC102180115/CAMK2G	chx:102190430/chx:102188874/chx:100861292/chx:102185084/chx:102189798/chx:102172114/chx:102177097/chx:102179849/chx:102180115/chx:102185715	10
chx00350	Tyrosine metabolism	6/687	36/6709	0.156975	0.42683	102168295/102170080/102179849/102187632/102169876/102180115	LOC102168295/HPD/TH/LOC102187632/GSTZ1/LOC102180115	chx:102168295/chx:102170080/chx:102179849/chx:102187632/chx:102169876/chx:102180115	6
chx04961	Endocrine and other factor-regulated calcium reabsorption	7/687	44/6709	0.158291	0.42683	102169557/102190430/102177594/102186539/102188148/102188874/102172114	ADCY6/LOC102190430/VDR/LOC102186539/PLCB1/LOC102188874/PRKCB	chx:102169557/chx:102190430/chx:102177594/chx:102186539/chx:102188148/chx:102188874/chx:102172114	7
chx04728	Dopaminergic synapse	17/687	128/6709	0.158443	0.42683	102174051/102190430/102186081/102183232/102188148/102188874/100861292/102185084/102190164/102189798/102172114/102170971/102179849/102174574/102180115/102185715/102176650	AKT3/LOC102190430/GNG11/GNG7/PLCB1/LOC102188874/CACNA1C/CAMK2A/GNGT2/ADCY5/PRKCB/PPP2R2B/TH/GNB5/LOC102180115/CAMK2G/KCNJ3	chx:102174051/chx:102190430/chx:102186081/chx:102183232/chx:102188148/chx:102188874/chx:100861292/chx:102185084/chx:102190164/chx:102189798/chx:102172114/chx:102170971/chx:102179849/chx:102174574/chx:102180115/chx:102185715/chx:102176650	17
chx05220	Chronic myeloid leukemia	11/687	77/6709	0.160326	0.42683	102174051/102185866/100861300/102176415/102177551/102186169/102191364/102180182/100861228/102178020/102177137	AKT3/LOC102185866/TGFBR2/STAT5B/PIK3CD/E2F2/TGFB1/CDK6/TGFB2/RUNX1/GAB2	chx:102174051/chx:102185866/chx:100861300/chx:102176415/chx:102177551/chx:102186169/chx:102191364/chx:102180182/chx:100861228/chx:102178020/chx:102177137	11
chx04614	Renin-angiotensin system	4/687	21/6709	0.161381	0.42683	102181198/102189288/102171917/102174163	ENPEP/AGTR2/LOC102171917/AGTR1	chx:102181198/chx:102189288/chx:102171917/chx:102174163	4
chx04213	Longevity regulating pathway - multiple species	9/687	61/6709	0.167409	0.438674	102168996/102174051/102169557/108637286/102171922/102177551/100860838/102185469/102189798	INSR/AKT3/ADCY6/IRS2/ADCY2/PIK3CD/IGF1/ADCY4/ADCY5	chx:102168996/chx:102174051/chx:102169557/chx:108637286/chx:102171922/chx:102177551/chx:100860838/chx:102185469/chx:102189798	9
chx05214	Glioma	10/687	70/6709	0.175044	0.454473	102174051/102174007/102177551/102185084/102186169/100860838/102180182/102181878/102172114/102185715	AKT3/PDGFRA/PIK3CD/CAMK2A/E2F2/IGF1/CDK6/PLCG1/PRKCB/CAMK2G	chx:102174051/chx:102174007/chx:102177551/chx:102185084/chx:102186169/chx:100860838/chx:102180182/chx:102181878/chx:102172114/chx:102185715	10
chx04964	Proximal tubule bicarbonate reclamation	4/687	22/6709	0.182306	0.468169	102186539/102174074/102184475/102175283	LOC102186539/SLC38A3/SLC9A3/SLC4A4	chx:102186539/chx:102174074/chx:102184475/chx:102175283	4
chx04740	Olfactory transduction	14/687	105/6709	0.183628	0.468169	102189417/102168656/102173953/102181521/102183232/102179217/102185084/102181964/108634866/102180455/102182753/102189774/102181226/102185715	ARRB1/RGS2/LOC102173953/LOC102181521/GNG7/PDE2A/CAMK2A/SLC8A1/LOC108634866/LOC102180455/PRKG1/NCALD/LOC102181226/CAMK2G	chx:102189417/chx:102168656/chx:102173953/chx:102181521/chx:102183232/chx:102179217/chx:102185084/chx:102181964/chx:108634866/chx:102180455/chx:102182753/chx:102189774/chx:102181226/chx:102185715	14
chx05218	Melanoma	10/687	71/6709	0.186384	0.470953	102174051/102168934/102168651/102174007/102177551/102186169/100860838/102180182/102174371/102173423	AKT3/PDGFC/PDGFD/PDGFRA/PIK3CD/E2F2/IGF1/CDK6/FGF13/MITF	chx:102174051/chx:102168934/chx:102168651/chx:102174007/chx:102177551/chx:102186169/chx:100860838/chx:102180182/chx:102174371/chx:102173423	10
chx01521	EGFR tyrosine kinase inhibitor resistance	11/687	81/6709	0.203083	0.50657	102174051/102168934/102168651/102174007/102177551/102182846/100860838/100861254/102181878/102172114/102191074	AKT3/PDGFC/PDGFD/PDGFRA/PIK3CD/JAK1/IGF1/BCL2/PLCG1/PRKCB/AXL	chx:102174051/chx:102168934/chx:102168651/chx:102174007/chx:102177551/chx:102182846/chx:100860838/chx:100861254/chx:102181878/chx:102172114/chx:102191074	11
chx00531	Glycosaminoglycan degradation	4/687	23/6709	0.20406	0.50657	102181993/102189274/102181720/102177683	LOC102181993/HYAL4/HEXB/HPSE2	chx:102181993/chx:102189274/chx:102181720/chx:102177683	4
chx04520	Adherens junction	10/687	73/6709	0.210014	0.512363	102168996/100861300/102187289/102190939/102187824/102173248/102173736/102189765/102179673/100860901	INSR/TGFBR2/SORBS1/PTPRB/CREBBP/PTPRM/TCF7/CTNNA2/FYN/LEF1	chx:102168996/chx:100861300/chx:102187289/chx:102190939/chx:102187824/chx:102173248/chx:102173736/chx:102189765/chx:102179673/chx:100860901	10
chx05210	Colorectal cancer	10/687	73/6709	0.210014	0.512363	102174051/100861300/102177551/102191364/102180348/102173736/100861254/100861228/100860901/102169529	AKT3/TGFBR2/PIK3CD/TGFB1/AXIN2/TCF7/BCL2/TGFB2/LEF1/APPL1	chx:102174051/chx:100861300/chx:102177551/chx:102191364/chx:102180348/chx:102173736/chx:100861254/chx:100861228/chx:100860901/chx:102169529	10
chx04145	Phagosome	19/687	153/6709	0.218059	0.527441	102181218/102190652/102172198/100860826/102180584/102188814/102180100/100860747/102188835/102187813/102188330/102185274/102185330/102183747/102185698/102185090/102171570/100861185/102170045	MRC1/THBS3/ITGA2/C3/LOC102180584/LOC102188814/ITGAM/TLR2/C1R/ITGAV/TUBB1/COLEC11/CORO1A/CTSS/LOC102185698/ATP6V1B1/MSR1/ITGB2/LOC102170045	chx:102181218/chx:102190652/chx:102172198/chx:100860826/chx:102180584/chx:102188814/chx:102180100/chx:100860747/chx:102188835/chx:102187813/chx:102188330/chx:102185274/chx:102185330/chx:102183747/chx:102185698/chx:102185090/chx:102171570/chx:100861185/chx:102170045	19
chx05212	Pancreatic cancer	10/687	74/6709	0.222273	0.532862	102174051/100861300/102189170/102177551/102182846/102172607/102186169/102191364/102180182/100861228	AKT3/TGFBR2/STAT1/PIK3CD/JAK1/ARHGEF6/E2F2/TGFB1/CDK6/TGFB2	chx:102174051/chx:100861300/chx:102189170/chx:102177551/chx:102182846/chx:102172607/chx:102186169/chx:102191364/chx:102180182/chx:100861228	10
chx04071	Sphingolipid signaling pathway	15/687	118/6709	0.224066	0.532862	102172679/102174051/102190310/102172265/102188148/102169733/102177551/106504021/102185338/100861254/102172114/102183323/102177137/102179673/102170971	S1PR1/AKT3/TNFRSF1A/S1PR3/PLCB1/ASAH1/PIK3CD/CTSD/NOS3/BCL2/PRKCB/ACER2/GAB2/FYN/PPP2R2B	chx:102172679/chx:102174051/chx:102190310/chx:102172265/chx:102188148/chx:102169733/chx:102177551/chx:106504021/chx:102185338/chx:100861254/chx:102172114/chx:102183323/chx:102177137/chx:102179673/chx:102170971	15
chx04720	Long-term potentiation	9/687	66/6709	0.230393	0.543343	102188148/100861292/102185084/102178145/102187824/108634353/102172114/102177097/102185715	PLCB1/CACNA1C/CAMK2A/RAPGEF3/CREBBP/RPS6KA6/PRKCB/GRIN2C/CAMK2G	chx:102188148/chx:100861292/chx:102185084/chx:102178145/chx:102187824/chx:108634353/chx:102172114/chx:102177097/chx:102185715	9
chx05161	Hepatitis B	17/687	137/6709	0.235109	0.549502	102174051/102185866/102184725/102176415/102169919/102189170/102177551/100860747/102182846/102186169/102191364/102187824/102180182/100861254/102172114/100861228/102180571	AKT3/LOC102185866/NFATC4/STAT5B/CASP8/STAT1/PIK3CD/TLR2/JAK1/E2F2/TGFB1/CREBBP/CDK6/BCL2/PRKCB/TGFB2/STAT6	chx:102174051/chx:102185866/chx:102184725/chx:102176415/chx:102169919/chx:102189170/chx:102177551/chx:100860747/chx:102182846/chx:102186169/chx:102191364/chx:102187824/chx:102180182/chx:100861254/chx:102172114/chx:100861228/chx:102180571	17
chx04350	TGF-beta signaling pathway	11/687	84/6709	0.238049	0.549502	102190794/102176101/100861300/102191364/102187824/100861228/102175489/100860918/100860944/102173240/102168874	LTBP1/INHBE/TGFBR2/TGFB1/CREBBP/TGFB2/SMAD9/ACVR2A/DCN/BMPR2/LOC102168874	chx:102190794/chx:102176101/chx:100861300/chx:102191364/chx:102187824/chx:100861228/chx:102175489/chx:100860918/chx:100860944/chx:102173240/chx:102168874	11
chx02010	ABC transporters	8/687	58/6709	0.23883	0.549502	102181242/102189489/102187656/102189408/102177837/102179446/102183842/102181759	ABCG1/ABCD4/ABCC9/ABCG8/ABCA6/CFTR/LOC102183842/ABCD1	chx:102181242/chx:102189489/chx:102187656/chx:102189408/chx:102177837/chx:102179446/chx:102183842/chx:102181759	8
chx05223	Non-small cell lung cancer	9/687	67/6709	0.24394	0.554753	102174051/102185866/102176415/102177551/102186169/102180182/102181878/102172114/102171952	AKT3/LOC102185866/STAT5B/PIK3CD/E2F2/CDK6/PLCG1/PRKCB/RARB	chx:102174051/chx:102185866/chx:102176415/chx:102177551/chx:102186169/chx:102180182/chx:102181878/chx:102172114/chx:102171952	9
chx00410	beta-Alanine metabolism	5/687	33/6709	0.245032	0.554753	102168295/102182385/102181553/102187332/102179598	LOC102168295/CARNS1/DPYD/DPYS/EHHADH	chx:102168295/chx:102182385/chx:102181553/chx:102187332/chx:102179598	5
chx00770	Pantothenate and CoA biosynthesis	3/687	17/6709	0.249332	0.560008	102181553/102172899/102187332	DPYD/VNN1/DPYS	chx:102181553/chx:102172899/chx:102187332	3
chx04664	Fc epsilon RI signaling pathway	8/687	59/6709	0.253581	0.565066	102174051/102189645/102177551/102184554/102184818/102181878/102177137/102179673	AKT3/VAV3/PIK3CD/LCP2/ALOX5AP/PLCG1/GAB2/FYN	chx:102174051/chx:102189645/chx:102177551/chx:102184554/chx:102184818/chx:102181878/chx:102177137/chx:102179673	8
chx05030	Cocaine addiction	7/687	51/6709	0.263754	0.583143	102190430/102188874/102189798/102177097/102179849/102180115/102187803	LOC102190430/LOC102188874/ADCY5/GRIN2C/TH/LOC102180115/DLG4	chx:102190430/chx:102188874/chx:102189798/chx:102177097/chx:102179849/chx:102180115/chx:102187803	7
chx04650	Natural killer cell mediated cytotoxicity	14/687	114/6709	0.275601	0.600148	102189645/102177551/102184554/102175151/102178567/108638310/102182698/102181878/102172114/102171746/102179673/102185698/102175057/100861185	VAV3/PIK3CD/LCP2/TYROBP/LOC102178567/LOC108638310/IFNGR1/PLCG1/PRKCB/LCK/FYN/LOC102185698/IFNAR2/ITGB2	chx:102189645/chx:102177551/chx:102184554/chx:102175151/chx:102178567/chx:108638310/chx:102182698/chx:102181878/chx:102172114/chx:102171746/chx:102179673/chx:102185698/chx:102175057/chx:100861185	14
chx04915	Estrogen signaling pathway	12/687	96/6709	0.275686	0.600148	102174051/102169557/102190430/102171922/102188148/102188874/102177551/106503626/102185469/102189798/102185338/102176650	AKT3/ADCY6/LOC102190430/ADCY2/PLCB1/LOC102188874/PIK3CD/GPER1/ADCY4/ADCY5/NOS3/KCNJ3	chx:102174051/chx:102169557/chx:102190430/chx:102171922/chx:102188148/chx:102188874/chx:102177551/chx:106503626/chx:102185469/chx:102189798/chx:102185338/chx:102176650	12
chx04211	Longevity regulating pathway	11/687	88/6709	0.287812	0.621761	102168996/102174051/102169557/108637286/102171922/102177551/102182055/100860838/102185469/102189798/102169529	INSR/AKT3/ADCY6/IRS2/ADCY2/PIK3CD/SESN3/IGF1/ADCY4/ADCY5/APPL1	chx:102168996/chx:102174051/chx:102169557/chx:108637286/chx:102171922/chx:102177551/chx:102182055/chx:100860838/chx:102185469/chx:102189798/chx:102169529	11
chx00601	Glycosphingolipid biosynthesis - lacto and neolacto series	4/687	27/6709	0.296949	0.631965	102175162/102185596/102191019/102190625	ST3GAL6/FUT1/ST3GAL4/B3GALT2	chx:102175162/chx:102185596/chx:102191019/chx:102190625	4
chx00330	Arginine and proline metabolism	7/687	53/6709	0.297001	0.631965	102179910/102182385/102173994/102176816/102185338/102170980/102180115	OAT/CARNS1/HOGA1/PRODH2/NOS3/L3HYPDH/LOC102180115	chx:102179910/chx:102182385/chx:102173994/chx:102176816/chx:102185338/chx:102170980/chx:102180115	7
chx04950	Maturity onset diabetes of the young	3/687	19/6709	0.30745	0.649317	102187548/102174536/102172028	PKLR/HHEX/BHLHA15	chx:102187548/chx:102174536/chx:102172028	3
chx04931	Insulin resistance	13/687	108/6709	0.310965	0.651059	102168996/102174051/108635517/108637286/102180863/102179624/102190310/102177551/102176613/102185338/108634353/102172114/100861393	INSR/AKT3/LOC108635517/IRS2/TBC1D4/MLXIPL/TNFRSF1A/PIK3CD/SLC27A2/NOS3/RPS6KA6/PRKCB/PPARA	chx:102168996/chx:102174051/chx:108635517/chx:108637286/chx:102180863/chx:102179624/chx:102190310/chx:102177551/chx:102176613/chx:102185338/chx:108634353/chx:102172114/chx:100861393	13
chx00061	Fatty acid biosynthesis	2/687	6709-11-01	0.312876	0.651059	102177866/102181277	ACSL1/ACSL4	chx:102177866/chx:102181277	2
chx04960	Aldosterone-regulated sodium reabsorption	5/687	37/6709	0.327323	0.67125	102168996/102186539/102177551/100860838/102172114	INSR/LOC102186539/PIK3CD/IGF1/PRKCB	chx:102168996/chx:102186539/chx:102177551/chx:100860838/chx:102172114	5
chx05332	Graft-versus-host disease	5/687	37/6709	0.327323	0.67125	102180584/102188814/102184760/100861289/102170045	LOC102180584/LOC102188814/CD86/IL1A/LOC102170045	chx:102180584/chx:102188814/chx:102184760/chx:100861289/chx:102170045	5
chx05168	Herpes simplex infection	20/687	175/6709	0.335169	0.682394	102169919/100860826/102175889/102180584/102189170/102190310/102188814/102186814/100860747/102182846/102190656/102187824/102168687/102182698/102191823/102181658/102186893/102175057/102171521/102170045	CASP8/C3/LOC102175889/LOC102180584/STAT1/TNFRSF1A/LOC102188814/LOC102186814/TLR2/JAK1/GTF2I/CREBBP/LOC102168687/IFNGR1/RNASEL/HCFC2/LOC102186893/IFNAR2/EIF2AK2/LOC102170045	chx:102169919/chx:100860826/chx:102175889/chx:102180584/chx:102189170/chx:102190310/chx:102188814/chx:102186814/chx:100860747/chx:102182846/chx:102190656/chx:102187824/chx:102168687/chx:102182698/chx:102191823/chx:102181658/chx:102186893/chx:102175057/chx:102171521/chx:102170045	20
chx00562	Inositol phosphate metabolism	9/687	74/6709	0.344912	0.692271	102173256/102188148/102178924/102187423/102177551/102180694/102181878/102181043/102182123	PIK3CG/PLCB1/INPPL1/MTMR3/PIK3CD/INPP4B/PLCG1/INPP4A/PI4KA	chx:102173256/chx:102188148/chx:102178924/chx:102187423/chx:102177551/chx:102180694/chx:102181878/chx:102181043/chx:102182123	9
chx04260	Cardiac muscle contraction	9/687	74/6709	0.344912	0.692271	102170606/102186539/102176151/100861292/102183035/102175610/102178206/102173472/106502520	ACTC1/LOC102186539/CACNA1S/CACNA1C/CACNA2D1/LOC102175610/CACNB1/TPM1/LOC106502520	chx:102170606/chx:102186539/chx:102176151/chx:100861292/chx:102183035/chx:102175610/chx:102178206/chx:102173472/chx:106502520	9
chx04064	NF-kappa B signaling pathway	10/687	84/6709	0.356799	0.711086	102190310/102188193/102189744/100861254/102181878/102172114/102174895/102171746/102187231/102180880	TNFRSF1A/PLAU/LTBR/BCL2/PLCG1/PRKCB/LOC102174895/LCK/IL1R1/LOC102180880	chx:102190310/chx:102188193/chx:102189744/chx:100861254/chx:102181878/chx:102172114/chx:102174895/chx:102171746/chx:102187231/chx:102180880	10
chx04922	Glucagon signaling pathway	11/687	94/6709	0.367078	0.726337	102174051/102190430/102171922/102188148/102188874/102185084/102173930/102187824/102183305/100861393/102185715	AKT3/LOC102190430/ADCY2/PLCB1/LOC102188874/CAMK2A/PFKFB1/CREBBP/PHKA1/PPARA/CAMK2G	chx:102174051/chx:102190430/chx:102171922/chx:102188148/chx:102188874/chx:102185084/chx:102173930/chx:102187824/chx:102183305/chx:100861393/chx:102185715	11
chx04975	Fat digestion and absorption	5/687	39/6709	0.369585	0.726337	102172088/102189408/102184161/102171567/102186875	PLA2G1B/ABCG8/APOB/PLPP3/FABP1	chx:102172088/chx:102189408/chx:102184161/chx:102171567/chx:102186875	5
chx04150	mTOR signaling pathway	17/687	151/6709	0.377064	0.735926	102168996/102174051/102172948/102191205/102183205/102190310/102179415/102177551/102177816/102170921/100860838/106502750/102169259/108634353/102172114/102180281/102185090	INSR/AKT3/FZD7/WNT16/FZD1/TNFRSF1A/ULK2/PIK3CD/DEPTOR/WNT5A/IGF1/FZD8/WNT10B/RPS6KA6/PRKCB/WNT2/ATP6V1B1	chx:102168996/chx:102174051/chx:102172948/chx:102191205/chx:102183205/chx:102190310/chx:102179415/chx:102177551/chx:102177816/chx:102170921/chx:100860838/chx:106502750/chx:102169259/chx:108634353/chx:102172114/chx:102180281/chx:102185090	17
chx00533	Glycosaminoglycan biosynthesis - keratan sulfate	2/687	13/6709	0.390453	0.756838	102187002/102174236	CHST2/ST3GAL2	chx:102187002/chx:102174236	2
chx00360	Phenylalanine metabolism	3/687	22/6709	0.394982	0.760408	102168295/102170080/102180115	LOC102168295/HPD/LOC102180115	chx:102168295/chx:102170080/chx:102180115	3
chx04730	Long-term depression	7/687	59/6709	0.400546	0.765908	102190430/102169692/102188148/102188874/100860838/102172114/102182753	LOC102190430/GUCY1A3/PLCB1/LOC102188874/IGF1/PRKCB/PRKG1	chx:102190430/chx:102169692/chx:102188148/chx:102188874/chx:100860838/chx:102172114/chx:102182753	7
chx04910	Insulin signaling pathway	15/687	135/6709	0.409453	0.777686	102168996/102174051/108635517/108637286/102187289/102187548/102188204/102191828/102178924/108633219/102177551/102183305/102174359/102176334/102189022	INSR/AKT3/LOC108635517/IRS2/SORBS1/PKLR/PPP1R3F/FLOT2/INPPL1/PRKAR1B/PIK3CD/PHKA1/PRKAR2B/RAPGEF1/LOC102189022	chx:102168996/chx:102174051/chx:108635517/chx:108637286/chx:102187289/chx:102187548/chx:102188204/chx:102191828/chx:102178924/chx:108633219/chx:102177551/chx:102183305/chx:102174359/chx:102176334/chx:102189022	15
chx05134	Legionellosis	6/687	51/6709	0.425074	0.801973	102169919/100860826/102180100/100860747/100861185/100861338	CASP8/C3/ITGAM/TLR2/ITGB2/LOC100861338	chx:102169919/chx:100860826/chx:102180100/chx:100860747/chx:100861185/chx:100861338	6
chx00270	Cysteine and methionine metabolism	5/687	42/6709	0.43289	0.811311	102176585/100861294/102176828/102190884/102170704	MAT1A/DNMT1/AGXT2/DNMT3A/MAT2A	chx:102176585/chx:100861294/chx:102176828/chx:102190884/chx:102170704	5
chx00340	Histidine metabolism	3/687	24/6709	0.451778	0.828435	102182385/102169059/102180115	CARNS1/HNMT/LOC102180115	chx:102182385/chx:102169059/chx:102180115	3
chx00380	Tryptophan metabolism	5/687	43/6709	0.453737	0.828435	102187775/102182852/102187632/102180115/102179598	HAAO/OGDHL/LOC102187632/LOC102180115/EHHADH	chx:102187775/chx:102182852/chx:102187632/chx:102180115/chx:102179598	5
chx04216	Ferroptosis	5/687	43/6709	0.453737	0.828435	102182451/102188162/102172205/102177866/102181277	SLC40A1/SLC7A11/LOC102172205/ACSL1/ACSL4	chx:102182451/chx:102188162/chx:102172205/chx:102177866/chx:102181277	5
chx05320	Autoimmune thyroid disease	5/687	43/6709	0.453737	0.828435	102180584/102188814/102184760/100750237/102170045	LOC102180584/LOC102188814/CD86/TG/LOC102170045	chx:102180584/chx:102188814/chx:102184760/chx:100750237/chx:102170045	5
chx01230	Biosynthesis of amino acids	8/687	72/6709	0.459795	0.833224	102187548/102176585/102179612/102168943/102190860/100860879/102185952/102170704	PKLR/MAT1A/CPS1/IDH2/ENO2/ASS1/NAGS/MAT2A	chx:102187548/chx:102176585/chx:102179612/chx:102168943/chx:102190860/chx:100860879/chx:102185952/chx:102170704	8
chx00860	Porphyrin and chlorophyll metabolism	4/687	34/6709	0.465195	0.833224	102181017/102175385/108634355/102172401	LOC102181017/ALAS2/LOC108634355/FECH	chx:102181017/chx:102175385/chx:108634355/chx:102172401	4
chx04723	Retrograde endocannabinoid signaling	15/687	140/6709	0.467265	0.833224	102169557/102171922/102179745/102186081/102176151/102183232/102188148/100861292/102190164/102185469/102189798/102172114/102172336/102174574/102176650	ADCY6/ADCY2/GABRE/GNG11/CACNA1S/GNG7/PLCB1/CACNA1C/GNGT2/ADCY4/ADCY5/PRKCB/GABRQ/GNB5/KCNJ3	chx:102169557/chx:102171922/chx:102179745/chx:102186081/chx:102176151/chx:102183232/chx:102188148/chx:100861292/chx:102190164/chx:102185469/chx:102189798/chx:102172114/chx:102172336/chx:102174574/chx:102176650	15
chx05164	Influenza A	16/687	150/6709	0.470983	0.833224	102174051/102175889/102189170/102190310/102177551/102182846/102172585/100860873/102187824/102182698/102191823/102186893/102175057/100861289/102171521/100861338	AKT3/LOC102175889/STAT1/TNFRSF1A/PIK3CD/JAK1/ADAR/CXCL10/CREBBP/IFNGR1/RNASEL/LOC102186893/IFNAR2/IL1A/EIF2AK2/LOC100861338	chx:102174051/chx:102175889/chx:102189170/chx:102190310/chx:102177551/chx:102182846/chx:102172585/chx:100860873/chx:102187824/chx:102182698/chx:102191823/chx:102186893/chx:102175057/chx:100861289/chx:102171521/chx:100861338	16
chx04660	T cell receptor signaling pathway	10/687	92/6709	0.471081	0.833224	102174051/102189645/102177551/102184733/102184554/102191440/102181878/102171746/102179673/102185639	AKT3/VAV3/PIK3CD/CD8B/LCP2/CD3G/PLCG1/LCK/FYN/GRAP2	chx:102174051/chx:102189645/chx:102177551/chx:102184733/chx:102184554/chx:102191440/chx:102181878/chx:102171746/chx:102179673/chx:102185639	10
chx04930	Type II diabetes mellitus	5/687	44/6709	0.47437	0.83383	102168996/108637286/102187548/102177551/100861292	INSR/IRS2/PKLR/PIK3CD/CACNA1C	chx:102168996/chx:108637286/chx:102187548/chx:102177551/chx:100861292	5
chx04612	Antigen processing and presentation	7/687	64/6709	0.486924	0.84856	102180584/102188814/106502275/102184733/102183747/102170045/102191658	LOC102180584/LOC102188814/IFI30/CD8B/CTSS/LOC102170045/TAPBP	chx:102180584/chx:102188814/chx:106502275/chx:102184733/chx:102183747/chx:102170045/chx:102191658	7
chx04217	Necroptosis	16/687	152/6709	0.493209	0.84856	102185866/102176415/102169919/102189170/102190310/102191766/102185084/102182846/102182698/100861254/102180571/102175057/100861289/102171521/100861338/102185715	LOC102185866/STAT5B/CASP8/STAT1/TNFRSF1A/LOC102191766/CAMK2A/JAK1/IFNGR1/BCL2/STAT6/IFNAR2/IL1A/EIF2AK2/LOC100861338/CAMK2G	chx:102185866/chx:102176415/chx:102169919/chx:102189170/chx:102190310/chx:102191766/chx:102185084/chx:102182846/chx:102182698/chx:100861254/chx:102180571/chx:102175057/chx:100861289/chx:102171521/chx:100861338/chx:102185715	16
chx00260	Glycine, serine and threonine metabolism	5/687	45/6709	0.494743	0.84856	102175385/102168295/102176539/102176828/102180115	ALAS2/LOC102168295/SARDH/AGXT2/LOC102180115	chx:102175385/chx:102168295/chx:102176539/chx:102176828/chx:102180115	5
chx04940	Type I diabetes mellitus	5/687	45/6709	0.494743	0.84856	102180584/102188814/102184760/100861289/102170045	LOC102180584/LOC102188814/CD86/IL1A/LOC102170045	chx:102180584/chx:102188814/chx:102184760/chx:100861289/chx:102170045	5
chx00983	Drug metabolism - other enzymes	4/687	36/6709	0.511117	0.866144	102181553/102174717/102187332/102177650	DPYD/UPP1/DPYS/CES4A	chx:102181553/chx:102174717/chx:102187332/chx:102177650	4
chx04672	Intestinal immune network for IgA production	4/687	36/6709	0.511117	0.866144	102184760/102191364/102189744/102180190	CD86/TGFB1/LTBR/ITGB7	chx:102184760/chx:102191364/chx:102189744/chx:102180190	4
chx01210	2-Oxocarboxylic acid metabolism	2/687	17/6709	0.531808	0.886361	102168943/102185952	IDH2/NAGS	chx:102168943/chx:102185952	2
chx04392	Hippo signaling pathway - multiple species	3/687	27/6709	0.532419	0.886361	102185761/102169258/102179034	DCHS1/RASSF4/FAT4	chx:102185761/chx:102169258/chx:102179034	3
chx04068	FoxO signaling pathway	13/687	126/6709	0.532443	0.886361	102168996/102172679/102174051/100861300/108637286/102177551/102191364/100860838/106502263/102187824/102170593/100861228/102185425	INSR/S1PR1/AKT3/TGFBR2/IRS2/PIK3CD/TGFB1/IGF1/KLF2/CREBBP/FOXO4/TGFB2/FOXO6	chx:102168996/chx:102172679/chx:102174051/chx:100861300/chx:108637286/chx:102177551/chx:102191364/chx:100860838/chx:106502263/chx:102187824/chx:102170593/chx:100861228/chx:102185425	13
chx04662	B cell receptor signaling pathway	7/687	67/6709	0.537051	0.888804	102174051/102189645/102178924/102190608/102177551/102172114/100860811	AKT3/VAV3/INPPL1/RASGRP3/PIK3CD/PRKCB/CD81	chx:102174051/chx:102189645/chx:102178924/chx:102190608/chx:102177551/chx:102172114/chx:100860811	7
chx05213	Endometrial cancer	6/687	58/6709	0.553403	0.907221	102174051/102177551/102180348/102173736/102189765/100860901	AKT3/PIK3CD/AXIN2/TCF7/CTNNA2/LEF1	chx:102174051/chx:102177551/chx:102180348/chx:102173736/chx:102189765/chx:100860901	6
chx05330	Allograft rejection	4/687	38/6709	0.555157	0.907221	102180584/102188814/102184760/102170045	LOC102180584/LOC102188814/CD86/LOC102170045	chx:102180584/chx:102188814/chx:102184760/chx:102170045	4
chx04621	NOD-like receptor signaling pathway	15/687	148/6709	0.557796	0.907221	102170958/102169919/102174753/102175889/102189170/102188148/102180538/102182846/102185783/100861254/102191823/102191717/102186893/102175057/100861338	ANTXR2/CASP8/ANTXR1/LOC102175889/STAT1/PLCB1/CARD6/JAK1/CASR/BCL2/RNASEL/LOC102191717/LOC102186893/IFNAR2/LOC100861338	chx:102170958/chx:102169919/chx:102174753/chx:102175889/chx:102189170/chx:102188148/chx:102180538/chx:102182846/chx:102185783/chx:100861254/chx:102191823/chx:102191717/chx:102186893/chx:102175057/chx:100861338	15
chx04722	Neurotrophin signaling pathway	12/687	119/6709	0.567877	0.915483	102174051/102180223/102177551/102185084/108634353/100861254/102181878/102171412/102181888/102176334/102173036/102185715	AKT3/NTRK2/PIK3CD/CAMK2A/RPS6KA6/BCL2/PLCG1/BEX3/SH2B3/RAPGEF1/MAP3K3/CAMK2G	chx:102174051/chx:102180223/chx:102177551/chx:102185084/chx:108634353/chx:100861254/chx:102181878/chx:102171412/chx:102181888/chx:102176334/chx:102173036/chx:102185715	12
chx05211	Renal cell carcinoma	7/687	69/6709	0.569346	0.915483	102174051/100860919/102177551/102191364/102187824/100861228/102176334	AKT3/ETS1/PIK3CD/TGFB1/CREBBP/TGFB2/RAPGEF1	chx:102174051/chx:100860919/chx:102177551/chx:102191364/chx:102187824/chx:100861228/chx:102176334	7
chx04973	Carbohydrate digestion and absorption	4/687	39/6709	0.576365	0.921533	102174051/102186539/102177551/102172114	AKT3/LOC102186539/PIK3CD/PRKCB	chx:102174051/chx:102186539/chx:102177551/chx:102172114	4
chx04666	Fc gamma R-mediated phagocytosis	9/687	90/6709	0.581967	0.925262	102174051/102189645/102178924/102177551/102170442/102181878/102172114/102171567/102177137	AKT3/VAV3/INPPL1/PIK3CD/ASAP1/PLCG1/PRKCB/PLPP3/GAB2	chx:102174051/chx:102189645/chx:102178924/chx:102177551/chx:102170442/chx:102181878/chx:102172114/chx:102171567/chx:102177137	9
chx00511	Other glycan degradation	2/687	19/6709	0.593627	0.934067	102181993/102181720	LOC102181993/HEXB	chx:102181993/chx:102181720	2
chx04070	Phosphatidylinositol signaling system	10/687	101/6709	0.594106	0.934067	102188148/102178924/102187423/102177551/102180694/102178224/102181878/102172114/102181043/102182123	PLCB1/INPPL1/MTMR3/PIK3CD/INPP4B/IP6K1/PLCG1/PRKCB/INPP4A/PI4KA	chx:102188148/chx:102178924/chx:102187423/chx:102177551/chx:102180694/chx:102178224/chx:102181878/chx:102172114/chx:102181043/chx:102182123	10
chx04146	Peroxisome	8/687	81/6709	0.597788	0.934663	102189489/102176613/102168943/102186751/102181759/102177866/102181277/102179598	ABCD4/SLC27A2/IDH2/FAR2/ABCD1/ACSL1/ACSL4/EHHADH	chx:102189489/chx:102176613/chx:102168943/chx:102186751/chx:102181759/chx:102177866/chx:102181277/chx:102179598	8
chx04215	Apoptosis - multiple species	3/687	31/6709	0.628673	0.977552	102169919/102190310/100861254	CASP8/TNFRSF1A/BCL2	chx:102169919/chx:102190310/chx:100861254	3
chx00310	Lysine degradation	6/687	63/6709	0.636404	0.980372	102176319/102185413/102182852/102191693/102169548/102179598	PRDM6/ASH1L/OGDHL/PHYKPL/KMT2E/EHHADH	chx:102176319/chx:102185413/chx:102182852/chx:102191693/chx:102169548/chx:102179598	6
chx05322	Systemic lupus erythematosus	11/687	115/6709	0.641029	0.980372	100860826/102189289/102186813/102184760/102191766/102187279/102188835/102187545/102185698/102191542/102180259	C3/C1S/C1QB/CD86/LOC102191766/C1QC/C1R/C1QA/LOC102185698/TROVE2/C7	chx:100860826/chx:102189289/chx:102186813/chx:102184760/chx:102191766/chx:102187279/chx:102188835/chx:102187545/chx:102185698/chx:102191542/chx:102180259	11
chx04742	Taste transduction	5/687	53/6709	0.644213	0.980372	102169557/100861292/102180455/102185469/102176638	ADCY6/CACNA1C/LOC102180455/ADCY4/ASIC2	chx:102169557/chx:100861292/chx:102180455/chx:102185469/chx:102176638	5
chx04668	TNF signaling pathway	10/687	105/6709	0.644343	0.980372	102174051/102169919/102175889/102190310/102177551/102189703/100860873/102189768/102174895/102185051	AKT3/CASP8/LOC102175889/TNFRSF1A/PIK3CD/CX3CL1/CXCL10/JAG1/LOC102174895/CSF1	chx:102174051/chx:102169919/chx:102175889/chx:102190310/chx:102177551/chx:102189703/chx:100860873/chx:102189768/chx:102174895/chx:102185051	10
chx00760	Nicotinate and nicotinamide metabolism	3/687	32/6709	0.650484	0.983068	102172298/102169848/102187632	NADK2/BST1/LOC102187632	chx:102172298/chx:102169848/chx:102187632	3
chx04810	Regulation of actin cytoskeleton	20/687	208/6709	0.653063	0.983068	102168934/102171074/102181773/102172198/102168739/102168651/102174007/102189645/102188297/102180100/102177551/102187813/102172607/102172761/102183685/102174371/102185873/102180190/100861185/102177024	PDGFC/ITGA11/PPP1R12B/ITGA2/SPATA13/PDGFD/PDGFRA/VAV3/LOC102188297/ITGAM/PIK3CD/ITGAV/ARHGEF6/ITGA1/FGFR4/FGF13/MRAS/ITGB7/ITGB2/MYL10	chx:102168934/chx:102171074/chx:102181773/chx:102172198/chx:102168739/chx:102168651/chx:102174007/chx:102189645/chx:102188297/chx:102180100/chx:102177551/chx:102187813/chx:102172607/chx:102172761/chx:102183685/chx:102174371/chx:102185873/chx:102180190/chx:100861185/chx:102177024	20
chx05033	Nicotine addiction	3/687	33/6709	0.671367	0.988794	102179745/102172336/102177097	GABRE/GABRQ/GRIN2C	chx:102179745/chx:102172336/chx:102177097	3
chx04962	Vasopressin-regulated water reabsorption	4/687	44/6709	0.673186	0.988794	102169557/102190430/102188874/102191136	ADCY6/LOC102190430/LOC102188874/AQP3	chx:102169557/chx:102190430/chx:102188874/chx:102191136	4
chx00514	Other types of O-glycan biosynthesis	2/687	22/6709	0.674551	0.988794	100861310/102179776	ST6GAL1/ST6GAL2	chx:100861310/chx:102179776	2
chx04370	VEGF signaling pathway	5/687	55/6709	0.676946	0.988794	102174051/102177551/102185338/102181878/102172114	AKT3/PIK3CD/NOS3/PLCG1/PRKCB	chx:102174051/chx:102177551/chx:102185338/chx:102181878/chx:102172114	5
chx04012	ErbB signaling pathway	8/687	87/6709	0.679182	0.988794	102174051/102185866/102176415/102177551/102185084/102181878/102172114/102185715	AKT3/LOC102185866/STAT5B/PIK3CD/CAMK2A/PLCG1/PRKCB/CAMK2G	chx:102174051/chx:102185866/chx:102176415/chx:102177551/chx:102185084/chx:102181878/chx:102172114/chx:102185715	8
chx04914	Progesterone-mediated oocyte maturation	8/687	87/6709	0.679182	0.988794	102174051/102169557/102171922/102177551/100860838/102185469/102189798/108634353	AKT3/ADCY6/ADCY2/PIK3CD/IGF1/ADCY4/ADCY5/RPS6KA6	chx:102174051/chx:102169557/chx:102171922/chx:102177551/chx:100860838/chx:102185469/chx:102189798/chx:108634353	8
chx04218	Cellular senescence	15/687	160/6709	0.681324	0.988794	102174051/102184725/100861300/100860919/102180584/102188814/102177551/102186169/102191364/102180182/100861228/102185873/100861289/102170045/102184452	AKT3/NFATC4/TGFBR2/ETS1/LOC102180584/LOC102188814/PIK3CD/E2F2/TGFB1/CDK6/TGFB2/MRAS/IL1A/LOC102170045/MRE11A	chx:102174051/chx:102184725/chx:100861300/chx:100860919/chx:102180584/chx:102188814/chx:102177551/chx:102186169/chx:102191364/chx:102180182/chx:100861228/chx:102185873/chx:100861289/chx:102170045/chx:102184452	15
chx00250	Alanine, aspartate and glutamate metabolism	3/687	34/6709	0.691319	0.994155	102179612/102176828/100860879	CPS1/AGXT2/ASS1	chx:102179612/chx:102176828/chx:100860879	3
chx00130	Ubiquinone and other terpenoid-quinone biosynthesis	1/687	6709-11-01	0.695557	0.994155	102170080	HPD	chx:102170080	1
chx00430	Taurine and hypotaurine metabolism	1/687	6709-11-01	0.695557	0.994155	102175220	GGT7	chx:102175220	1
chx05034	Alcoholism	16/687	173/6709	0.705531	1	102190430/102180223/102186081/102180254/102183232/102177869/102191766/102188874/102190164/102179134/102189798/102183812/102177097/102179849/102174574/102180115	LOC102190430/NTRK2/GNG11/HDAC5/GNG7/HDAC7/LOC102191766/LOC102188874/GNGT2/ADORA2B/ADCY5/ADORA2A/GRIN2C/TH/GNB5/LOC102180115	chx:102190430/chx:102180223/chx:102186081/chx:102180254/chx:102183232/chx:102177869/chx:102191766/chx:102188874/chx:102190164/chx:102179134/chx:102189798/chx:102183812/chx:102177097/chx:102179849/chx:102174574/chx:102180115	16
chx04920	Adipocytokine signaling pathway	6/687	68/6709	0.709559	1	102174051/108637286/102190310/100861393/102177866/102181277	AKT3/IRS2/TNFRSF1A/PPARA/ACSL1/ACSL4	chx:102174051/chx:108637286/chx:102190310/chx:100861393/chx:102177866/chx:102181277	6
chx00140	Steroid hormone biosynthesis	5/687	58/6709	0.722161	1	102169002/100861413/102191011/102187204/102187208	LOC102169002/CYP19A1/LOC102191011/LOC102187204/STS	chx:102169002/chx:100861413/chx:102191011/chx:102187204/chx:102187208	5
chx05014	Amyotrophic lateral sclerosis (ALS)	4/687	47/6709	0.723409	1	102190310/100861254/102179171/102177097	TNFRSF1A/BCL2/CCS/GRIN2C	chx:102190310/chx:100861254/chx:102179171/chx:102177097	4
chx00072	Synthesis and degradation of ketone bodies	1/687	6709-12-01	0.726783	1	102173540	BDH2	chx:102173540	1
chx05231	Choline metabolism in cancer	9/687	102/6709	0.730425	1	102174051/102168934/102168651/102174007/102177551/102180205/102181878/102172114/102171567	AKT3/PDGFC/PDGFD/PDGFRA/PIK3CD/PCYT1B/PLCG1/PRKCB/PLPP3	chx:102174051/chx:102168934/chx:102168651/chx:102174007/chx:102177551/chx:102180205/chx:102181878/chx:102172114/chx:102171567	9
chx03450	Non-homologous end-joining	1/687	13/6709	0.754811	1	102184452	MRE11A	chx:102184452	1
chx04966	Collecting duct acid secretion	2/687	26/6709	0.761511	1	102187078/102185090	SLC4A1/ATP6V1B1	chx:102187078/chx:102185090	2
chx04932	Non-alcoholic fatty liver disease (NAFLD)	13/687	148/6709	0.761574	1	102168996/102174051/108635517/102169919/108637286/102187548/102179624/102190310/102177551/102191364/102175610/100861393/100861289	INSR/AKT3/LOC108635517/CASP8/IRS2/PKLR/MLXIPL/TNFRSF1A/PIK3CD/TGFB1/LOC102175610/PPARA/IL1A	chx:102168996/chx:102174051/chx:108635517/chx:102169919/chx:108637286/chx:102187548/chx:102179624/chx:102190310/chx:102177551/chx:102191364/chx:102175610/chx:100861393/chx:100861289	13
chx04144	Endocytosis	23/687	256/6709	0.77957	1	100861300/102189417/100860749/102180584/102188814/102174766/102174007/102184425/102190536/102182841/102169072/102173032/102170442/102176336/102178432/102178660/102183685/102175568/102190578/102178672/102170045/102181462/102187092	TGFBR2/ARRB1/CAV1/LOC102180584/LOC102188814/FOLR2/PDGFRA/ARAP3/ACAP3/LDLRAP1/PSD3/EHD2/ASAP1/SPG20/CYTH4/CYTH1/FGFR4/RUFY1/GRK5/CCR5/LOC102170045/DNAJC6/PARD6G	chx:100861300/chx:102189417/chx:100860749/chx:102180584/chx:102188814/chx:102174766/chx:102174007/chx:102184425/chx:102190536/chx:102182841/chx:102169072/chx:102173032/chx:102170442/chx:102176336/chx:102178432/chx:102178660/chx:102183685/chx:102175568/chx:102190578/chx:102178672/chx:102170045/chx:102181462/chx:102187092	23
chx00650	Butanoate metabolism	2/687	27/6709	0.779838	1	102173540/102179598	BDH2/EHHADH	chx:102173540/chx:102179598	2
chx00230	Purine metabolism	15/687	173/6709	0.790007	1	102169557/102169692/102171922/102187548/100861577/102179217/102183369/102180455/102185469/102189798/102168704/102180558/108637182/102186447/102171320	ADCY6/GUCY1A3/ADCY2/PKLR/NPR2/PDE2A/PDE9A/LOC102180455/ADCY4/ADCY5/PDE3A/PDE4B/ENTPD8/NPR1/PDE4C	chx:102169557/chx:102169692/chx:102171922/chx:102187548/chx:100861577/chx:102179217/chx:102183369/chx:102180455/chx:102185469/chx:102189798/chx:102168704/chx:102180558/chx:108637182/chx:102186447/chx:102171320	15
chx04140	Autophagy - animal	11/687	130/6709	0.79092	1	102174051/108637286/102179415/102187423/102177551/106504021/102177816/100861254/102179237/102185873/102171376	AKT3/IRS2/ULK2/MTMR3/PIK3CD/CTSD/DEPTOR/BCL2/WIPI1/MRAS/RUBCN	chx:102174051/chx:108637286/chx:102179415/chx:102187423/chx:102177551/chx:106504021/chx:102177816/chx:100861254/chx:102179237/chx:102185873/chx:102171376	11
chx00982	Drug metabolism - cytochrome P450	4/687	52/6709	0.793969	1	102175171/102173111/102187632/102180115	LOC102175171/LOC102173111/LOC102187632/LOC102180115	chx:102175171/chx:102173111/chx:102187632/chx:102180115	4
chx04623	Cytosolic DNA-sensing pathway	4/687	52/6709	0.793969	1	102172585/100860873/102180880/100861338	ADAR/CXCL10/LOC102180880/LOC100861338	chx:102172585/chx:100860873/chx:102180880/chx:100861338	4
chx01524	Platinum drug resistance	6/687	75/6709	0.793977	1	102174051/102169919/102177551/102175171/102181124/100861254	AKT3/CASP8/PIK3CD/LOC102175171/REV3L/BCL2	chx:102174051/chx:102169919/chx:102177551/chx:102175171/chx:102181124/chx:100861254	6
chx05169	Epstein-Barr virus infection	17/687	195/6709	0.794553	1	102174051/102180584/102188814/102180254/102177551/102186416/102182846/102187824/102182515/102176908/100861254/102181878/108637182/102182426/102171521/102170045/102188959	AKT3/LOC102180584/LOC102188814/HDAC5/PIK3CD/SPI1/JAK1/CREBBP/VIM/NCOR2/BCL2/PLCG1/ENTPD8/CD44/EIF2AK2/LOC102170045/IL10RA	chx:102174051/chx:102180584/chx:102188814/chx:102180254/chx:102177551/chx:102186416/chx:102182846/chx:102187824/chx:102182515/chx:102176908/chx:100861254/chx:102181878/chx:108637182/chx:102182426/chx:102171521/chx:102170045/chx:102188959	17
chx04152	AMPK signaling pathway	10/687	120/6709	0.798584	1	102168996/102174051/108635517/108637286/102177551/102173930/102168229/100860838/102179446/102170971	INSR/AKT3/LOC108635517/IRS2/PIK3CD/PFKFB1/EEF2K/IGF1/CFTR/PPP2R2B	chx:102168996/chx:102174051/chx:108635517/chx:108637286/chx:102177551/chx:102173930/chx:102168229/chx:100860838/chx:102179446/chx:102170971	10
chx00120	Primary bile acid biosynthesis	1/687	15/6709	0.802545	1	102173339	LOC102173339	chx:102173339	1
chx00071	Fatty acid degradation	3/687	41/6709	0.805925	1	102177866/102181277/102179598	ACSL1/ACSL4/EHHADH	chx:102177866/chx:102181277/chx:102179598	3
chx00020	Citrate cycle (TCA cycle)	2/687	29/6709	0.812817	1	102168943/102182852	IDH2/OGDHL	chx:102168943/chx:102182852	2
chx00830	Retinol metabolism	4/687	54/6709	0.817823	1	102181689/102191011/102171615/102187632	ALDH1A2/LOC102191011/RETSAT/LOC102187632	chx:102181689/chx:102191011/chx:102171615/chx:102187632	4
chx04142	Lysosome	10/687	123/6709	0.822542	1	102179519/102169733/102174346/106504021/102181993/102183473/102181720/102183747/102190044/102175417	ARSG/ASAH1/LAPTM5/CTSD/LOC102181993/CTSK/HEXB/CTSS/NPC2/CTSZ	chx:102179519/chx:102169733/chx:102174346/chx:106504021/chx:102181993/chx:102183473/chx:102181720/chx:102183747/chx:102190044/chx:102175417	10
chx05100	Bacterial invasion of epithelial cells	6/687	78/6709	0.823845	1	100860749/102177551/102175009/102189765/102181434/102188650	CAV1/PIK3CD/SEPT6/CTNNA2/HCLS1/ELMO1	chx:100860749/chx:102177551/chx:102175009/chx:102189765/chx:102181434/chx:102188650	6
chx00500	Starch and sucrose metabolism	2/687	30/6709	0.827594	1	102184201/102178874	GYG1/AGL	chx:102184201/chx:102178874	2
chx04115	p53 signaling pathway	5/687	68/6709	0.839591	1	102169919/102188610/102182055/100860838/102180182	CASP8/CD82/SESN3/IGF1/CDK6	chx:102169919/chx:102188610/chx:102182055/chx:100860838/chx:102180182	5
chx00053	Ascorbate and aldarate metabolism	1/687	17/6709	0.840997	1	102188205	RGN	chx:102188205	1
chx05340	Primary immunodeficiency	2/687	31/6709	0.841313	1	102184733/102171746	CD8B/LCK	chx:102184733/chx:102171746	2
chx05203	Viral carcinogenesis	17/687	203/6709	0.843665	1	102185866/102176415/102169919/100860826/102180584/102188814/102180254/102177869/102186814/102177551/102182846/102187824/102180182/102189744/102178672/102171521/102170045	LOC102185866/STAT5B/CASP8/C3/LOC102180584/LOC102188814/HDAC5/HDAC7/LOC102186814/PIK3CD/JAK1/CREBBP/CDK6/LTBR/CCR5/EIF2AK2/LOC102170045	chx:102185866/chx:102176415/chx:102169919/chx:100860826/chx:102180584/chx:102188814/chx:102180254/chx:102177869/chx:102186814/chx:102177551/chx:102182846/chx:102187824/chx:102180182/chx:102189744/chx:102178672/chx:102171521/chx:102170045	17
chx00100	Steroid biosynthesis	1/687	18/6709	0.857321	1	102181472	SOAT2	chx:102181472	1
chx00670	One carbon pool by folate	1/687	18/6709	0.857321	1	102189931	ALDH1L2	chx:102189931	1
chx00910	Nitrogen metabolism	1/687	18/6709	0.857321	1	102179612	CPS1	chx:102179612	1
chx04136	Autophagy - other	2/687	33/6709	0.865819	1	102179415/102179237	ULK2/WIPI1	chx:102179415/chx:102179237	2
chx05132	Salmonella infection	6/687	83/6709	0.865871	1	102181154/102182698/102171053/100861289/102180880/100861338	LOC102181154/IFNGR1/LOC102171053/IL1A/LOC102180880/LOC100861338	chx:102181154/chx:102182698/chx:102171053/chx:100861289/chx:102180880/chx:100861338	6
chx00561	Glycerolipid metabolism	4/687	59/6709	0.867632	1	102191574/102170215/102171567/100860750	LIPG/GK/PLPP3/LPL	chx:102191574/chx:102170215/chx:102171567/chx:100860750	4
chx04210	Apoptosis	11/687	141/6709	0.867967	1	102174051/102169919/102190310/102173984/102176401/102177551/106504021/102183473/100861254/102183747/102175417	AKT3/CASP8/TNFRSF1A/SPTA1/CSF2RB/PIK3CD/CTSD/CTSK/BCL2/CTSS/CTSZ	chx:102174051/chx:102169919/chx:102190310/chx:102173984/chx:102176401/chx:102177551/chx:106504021/chx:102183473/chx:100861254/chx:102183747/chx:102175417	11
chx00565	Ether lipid metabolism	3/687	47/6709	0.873486	1	102172088/102171567/102188538	PLA2G1B/PLPP3/PLD4	chx:102172088/chx:102171567/chx:102188538	3
chx00600	Sphingolipid metabolism	3/687	48/6709	0.882464	1	102169733/102183323/102171567	ASAH1/ACER2/PLPP3	chx:102169733/chx:102183323/chx:102171567	3
chx01212	Fatty acid metabolism	3/687	48/6709	0.882464	1	102177866/102181277/102179598	ACSL1/ACSL4/EHHADH	chx:102177866/chx:102181277/chx:102179598	3
chx04114	Oocyte meiosis	8/687	111/6709	0.893837	1	102169557/102171922/102185084/100860838/102185469/102189798/108634353/102185715	ADCY6/ADCY2/CAMK2A/IGF1/ADCY4/ADCY5/RPS6KA6/CAMK2G	chx:102169557/chx:102171922/chx:102185084/chx:100860838/chx:102185469/chx:102189798/chx:108634353/chx:102185715	8
chx00591	Linoleic acid metabolism	2/687	36/6709	0.896124	1	102191011/102172088	LOC102191011/PLA2G1B	chx:102191011/chx:102172088	2
chx00790	Folate biosynthesis	2/687	36/6709	0.896124	1	102179849/102187204	TH/LOC102187204	chx:102179849/chx:102187204	2
chx01200	Carbon metabolism	8/687	112/6709	0.899237	1	102187548/102179612/102184694/102168943/102188205/102190860/102182852/102179598	PKLR/CPS1/ME3/IDH2/RGN/ENO2/OGDHL/EHHADH	chx:102187548/chx:102179612/chx:102184694/chx:102168943/chx:102188205/chx:102190860/chx:102182852/chx:102179598	8
chx00620	Pyruvate metabolism	2/687	37/6709	0.904722	1	102187548/102184694	PKLR/ME3	chx:102187548/chx:102184694	2
chx00510	N-Glycan biosynthesis	3/687	51/6709	0.906085	1	102182552/100861310/102179776	MAN1C1/ST6GAL1/ST6GAL2	chx:102182552/chx:100861310/chx:102179776	3
chx00280	Valine, leucine and isoleucine degradation	3/687	52/6709	0.912949	1	102176828/102187632/102179598	AGXT2/LOC102187632/EHHADH	chx:102176828/chx:102187632/chx:102179598	3
chx00520	Amino sugar and nucleotide sugar metabolism	3/687	52/6709	0.912949	1	102181993/102181720/102171581	LOC102181993/HEXB/CMAS	chx:102181993/chx:102181720/chx:102171581	3
chx00040	Pentose and glucuronate interconversions	1/687	23/6709	0.917008	1	102191238	LOC102191238	chx:102191238	1
chx04977	Vitamin digestion and absorption	1/687	23/6709	0.917008	1	102184161	APOB	chx:102184161	1
chx05216	Thyroid cancer	2/687	39/6709	0.919958	1	102173736/100860901	TCF7/LEF1	chx:102173736/chx:100860901	2
chx03018	RNA degradation	5/687	81/6709	0.928199	1	102170808/102190860/102178391/102189933/102191783	PABPC4L/ENO2/TOB1/TOB2/CNOT6L	chx:102170808/chx:102190860/chx:102178391/chx:102189933/chx:102191783	5
chx00592	alpha-Linolenic acid metabolism	1/687	26/6709	0.940055	1	102172088	PLA2G1B	chx:102172088	1
chx00480	Glutathione metabolism	3/687	57/6709	0.940893	1	102175171/102168943/102175220	LOC102175171/IDH2/GGT7	chx:102175171/chx:102168943/chx:102175220	3
chx04622	RIG-I-like receptor signaling pathway	4/687	71/6709	0.942007	1	102169919/100860873/102172659/102183820	CASP8/CXCL10/TBKBP1/DHX58	chx:102169919/chx:100860873/chx:102172659/chx:102183820	4
chx04721	Synaptic vesicle cycle	3/687	58/6709	0.945375	1	102183039/108636250/102185090	SYT1/CPLX1/ATP6V1B1	chx:102183039/chx:108636250/chx:102185090	3
chx00030	Pentose phosphate pathway	1/687	28/6709	0.951747	1	102188205	RGN	chx:102188205	1
chx00630	Glyoxylate and dicarboxylate metabolism	1/687	28/6709	0.951747	1	102173994	HOGA1	chx:102173994	1
chx04530	Tight junction	11/687	162/6709	0.951753	1	106502362/102177493/108634709/102177753/102189710/102178020/102179446/102170971/102181434/102189619/102187092	SYNPO/MYH11/CLDN5/CLDN11/CLDN1/RUNX1/CFTR/PPP2R2B/HCLS1/JAM2/PARD6G	chx:106502362/chx:102177493/chx:108634709/chx:102177753/chx:102189710/chx:102178020/chx:102179446/chx:102170971/chx:102181434/chx:102189619/chx:102187092	11
chx05230	Central carbon metabolism in cancer	3/687	62/6709	0.960326	1	102174051/102174007/102177551	AKT3/PDGFRA/PIK3CD	chx:102174051/chx:102174007/chx:102177551	3
chx00640	Propanoate metabolism	1/687	31/6709	0.965156	1	102179598	EHHADH	chx:102179598	1
chx04710	Circadian rhythm	1/687	32/6709	0.968741	1	102176826	NR1D1	chx:102176826	1
chx00051	Fructose and mannose metabolism	1/687	33/6709	0.971957	1	102173930	PFKFB1	chx:102173930	1
chx04657	IL-17 signaling pathway	4/687	82/6709	0.974337	1	102169919/102175889/102181582/100860873	CASP8/LOC102175889/LOC102181582/CXCL10	chx:102169919/chx:102175889/chx:102181582/chx:100860873	4
chx00240	Pyrimidine metabolism	5/687	97/6709	0.976036	1	102181553/108637182/102174717/102187332/102189688	DPYD/ENTPD8/UPP1/DPYS/CMPK2	chx:102181553/chx:108637182/chx:102174717/chx:102187332/chx:102189688	5
chx04110	Cell cycle	7/687	124/6709	0.976073	1	102186169/102191364/102187824/102180182/100861228/102169723/102190736	E2F2/TGFB1/CREBBP/CDK6/TGFB2/CDKN2C/STAG1	chx:102186169/chx:102191364/chx:102187824/chx:102180182/chx:100861228/chx:102169723/chx:102190736	7
chx04130	SNARE interactions in vesicular transport	1/687	35/6709	0.977432	1	102169484	VAMP5	chx:102169484	1
chx00564	Glycerophospholipid metabolism	5/687	99/6709	0.979252	1	102186824/102172088/102180205/102171567/102188538	ACHE/PLA2G1B/PCYT1B/PLPP3/PLD4	chx:102186824/chx:102172088/chx:102180205/chx:102171567/chx:102188538	5
chx03460	Fanconi anemia pathway	2/687	54/6709	0.979389	1	102181124/106503585	REV3L/RMI2	chx:102181124/chx:106503585	2
chx05219	Bladder cancer	1/687	39/6709	0.985387	1	102186169	E2F2	chx:102186169	1
chx01523	Antifolate resistance	1/687	41/6709	0.988242	1	102174766	FOLR2	chx:102174766	1
chx03440	Homologous recombination	1/687	41/6709	0.988242	1	102184452	MRE11A	chx:102184452	1
chx00010	Glycolysis / Gluconeogenesis	2/687	62/6709	0.990272	1	102187548/102190860	PKLR/ENO2	chx:102187548/chx:102190860	2
chx03022	Basal transcription factors	1/687	43/6709	0.99054	1	102190656	GTF2I	chx:102190656	1
chx00590	Arachidonic acid metabolism	3/687	80/6709	0.99124	1	102172088/102187204/102178240	PLA2G1B/LOC102187204/TBXAS1	chx:102172088/chx:102187204/chx:102178240	3
chx04137	Mitophagy - animal	2/687	64/6709	0.991956	1	102185873/102173423	MRAS/MITF	chx:102185873/chx:102173423	2
chx05010	Alzheimer's disease	9/687	168/6709	0.992234	1	102169919/102190310/102176151/102188148/100861292/102175610/102186997/102177097/100860750	CASP8/TNFRSF1A/CACNA1S/PLCB1/CACNA1C/LOC102175610/APP/GRIN2C/LPL	chx:102169919/chx:102190310/chx:102176151/chx:102188148/chx:100861292/chx:102175610/chx:102186997/chx:102177097/chx:100860750	9
chx05204	Chemical carcinogenesis	2/687	67/6709	0.99396	1	102191011/102175171	LOC102191011/LOC102175171	chx:102191011/chx:102175171	2
chx05012	Parkinson's disease	7/687	149/6709	0.995669	1	102189892/102168341/102189798/102175610/102183812/102176743/102179849	SEPT5/SNCAIP/ADCY5/LOC102175610/ADORA2A/UBA7/TH	chx:102189892/chx:102168341/chx:102189798/chx:102175610/chx:102183812/chx:102176743/chx:102179849	7
chx03015	mRNA surveillance pathway	3/687	91/6709	0.996673	1	102170808/102184565/102170971	PABPC4L/WDR82/PPP2R2B	chx:102170808/chx:102184565/chx:102170971	3
chx00980	Metabolism of xenobiotics by cytochrome P450	1/687	55/6709	0.997438	1	102175171	LOC102175171	chx:102175171	1
chx04120	Ubiquitin mediated proteolysis	4/687	141/6709	0.999821	1	102174822/102170429/100861107/102176743	MID1/HERC1/RHOBTB1/UBA7	chx:102174822/chx:102170429/chx:100861107/chx:102176743	4
chx05016	Huntington's disease	6/687	192/6709	0.999958	1	102169919/102188148/102173060/102187824/102175610/102187803	CASP8/PLCB1/HIP1/CREBBP/LOC102175610/DLG4	chx:102169919/chx:102188148/chx:102173060/chx:102187824/chx:102175610/chx:102187803	6
chx04141	Protein processing in endoplasmic reticulum	4/687	166/6709	0.999982	1	102182552/100861254/102183994/102171521	MAN1C1/BCL2/MBTPS1/EIF2AK2	chx:102182552/chx:100861254/chx:102183994/chx:102171521	4
chx00190	Oxidative phosphorylation	2/687	135/6709	0.999993	1	102175610/102185090	LOC102175610/ATP6V1B1	chx:102175610/chx:102185090	2
chx03013	RNA transport	2/687	166/6709	1	1	102186098/102170808	FMR1/PABPC4L	chx:102186098/chx:102170808	2

## Sheet: D25vsD20down
KEGGID	Description	GeneRatio	BgRatio	pvalue	padj	geneID	geneName	keggID	Count
chx00190	Oxidative phosphorylation	48/417	135/6709	6.77073e-25	1.83487e-22	102176937/102177419/102191393/102187118/102179296/102180353/102189904/108638252/102186286/102187496/102178499/102183616/102171224/102191741/108635087/102180918/102186280/102174547/102172639/102173603/102188675/102168736/102179291/102184322/100861263/108633881/102188764/100860881/102169296/108633170/102168216/102181922/102179036/102188264/102186053/102168558/102178477/102172289/102172376/102189939…	ATP6V1F/NDUFA1/ATP6V0B/NDUFA13/LOC102179296/ATP5G3/ATP6V0E1/LOC108638252/LOC102186286/LOC102187496/ATP5F1/LOC102183616/NDUFA6/LOC102191741/LOC108635087/NDUFA12/TCIRG1/ATP6V1E1/ATP12A/ATP5H/LOC102188675/NDUFA8/LOC102179291/NDUFV1/LOC100861263/ATP6V0C/ATP5D/SDHD/ATP6V1D/LOC108633170/NDUFB3/NDUFA10/LOC102179036/LOC102188264/ATP6V1A/ATP5L/ATP6V0D1/LOC102172289/LOC102172376/ATP5I/NDUFC2/NDUFB1/NDUFB8/…	chx:102176937/chx:102177419/chx:102191393/chx:102187118/chx:102179296/chx:102180353/chx:102189904/chx:108638252/chx:102186286/chx:102187496/chx:102178499/chx:102183616/chx:102171224/chx:102191741/chx:108635087/chx:102180918/chx:102186280/chx:102174547/chx:102172639/chx:102173603/chx:102188675/chx:102168736/chx:102179291/chx:102184322/chx:100861263/chx:108633881/chx:102188764/chx:100860881/chx:102…	48
chx05012	Parkinson's disease	42/417	149/6709	1.43377e-17	1.94276e-15	102177419/102173075/102187118/102177031/102179296/102180353/102186286/102187496/102178499/102183616/102171224/102177646/102191741/108635087/102180918/102169457/102173603/102188675/102168736/102179291/102184322/100861263/102188764/100860881/108633170/102168216/102181922/102179036/102173997/102188264/102172289/102187374/102172376/102182202/102189802/100861349/102177332/102173290/102184488/102176841…	NDUFA1/SLC25A5/NDUFA13/CASP3/LOC102179296/ATP5G3/LOC102186286/LOC102187496/ATP5F1/LOC102183616/NDUFA6/PARK7/LOC102191741/LOC108635087/NDUFA12/VDAC2/ATP5H/LOC102188675/NDUFA8/LOC102179291/NDUFV1/LOC100861263/ATP5D/SDHD/LOC108633170/NDUFB3/NDUFA10/LOC102179036/LOC102173997/LOC102188264/LOC102172289/PPIF/LOC102172376/NDUFC2/NDUFB1/NDUFB8/NDUFA2/VDAC1/ATP5A1/NDUFV2/NDUFA11/NDUFA7	chx:102177419/chx:102173075/chx:102187118/chx:102177031/chx:102179296/chx:102180353/chx:102186286/chx:102187496/chx:102178499/chx:102183616/chx:102171224/chx:102177646/chx:102191741/chx:108635087/chx:102180918/chx:102169457/chx:102173603/chx:102188675/chx:102168736/chx:102179291/chx:102184322/chx:100861263/chx:102188764/chx:100860881/chx:108633170/chx:102168216/chx:102181922/chx:102179036/chx:102…	42
chx05010	Alzheimer's disease	44/417	168/6709	5.01582e-17	4.53096e-15	102175311/102177419/102177598/102187118/102177031/102178040/102179296/102185490/102180353/102186286/102187496/102178499/100860872/102183616/102171224/102191741/108635087/102180918/102173603/102188675/102168736/102179291/102184322/100861263/102188764/100860881/108633170/102168216/102185007/102181922/102179036/102173997/102188264/102172289/102172376/102182202/102189802/100861349/102177332/102184488…	LOC102175311/NDUFA1/RTN3/NDUFA13/CASP3/CDK5/LOC102179296/NOS1/ATP5G3/LOC102186286/LOC102187496/ATP5F1/GAPDH/LOC102183616/NDUFA6/LOC102191741/LOC108635087/NDUFA12/ATP5H/LOC102188675/NDUFA8/LOC102179291/NDUFV1/LOC100861263/ATP5D/SDHD/LOC108633170/NDUFB3/CALM1/NDUFA10/LOC102179036/LOC102173997/LOC102188264/LOC102172289/LOC102172376/NDUFC2/NDUFB1/NDUFB8/NDUFA2/ATP5A1/PSEN2/NDUFV2/NDUFA11/NDUFA7	chx:102175311/chx:102177419/chx:102177598/chx:102187118/chx:102177031/chx:102178040/chx:102179296/chx:102185490/chx:102180353/chx:102186286/chx:102187496/chx:102178499/chx:100860872/chx:102183616/chx:102171224/chx:102191741/chx:108635087/chx:102180918/chx:102173603/chx:102188675/chx:102168736/chx:102179291/chx:102184322/chx:100861263/chx:102188764/chx:100860881/chx:108633170/chx:102168216/chx:102…	44
chx05016	Huntington's disease	44/417	192/6709	1.05331e-14	7.13619e-13	102177419/102173075/102187118/102177031/102179296/102180353/102186286/102187496/102178499/102183616/102171224/100846984/102191741/108635087/102180918/102169457/102173603/102188675/102168736/102179291/102184322/100861263/102188764/100860881/108633170/102168216/102181922/102179036/102173997/102188264/100860856/102172289/102187374/102172376/106503769/102182202/102189802/100861349/102177332/102173290…	NDUFA1/SLC25A5/NDUFA13/CASP3/LOC102179296/ATP5G3/LOC102186286/LOC102187496/ATP5F1/LOC102183616/NDUFA6/BAX/LOC102191741/LOC108635087/NDUFA12/VDAC2/ATP5H/LOC102188675/NDUFA8/LOC102179291/NDUFV1/LOC100861263/ATP5D/SDHD/LOC108633170/NDUFB3/NDUFA10/LOC102179036/LOC102173997/LOC102188264/SOD2/LOC102172289/PPIF/LOC102172376/POLR2L/NDUFC2/NDUFB1/NDUFB8/NDUFA2/VDAC1/ATP5A1/NDUFV2/NDUFA11/NDUFA7	chx:102177419/chx:102173075/chx:102187118/chx:102177031/chx:102179296/chx:102180353/chx:102186286/chx:102187496/chx:102178499/chx:102183616/chx:102171224/chx:100846984/chx:102191741/chx:108635087/chx:102180918/chx:102169457/chx:102173603/chx:102188675/chx:102168736/chx:102179291/chx:102184322/chx:100861263/chx:102188764/chx:100860881/chx:108633170/chx:102168216/chx:102181922/chx:102179036/chx:102…	44
chx04932	Non-alcoholic fatty liver disease (NAFLD)	35/417	148/6709	2.46941e-12	1.33842e-10	102177419/102187118/102177031/102179296/102186286/102187496/102183616/102171224/100846984/102191741/108635087/102173438/102180918/102181705/102188675/102168736/102179291/102184322/100861263/100860881/108633170/102168216/102181922/102179036/102173997/102188264/102172289/102172376/102182202/102189802/100861349/102177332/102176841/102181026/102176032	NDUFA1/NDUFA13/CASP3/LOC102179296/LOC102186286/LOC102187496/LOC102183616/NDUFA6/BAX/LOC102191741/LOC108635087/RAC1/NDUFA12/PRKAB1/LOC102188675/NDUFA8/LOC102179291/NDUFV1/LOC100861263/SDHD/LOC108633170/NDUFB3/NDUFA10/LOC102179036/LOC102173997/LOC102188264/LOC102172289/LOC102172376/NDUFC2/NDUFB1/NDUFB8/NDUFA2/NDUFV2/NDUFA11/NDUFA7	chx:102177419/chx:102187118/chx:102177031/chx:102179296/chx:102186286/chx:102187496/chx:102183616/chx:102171224/chx:100846984/chx:102191741/chx:108635087/chx:102173438/chx:102180918/chx:102181705/chx:102188675/chx:102168736/chx:102179291/chx:102184322/chx:100861263/chx:100860881/chx:108633170/chx:102168216/chx:102181922/chx:102179036/chx:102173997/chx:102188264/chx:102172289/chx:102172376/chx:102…	35
chx04260	Cardiac muscle contraction	17/417	74/6709	1.90324e-06	8.59628e-05	102179296/102186286/102187496/102183616/102191741/108635087/102188675/102179291/100861263/108633170/108633809/102179036/102188264/102172289/102172376/102188357/102183561	LOC102179296/LOC102186286/LOC102187496/LOC102183616/LOC102191741/LOC108635087/LOC102188675/LOC102179291/LOC100861263/LOC108633170/LOC108633809/LOC102179036/LOC102188264/LOC102172289/LOC102172376/ATP1B3/ATP1A1	chx:102179296/chx:102186286/chx:102187496/chx:102183616/chx:102191741/chx:108635087/chx:102188675/chx:102179291/chx:100861263/chx:108633170/chx:108633809/chx:102179036/chx:102188264/chx:102172289/chx:102172376/chx:102188357/chx:102183561	17
chx04966	Collecting duct acid secretion	8/417	26/6709	0.00012033	0.00465848	102176937/102189904/102186280/102174547/108633881/102169296/102186053/102178477	ATP6V1F/ATP6V0E1/TCIRG1/ATP6V1E1/ATP6V0C/ATP6V1D/ATP6V1A/ATP6V0D1	chx:102176937/chx:102189904/chx:102186280/chx:102174547/chx:108633881/chx:102169296/chx:102186053/chx:102178477	8
chx00010	Glycolysis / Gluconeogenesis	11/417	62/6709	0.00133333	0.0451667	102187622/102189736/102188750/100860872/102168433/100860870/102177347/102187810/102187125/102187016/102174691	ALDOC/HKDC1/LDHB/GAPDH/TPI1/LDH-A/GALM/LOC102187810/ALDH7A1/ALDOA/ENO3	chx:102187622/chx:102189736/chx:102188750/chx:100860872/chx:102168433/chx:100860870/chx:102177347/chx:102187810/chx:102187125/chx:102187016/chx:102174691	11
chx04960	Aldosterone-regulated sodium reabsorption	8/417	37/6709	0.00162564	0.0489499	102169542/102183447/102186372/100861026/102170194/108633809/102188357/102183561	SCNN1G/HSD11B2/FXYD4/SCNN1B/NEDD4L/LOC108633809/ATP1B3/ATP1A1	chx:102169542/chx:102183447/chx:102186372/chx:100861026/chx:102170194/chx:108633809/chx:102188357/chx:102183561	8
chx01200	Carbon metabolism	15/417	112/6709	0.00373199	0.098572	102187622/102190002/100860855/102188964/102175812/102189736/100860872/102184057/102168433/102168850/100860881/102168803/102187810/102187016/102174691	ALDOC/IDH1/CAT/FH/TKT/HKDC1/GAPDH/ACO1/TPI1/GOT2/SDHD/CS/LOC102187810/ALDOA/ENO3	chx:102187622/chx:102190002/chx:100860855/chx:102188964/chx:102175812/chx:102189736/chx:100860872/chx:102184057/chx:102168433/chx:102168850/chx:100860881/chx:102168803/chx:102187810/chx:102187016/chx:102174691	15
chx04146	Peroxisome	12/417	81/6709	0.00400108	0.098572	102190777/102180774/102182369/102190002/102174889/100860855/100860742/102170966/102190821/102184210/102177205/100860856	ACSL6/ACOT8/SCP2/IDH1/PECR/CAT/NOS2/PEX11G/PEX11A/PEX19/PEX6/SOD2	chx:102190777/chx:102180774/chx:102182369/chx:102190002/chx:102174889/chx:100860855/chx:100860742/chx:102170966/chx:102190821/chx:102184210/chx:102177205/chx:100860856	12
chx01230	Biosynthesis of amino acids	11/417	72/6709	0.00453296	0.102369	102187622/102190002/102175812/100860872/102184057/102168433/102168850/102168803/102187810/102187016/102174691	ALDOC/IDH1/TKT/GAPDH/ACO1/TPI1/GOT2/CS/LOC102187810/ALDOA/ENO3	chx:102187622/chx:102190002/chx:102175812/chx:100860872/chx:102184057/chx:102168433/chx:102168850/chx:102168803/chx:102187810/chx:102187016/chx:102174691	11
chx04723	Retrograde endocannabinoid signaling	17/417	140/6709	0.00581369	0.121193	102177419/102190485/102187118/102171224/102180918/102168736/102184322/102168216/102181922/102182202/102189802/100861349/102186145/102177332/102176841/102181026/102176032	NDUFA1/GNG5/NDUFA13/NDUFA6/NDUFA12/NDUFA8/NDUFV1/NDUFB3/NDUFA10/NDUFC2/NDUFB1/NDUFB8/GNAO1/NDUFA2/NDUFV2/NDUFA11/NDUFA7	chx:102177419/chx:102190485/chx:102187118/chx:102171224/chx:102180918/chx:102168736/chx:102184322/chx:102168216/chx:102181922/chx:102182202/chx:102189802/chx:100861349/chx:102186145/chx:102177332/chx:102176841/chx:102181026/chx:102176032	17
chx00564	Glycerophospholipid metabolism	13/417	99/6709	0.00792898	0.153482	102180745/102176386/102190030/102168288/102190731/102186563/102182422/108634506/102171485/100861029/102189384/102181908/102173200	GPAT3/GPAM/LPCAT3/PLA2G15/PHOSPHO1/CHKA/LYPLA1/LOC108634506/DGKD/CDIPT/DGKQ/LYPLA2/AGPAT2	chx:102180745/chx:102176386/chx:102190030/chx:102168288/chx:102190731/chx:102186563/chx:102182422/chx:108634506/chx:102171485/chx:100861029/chx:102189384/chx:102181908/chx:102173200	13
chx04721	Synaptic vesicle cycle	9/417	58/6709	0.00891034	0.16098	102176937/102191393/102189904/102186280/102174547/108633881/102169296/102186053/102178477	ATP6V1F/ATP6V0B/ATP6V0E1/TCIRG1/ATP6V1E1/ATP6V0C/ATP6V1D/ATP6V1A/ATP6V0D1	chx:102176937/chx:102191393/chx:102189904/chx:102186280/chx:102174547/chx:108633881/chx:102169296/chx:102186053/chx:102178477	9
chx00330	Arginine and proline metabolism	8/417	53/6709	0.0156639	0.265307	102189261/102180002/102185490/100860804/100860742/102176898/102168850/102187125	CNDP2/CNDP1/NOS1/SAT1/NOS2/SMOX/GOT2/ALDH7A1	chx:102189261/chx:102180002/chx:102185490/chx:100860804/chx:100860742/chx:102176898/chx:102168850/chx:102187125	8
chx01210	2-Oxocarboxylic acid metabolism	4/417	17/6709	0.0183254	0.285046	102190002/102184057/102168850/102168803	IDH1/ACO1/GOT2/CS	chx:102190002/chx:102184057/chx:102168850/chx:102168803	4
chx00920	Sulfur metabolism	3/417	6709-10-01	0.0206046	0.285046	102174192/102183356/102173997	SUOX/ETHE1/LOC102173997	chx:102174192/chx:102183356/chx:102173997	3
chx04666	Fc gamma R-mediated phagocytosis	11/417	90/6709	0.0230042	0.285046	102187022/102171472/102171364/108637962/102178149/102186774/102182675/102173438/102184639/102190179/102175884	SCIN/MARCKSL1/LIMK2/LOC108637962/RAC2/ARPC5L/RPS6KB2/RAC1/LYN/ARPC2/ARPC3	chx:102187022/chx:102171472/chx:102171364/chx:108637962/chx:102178149/chx:102186774/chx:102182675/chx:102173438/chx:102184639/chx:102190179/chx:102175884	11
chx05323	Rheumatoid arthritis	10/417	79/6709	0.0236652	0.285046	102176937/102191393/102189904/102186280/102174547/108633881/102169296/102186053/102178477/102169556	ATP6V1F/ATP6V0B/ATP6V0E1/TCIRG1/ATP6V1E1/ATP6V0C/ATP6V1D/ATP6V1A/ATP6V0D1/CXCL12	chx:102176937/chx:102191393/chx:102189904/chx:102186280/chx:102174547/chx:108633881/chx:102169296/chx:102186053/chx:102178477/chx:102169556	10
chx05014	Amyotrophic lateral sclerosis (ALS)	7/417	47/6709	0.0247598	0.285046	100860855/102177031/102185490/100846984/102173438/102172257/102173997	CAT/CASP3/NOS1/BAX/RAC1/TOMM40/LOC102173997	chx:100860855/chx:102177031/chx:102185490/chx:100846984/chx:102173438/chx:102172257/chx:102173997	7
chx00130	Ubiquinone and other terpenoid-quinone biosynthesis	3/417	6709-11-01	0.0270491	0.285046	102173771/102187685/102175353	NQO1/COQ6/COQ7	chx:102173771/chx:102187685/chx:102175353	3
chx00030	Pentose phosphate pathway	5/417	28/6709	0.0271692	0.285046	102187622/102175812/108633214/102187810/102187016	ALDOC/TKT/RBKS/LOC102187810/ALDOA	chx:102187622/chx:102175812/chx:108633214/chx:102187810/chx:102187016	5
chx00052	Galactose metabolism	5/417	28/6709	0.0271692	0.285046	102189736/102181448/102177347/102187810/102177249	HKDC1/GALE/GALM/LOC102187810/UGP2	chx:102189736/chx:102181448/chx:102177347/chx:102187810/chx:102177249	5
chx04145	Phagosome	16/417	153/6709	0.0276377	0.285046	102176937/102178426/108636002/102191393/102185490/102189904/100860883/102173438/102186280/102174547/108633881/102169296/102179831/102173946/102186053/102178477	ATP6V1F/LOC102178426/TUBA1C/ATP6V0B/NOS1/ATP6V0E1/ACTG1/RAC1/TCIRG1/ATP6V1E1/ATP6V0C/ATP6V1D/ACTB/SEC61A2/ATP6V1A/ATP6V0D1	chx:102176937/chx:102178426/chx:108636002/chx:102191393/chx:102185490/chx:102189904/chx:100860883/chx:102173438/chx:102186280/chx:102174547/chx:108633881/chx:102169296/chx:102179831/chx:102173946/chx:102186053/chx:102178477	16
chx03018	RNA degradation	10/417	81/6709	0.0276611	0.285046	novel.159/102175779/102168232/102171001/102190828/100861238/102182644/102178998/102187810/102174691	-/PABPC1/PABPC4/EXOSC5/LSM3/HSPD1/EXOSC7/LSM7/LOC102187810/ENO3	chx:100861579/chx:102175779/chx:102168232/chx:102171001/chx:102190828/chx:100861238/chx:102182644/chx:102178998/chx:102187810/chx:102174691	10
chx00561	Glycerolipid metabolism	8/417	59/6709	0.0283994	0.285046	102180745/102176386/108634506/102185127/102171485/102189384/102187125/102173200	GPAT3/GPAM/LOC108634506/MOGAT1/DGKD/DGKQ/ALDH7A1/AGPAT2	chx:102180745/chx:102176386/chx:108634506/chx:102185127/chx:102171485/chx:102189384/chx:102187125/chx:102173200	8
chx00020	Citrate cycle (TCA cycle)	5/417	29/6709	0.0312108	0.29605	102190002/102188964/102184057/100860881/102168803	IDH1/FH/ACO1/SDHD/CS	chx:102190002/chx:102188964/chx:102184057/chx:100860881/chx:102168803	5
chx04973	Carbohydrate digestion and absorption	6/417	39/6709	0.0316807	0.29605	106501911/102189736/108633809/108633197/102188357/102183561	LOC106501911/HKDC1/LOC108633809/LOC108633197/ATP1B3/ATP1A1	chx:106501911/chx:102189736/chx:108633809/chx:108633197/chx:102188357/chx:102183561	6
chx03010	Ribosome	18/417	182/6709	0.0332658	0.300501	102172548/102177734/102176011/102170087/102180169/102188995/102189623/102170432/102170167/102173919/102175931/102185447/102171627/100860776/100860903/102178822/102171363/102180512	MRPS5/MRPL13/MRPS15/MRPS6/LOC102180169/MRPS21/RPL26L1/MRPL19/MRPL16/RPS26/RPL36A/RPS4X/RPS25/RPS2/RPSA/MRPL3/RPLP0/RPL7	chx:102172548/chx:102177734/chx:102176011/chx:102170087/chx:102180169/chx:102188995/chx:102189623/chx:102170432/chx:102170167/chx:102173919/chx:102175931/chx:102185447/chx:102171627/chx:100860776/chx:100860903/chx:102178822/chx:102171363/chx:102180512	18
chx03050	Proteasome	6/417	43/6709	0.0481616	0.388642	102190848/102175024/100860840/102190237/102168353/102176996	SHFM1/PSMB5/PSMA6/PSMC1/PSMA3/PSMB6	chx:102190848/chx:102175024/chx:100860840/chx:102190237/chx:102168353/chx:102176996	6
chx04216	Ferroptosis	6/417	43/6709	0.0481616	0.388642	102190777/102190030/100860804/102187568/102169457/102182487	ACSL6/LPCAT3/SAT1/SLC3A2/VDAC2/SLC39A8	chx:102190777/chx:102190030/chx:100860804/chx:102187568/chx:102169457/chx:102182487	6
chx04978	Mineral absorption	6/417	43/6709	0.0481616	0.388642	102189453/102168628/108633809/102183008/102188357/102183561	HMOX2/ATOX1/LOC108633809/CLCN2/ATP1B3/ATP1A1	chx:102189453/chx:102168628/chx:108633809/chx:102183008/chx:102188357/chx:102183561	6
chx00051	Fructose and mannose metabolism	5/417	33/6709	0.0510056	0.388642	102187622/102189736/102168433/102187810/102187016	ALDOC/HKDC1/TPI1/LOC102187810/ALDOA	chx:102187622/chx:102189736/chx:102168433/chx:102187810/chx:102187016	5
chx00410	beta-Alanine metabolism	5/417	33/6709	0.0510056	0.388642	102189261/102180002/102176564/102176898/102187125	CNDP2/CNDP1/GADL1/SMOX/ALDH7A1	chx:102189261/chx:102180002/chx:102176564/chx:102176898/chx:102187125	5
chx05100	Bacterial invasion of epithelial cells	9/417	78/6709	0.0516277	0.388642	102186774/100860883/102183442/102173438/102187397/102189677/102179831/102190179/102175884	ARPC5L/ACTG1/MAD2L2/RAC1/CBLC/SHC3/ACTB/ARPC2/ARPC3	chx:102186774/chx:100860883/chx:102183442/chx:102173438/chx:102187397/chx:102189677/chx:102179831/chx:102190179/chx:102175884	9
chx00563	Glycosylphosphatidylinositol (GPI)-anchor biosynthesis	4/417	24/6709	0.0581899	0.426202	102169718/102170792/102178568/102178194	GPLD1/PIGH/PIGL/PIGC	chx:102169718/chx:102170792/chx:102178568/chx:102178194	4
chx04722	Neurotrophin signaling pathway	12/417	119/6709	0.0651817	0.464848	102175311/102169819/108636040/102174543/102186668/102174360/100846984/102173438/102189677/102181909/102185007/102190980	LOC102175311/ARHGDIG/ARHGDIB/RAP1B/HRAS/BRAF/BAX/RAC1/SHC3/NFKBIE/CALM1/PSEN2	chx:102175311/chx:102169819/chx:108636040/chx:102174543/chx:102186668/chx:102174360/chx:100846984/chx:102173438/chx:102189677/chx:102181909/chx:102185007/chx:102190980	12
chx05132	Salmonella infection	9/417	83/6709	0.0712063	0.494792	102175326/102186774/100860883/100860742/102173438/102179831/102190179/102170485/102175884	PFN1/ARPC5L/ACTG1/NOS2/RAC1/ACTB/ARPC2/FLNC/ARPC3	chx:102175326/chx:102186774/chx:100860883/chx:100860742/chx:102173438/chx:102179831/chx:102190179/chx:102170485/chx:102175884	9
chx00620	Pyruvate metabolism	5/417	37/6709	0.0767301	0.51249	102188964/102188750/102178200/100860870/102187125	FH/LDHB/ACACB/LDH-A/ALDH7A1	chx:102188964/chx:102188750/chx:102178200/chx:100860870/chx:102187125	5
chx00240	Pyrimidine metabolism	10/417	97/6709	0.0777925	0.51249	102191483/102190080/102175795/102191568/102190767/102189595/102177094/102176263/100861003/106503769	CMPK1/ENTPD3/LOC102175795/UCK2/POLR3H/LOC102189595/CANT1/NME1/POLR1C/POLR2L	chx:102191483/chx:102190080/chx:102175795/chx:102191568/chx:102190767/chx:102189595/chx:102177094/chx:102176263/chx:100861003/chx:106503769	10
chx04520	Adherens junction	8/417	73/6709	0.0819017	0.51249	102190308/102178149/100860883/102174768/102173438/102190014/102179831/102172535	PTPN6/RAC2/ACTG1/PTPRJ/RAC1/FARP2/ACTB/NECTIN2	chx:102190308/chx:102178149/chx:100860883/chx:102174768/chx:102173438/chx:102190014/chx:102179831/chx:102172535	8
chx04213	Longevity regulating pathway - multiple species	7/417	61/6709	0.0825274	0.51249	100860855/102186668/102182675/102171725/102181705/108637391/100860856	CAT/HRAS/RPS6KB2/CRYAB/PRKAB1/FOXA2/SOD2	chx:100860855/chx:102186668/chx:102182675/chx:102171725/chx:102181705/chx:108637391/chx:100860856	7
chx00062	Fatty acid elongation	4/417	27/6709	0.0832087	0.51249	102182633/102187120/102181762/102170380	ELOVL7/TECR/ELOVL6/ELOVL1	chx:102182633/chx:102187120/chx:102181762/chx:102170380	4
chx00510	N-Glycan biosynthesis	6/417	51/6709	0.0945668	0.569502	100860963/102181899/102189620/102191287/102170340/102191262	DAD1/ALG3/MGAT5B/B4GALT3/ALG9/MGAT4D	chx:100860963/chx:102181899/chx:102189620/chx:102191287/chx:102170340/chx:102191262	6
chx00910	Nitrogen metabolism	3/417	18/6709	0.0971844	0.572543	102189329/102178356/102179084	CA8/CA9/CA5B	chx:102189329/chx:102178356/chx:102179084	3
chx05231	Choline metabolism in cancer	10/417	102/6709	0.100747	0.577923	102176748/102178149/102186668/102186563/102182675/102182422/102173438/108634506/102171485/102189384	SLC44A4/RAC2/HRAS/CHKA/RPS6KB2/LYPLA1/RAC1/LOC108634506/DGKD/DGKQ	chx:102176748/chx:102178149/chx:102186668/chx:102186563/chx:102182675/chx:102182422/chx:102173438/chx:108634506/chx:102171485/chx:102189384	10
chx03020	RNA polymerase	4/417	29/6709	0.102363	0.577923	102190767/102189595/100861003/106503769	POLR3H/LOC102189595/POLR1C/POLR2L	chx:102190767/chx:102189595/chx:100861003/chx:106503769	4
chx00220	Arginine biosynthesis	3/417	20/6709	0.124119	0.686455	102185490/100860742/102168850	NOS1/NOS2/GOT2	chx:102185490/chx:100860742/chx:102168850	3
chx04115	p53 signaling pathway	7/417	68/6709	0.127839	0.692889	102179898/102177031/100846984/102175632/102183129/102173997/102187135	CDKN1A/CASP3/BAX/SESN2/EI24/LOC102173997/SESN1	chx:102179898/chx:102177031/chx:100846984/chx:102175632/chx:102183129/chx:102173997/chx:102187135	7
chx04910	Insulin signaling pathway	12/417	135/6709	0.132978	0.704444	102175311/102189736/102186668/102174360/102182675/102178200/102187397/102181705/102189677/102185007/102181571/102189015	LOC102175311/HKDC1/HRAS/BRAF/RPS6KB2/ACACB/CBLC/PRKAB1/SHC3/CALM1/PPP1CA/GYS2	chx:102175311/chx:102189736/chx:102186668/chx:102174360/chx:102182675/chx:102178200/chx:102187397/chx:102181705/chx:102189677/chx:102185007/chx:102181571/chx:102189015	12
chx05211	Renal cell carcinoma	7/417	69/6709	0.13517	0.704444	102179898/102174543/102188964/102186668/102174360/102173438/102182517	CDKN1A/RAP1B/FH/HRAS/BRAF/RAC1/TCEB1	chx:102179898/chx:102174543/chx:102188964/chx:102186668/chx:102174360/chx:102173438/chx:102182517	7
chx05214	Glioma	7/417	70/6709	0.142703	0.720954	102175311/102179898/102186668/102174360/100846984/102189677/102185007	LOC102175311/CDKN1A/HRAS/BRAF/BAX/SHC3/CALM1	chx:102175311/chx:102179898/chx:102186668/chx:102174360/chx:100846984/chx:102189677/chx:102185007	7
chx04150	mTOR signaling pathway	13/417	151/6709	0.144606	0.720954	102176937/102186668/102174360/102175498/102176667/102187568/102171665/102182675/102175632/102174547/102169296/102186053/102180272	ATP6V1F/HRAS/BRAF/WNT11/DDIT4/SLC3A2/WNT7A/RPS6KB2/SESN2/ATP6V1E1/ATP6V1D/ATP6V1A/LAMTOR2	chx:102176937/chx:102186668/chx:102174360/chx:102175498/chx:102176667/chx:102187568/chx:102171665/chx:102182675/chx:102175632/chx:102174547/chx:102169296/chx:102186053/chx:102180272	13
chx00061	Fatty acid biosynthesis	2/417	6709-11-01	0.146319	0.720954	102190777/102178200	ACSL6/ACACB	chx:102190777/chx:102178200	2
chx04964	Proximal tubule bicarbonate reclamation	3/417	22/6709	0.153388	0.74229	108633809/102188357/102183561	LOC108633809/ATP1B3/ATP1A1	chx:108633809/chx:102188357/chx:102183561	3
chx05416	Viral myocarditis	6/417	59/6709	0.158207	0.752176	102178149/102177031/100860883/102173438/102179831/102173997	RAC2/CASP3/ACTG1/RAC1/ACTB/LOC102173997	chx:102178149/chx:102177031/chx:100860883/chx:102173438/chx:102179831/chx:102173997	6
chx05210	Colorectal cancer	7/417	73/6709	0.166465	0.775165	102178149/102179898/102177031/102174360/100846984/102173438/102173997	RAC2/CDKN1A/CASP3/BRAF/BAX/RAC1/LOC102173997	chx:102178149/chx:102179898/chx:102177031/chx:102174360/chx:100846984/chx:102173438/chx:102173997	7
chx04744	Phototransduction	3/417	23/6709	0.168763	0.775165	102175311/102185007/102189368	LOC102175311/CALM1/SAG	chx:102175311/chx:102185007/chx:102189368	3
chx04012	ErbB signaling pathway	8/417	87/6709	0.171673	0.77539	102183226/102179898/102173448/102186668/102174360/102182675/102187397/102189677	EREG/CDKN1A/ERBB3/HRAS/BRAF/RPS6KB2/CBLC/SHC3	chx:102183226/chx:102179898/chx:102173448/chx:102186668/chx:102174360/chx:102182675/chx:102187397/chx:102189677	8
chx00600	Sphingolipid metabolism	5/417	48/6709	0.175716	0.780638	102169694/102181802/102187660/102186017/102182556	GAL3ST1/DEGS1/SGMS2/SMPD2/CERS2	chx:102169694/chx:102181802/chx:102187660/chx:102186017/chx:102182556	5
chx04211	Longevity regulating pathway	8/417	88/6709	0.179355	0.781492	100860855/102186668/100846984/102182675/102175632/102181705/102187135/100860856	CAT/HRAS/BAX/RPS6KB2/SESN2/PRKAB1/SESN1/SOD2	chx:100860855/chx:102186668/chx:100846984/chx:102182675/chx:102175632/chx:102181705/chx:102187135/chx:100860856	8
chx00340	Histidine metabolism	3/417	24/6709	0.184559	0.781492	102189261/102180002/102187125	CNDP2/CNDP1/ALDH7A1	chx:102189261/chx:102180002/chx:102187125	3
chx03060	Protein export	3/417	24/6709	0.184559	0.781492	102175299/102173946/100861334	SRP14/SEC61A2/SEC11C	chx:102175299/chx:102173946/chx:100861334	3
chx00533	Glycosaminoglycan biosynthesis - keratan sulfate	2/417	13/6709	0.191593	0.798794	102177480/102191287	B3GNT7/B4GALT3	chx:102177480/chx:102191287	2
chx01040	Biosynthesis of unsaturated fatty acids	3/417	25/6709	0.200724	0.823208	102174889/102187120/102181762	PECR/TECR/ELOVL6	chx:102174889/chx:102187120/chx:102181762	3
chx04974	Protein digestion and absorption	11/417	133/6709	0.203524	0.823208	108635386/102187830/102187568/102176416/102175866/102188098/108634738/108633809/102188357/102183561/102181685	LOC108635386/COL17A1/SLC3A2/SLC1A1/SLC15A1/LOC102188098/LOC108634738/LOC108633809/ATP1B3/ATP1A1/SLC16A10	chx:108635386/chx:102187830/chx:102187568/chx:102176416/chx:102175866/chx:102188098/chx:108634738/chx:108633809/chx:102188357/chx:102183561/chx:102181685	11
chx04530	Tight junction	13/417	162/6709	0.206601	0.823365	102187730/102179049/102178426/102170194/108636002/102171409/102187978/100860883/102173438/102181705/102179831/102174294/102170379	CLDN6/IGSF5/LOC102178426/NEDD4L/TUBA1C/MYL6B/MYH14/ACTG1/RAC1/PRKAB1/ACTB/TJP3/CLDN4	chx:102187730/chx:102179049/chx:102178426/chx:102170194/chx:108636002/chx:102171409/chx:102187978/chx:100860883/chx:102173438/chx:102181705/chx:102179831/chx:102174294/chx:102170379	13
chx04670	Leukocyte transendothelial migration	9/417	107/6709	0.219768	0.846052	102187730/102184810/102178149/102174543/100860883/102173438/102179831/102169556/102170379	CLDN6/PTK2B/RAC2/RAP1B/ACTG1/RAC1/ACTB/CXCL12/CLDN4	chx:102187730/chx:102184810/chx:102178149/chx:102174543/chx:100860883/chx:102173438/chx:102179831/chx:102169556/chx:102170379	9
chx04972	Pancreatic secretion	8/417	93/6709	0.219887	0.846052	102186735/102174543/102173438/102188098/102187815/108633809/102188357/102183561	CLCA2/RAP1B/RAC1/LOC102188098/ATP2B2/LOC108633809/ATP1B3/ATP1A1	chx:102186735/chx:102174543/chx:102173438/chx:102188098/chx:102187815/chx:108633809/chx:102188357/chx:102183561	8
chx05216	Thyroid cancer	4/417	39/6709	0.221886	0.846052	102179898/102186668/102174360/100846984	CDKN1A/HRAS/BRAF/BAX	chx:102179898/chx:102186668/chx:102174360/chx:100846984	4
chx04720	Long-term potentiation	6/417	66/6709	0.225528	0.846052	102175311/102174543/102186668/102174360/102185007/102181571	LOC102175311/RAP1B/HRAS/BRAF/CALM1/PPP1CA	chx:102175311/chx:102174543/chx:102186668/chx:102174360/chx:102185007/chx:102181571	6
chx04976	Bile secretion	7/417	80/6709	0.227903	0.846052	102174992/102171298/102185649/108633809/102188357/102183561/102177168	AQP8/ABCB4/ABCB1/LOC108633809/ATP1B3/ATP1A1/SLC10A1	chx:102174992/chx:102171298/chx:102185649/chx:108633809/chx:102188357/chx:102183561/chx:102177168	7
chx00512	Mucin type O-glycan biosynthesis	3/417	27/6709	0.233956	0.849962	102174898/102187590/102181651	WBSCR17/GCNT1/GALNT11	chx:102174898/chx:102187590/chx:102181651	3
chx04662	B cell receptor signaling pathway	6/417	67/6709	0.235837	0.849962	102190308/102178149/102186668/102173438/102184639/102181909	PTPN6/RAC2/HRAS/RAC1/LYN/NFKBIE	chx:102190308/chx:102178149/chx:102186668/chx:102173438/chx:102184639/chx:102181909	6
chx00120	Primary bile acid biosynthesis	2/417	15/6709	0.238366	0.849962	102180774/102182369	ACOT8/SCP2	chx:102180774/chx:102182369	2
chx00830	Retinol metabolism	5/417	54/6709	0.243267	0.856172	102173010/102183297/102175265/102171883/102177144	RDH12/LOC102183297/LOC102175265/RDH11/AWAT2	chx:102173010/chx:102183297/chx:102175265/chx:102171883/chx:102177144	5
chx00630	Glyoxylate and dicarboxylate metabolism	3/417	28/6709	0.250925	0.86205	100860855/102184057/102168803	CAT/ACO1/CS	chx:100860855/chx:102184057/chx:102168803	3
chx05225	Hepatocellular carcinoma	13/417	169/6709	0.251299	0.86205	102173771/102179898/102176359/102186668/102174360/102175498/100860883/102171665/100846984/102182675/102189677/102177649/102179831	NQO1/CDKN1A/SMARCD2/HRAS/BRAF/WNT11/ACTG1/WNT7A/BAX/RPS6KB2/SHC3/SMARCB1/ACTB	chx:102173771/chx:102179898/chx:102176359/chx:102186668/chx:102174360/chx:102175498/chx:100860883/chx:102171665/chx:100846984/chx:102182675/chx:102189677/chx:102177649/chx:102179831	13
chx05205	Proteoglycans in cancer	15/417	199/6709	0.254712	0.862838	102190308/102179898/102173448/102177031/102186668/102174360/102175498/100860883/102171665/102182675/102173438/102187397/102179831/102181571/102170485	PTPN6/CDKN1A/ERBB3/CASP3/HRAS/BRAF/WNT11/ACTG1/WNT7A/RPS6KB2/RAC1/CBLC/ACTB/PPP1CA/FLNC	chx:102190308/chx:102179898/chx:102173448/chx:102177031/chx:102186668/chx:102174360/chx:102175498/chx:100860883/chx:102171665/chx:102182675/chx:102173438/chx:102187397/chx:102179831/chx:102181571/chx:102170485	15
chx00270	Cysteine and methionine metabolism	4/417	42/6709	0.263118	0.88031	102188750/102181302/102168850/100860870	LDHB/ADI1/GOT2/LDH-A	chx:102188750/chx:102181302/chx:102168850/chx:100860870	4
chx05034	Alcoholism	13/417	173/6709	0.278334	0.890325	102175311/102190485/102186668/102174360/102173518/100860866/102176903/102189677/102185007/100861370/102181571/102171944/102186145	LOC102175311/GNG5/HRAS/BRAF/LOC102173518/PDYN/PKIA/SHC3/CALM1/HAT1/PPP1CA/LOC102171944/GNAO1	chx:102175311/chx:102190485/chx:102186668/chx:102174360/chx:102173518/chx:100860866/chx:102176903/chx:102189677/chx:102185007/chx:100861370/chx:102181571/chx:102171944/chx:102186145	13
chx00500	Starch and sucrose metabolism	3/417	30/6709	0.285337	0.890325	102189736/102189015/102177249	HKDC1/GYS2/UGP2	chx:102189736/chx:102189015/chx:102177249	3
chx00770	Pantothenate and CoA biosynthesis	2/417	17/6709	0.285623	0.890325	102176564/102190916	GADL1/PPCDC	chx:102176564/chx:102190916	2
chx04970	Salivary secretion	7/417	86/6709	0.285763	0.890325	102175311/102185490/102187815/108633809/102185007/102188357/102183561	LOC102175311/NOS1/ATP2B2/LOC108633809/CALM1/ATP1B3/ATP1A1	chx:102175311/chx:102185490/chx:102187815/chx:108633809/chx:102185007/chx:102188357/chx:102183561	7
chx04961	Endocrine and other factor-regulated calcium reabsorption	4/417	44/6709	0.291359	0.890325	108633809/102188357/102183561/102180917	LOC108633809/ATP1B3/ATP1A1/TRPV5	chx:108633809/chx:102188357/chx:102183561/chx:102180917	4
chx04510	Focal adhesion	15/417	205/6709	0.292554	0.890325	102176003/102178149/102174543/102186668/102174360/100860883/102173438/102189677/102175280/108634738/102179831/102181571/102170485/102185146/102188539	LAMA1/RAC2/RAP1B/HRAS/BRAF/ACTG1/RAC1/SHC3/PARVB/LOC108634738/ACTB/PPP1CA/FLNC/ZYX/ITGB6	chx:102176003/chx:102178149/chx:102174543/chx:102186668/chx:102174360/chx:100860883/chx:102173438/chx:102189677/chx:102175280/chx:108634738/chx:102179831/chx:102181571/chx:102170485/chx:102185146/chx:102188539	15
chx03320	PPAR signaling pathway	6/417	73/6709	0.3003	0.890325	102190777/100860846/100861245/102182369/102190047/102182266	ACSL6/FABP3/PLIN2/SCP2/SLC27A4/DBI	chx:102190777/chx:100860846/chx:100861245/chx:102182369/chx:102190047/chx:102182266	6
chx00640	Propanoate metabolism	3/417	31/6709	0.302694	0.890325	102188750/102178200/100860870	LDHB/ACACB/LDH-A	chx:102188750/chx:102178200/chx:100860870	3
chx04215	Apoptosis - multiple species	3/417	31/6709	0.302694	0.890325	102177031/100846984/102173997	CASP3/BAX/LOC102173997	chx:102177031/chx:100846984/chx:102173997	3
chx04730	Long-term depression	5/417	59/6709	0.303941	0.890325	102186668/102185490/102174360/102184639/102186145	HRAS/NOS1/BRAF/LYN/GNAO1	chx:102186668/chx:102185490/chx:102174360/chx:102184639/chx:102186145	5
chx00100	Steroid biosynthesis	2/417	18/6709	0.309178	0.890325	100861120/102169934	TM7SF2/LIPA	chx:100861120/chx:102169934	2
chx05212	Pancreatic cancer	6/417	74/6709	0.311378	0.890325	102178149/102179898/102174360/100846984/102182675/102173438	RAC2/CDKN1A/BRAF/BAX/RPS6KB2/RAC1	chx:102178149/chx:102179898/chx:102174360/chx:100846984/chx:102182675/chx:102173438	6
chx04071	Sphingolipid signaling pathway	9/417	118/6709	0.311523	0.890325	102178149/102181802/102186668/100846984/102173438/102187660/102186017/102177705/102182556	RAC2/DEGS1/HRAS/BAX/RAC1/SGMS2/SMPD2/PPP2R3B/CERS2	chx:102178149/chx:102181802/chx:102186668/chx:100846984/chx:102173438/chx:102187660/chx:102186017/chx:102177705/chx:102182556	9
chx04810	Regulation of actin cytoskeleton	15/417	208/6709	0.312107	0.890325	102187022/102171364/102178149/102175326/102186668/102174360/102171273/102186774/100860883/102173438/102179831/102190179/102181571/102175884/102188539	SCIN/LIMK2/RAC2/PFN1/HRAS/BRAF/SSH2/ARPC5L/ACTG1/RAC1/ACTB/ARPC2/PPP1CA/ARPC3/ITGB6	chx:102187022/chx:102171364/chx:102178149/chx:102175326/chx:102186668/chx:102174360/chx:102171273/chx:102186774/chx:100860883/chx:102173438/chx:102179831/chx:102190179/chx:102181571/chx:102175884/chx:102188539	15
chx04950	Maturity onset diabetes of the young	2/417	19/6709	0.332572	0.938822	102169414/108637391	HNF1B/FOXA2	chx:102169414/chx:108637391	2
chx03013	RNA transport	12/417	166/6709	0.336108	0.939024	102175779/102168232/102191225/102182292/102190453/102182187/100861369/102176360/102189254/102186215/102169754/102168397	PABPC1/PABPC4/GEMIN8/EIF2S3/EIF4A1/LOC102182187/CLNS1A/ELAC2/EIF3I/EIF3J/GEMIN7/THOC7	chx:102175779/chx:102168232/chx:102191225/chx:102182292/chx:102190453/chx:102182187/chx:100861369/chx:102176360/chx:102189254/chx:102186215/chx:102169754/chx:102168397	12
chx05217	Basal cell carcinoma	5/417	62/6709	0.341397	0.944069	102179898/100860831/102175498/102171665/100846984	CDKN1A/BMP2/WNT11/WNT7A/BAX	chx:102179898/chx:100860831/chx:102175498/chx:102171665/chx:100846984	5
chx05220	Chronic myeloid leukemia	6/417	77/6709	0.344969	0.94431	102179898/102186668/102174360/100846984/102187397/102189677	CDKN1A/HRAS/BRAF/BAX/CBLC/SHC3	chx:102179898/chx:102186668/chx:102174360/chx:100846984/chx:102187397/chx:102189677	6
chx01212	Fatty acid metabolism	4/417	48/6709	0.348797	0.94524	102190777/102174889/102187120/102181762	ACSL6/PECR/TECR/ELOVL6	chx:102190777/chx:102174889/chx:102187120/chx:102181762	4
chx04142	Lysosome	9/417	123/6709	0.355838	0.949374	102169278/102182324/102191393/102168288/102186280/102189301/108633881/102169934/102178477	MCOLN1/CTSA/ATP6V0B/PLA2G15/TCIRG1/AP1M2/ATP6V0C/LIPA/ATP6V0D1	chx:102169278/chx:102182324/chx:102191393/chx:102168288/chx:102186280/chx:102189301/chx:108633881/chx:102169934/chx:102178477	9
chx04979	Cholesterol metabolism	4/417	49/6709	0.363228	0.949374	102169457/102169934/102176246/102173290	VDAC2/LIPA/VAPB/VDAC1	chx:102169457/chx:102169934/chx:102176246/chx:102173290	4
chx04922	Glucagon signaling pathway	7/417	94/6709	0.367294	0.949374	102175311/102188750/102178200/102181705/100860870/102185007/102189015	LOC102175311/LDHB/ACACB/PRKAB1/LDH-A/CALM1/GYS2	chx:102175311/chx:102188750/chx:102178200/chx:102181705/chx:100860870/chx:102185007/chx:102189015	7
chx04614	Renin-angiotensin system	2/417	21/6709	0.378601	0.949374	102182324/102178165	CTSA/THOP1	chx:102182324/chx:102178165	2
chx03008	Ribosome biogenesis in eukaryotes	6/417	80/6709	0.378883	0.949374	102188905/102189562/102187413/102191233/102184112/102185595	IMP4/EMG1/NOP56/NHP2/LOC102184112/FBL	chx:102188905/chx:102189562/chx:102187413/chx:102191233/chx:102184112/chx:102185595	6
chx04015	Rap1 signaling pathway	14/417	203/6709	0.382801	0.949374	102175311/102179482/102178149/102175326/102174543/102186668/102174360/100860883/102173438/102168502/102190014/102185007/102179831/102186145	LOC102175311/SIPA1L1/RAC2/PFN1/RAP1B/HRAS/BRAF/ACTG1/RAC1/EFNA1/FARP2/CALM1/ACTB/GNAO1	chx:102175311/chx:102179482/chx:102178149/chx:102175326/chx:102174543/chx:102186668/chx:102174360/chx:100860883/chx:102173438/chx:102168502/chx:102190014/chx:102185007/chx:102179831/chx:102186145	14
chx04915	Estrogen signaling pathway	7/417	96/6709	0.388037	0.949374	102175311/102171413/102186668/100861006/102189677/102185007/102186145	LOC102175311/FKBP4/HRAS/HSP90AB1/SHC3/CALM1/GNAO1	chx:102175311/chx:102171413/chx:102186668/chx:100861006/chx:102189677/chx:102185007/chx:102186145	7
chx00790	Folate biosynthesis	3/417	36/6709	0.389464	0.949374	102178311/102172669/102177793	LOC102178311/LOC102172669/PCBD2	chx:102178311/chx:102172669/chx:102177793	3
chx00983	Drug metabolism - other enzymes	3/417	36/6709	0.389464	0.949374	102191568/102184671/102175705	UCK2/IMPDH2/CES2	chx:102191568/chx:102184671/chx:102175705	3
chx01521	EGFR tyrosine kinase inhibitor resistance	6/417	81/6709	0.390212	0.949374	102173448/102186668/102174360/100846984/102182675/102189677	ERBB3/HRAS/BRAF/BAX/RPS6KB2/SHC3	chx:102173448/chx:102186668/chx:102174360/chx:100846984/chx:102182675/chx:102189677	6
chx04022	cGMP-PKG signaling pathway	11/417	158/6709	0.393367	0.949374	102175311/102173075/102187815/102169457/108633809/102185007/102181571/102187374/102188357/102183561/102173290	LOC102175311/SLC25A5/ATP2B2/VDAC2/LOC108633809/CALM1/PPP1CA/PPIF/ATP1B3/ATP1A1/VDAC1	chx:102175311/chx:102173075/chx:102187815/chx:102169457/chx:108633809/chx:102185007/chx:102181571/chx:102187374/chx:102188357/chx:102183561/chx:102173290	11
chx04066	HIF-1 signaling pathway	7/417	97/6709	0.39842	0.949374	102179898/102189736/100860742/100860872/102182675/102182517/102174691	CDKN1A/HKDC1/NOS2/GAPDH/RPS6KB2/TCEB1/ENO3	chx:102179898/chx:102189736/chx:100860742/chx:100860872/chx:102182675/chx:102182517/chx:102174691	7
chx05222	Small cell lung cancer	7/417	97/6709	0.39842	0.949374	102176003/102179898/102177031/100860742/100846984/102169983/102173997	LAMA1/CDKN1A/CASP3/NOS2/BAX/ZBTB17/LOC102173997	chx:102176003/chx:102179898/chx:102177031/chx:100860742/chx:100846984/chx:102169983/chx:102173997	7
chx05152	Tuberculosis	11/417	159/6709	0.401481	0.949374	102175311/102191393/102177031/100860742/100846984/102186280/100861238/108633881/102185007/102173997/102178477	LOC102175311/ATP6V0B/CASP3/NOS2/BAX/TCIRG1/HSPD1/ATP6V0C/CALM1/LOC102173997/ATP6V0D1	chx:102175311/chx:102191393/chx:102177031/chx:100860742/chx:100846984/chx:102186280/chx:100861238/chx:108633881/chx:102185007/chx:102173997/chx:102178477	11
chx00520	Amino sugar and nucleotide sugar metabolism	4/417	52/6709	0.406374	0.949374	102189736/102181448/102177249/102179951	HKDC1/GALE/UGP2/GNPNAT1	chx:102189736/chx:102181448/chx:102177249/chx:102179951	4
chx04623	Cytosolic DNA-sensing pathway	4/417	52/6709	0.406374	0.949374	102190767/102189595/100861003/106503769	POLR3H/LOC102189595/POLR1C/POLR2L	chx:102190767/chx:102189595/chx:100861003/chx:106503769	4
chx04020	Calcium signaling pathway	12/417	176/6709	0.413005	0.951825	102175311/102184810/102173448/102173075/102185490/100860742/102190490/102187815/102169457/102185007/102187374/102173290	LOC102175311/PTK2B/ERBB3/SLC25A5/NOS1/NOS2/TACR2/ATP2B2/VDAC2/CALM1/PPIF/VDAC1	chx:102175311/chx:102184810/chx:102173448/chx:102173075/chx:102185490/chx:100860742/chx:102190490/chx:102187815/chx:102169457/chx:102185007/chx:102187374/chx:102173290	12
chx04650	Natural killer cell mediated cytotoxicity	8/417	114/6709	0.414448	0.951825	102190308/102184810/102178149/102177031/102186668/102174360/102173438/102189677	PTPN6/PTK2B/RAC2/CASP3/HRAS/BRAF/RAC1/SHC3	chx:102190308/chx:102184810/chx:102178149/chx:102177031/chx:102186668/chx:102174360/chx:102173438/chx:102189677	8
chx00515	Mannose type O-glycan biosynthesis	2/417	23/6709	0.423252	0.963876	102189620/102191287	MGAT5B/B4GALT3	chx:102189620/chx:102191287	2
chx04550	Signaling pathways regulating pluripotency of stem cells	9/417	131/6709	0.428024	0.966622	102185881/102186668/102175498/102171665/102176988/100860952/102172808/102177783/102169729	ID3/HRAS/WNT11/WNT7A/SMAD1/POU5F1/HAND1/ZIC3/PCGF6	chx:102185881/chx:102186668/chx:102175498/chx:102171665/chx:102176988/chx:100860952/chx:102172808/chx:102177783/chx:102169729	9
chx04921	Oxytocin signaling pathway	10/417	148/6709	0.439803	0.970234	102175311/102179898/102186668/102171409/100860883/102181705/102185007/102179831/102181571/102186145	LOC102175311/CDKN1A/HRAS/MYL6B/ACTG1/PRKAB1/CALM1/ACTB/PPP1CA/GNAO1	chx:102175311/chx:102179898/chx:102186668/chx:102171409/chx:100860883/chx:102181705/chx:102185007/chx:102179831/chx:102181571/chx:102186145	10
chx04070	Phosphatidylinositol signaling system	7/417	101/6709	0.439867	0.970234	102175311/102178781/108634506/102171485/100861029/102185007/102189384	LOC102175311/IMPA2/LOC108634506/DGKD/CDIPT/CALM1/DGKQ	chx:102175311/chx:102178781/chx:108634506/chx:102171485/chx:100861029/chx:102185007/chx:102189384	7
chx05219	Bladder cancer	3/417	39/6709	0.440365	0.970234	102179898/102186668/102174360	CDKN1A/HRAS/BRAF	chx:102179898/chx:102186668/chx:102174360	3
chx04918	Thyroid hormone synthesis	5/417	71/6709	0.454198	0.984702	102188950/102189207/108633809/102188357/102183561	GPX2/GPX3/LOC108633809/ATP1B3/ATP1A1	chx:102188950/chx:102189207/chx:108633809/chx:102188357/chx:102183561	5
chx04971	Gastric acid secretion	5/417	71/6709	0.454198	0.984702	102175311/108633809/102185007/102188357/102183561	LOC102175311/LOC108633809/CALM1/ATP1B3/ATP1A1	chx:102175311/chx:108633809/chx:102185007/chx:102188357/chx:102183561	5
chx04141	Protein processing in endoplasmic reticulum	11/417	166/6709	0.458309	0.985728	102180905/100860963/100861006/100846984/102171725/102187688/102176459/102173946/novel.372/102183636/102172345	SSR2/DAD1/HSP90AB1/BAX/CRYAB/HSPH1/DNAJB11/SEC61A2/-/DERL2/DNAJB1	chx:102180905/chx:100860963/chx:100861006/chx:100846984/chx:102171725/chx:102187688/chx:102176459/chx:102173946/chx:102171951/chx:102183636/chx:102172345	11
chx05213	Endometrial cancer	4/417	58/6709	0.490482	0.99995	102179898/102186668/102174360/100846984	CDKN1A/HRAS/BRAF/BAX	chx:102179898/chx:102186668/chx:102174360/chx:100846984	4
chx05418	Fluid shear stress and atherosclerosis	9/417	139/6709	0.49965	0.99995	102187487/102175311/102178149/102173771/100861006/100860883/102173438/102185007/102179831	TXN/LOC102175311/RAC2/NQO1/HSP90AB1/ACTG1/RAC1/CALM1/ACTB	chx:102187487/chx:102175311/chx:102178149/chx:102173771/chx:100861006/chx:100860883/chx:102173438/chx:102185007/chx:102179831	9
chx04664	Fc epsilon RI signaling pathway	4/417	59/6709	0.504049	0.99995	102178149/102186668/102173438/102184639	RAC2/HRAS/RAC1/LYN	chx:102178149/chx:102186668/chx:102173438/chx:102184639	4
chx05140	Leishmaniasis	4/417	59/6709	0.504049	0.99995	102190308/102171472/108637962/100860742	PTPN6/MARCKSL1/LOC108637962/NOS2	chx:102190308/chx:102171472/chx:108637962/chx:100860742	4
chx03022	Basal transcription factors	3/417	43/6709	0.505486	0.99995	102180044/102188076/102173242	GTF2H5/ERCC2/TAF11	chx:102180044/chx:102188076/chx:102173242	3
chx00430	Taurine and hypotaurine metabolism	1/417	6709-11-01	0.506595	0.99995	102176564	GADL1	chx:102176564	1
chx00601	Glycosphingolipid biosynthesis - lacto and neolacto series	2/417	27/6709	0.507175	0.99995	102168270/102191287	LOC102168270/B4GALT3	chx:102168270/chx:102191287	2
chx04210	Apoptosis	9/417	141/6709	0.517209	0.99995	102178426/108636002/102177031/102186668/100860883/100846984/102191713/102179831/102173997	LOC102178426/TUBA1C/CASP3/HRAS/ACTG1/BAX/ENDOG/ACTB/LOC102173997	chx:102178426/chx:108636002/chx:102177031/chx:102186668/chx:100860883/chx:100846984/chx:102191713/chx:102179831/chx:102173997	9
chx04360	Axon guidance	11/417	175/6709	0.530122	0.99995	102182471/102171364/102180375/102178149/102178040/102186668/102171273/102173438/102186908/102168502/102169556	SEMA3E/LIMK2/EPHB6/RAC2/CDK5/HRAS/SSH2/RAC1/SEMA4B/EFNA1/CXCL12	chx:102182471/chx:102171364/chx:102180375/chx:102178149/chx:102178040/chx:102186668/chx:102171273/chx:102173438/chx:102186908/chx:102168502/chx:102169556	11
chx01522	Endocrine resistance	6/417	94/6709	0.534117	0.99995	102179898/102186668/102174360/100846984/102182675/102189677	CDKN1A/HRAS/BRAF/BAX/RPS6KB2/SHC3	chx:102179898/chx:102186668/chx:102174360/chx:100846984/chx:102182675/chx:102189677	6
chx04218	Cellular senescence	10/417	160/6709	0.540367	0.99995	102175311/102176051/102179898/102173075/102186668/102191163/102169457/102185007/102181571/102173290	LOC102175311/CCNA1/CDKN1A/SLC25A5/HRAS/PPID/VDAC2/CALM1/PPP1CA/VDAC1	chx:102175311/chx:102176051/chx:102179898/chx:102173075/chx:102186668/chx:102191163/chx:102169457/chx:102185007/chx:102181571/chx:102173290	10
chx00590	Arachidonic acid metabolism	5/417	80/6709	0.561173	0.99995	102188950/102178311/102189207/102172669/102169702	GPX2/LOC102178311/GPX3/LOC102172669/LOC102169702	chx:102188950/chx:102178311/chx:102189207/chx:102172669/chx:102169702	5
chx05020	Prion diseases	2/417	30/6709	0.564682	0.99995	100846984/102188564	BAX/STIP1	chx:100846984/chx:102188564	2
chx04916	Melanogenesis	6/417	97/6709	0.565438	0.99995	102175311/102186668/102175498/102171665/102185007/102186145	LOC102175311/HRAS/WNT11/WNT7A/CALM1/GNAO1	chx:102175311/chx:102186668/chx:102175498/chx:102171665/chx:102185007/chx:102186145	6
chx03450	Non-homologous end-joining	1/417	13/6709	0.566123	0.99995	102186271	POLM	chx:102186271	1
chx04925	Aldosterone synthesis and secretion	6/417	98/6709	0.575654	0.99995	102175311/102187815/108633809/102185007/102188357/102183561	LOC102175311/ATP2B2/LOC108633809/CALM1/ATP1B3/ATP1A1	chx:102175311/chx:102187815/chx:108633809/chx:102185007/chx:102188357/chx:102183561	6
chx04919	Thyroid hormone signaling pathway	7/417	115/6709	0.578883	0.99995	102186668/100860883/108633809/102179831/102188357/102183561/102181685	HRAS/ACTG1/LOC108633809/ACTB/ATP1B3/ATP1A1/SLC16A10	chx:102186668/chx:100860883/chx:108633809/chx:102179831/chx:102188357/chx:102183561/chx:102181685	7
chx05226	Gastric cancer	9/417	149/6709	0.585187	0.99995	102179898/102186668/102174360/102175498/102171665/100846984/102182675/102185649/102189677	CDKN1A/HRAS/BRAF/WNT11/WNT7A/BAX/RPS6KB2/ABCB1/SHC3	chx:102179898/chx:102186668/chx:102174360/chx:102175498/chx:102171665/chx:100846984/chx:102182675/chx:102185649/chx:102189677	9
chx04710	Circadian rhythm	2/417	32/6709	0.60026	0.99995	100860875/102181705	RORB/PRKAB1	chx:100860875/chx:102181705	2
chx04024	cAMP signaling pathway	12/417	201/6709	0.601194	0.99995	102175311/102178149/102174543/102174360/102173438/102189146/102187815/108633809/102185007/102181571/102188357/102183561	LOC102175311/RAC2/RAP1B/BRAF/RAC1/HCAR2/ATP2B2/LOC108633809/CALM1/PPP1CA/ATP1B3/ATP1A1	chx:102175311/chx:102178149/chx:102174543/chx:102174360/chx:102173438/chx:102189146/chx:102187815/chx:108633809/chx:102185007/chx:102181571/chx:102188357/chx:102183561	12
chx05223	Non-small cell lung cancer	4/417	67/6709	0.606047	0.99995	102179898/102186668/102174360/100846984	CDKN1A/HRAS/BRAF/BAX	chx:102179898/chx:102186668/chx:102174360/chx:100846984	4
chx04371	Apelin signaling pathway	8/417	135/6709	0.607911	0.99995	102175311/102190485/102186668/102185490/100860742/102182675/102181705/102185007	LOC102175311/GNG5/HRAS/NOS1/NOS2/RPS6KB2/PRKAB1/CALM1	chx:102175311/chx:102190485/chx:102186668/chx:102185490/chx:100860742/chx:102182675/chx:102181705/chx:102185007	8
chx04217	Necroptosis	9/417	152/6709	0.609531	0.99995	102173075/100861006/102191163/100846984/108633208/102169457/102170195/102171944/102173290	SLC25A5/HSP90AB1/PPID/BAX/PPIA/VDAC2/FAF1/LOC102171944/VDAC1	chx:102173075/chx:100861006/chx:102191163/chx:100846984/chx:108633208/chx:102169457/chx:102170195/chx:102171944/chx:102173290	9
chx04920	Adipocytokine signaling pathway	4/417	68/6709	0.61787	0.99995	102190777/102178200/102181705/102181909	ACSL6/ACACB/PRKAB1/NFKBIE	chx:102190777/chx:102178200/chx:102181705/chx:102181909	4
chx05031	Amphetamine addiction	4/417	68/6709	0.61787	0.99995	102175311/100860866/102185007/102181571	LOC102175311/PDYN/CALM1/PPP1CA	chx:102175311/chx:100860866/chx:102185007/chx:102181571	4
chx05134	Legionellosis	3/417	51/6709	0.622636	0.99995	102177031/100861238/102173997	CASP3/HSPD1/LOC102173997	chx:102177031/chx:100861238/chx:102173997	3
chx04152	AMPK signaling pathway	7/417	120/6709	0.624438	0.99995	102176051/102182675/102178200/102181705/102189015/102187810/102177705	CCNA1/RPS6KB2/ACACB/PRKAB1/GYS2/LOC102187810/PPP2R3B	chx:102176051/chx:102182675/chx:102178200/chx:102181705/chx:102189015/chx:102187810/chx:102177705	7
chx05145	Toxoplasmosis	6/417	103/6709	0.624853	0.99995	102176003/102177031/100860742/102173997/102187374/102186145	LAMA1/CASP3/NOS2/LOC102173997/PPIF/GNAO1	chx:102176003/chx:102177031/chx:100860742/chx:102173997/chx:102187374/chx:102186145	6
chx05143	African trypanosomiasis	2/417	34/6709	0.633606	0.99995	102178165/102187771	THOP1/F2RL1	chx:102178165/chx:102187771	2
chx00230	Purine metabolism	10/417	173/6709	0.641062	0.99995	102190080/102175795/102190767/102189651/102189595/102177094/102176263/102184671/100861003/106503769	ENTPD3/LOC102175795/POLR3H/ADK/LOC102189595/CANT1/NME1/IMPDH2/POLR1C/POLR2L	chx:102190080/chx:102175795/chx:102190767/chx:102189651/chx:102189595/chx:102177094/chx:102176263/chx:102184671/chx:100861003/chx:106503769	10
chx04062	Chemokine signaling pathway	10/417	173/6709	0.641062	0.99995	102184810/102178149/102190485/102174543/102186668/102174360/102173438/102189677/102184639/102169556	PTK2B/RAC2/GNG5/RAP1B/HRAS/BRAF/RAC1/SHC3/LYN/CXCL12	chx:102184810/chx:102178149/chx:102190485/chx:102174543/chx:102186668/chx:102174360/chx:102173438/chx:102189677/chx:102184639/chx:102169556	10
chx05218	Melanoma	4/417	71/6709	0.651986	0.99995	102179898/102186668/102174360/100846984	CDKN1A/HRAS/BRAF/BAX	chx:102179898/chx:102186668/chx:102174360/chx:100846984	4
chx00053	Ascorbate and aldarate metabolism	1/417	17/6709	0.66454	0.99995	102187125	ALDH7A1	chx:102187125	1
chx04261	Adrenergic signaling in cardiomyocytes	8/417	142/6709	0.664853	0.99995	102175311/102187815/108633809/102185007/102181571/102188357/102183561/102177705	LOC102175311/ATP2B2/LOC108633809/CALM1/PPP1CA/ATP1B3/ATP1A1/PPP2R3B	chx:102175311/chx:102187815/chx:108633809/chx:102185007/chx:102181571/chx:102188357/chx:102183561/chx:102177705	8
chx04931	Insulin resistance	6/417	108/6709	0.670625	0.99995	102190047/102182675/102178200/102181705/102181571/102189015	SLC27A4/RPS6KB2/ACACB/PRKAB1/PPP1CA/GYS2	chx:102190047/chx:102182675/chx:102178200/chx:102181705/chx:102181571/chx:102189015	6
chx05133	Pertussis	4/417	73/6709	0.673573	0.99995	102175311/102177031/100860742/102185007	LOC102175311/CASP3/NOS2/CALM1	chx:102175311/chx:102177031/chx:100860742/chx:102185007	4
chx04370	VEGF signaling pathway	3/417	55/6709	0.673632	0.99995	102178149/102186668/102173438	RAC2/HRAS/RAC1	chx:102178149/chx:102186668/chx:102173438	3
chx05169	Epstein-Barr virus infection	11/417	195/6709	0.675481	0.99995	102176051/102190080/102179898/102190767/102189595/102190848/102184639/102181909/102190237/100861003/106503769	CCNA1/ENTPD3/CDKN1A/POLR3H/LOC102189595/SHFM1/LYN/NFKBIE/PSMC1/POLR1C/POLR2L	chx:102176051/chx:102190080/chx:102179898/chx:102190767/chx:102189595/chx:102190848/chx:102184639/chx:102181909/chx:102190237/chx:100861003/chx:106503769	11
chx03015	mRNA surveillance pathway	5/417	91/6709	0.675892	0.99995	102175779/102168232/102181571/102186896/102177705	PABPC1/PABPC4/PPP1CA/NUDT21/PPP2R3B	chx:102175779/chx:102168232/chx:102181571/chx:102186896/chx:102177705	5
chx00562	Inositol phosphate metabolism	4/417	74/6709	0.684014	0.99995	102178781/108633199/102168433/100861029	IMPA2/PLCH1/TPI1/CDIPT	chx:102178781/chx:108633199/chx:102168433/chx:100861029	4
chx04660	T cell receptor signaling pathway	5/417	92/6709	0.685269	0.99995	102190308/102186668/102188484/102187397/102181909	PTPN6/HRAS/TEC/CBLC/NFKBIE	chx:102190308/chx:102186668/chx:102188484/chx:102187397/chx:102181909	5
chx05215	Prostate cancer	5/417	92/6709	0.685269	0.99995	102179898/102186668/102174360/100861006/100860827	CDKN1A/HRAS/BRAF/HSP90AB1/AR	chx:102179898/chx:102186668/chx:102174360/chx:100861006/chx:100860827	5
chx01524	Platinum drug resistance	4/417	75/6709	0.694219	0.99995	102179898/102177031/100846984/102173997	CDKN1A/CASP3/BAX/LOC102173997	chx:102179898/chx:102177031/chx:100846984/chx:102173997	4
chx05224	Breast cancer	8/417	146/6709	0.695081	0.99995	102179898/102186668/102174360/102175498/102171665/100846984/102182675/102189677	CDKN1A/HRAS/BRAF/WNT11/WNT7A/BAX/RPS6KB2/SHC3	chx:102179898/chx:102186668/chx:102174360/chx:102175498/chx:102171665/chx:100846984/chx:102182675/chx:102189677	8
chx00480	Glutathione metabolism	3/417	57/6709	0.69716	0.99995	102188950/102190002/102189207	GPX2/IDH1/GPX3	chx:102188950/chx:102190002/chx:102189207	3
chx05167	Kaposi's sarcoma-associated herpesvirus infection	10/417	182/6709	0.703244	0.99995	102175311/102179898/102190485/102177031/102186668/100846984/102173438/102184639/102185007/102173997	LOC102175311/CDKN1A/GNG5/CASP3/HRAS/BAX/RAC1/LYN/CALM1/LOC102173997	chx:102175311/chx:102179898/chx:102190485/chx:102177031/chx:102186668/chx:100846984/chx:102173438/chx:102184639/chx:102185007/chx:102173997	10
chx04975	Fat digestion and absorption	2/417	39/6709	0.707405	0.99995	102168850/102173200	GOT2/AGPAT2	chx:102168850/chx:102173200	2
chx00140	Steroid hormone biosynthesis	3/417	58/6709	0.708433	0.99995	102183447/102182909/102180581	HSD11B2/HSD17B1/SRD5A3	chx:102183447/chx:102182909/chx:102180581	3
chx04713	Circadian entrainment	5/417	95/6709	0.712293	0.99995	102175311/102190485/102185490/102185007/102186145	LOC102175311/GNG5/NOS1/CALM1/GNAO1	chx:102175311/chx:102190485/chx:102185490/chx:102185007/chx:102186145	5
chx05410	Hypertrophic cardiomyopathy (HCM)	4/417	77/6709	0.71392	0.99995	100860883/102181705/102179831/102188539	ACTG1/PRKAB1/ACTB/ITGB6	chx:100860883/chx:102181705/chx:102179831/chx:102188539	4
chx00900	Terpenoid backbone biosynthesis	1/417	20/6709	0.723432	0.99995	102181140	ICMT	chx:102181140	1
chx05203	Viral carcinogenesis	11/417	203/6709	0.725648	0.99995	102187022/102176051/102179898/102177031/102186668/102173518/100846984/102173438/102184639/102190237/102178477	SCIN/CCNA1/CDKN1A/CASP3/HRAS/LOC102173518/BAX/RAC1/LYN/PSMC1/ATP6V0D1	chx:102187022/chx:102176051/chx:102179898/chx:102177031/chx:102186668/chx:102173518/chx:100846984/chx:102173438/chx:102184639/chx:102190237/chx:102178477	11
chx04270	Vascular smooth muscle contraction	6/417	115/6709	0.72846	0.99995	102175311/102178388/102171409/102174360/102185007/102181571	LOC102175311/PPP1R14A/MYL6B/BRAF/CALM1/PPP1CA	chx:102175311/chx:102178388/chx:102171409/chx:102174360/chx:102185007/chx:102181571	6
chx04726	Serotonergic synapse	6/417	115/6709	0.72846	0.99995	102190485/102177031/102186668/102174360/102169702/102186145	GNG5/CASP3/HRAS/BRAF/LOC102169702/GNAO1	chx:102190485/chx:102177031/chx:102186668/chx:102174360/chx:102169702/chx:102186145	6
chx04933	AGE-RAGE signaling pathway in diabetic complications	6/417	115/6709	0.72846	0.99995	102181655/102177031/102186668/100846984/102173438/108634738	NOX4/CASP3/HRAS/BAX/RAC1/LOC108634738	chx:102181655/chx:102177031/chx:102186668/chx:100846984/chx:102173438/chx:108634738	6
chx00071	Fatty acid degradation	2/417	41/6709	0.733262	0.99995	102190777/102187125	ACSL6/ALDH7A1	chx:102190777/chx:102187125	2
chx03440	Homologous recombination	2/417	41/6709	0.733262	0.99995	102190848/102171696	SHFM1/BRCC3	chx:102190848/chx:102171696	2
chx05221	Acute myeloid leukemia	3/417	62/6709	0.750315	0.99995	102186668/102174360/102182675	HRAS/BRAF/RPS6KB2	chx:102186668/chx:102174360/chx:102182675	3
chx05230	Central carbon metabolism in cancer	3/417	62/6709	0.750315	0.99995	102189736/102186668/102187810	HKDC1/HRAS/LOC102187810	chx:102189736/chx:102186668/chx:102187810	3
chx04310	Wnt signaling pathway	7/417	137/6709	0.756736	0.99995	102178149/102169344/102175498/102171665/102173438/102169503/102181524	RAC2/RUVBL1/WNT11/WNT7A/RAC1/SFRP2/CACYBP	chx:102178149/chx:102169344/chx:102175498/chx:102171665/chx:102173438/chx:102169503/chx:102181524	7
chx05161	Hepatitis B	7/417	137/6709	0.756736	0.99995	102176051/102184810/102179898/102177031/102186668/100846984/102173997	CCNA1/PTK2B/CDKN1A/CASP3/HRAS/BAX/LOC102173997	chx:102176051/chx:102184810/chx:102179898/chx:102177031/chx:102186668/chx:100846984/chx:102173997	7
chx00360	Phenylalanine metabolism	1/417	22/6709	0.756843	0.99995	102168850	GOT2	chx:102168850	1
chx00514	Other types of O-glycan biosynthesis	1/417	22/6709	0.756843	0.99995	102191287	B4GALT3	chx:102191287	1
chx00380	Tryptophan metabolism	2/417	43/6709	0.757153	0.99995	100860855/102187125	CAT/ALDH7A1	chx:100860855/chx:102187125	2
chx03420	Nucleotide excision repair	2/417	44/6709	0.768391	0.99995	102180044/102188076	GTF2H5/ERCC2	chx:102180044/chx:102188076	2
chx04962	Vasopressin-regulated water reabsorption	2/417	44/6709	0.768391	0.99995	102169819/108636040	ARHGDIG/ARHGDIB	chx:102169819/chx:108636040	2
chx00040	Pentose and glucuronate interconversions	1/417	23/6709	0.772006	0.99995	102177249	UGP2	chx:102177249	1
chx04977	Vitamin digestion and absorption	1/417	23/6709	0.772006	0.99995	102177144	AWAT2	chx:102177144	1
chx04350	TGF-beta signaling pathway	4/417	84/6709	0.775502	0.99995	102185881/100860831/102182675/102176988	ID3/BMP2/RPS6KB2/SMAD1	chx:102185881/chx:100860831/chx:102182675/chx:102176988	4
chx04750	Inflammatory mediator regulation of TRP channels	5/417	103/6709	0.776207	0.99995	102180611/102175311/102185007/102181571/102187771	P2RY2/LOC102175311/CALM1/PPP1CA/F2RL1	chx:102180611/chx:102175311/chx:102185007/chx:102181571/chx:102187771	5
chx04924	Renin secretion	3/417	65/6709	0.778459	0.99995	102175311/102186735/102185007	LOC102175311/CLCA2/CALM1	chx:102175311/chx:102186735/chx:102185007	3
chx04926	Relaxin signaling pathway	7/417	141/6709	0.782418	0.99995	102190485/102186668/102185490/100860742/102189677/108634738/102186145	GNG5/HRAS/NOS1/NOS2/SHC3/LOC108634738/GNAO1	chx:102190485/chx:102186668/chx:102185490/chx:100860742/chx:102189677/chx:108634738/chx:102186145	7
chx04072	Phospholipase D signaling pathway	7/417	143/6709	0.794481	0.99995	102184810/102186668/108634506/102189677/102171485/102189384/102173200	PTK2B/HRAS/LOC108634506/SHC3/DGKD/DGKQ/AGPAT2	chx:102184810/chx:102186668/chx:108634506/chx:102189677/chx:102171485/chx:102189384/chx:102173200	7
chx04914	Progesterone-mediated oocyte maturation	4/417	87/6709	0.798494	0.99995	102176051/102174360/100861006/102183442	CCNA1/BRAF/HSP90AB1/MAD2L2	chx:102176051/chx:102174360/chx:100861006/chx:102183442	4
chx05412	Arrhythmogenic right ventricular cardiomyopathy (ARVC)	3/417	68/6709	0.803945	0.99995	100860883/102179831/102188539	ACTG1/ACTB/ITGB6	chx:100860883/chx:102179831/chx:102188539	3
chx04068	FoxO signaling pathway	6/417	126/6709	0.804236	0.99995	102179898/100860855/102186668/102174360/102181705/100860856	CDKN1A/CAT/HRAS/BRAF/PRKAB1/SOD2	chx:102179898/chx:100860855/chx:102186668/chx:102174360/chx:102181705/chx:100860856	6
chx04912	GnRH signaling pathway	4/417	88/6709	0.805724	0.99995	102175311/102184810/102186668/102185007	LOC102175311/PTK2B/HRAS/CALM1	chx:102175311/chx:102184810/chx:102186668/chx:102185007	4
chx04728	Dopaminergic synapse	6/417	128/6709	0.816079	0.99995	102175311/102190485/102185007/102181571/102186145/102177705	LOC102175311/GNG5/CALM1/PPP1CA/GNAO1/PPP2R3B	chx:102175311/chx:102190485/chx:102185007/chx:102181571/chx:102186145/chx:102177705	6
chx00650	Butanoate metabolism	1/417	27/6709	0.823792	0.99995	102182274	ACSM1	chx:102182274	1
chx04114	Oocyte meiosis	5/417	111/6709	0.828663	0.99995	102175311/102183442/100860827/102185007/102181571	LOC102175311/MAD2L2/AR/CALM1/PPP1CA	chx:102175311/chx:102183442/chx:100860827/chx:102185007/chx:102181571	5
chx05164	Influenza A	7/417	150/6709	0.832739	0.99995	102189225/100860883/102175606/102179831/102173997/102173290/102172345	TMPRSS4/ACTG1/IVNS1ABP/ACTB/LOC102173997/VDAC1/DNAJB1	chx:102189225/chx:100860883/chx:102175606/chx:102179831/chx:102173997/chx:102173290/chx:102172345	7
chx05030	Cocaine addiction	2/417	51/6709	0.835059	0.99995	102178040/100860866	CDK5/PDYN	chx:102178040/chx:100860866	2
chx04390	Hippo signaling pathway	7/417	151/6709	0.837716	0.99995	100860831/102175498/100860883/102171665/102176988/102179831/102181571	BMP2/WNT11/ACTG1/WNT7A/SMAD1/ACTB/PPP1CA	chx:100860831/chx:102175498/chx:100860883/chx:102171665/chx:102176988/chx:102179831/chx:102181571	7
chx04611	Platelet activation	6/417	134/6709	0.848247	0.99995	102174543/100860883/102184639/108634738/102179831/102181571	RAP1B/ACTG1/LYN/LOC108634738/ACTB/PPP1CA	chx:102174543/chx:100860883/chx:102184639/chx:108634738/chx:102179831/chx:102181571	6
chx04742	Taste transduction	2/417	53/6709	0.850643	0.99995	102169542/100861026	SCNN1G/SCNN1B	chx:102169542/chx:100861026	2
chx00980	Metabolism of xenobiotics by cytochrome P450	2/417	55/6709	0.864877	0.99995	102178311/102172669	LOC102178311/LOC102172669	chx:102178311/chx:102172669	2
chx05160	Hepatitis C	5/417	119/6709	0.870695	0.99995	102187730/102179898/102186668/102174360/102170379	CLDN6/CDKN1A/HRAS/BRAF/CLDN4	chx:102187730/chx:102179898/chx:102186668/chx:102174360/chx:102170379	5
chx04911	Insulin secretion	3/417	78/6709	0.871742	0.99995	108633809/102188357/102183561	LOC108633809/ATP1B3/ATP1A1	chx:108633809/chx:102188357/chx:102183561	3
chx04136	Autophagy - other	1/417	33/6709	0.880313	0.99995	102176208	IGBP1	chx:102176208	1
chx02010	ABC transporters	2/417	58/6709	0.883909	0.99995	102171298/102185649	ABCB4/ABCB1	chx:102171298/chx:102185649	2
chx00250	Alanine, aspartate and glutamate metabolism	1/417	34/6709	0.887789	0.99995	102168850	GOT2	chx:102168850	1
chx00860	Porphyrin and chlorophyll metabolism	1/417	34/6709	0.887789	0.99995	102189453	HMOX2	chx:102189453	1
chx04110	Cell cycle	5/417	124/6709	0.892277	0.99995	102176051/102179898/102191760/102183442/102169983	CCNA1/CDKN1A/ORC5/MAD2L2/ZBTB17	chx:102176051/chx:102179898/chx:102191760/chx:102183442/chx:102169983	5
chx04657	IL-17 signaling pathway	3/417	82/6709	0.89247	0.99995	102183735/102177031/100861006	IL17RE/CASP3/HSP90AB1	chx:102183735/chx:102177031/chx:100861006	3
chx05414	Dilated cardiomyopathy (DCM)	3/417	82/6709	0.89247	0.99995	100860883/102179831/102188539	ACTG1/ACTB/ITGB6	chx:100860883/chx:102179831/chx:102188539	3
chx04130	SNARE interactions in vesicular transport	1/417	35/6709	0.894799	0.99995	102171343	VTI1B	chx:102171343	1
chx00350	Tyrosine metabolism	1/417	36/6709	0.901372	0.99995	102168850	GOT2	chx:102168850	1
chx04672	Intestinal immune network for IgA production	1/417	36/6709	0.901372	0.99995	102169556	CXCL12	chx:102169556	1
chx04540	Gap junction	3/417	86/6709	0.910148	0.99995	102178426/108636002/102186668	LOC102178426/TUBA1C/HRAS	chx:102178426/chx:108636002/chx:102186668	3
chx04140	Autophagy - animal	5/417	130/6709	0.914021	0.99995	102186668/102176667/102185138/102182675/102176208	HRAS/DDIT4/SH3GLB1/RPS6KB2/IGBP1	chx:102186668/chx:102176667/chx:102185138/chx:102182675/chx:102176208	5
chx04137	Mitophagy - animal	2/417	64/6709	0.914754	0.99995	102186668/102188101	HRAS/RHOT2	chx:102186668/chx:102188101	2
chx05165	Human papillomavirus infection	15/417	329/6709	0.923435	0.99995	102176003/102176051/102179898/102177031/102186668/102175498/102171665/100846984/102182675/102186280/108634738/102190237/102183453/102177705/102188539	LAMA1/CCNA1/CDKN1A/CASP3/HRAS/WNT11/WNT7A/BAX/RPS6KB2/TCIRG1/LOC108634738/PSMC1/TUBG1/PPP2R3B/ITGB6	chx:102176003/chx:102176051/chx:102179898/chx:102177031/chx:102186668/chx:102175498/chx:102171665/chx:100846984/chx:102182675/chx:102186280/chx:108634738/chx:102190237/chx:102183453/chx:102177705/chx:102188539	15
chx05146	Amoebiasis	4/417	112/6709	0.924505	0.99995	102176003/102177031/100860742/108634738	LAMA1/CASP3/NOS2/LOC108634738	chx:102176003/chx:102177031/chx:100860742/chx:108634738	4
chx05204	Chemical carcinogenesis	2/417	67/6709	0.927123	0.99995	102178311/102172669	LOC102178311/LOC102172669	chx:102178311/chx:102172669	2
chx03040	Spliceosome	5/417	136/6709	0.931818	0.99995	102190828/102191007/102184951/102178998/102174478	LSM3/SNRPD1/SNRPA1/LSM7/LOC102174478	chx:102190828/chx:102191007/chx:102184951/chx:102178998/chx:102174478	5
chx04512	ECM-receptor interaction	3/417	93/6709	0.934862	0.99995	102176003/108634738/102188539	LAMA1/LOC108634738/ITGB6	chx:102176003/chx:108634738/chx:102188539	3
chx05206	MicroRNAs in cancer	7/417	179/6709	0.935175	0.99995	102179898/102173448/102187300/102177031/102186668/102176667/102185649	CDKN1A/ERBB3/ST14/CASP3/HRAS/DDIT4/ABCB1	chx:102179898/chx:102173448/chx:102187300/chx:102177031/chx:102186668/chx:102176667/chx:102185649	7
chx00970	Aminoacyl-tRNA biosynthesis	1/417	44/6709	0.941158	0.99995	102172650	GATC	chx:102172650	1
chx04930	Type II diabetes mellitus	1/417	44/6709	0.941158	0.99995	102189736	HKDC1	chx:102189736	1
chx00260	Glycine, serine and threonine metabolism	1/417	45/6709	0.94484	0.99995	102187125	ALDH7A1	chx:102187125	1
chx04940	Type I diabetes mellitus	1/417	45/6709	0.94484	0.99995	100861238	HSPD1	chx:100861238	1
chx00565	Ether lipid metabolism	1/417	47/6709	0.951528	0.99995	102169694	GAL3ST1	chx:102169694	1
chx04014	Ras signaling pathway	9/417	230/6709	0.954361	0.99995	102175311/102178149/102190485/102174543/102186668/102173438/102168502/102189677/102185007	LOC102175311/RAC2/GNG5/RAP1B/HRAS/RAC1/EFNA1/SHC3/CALM1	chx:102175311/chx:102178149/chx:102190485/chx:102174543/chx:102186668/chx:102173438/chx:102168502/chx:102189677/chx:102185007	9
chx04330	Notch signaling pathway	1/417	48/6709	0.954562	0.99995	102190980	PSEN2	chx:102190980	1
chx04917	Prolactin signaling pathway	2/417	76/6709	0.954836	0.99995	102186668/102189677	HRAS/SHC3	chx:102186668/chx:102189677	2
chx04621	NOD-like receptor signaling pathway	5/417	148/6709	0.957879	0.99995	102187487/100861006/102169457/102171696/102173290	TXN/HSP90AB1/VDAC2/BRCC3/VDAC1	chx:102187487/chx:100861006/chx:102169457/chx:102171696/chx:102173290	5
chx04144	Endocytosis	10/417	256/6709	0.96226	0.99995	108636584/102170194/102186668/102186774/102185138/102187397/102168642/102169433/102190179/102175884	LOC108636584/NEDD4L/HRAS/ARPC5L/SH3GLB1/CBLC/SH3GLB2/LOC102169433/ARPC2/ARPC3	chx:108636584/chx:102170194/chx:102186668/chx:102186774/chx:102185138/chx:102187397/chx:102168642/chx:102169433/chx:102190179/chx:102175884	10
chx04725	Cholinergic synapse	3/417	105/6709	0.963184	0.99995	102190485/102186668/102186145	GNG5/HRAS/GNAO1	chx:102190485/chx:102186668/chx:102186145	3
chx04727	GABAergic synapse	2/417	80/6709	0.963617	0.99995	102190485/102186145	GNG5/GNAO1	chx:102190485/chx:102186145	2
chx00280	Valine, leucine and isoleucine degradation	1/417	52/6709	0.964918	0.99995	102187125	ALDH7A1	chx:102187125	1
chx05202	Transcriptional misregulation in cancer	6/417	175/6709	0.965693	0.99995	102179898/102186408/100846984/102176988/102169983/102176014	CDKN1A/MYCN/BAX/SMAD1/ZBTB17/CDK14	chx:102179898/chx:102186408/chx:100846984/chx:102176988/chx:102169983/chx:102176014	6
chx04724	Glutamatergic synapse	3/417	107/6709	0.966594	0.99995	102190485/102176416/102186145	GNG5/SLC1A1/GNAO1	chx:102190485/chx:102176416/chx:102186145	3
chx04064	NF-kappa B signaling pathway	2/417	84/6709	0.970746	0.99995	102184639/102169556	LYN/CXCL12	chx:102184639/chx:102169556	2
chx04913	Ovarian steroidogenesis	1/417	55/6709	0.971107	0.99995	102182909	HSD17B1	chx:102182909	1
chx04151	PI3K-Akt signaling pathway	14/417	346/6709	0.972452	0.99995	102176003/102179898/102190485/102186668/100861006/102176667/102182675/102173438/102168502/108634738/102189015/102190188/102177705/102188539	LAMA1/CDKN1A/GNG5/HRAS/HSP90AB1/DDIT4/RPS6KB2/RAC1/EFNA1/LOC108634738/GYS2/THEM4/PPP2R3B/ITGB6	chx:102176003/chx:102179898/chx:102190485/chx:102186668/chx:100861006/chx:102176667/chx:102182675/chx:102173438/chx:102168502/chx:108634738/chx:102189015/chx:102190188/chx:102177705/chx:102188539	14
chx04010	MAPK signaling pathway	11/417	286/6709	0.972594	0.99995	102186181/102178149/102174543/102177031/102186668/102174360/102173438/102168502/102190872/102170485/102180333	DUSP5/RAC2/RAP1B/CASP3/HRAS/BRAF/RAC1/EFNA1/MAPK8IP2/FLNC/MAPK8IP1	chx:102186181/chx:102178149/chx:102174543/chx:102177031/chx:102186668/chx:102174360/chx:102173438/chx:102168502/chx:102190872/chx:102170485/chx:102180333	11
chx04640	Hematopoietic cell lineage	2/417	86/6709	0.973787	0.99995	108636727/102181457	CD24/CD2	chx:108636727/chx:102181457	2
chx05032	Morphine addiction	2/417	87/6709	0.97519	0.99995	102190485/102186145	GNG5/GNAO1	chx:102190485/chx:102186145	2
chx05322	Systemic lupus erythematosus	3/417	115/6709	0.977477	0.99995	102173518/102191007/102171944	LOC102173518/SNRPD1/LOC102171944	chx:102173518/chx:102191007/chx:102171944	3
chx04659	Th17 cell differentiation	2/417	90/6709	0.978979	0.99995	100861006/102181909	HSP90AB1/NFKBIE	chx:100861006/chx:102181909	2
chx04514	Cell adhesion molecules (CAMs)	4/417	141/6709	0.979	0.99995	102187730/102181457/102172535/102170379	CLDN6/CD2/NECTIN2/CLDN4	chx:102187730/chx:102181457/chx:102172535/chx:102170379	4
chx00310	Lysine degradation	1/417	63/6709	0.982789	0.99995	102187125	ALDH7A1	chx:102187125	1
chx04612	Antigen processing and presentation	1/417	64/6709	0.983869	0.99995	100861006	HSP90AB1	chx:100861006	1
chx05168	Herpes simplex infection	5/417	175/6709	0.986772	0.99995	102177031/102183910/102173997/102181571/102172535	CASP3/C1QBP/LOC102173997/PPP1CA/NECTIN2	chx:102177031/chx:102183910/chx:102173997/chx:102181571/chx:102172535	5
chx05166	HTLV-I infection	8/417	251/6709	0.990313	0.99995	102179898/102173075/102186668/102175498/102171665/100846984/102169457/102173290	CDKN1A/SLC25A5/HRAS/WNT11/WNT7A/BAX/VDAC2/VDAC1	chx:102179898/chx:102173075/chx:102186668/chx:102175498/chx:102171665/chx:100846984/chx:102169457/chx:102173290	8
chx05142	Chagas disease (American trypanosomiasis)	2/417	104/6709	0.990409	0.99995	100860742/102186145	NOS2/GNAO1	chx:100860742/chx:102186145	2
chx04740	Olfactory transduction	2/417	105/6709	0.990937	0.99995	102175311/102185007	LOC102175311/CALM1	chx:102175311/chx:102185007	2
chx04658	Th1 and Th2 cell differentiation	1/417	74/6709	0.991566	0.99995	102181909	NFKBIE	chx:102181909	1
chx04120	Ubiquitin mediated proteolysis	3/417	141/6709	0.994056	0.99995	102170194/102187397/102182517	NEDD4L/CBLC/TCEB1	chx:102170194/chx:102187397/chx:102182517	3
chx04380	Osteoclast differentiation	2/417	115/6709	0.994881	0.99995	102188484/102173438	TEC/RAC1	chx:102188484/chx:102173438	2
chx04630	Jak-STAT signaling pathway	3/417	152/6709	0.996683	0.99995	102190308/102179898/102186668	PTPN6/CDKN1A/HRAS	chx:102190308/chx:102179898/chx:102186668	3
chx04620	Toll-like receptor signaling pathway	1/417	93/6709	0.997547	0.99995	102173438	RAC1	chx:102173438	1
chx04668	TNF signaling pathway	1/417	105/6709	0.998878	0.99995	102177031	CASP3	chx:102177031	1
chx04060	Cytokine-cytokine receptor interaction	3/417	222/6709	0.999933	0.99995	102183735/100860831/102169556	IL17RE/BMP2/CXCL12	chx:102183735/chx:100860831/chx:102169556	3
chx04080	Neuroactive ligand-receptor interaction	3/417	227/6709	0.99995	0.99995	102180611/102190490/102187771	P2RY2/TACR2/F2RL1	chx:102180611/chx:102190490/chx:102187771	3

## Sheet: D30vsD25up
KEGGID	Description	GeneRatio	BgRatio	pvalue	padj	geneID	geneName	keggID	Count
chx04512	ECM-receptor interaction	1950-06-01	94/6728	6.13437e-05	0.00951308	102186825/102188539/100860805/102179675/102171074/102185378	COL9A2/ITGB6/SPP1/THBS4/ITGA11/COL9A1	chx:102186825/chx:102188539/chx:100860805/chx:102179675/chx:102171074/chx:102185378	6
chx04510	Focal adhesion	1950-08-01	206/6728	0.000119661	0.00951308	102186825/102179773/102188710/102188539/100860805/102179675/102171074/102185378	COL9A2/SHC4/PIK3R1/ITGB6/SPP1/THBS4/ITGA11/COL9A1	chx:102186825/chx:102179773/chx:102188710/chx:102188539/chx:100860805/chx:102179675/chx:102171074/chx:102185378	8
chx05144	Malaria	1950-04-01	48/6728	0.000412884	0.0218829	102175889/102176710/102179675/102183082	LOC102175889/LOC102176710/THBS4/SDC2	chx:102175889/chx:102176710/chx:102179675/chx:102183082	4
chx05165	Human papillomavirus infection	1950-09-01	332/6728	0.000647703	0.0257462	102186825/102188710/102188298/102183205/102188539/100860805/102179675/102171074/102185378	COL9A2/PIK3R1/PPP2R2C/FZD1/ITGB6/SPP1/THBS4/ITGA11/COL9A1	chx:102186825/chx:102188710/chx:102188298/chx:102183205/chx:102188539/chx:100860805/chx:102179675/chx:102171074/chx:102185378	9
chx04151	PI3K-Akt signaling pathway	1950-09-01	347/6728	0.000890183	0.0283078	102186825/102188710/102188298/102188539/102185926/100860805/102179675/102171074/102185378	COL9A2/PIK3R1/PPP2R2C/ITGB6/TGFA/SPP1/THBS4/ITGA11/COL9A1	chx:102186825/chx:102188710/chx:102188298/chx:102188539/chx:102185926/chx:100860805/chx:102179675/chx:102171074/chx:102185378	9
chx04071	Sphingolipid signaling pathway	1950-04-01	118/6728	0.0111303	0.254799	102188710/102188298/102176466/102169911	PIK3R1/PPP2R2C/CERS6/CERS3	chx:102188710/chx:102188298/chx:102176466/chx:102169911	4
chx05217	Basal cell carcinoma	1950-03-01	63/6728	0.0112176	0.254799	102183205/102188011/102178293	FZD1/PTCH2/HHIP	chx:102183205/chx:102188011/chx:102178293	3
chx05214	Glioma	1950-03-01	70/6728	0.0149131	0.26861	102179773/102188710/102185926	SHC4/PIK3R1/TGFA	chx:102179773/chx:102188710/chx:102185926	3
chx04971	Gastric acid secretion	1950-03-01	73/6728	0.0166839	0.26861	102180805/102169219/108633307	KCNJ15/KCNJ16/CHRM3	chx:102180805/chx:102169219/chx:108633307	3
chx04917	Prolactin signaling pathway	1950-03-01	76/6728	0.0185681	0.26861	102179773/102188710/102169781	SHC4/PIK3R1/ELF5	chx:102179773/chx:102188710/chx:102169781	3
chx05418	Fluid shear stress and atherosclerosis	1950-04-01	138/6728	0.0188304	0.26861	102188710/102187231/102175889/102183082	PIK3R1/IL1R1/LOC102175889/SDC2	chx:102188710/chx:102187231/chx:102175889/chx:102183082	4
chx00640	Propanoate metabolism	1950-02-01	31/6728	0.0219414	0.26861	102179598/102173533	EHHADH/ACSS3	chx:102179598/chx:102173533	2
chx01521	EGFR tyrosine kinase inhibitor resistance	1950-03-01	81/6728	0.0219618	0.26861	102179773/102188710/102185926	SHC4/PIK3R1/TGFA	chx:102179773/chx:102188710/chx:102185926	3
chx04012	ErbB signaling pathway	1950-03-01	87/6728	0.0264541	0.300443	102179773/102188710/102185926	SHC4/PIK3R1/TGFA	chx:102179773/chx:102188710/chx:102185926	3
chx04960	Aldosterone-regulated sodium reabsorption	1950-02-01	37/6728	0.0305531	0.323863	102188710/102186372	PIK3R1/FXYD4	chx:102188710/chx:102186372	2
chx04915	Estrogen signaling pathway	1950-03-01	96/6728	0.0340491	0.331242	102179773/102188710/102169739	SHC4/PIK3R1/KCNJ5	chx:102179773/chx:102188710/chx:102169739	3
chx05225	Hepatocellular carcinoma	1950-04-01	169/6728	0.0361431	0.331242	102179773/102188710/102183205/102185926	SHC4/PIK3R1/FZD1/TGFA	chx:102179773/chx:102188710/chx:102183205/chx:102185926	4
chx00380	Tryptophan metabolism	1950-02-01	43/6728	0.0402787	0.331242	102179598/102183203	EHHADH/LOC102183203	chx:102179598/chx:102183203	2
chx04930	Type II diabetes mellitus	1950-02-01	43/6728	0.0402787	0.331242	102188710/102187163	PIK3R1/CACNA1G	chx:102188710/chx:102187163	2
chx05142	Chagas disease (American trypanosomiasis)	1950-03-01	105/6728	0.0426603	0.331242	102188710/102188298/102175889	PIK3R1/PPP2R2C/LOC102175889	chx:102188710/chx:102188298/chx:102175889	3
chx04340	Hedgehog signaling pathway	1950-02-01	45/6728	0.043749	0.331242	102188011/102178293	PTCH2/HHIP	chx:102188011/chx:102178293	2
chx00600	Sphingolipid metabolism	1950-02-01	48/6728	0.0491549	0.355256	102176466/102169911	CERS6/CERS3	chx:102176466/chx:102169911	2
chx04380	Osteoclast differentiation	1950-03-01	116/6728	0.0545295	0.375752	102188710/102187231/102189077	PIK3R1/IL1R1/TREM2	chx:102188710/chx:102187231/chx:102189077	3
chx00280	Valine, leucine and isoleucine degradation	1950-02-01	52/6728	0.0567174	0.375752	102179598/102183203	EHHADH/LOC102183203	chx:102179598/chx:102183203	2
chx04810	Regulation of actin cytoskeleton	1950-04-01	207/6728	0.0668429	0.425121	102188710/102188539/102171074/108633307	PIK3R1/ITGB6/ITGA11/CHRM3	chx:102188710/chx:102188539/chx:102171074/chx:108633307	4
chx04550	Signaling pathways regulating pluripotency of stem cells	1950-03-01	130/6728	0.0716785	0.438341	102174882/102188710/102183205	ACVR1C/PIK3R1/FZD1	chx:102174882/chx:102188710/chx:102183205	3
chx04974	Protein digestion and absorption	1950-03-01	133/6728	0.0756369	0.445417	102186825/106503435/102185378	COL9A2/COL7A1/COL9A1	chx:102186825/chx:106503435/chx:102185378	3
chx05221	Acute myeloid leukemia	1950-02-01	63/6728	0.0793838	0.450786	102178465/102188710	ZBTB16/PIK3R1	chx:102178465/chx:102188710	2
chx05223	Non-small cell lung cancer	1950-02-01	67/6728	0.0882266	0.466585	102188710/102185926	PIK3R1/TGFA	chx:102188710/chx:102185926	2
chx05412	Arrhythmogenic right ventricular cardiomyopathy (ARVC)	1950-02-01	68/6728	0.0904821	0.466585	102188539/102171074	ITGB6/ITGA11	chx:102188539/chx:102171074	2
chx05211	Renal cell carcinoma	1950-02-01	69/6728	0.0927547	0.466585	102188710/102185926	PIK3R1/TGFA	chx:102188710/chx:102185926	2
chx05224	Breast cancer	1950-03-01	148/6728	0.0968326	0.466585	102179773/102188710/102183205	SHC4/PIK3R1/FZD1	chx:102179773/chx:102188710/chx:102183205	3
chx05226	Gastric cancer	1950-03-01	151/6728	0.101339	0.466585	102179773/102188710/102183205	SHC4/PIK3R1/FZD1	chx:102179773/chx:102188710/chx:102183205	3
chx05212	Pancreatic cancer	1950-02-01	74/6728	0.104363	0.466585	102188710/102185926	PIK3R1/TGFA	chx:102188710/chx:102185926	2
chx05164	Influenza A	1950-03-01	154/6728	0.105929	0.466585	102188710/102188693/102175889	PIK3R1/TMPRSS13/LOC102175889	chx:102188710/chx:102188693/chx:102175889	3
chx05100	Bacterial invasion of epithelial cells	1950-02-01	76/6728	0.109114	0.466585	102179773/102188710	SHC4/PIK3R1	chx:102179773/chx:102188710	2
chx05220	Chronic myeloid leukemia	1950-02-01	77/6728	0.111511	0.466585	102179773/102188710	SHC4/PIK3R1	chx:102179773/chx:102188710	2
chx05410	Hypertrophic cardiomyopathy (HCM)	1950-02-01	77/6728	0.111511	0.466585	102188539/102171074	ITGB6/ITGA11	chx:102188539/chx:102171074	2
chx05414	Dilated cardiomyopathy (DCM)	1950-02-01	82/6728	0.1237	0.492176	102188539/102171074	ITGB6/ITGA11	chx:102188539/chx:102171074	2
chx04950	Maturity onset diabetes of the young	1950-01-01	18/6728	0.125794	0.492176	102169414	HNF1B	chx:102169414	1
chx00532	Glycosaminoglycan biosynthesis - chondroitin sulfate / dermatan sulfate	1950-01-01	19/6728	0.132308	0.492176	102170413	CHSY3	chx:102170413	1
chx04062	Chemokine signaling pathway	1950-03-01	172/6728	0.135112	0.492176	102179773/102188710/102175889	SHC4/PIK3R1/LOC102175889	chx:102179773/chx:102188710/chx:102175889	3
chx04970	Salivary secretion	1950-02-01	87/6728	0.1362	0.492176	102169730/108633307	LOC102169730/CHRM3	chx:102169730/chx:108633307	2
chx05032	Morphine addiction	1950-02-01	87/6728	0.1362	0.492176	102186243/102169739	GABRP/KCNJ5	chx:102186243/chx:102169739	2
chx05215	Prostate cancer	1950-02-01	93/6728	0.151556	0.5115	102188710/102185926	PIK3R1/TGFA	chx:102188710/chx:102185926	2
chx01522	Endocrine resistance	1950-02-01	94/6728	0.154149	0.5115	102179773/102188710	SHC4/PIK3R1	chx:102179773/chx:102188710	2
chx04620	Toll-like receptor signaling pathway	1950-02-01	95/6728	0.156751	0.5115	102188710/100860805	PIK3R1/SPP1	chx:102188710/chx:100860805	2
chx04713	Circadian entrainment	1950-02-01	95/6728	0.156751	0.5115	102187163/102169739	CACNA1G/KCNJ5	chx:102187163/chx:102169739	2
chx00360	Phenylalanine metabolism	1950-01-01	24/6728	0.164172	0.5115	102183203	LOC102183203	chx:102183203	1
chx04925	Aldosterone synthesis and secretion	1950-02-01	99/6728	0.167243	0.5115	102187163/102169739	CACNA1G/KCNJ5	chx:102187163/chx:102169739	2
chx05231	Choline metabolism in cancer	1950-02-01	101/6728	0.172535	0.5115	102188710/102175100	PIK3R1/CHPT1	chx:102188710/chx:102175100	2
chx04750	Inflammatory mediator regulation of TRP channels	1950-02-01	102/6728	0.175193	0.5115	102188710/102187231	PIK3R1/IL1R1	chx:102188710/chx:102187231	2
chx00601	Glycosphingolipid biosynthesis - lacto and neolacto series	1950-01-01	27/6728	0.182737	0.5115	102168846	B3GNT4	chx:102168846	1
chx00650	Butanoate metabolism	1950-01-01	27/6728	0.182737	0.5115	102179598	EHHADH	chx:102179598	1
chx04668	TNF signaling pathway	1950-02-01	105/6728	0.183204	0.5115	102188710/102175889	PIK3R1/LOC102175889	chx:102188710/chx:102175889	2
chx04725	Cholinergic synapse	1950-02-01	105/6728	0.183204	0.5115	102188710/108633307	PIK3R1/CHRM3	chx:102188710/chx:108633307	2
chx05205	Proteoglycans in cancer	1950-03-01	199/6728	0.183368	0.5115	102188710/102183205/102183082	PIK3R1/FZD1/SDC2	chx:102188710/chx:102183205/chx:102183082	3
chx00512	Mucin type O-glycan biosynthesis	1950-01-01	28/6728	0.188836	0.51767	102177245	GALNT16	chx:102177245	1
chx04650	Natural killer cell mediated cytotoxicity	1950-02-01	110/6728	0.196677	0.52493	102179773/102188710	SHC4/PIK3R1	chx:102179773/chx:102188710	2
chx05146	Amoebiasis	1950-02-01	113/6728	0.204823	0.52493	102188710/102187231	PIK3R1/IL1R1	chx:102188710/chx:102187231	2
chx04933	AGE-RAGE signaling pathway in diabetic complications	1950-02-01	115/6728	0.210275	0.52493	102188710/102175889	PIK3R1/LOC102175889	chx:102188710/chx:102175889	2
chx05033	Nicotine addiction	1950-01-01	32/6728	0.212785	0.52493	102186243	GABRP	chx:102186243	1
chx04726	Serotonergic synapse	1950-02-01	118/6728	0.218484	0.52493	102169702/102169739	LOC102169702/KCNJ5	chx:102169702/chx:102169739	2
chx00410	beta-Alanine metabolism	1950-01-01	33/6728	0.218663	0.52493	102179598	EHHADH	chx:102179598	1
chx04722	Neurotrophin signaling pathway	1950-02-01	119/6728	0.221227	0.52493	102179773/102188710	SHC4/PIK3R1	chx:102179773/chx:102188710	2
chx05160	Hepatitis C	1950-02-01	119/6728	0.221227	0.52493	102188710/102188298	PIK3R1/PPP2R2C	chx:102188710/chx:102188298	2
chx04152	AMPK signaling pathway	1950-02-01	120/6728	0.223973	0.52493	102188710/102188298	PIK3R1/PPP2R2C	chx:102188710/chx:102188298	2
chx05143	African trypanosomiasis	1950-01-01	34/6728	0.224498	0.52493	102176710	LOC102176710	chx:102176710	1
chx00250	Alanine, aspartate and glutamate metabolism	1950-01-01	36/6728	0.236041	0.538891	102183203	LOC102183203	chx:102183203	1
chx04014	Ras signaling pathway	1950-03-01	230/6728	0.24352	0.538891	102179773/102188710/102185926	SHC4/PIK3R1/TGFA	chx:102179773/chx:102188710/chx:102185926	3
chx04728	Dopaminergic synapse	1950-02-01	128/6728	0.246033	0.538891	102188298/102169739	PPP2R2C/KCNJ5	chx:102188298/chx:102169739	2
chx00071	Fatty acid degradation	1950-01-01	38/6728	0.247415	0.538891	102179598	EHHADH	chx:102179598	1
chx00350	Tyrosine metabolism	1950-01-01	38/6728	0.247415	0.538891	102183203	LOC102183203	chx:102183203	1
chx04973	Carbohydrate digestion and absorption	1950-01-01	39/6728	0.25304	0.543694	102188710	PIK3R1	chx:102188710	1
chx04910	Insulin signaling pathway	1950-02-01	135/6728	0.265419	0.562688	102179773/102188710	SHC4/PIK3R1	chx:102179773/chx:102188710	2
chx00270	Cysteine and methionine metabolism	1950-01-01	43/6728	0.27513	0.564624	102183203	LOC102183203	chx:102183203	1
chx04723	Retrograde endocannabinoid signaling	1950-02-01	140/6728	0.27928	0.564624	102186243/102169739	GABRP/KCNJ5	chx:102186243/chx:102169739	2
chx04210	Apoptosis	1950-02-01	141/6728	0.282051	0.564624	102188710/102170638	PIK3R1/CTSH	chx:102188710/chx:102170638	2
chx04072	Phospholipase D signaling pathway	1950-02-01	142/6728	0.284822	0.564624	102179773/102188710	SHC4/PIK3R1	chx:102179773/chx:102188710	2
chx04926	Relaxin signaling pathway	1950-02-01	142/6728	0.284822	0.564624	102179773/102188710	SHC4/PIK3R1	chx:102179773/chx:102188710	2
chx05166	HTLV-I infection	1950-03-01	255/6728	0.294212	0.564624	102188710/102183205/102187231	PIK3R1/FZD1/IL1R1	chx:102188710/chx:102183205/chx:102187231	3
chx04514	Cell adhesion molecules (CAMs)	1950-02-01	146/6728	0.295898	0.564624	102170914/102183082	NLGN1/SDC2	chx:102170914/chx:102183082	2
chx00565	Ether lipid metabolism	1950-01-01	47/6728	0.296579	0.564624	102175100	CHPT1	chx:102175100	1
chx01212	Fatty acid metabolism	1950-01-01	48/6728	0.301843	0.564624	102179598	EHHADH	chx:102179598	1
chx04330	Notch signaling pathway	1950-01-01	48/6728	0.301843	0.564624	102190715	DTX4	chx:102190715	1
chx04150	mTOR signaling pathway	1950-02-01	152/6728	0.312472	0.571069	102188710/102183205	PIK3R1/FZD1	chx:102188710/chx:102183205	2
chx04390	Hippo signaling pathway	1950-02-01	152/6728	0.312472	0.571069	102188298/102183205	PPP2R2C/FZD1	chx:102188298/chx:102183205	2
chx00980	Metabolism of xenobiotics by cytochrome P450	1950-01-01	53/6728	0.327591	0.585247	102168381	LOC102168381	chx:102168381	1
chx04742	Taste transduction	1950-01-01	53/6728	0.327591	0.585247	108633307	CHRM3	chx:108633307	1
chx04370	VEGF signaling pathway	1950-01-01	55/6728	0.337628	0.589921	102188710	PIK3R1	chx:102188710	1
chx04923	Regulation of lipolysis in adipocytes	1950-01-01	55/6728	0.337628	0.589921	102188710	PIK3R1	chx:102188710	1
chx04530	Tight junction	1950-02-01	166/6728	0.350822	0.597944	106502362/102188298	SYNPO/PPP2R2C	chx:106502362/chx:102188298	2
chx05213	Endometrial cancer	1950-01-01	58/6728	0.352408	0.597944	102188710	PIK3R1	chx:102188710	1
chx04010	MAPK signaling pathway	1950-03-01	285/6728	0.355964	0.597944	102187231/102187163/102185926	IL1R1/CACNA1G/TGFA	chx:102187231/chx:102187163/chx:102185926	3
chx04664	Fc epsilon RI signaling pathway	1950-01-01	59/6728	0.357262	0.597944	102188710	PIK3R1	chx:102188710	1
chx04213	Longevity regulating pathway - multiple species	1950-01-01	61/6728	0.366865	0.601356	102188710	PIK3R1	chx:102188710	1
chx05230	Central carbon metabolism in cancer	1950-01-01	61/6728	0.366865	0.601356	102188710	PIK3R1	chx:102188710	1
chx00310	Lysine degradation	1950-01-01	62/6728	0.371613	0.602923	102179598	EHHADH	chx:102179598	1
chx04360	Axon guidance	1950-02-01	176/6728	0.377809	0.606785	102183759/102188710	SEMA3C/PIK3R1	chx:102183759/chx:102188710	2
chx04020	Calcium signaling pathway	1950-02-01	178/6728	0.383157	0.607111	102187163/108633307	CACNA1G/CHRM3	chx:102187163/chx:108633307	2
chx05204	Chemical carcinogenesis	1950-01-01	65/6728	0.385649	0.607111	102168381	LOC102168381	chx:102168381	1
chx04662	B cell receptor signaling pathway	1950-01-01	66/6728	0.39026	0.608346	102188710	PIK3R1	chx:102188710	1
chx05218	Melanoma	1950-01-01	71/6728	0.412807	0.637245	102188710	PIK3R1	chx:102188710	1
chx03320	PPAR signaling pathway	1950-01-01	72/6728	0.417217	0.637861	102179598	EHHADH	chx:102179598	1
chx01524	Platinum drug resistance	1950-01-01	75/6728	0.430254	0.645381	102188710	PIK3R1	chx:102188710	1
chx05210	Colorectal cancer	1950-01-01	75/6728	0.430254	0.645381	102188710	PIK3R1	chx:102188710	1
chx04911	Insulin secretion	1950-01-01	79/6728	0.447193	0.646614	108633307	CHRM3	chx:108633307	1
chx04727	GABAergic synapse	1950-01-01	80/6728	0.45135	0.646614	102186243	GABRP	chx:102186243	1
chx04024	cAMP signaling pathway	1950-02-01	205/6728	0.453312	0.646614	102188710/102178293	PIK3R1/HHIP	chx:102188710/chx:102178293	2
chx00590	Arachidonic acid metabolism	1950-01-01	81/6728	0.455477	0.646614	102169702	LOC102169702	chx:102169702	1
chx04146	Peroxisome	1950-01-01	81/6728	0.455477	0.646614	102179598	EHHADH	chx:102179598	1
chx04657	IL-17 signaling pathway	1950-01-01	81/6728	0.455477	0.646614	102175889	LOC102175889	chx:102175889	1
chx05323	Rheumatoid arthritis	1950-01-01	82/6728	0.459573	0.646655	102175889	LOC102175889	chx:102175889	1
chx04350	TGF-beta signaling pathway	1950-01-01	84/6728	0.467674	0.646794	102174882	ACVR1C	chx:102174882	1
chx04064	NF-kappa B signaling pathway	1950-01-01	85/6728	0.47168	0.646794	102187231	IL1R1	chx:102187231	1
chx04211	Longevity regulating pathway	1950-01-01	88/6728	0.483522	0.646794	102188710	PIK3R1	chx:102188710	1
chx04666	Fc gamma R-mediated phagocytosis	1950-01-01	88/6728	0.483522	0.646794	102188710	PIK3R1	chx:102188710	1
chx04914	Progesterone-mediated oocyte maturation	1950-01-01	88/6728	0.483522	0.646794	102188710	PIK3R1	chx:102188710	1
chx03015	mRNA surveillance pathway	1950-01-01	90/6728	0.491272	0.646794	102188298	PPP2R2C	chx:102188298	1
chx04640	Hematopoietic cell lineage	1950-01-01	90/6728	0.491272	0.646794	102187231	IL1R1	chx:102187231	1
chx04060	Cytokine-cytokine receptor interaction	1950-02-01	223/6728	0.497613	0.646794	102187231/102175889	IL1R1/LOC102175889	chx:102187231/chx:102175889	2
chx04659	Th17 cell differentiation	1950-01-01	92/6728	0.498907	0.646794	102187231	IL1R1	chx:102187231	1
chx04660	T cell receptor signaling pathway	1950-01-01	93/6728	0.502683	0.646794	102188710	PIK3R1	chx:102188710	1
chx04972	Pancreatic secretion	1950-01-01	95/6728	0.510151	0.646794	108633307	CHRM3	chx:108633307	1
chx04080	Neuroactive ligand-receptor interaction	1950-02-01	231/6728	0.516588	0.646794	102186243/108633307	GABRP/CHRM3	chx:102186243/chx:108633307	2
chx04066	HIF-1 signaling pathway	1950-01-01	97/6728	0.517508	0.646794	102188710	PIK3R1	chx:102188710	1
chx04916	Melanogenesis	1950-01-01	98/6728	0.521147	0.646794	102183205	FZD1	chx:102183205	1
chx05222	Small cell lung cancer	1950-01-01	98/6728	0.521147	0.646794	102188710	PIK3R1	chx:102188710	1
chx00564	Glycerophospholipid metabolism	1950-01-01	99/6728	0.524758	0.646794	102175100	CHPT1	chx:102175100	1
chx04070	Phosphatidylinositol signaling system	1950-01-01	101/6728	0.5319	0.650555	102188710	PIK3R1	chx:102188710	1
chx04670	Leukocyte transendothelial migration	1950-01-01	107/6728	0.552703	0.665756	102188710	PIK3R1	chx:102188710	1
chx04931	Insulin resistance	1950-01-01	107/6728	0.552703	0.665756	102188710	PIK3R1	chx:102188710	1
chx01200	Carbon metabolism	1950-01-01	112/6728	0.569344	0.680644	102179598	EHHADH	chx:102179598	1
chx05162	Measles	1950-01-01	116/6728	0.582219	0.689445	102188710	PIK3R1	chx:102188710	1
chx04919	Thyroid hormone signaling pathway	1950-01-01	117/6728	0.585378	0.689445	102188710	PIK3R1	chx:102188710	1
chx04142	Lysosome	1950-01-01	123/6728	0.603848	0.705969	102170638	CTSH	chx:102170638	1
chx04068	FoxO signaling pathway	1950-01-01	126/6728	0.612778	0.71118	102188710	PIK3R1	chx:102188710	1
chx04140	Autophagy - animal	1950-01-01	130/6728	0.624378	0.719392	102188710	PIK3R1	chx:102188710	1
chx04371	Apelin signaling pathway	1950-01-01	134/6728	0.635638	0.721903	100860805	SPP1	chx:100860805	1
chx04611	Platelet activation	1950-01-01	134/6728	0.635638	0.721903	102188710	PIK3R1	chx:102188710	1
chx05161	Hepatitis B	1950-01-01	138/6728	0.646567	0.726975	102188710	PIK3R1	chx:102188710	1
chx04310	Wnt signaling pathway	1950-01-01	139/6728	0.649248	0.726975	102183205	FZD1	chx:102183205	1
chx04261	Adrenergic signaling in cardiomyocytes	1950-01-01	142/6728	0.657174	0.730704	102188298	PPP2R2C	chx:102188298	1
chx04921	Oxytocin signaling pathway	1950-01-01	147/6728	0.669995	0.735093	102169739	KCNJ5	chx:102169739	1
chx04621	NOD-like receptor signaling pathway	1950-01-01	148/6728	0.672502	0.735093	102175889	LOC102175889	chx:102175889	1
chx04932	Non-alcoholic fatty liver disease (NAFLD)	1950-01-01	149/6728	0.674991	0.735093	102188710	PIK3R1	chx:102188710	1
chx04630	Jak-STAT signaling pathway	1950-01-01	152/6728	0.682346	0.738048	102188710	PIK3R1	chx:102188710	1
chx04145	Phagosome	1950-01-01	157/6728	0.694244	0.745843	102179675	THBS4	chx:102179675	1
chx04218	Cellular senescence	1950-01-01	160/6728	0.701171	0.74823	102188710	PIK3R1	chx:102188710	1
chx05034	Alcoholism	1950-01-01	171/6728	0.725282	0.76735	102179773	SHC4	chx:102179773	1
chx00230	Purine metabolism	1950-01-01	174/6728	0.731519	0.76735	novel.371	-	chx:102187471	1
chx05202	Transcriptional misregulation in cancer	1950-01-01	175/6728	0.733568	0.76735	102178465	ZBTB16	chx:102178465	1
chx05168	Herpes simplex infection	1950-01-01	178/6728	0.739621	0.768626	102175889	LOC102175889	chx:102175889	1
chx05167	Kaposi's sarcoma-associated herpesvirus infection	1950-01-01	183/6728	0.749411	0.772664	102188710	PIK3R1	chx:102188710	1
chx05206	MicroRNAs in cancer	1950-01-01	185/6728	0.753226	0.772664	102179773	SHC4	chx:102179773	1
chx05016	Huntington's disease	1950-01-01	192/6728	0.766133	0.779503	102185477	TGM2	chx:102185477	1
chx05169	Epstein-Barr virus infection	1950-01-01	194/6728	0.769698	0.779503	102188710	PIK3R1	chx:102188710	1
chx05203	Viral carcinogenesis	1950-01-01	202/6728	0.783432	0.785091	102188710	PIK3R1	chx:102188710	1
chx04015	Rap1 signaling pathway	1950-01-01	203/6728	0.785091	0.785091	102188710	PIK3R1	chx:102188710	1

## Sheet: D30vsD25down
KEGGID	Description	GeneRatio	BgRatio	pvalue	padj	geneID	geneName	keggID	Count
chx04610	Complement and coagulation cascades	1952-10-01	83/6728	4.87265e-10	3.94685e-08	102184178/102174404/102191275/102179120/102178565/102176036/100861216/102174978/102185018/102174637	FGG/F7/C9/SERPINC1/SERPINF2/SERPIND1/VTN/KNG1/F2/F9	chx:102184178/chx:102174404/chx:102191275/chx:102179120/chx:102178565/chx:102176036/chx:100861216/chx:102174978/chx:102185018/chx:102174637	10
chx04978	Mineral absorption	1952-04-01	44/6728	0.000342822	0.0138843	102188072/102188256/102188618/108637967	LOC102188072/SLC6A19/LOC102188618/LOC108637967	chx:102188072/chx:102188256/chx:102188618/chx:108637967	4
chx01230	Biosynthesis of amino acids	1952-04-01	72/6728	0.00221555	0.0598199	108634299/100860880/102175765/102176585	OTC/OTC/ALDOB/MAT1A	chx:108634299/chx:100860880/chx:102175765/chx:102176585	4
chx04975	Fat digestion and absorption	1952-03-01	38/6728	0.00303588	0.0614766	102186875/102179649/102184874	FABP1/MTTP/NPC1L1	chx:102186875/chx:102179649/chx:102184874	3
chx04979	Cholesterol metabolism	1952-03-01	49/6728	0.00624637	0.101191	102181472/102170046/102190474	SOAT2/APOC2/APOA2	chx:102181472/chx:102170046/chx:102190474	3
chx04950	Maturity onset diabetes of the young	1952-02-01	18/6728	0.00828264	0.111816	102180336/102190812	HNF1A/FOXA3	chx:102180336/chx:102190812	2
chx00220	Arginine biosynthesis	1952-02-01	20/6728	0.0101848	0.117853	108634299/100860880	OTC/OTC	chx:108634299/chx:100860880	2
chx03320	PPAR signaling pathway	1952-03-01	72/6728	0.0178598	0.180831	102186875/102190474/102184423	FABP1/APOA2/SLC27A6	chx:102186875/chx:102190474/chx:102184423	3
chx00270	Cysteine and methionine metabolism	1952-02-01	43/6728	0.0432531	0.389278	102176828/102176585	AGXT2/MAT1A	chx:102176828/chx:102176585	2
chx04550	Signaling pathways regulating pluripotency of stem cells	1952-03-01	130/6728	0.078647	0.602831	102176101/102180336/102168334	INHBE/HNF1A/DUSP9	chx:102176101/chx:102180336/chx:102168334	3
chx00130	Ubiquinone and other terpenoid-quinone biosynthesis	1952-01-01	6728-11-01	0.0818659	0.602831	102170080	HPD	chx:102170080	1
chx04918	Thyroid hormone synthesis	1952-02-01	74/6728	0.111425	0.694773	100860821/102180882	ALB/ASGR2	chx:100860821/chx:102180882	2
chx00053	Ascorbate and aldarate metabolism	1952-01-01	16/6728	0.116869	0.694773	102186117	LOC102186117	chx:102186117	1
chx00670	One carbon pool by folate	1952-01-01	18/6728	0.130501	0.694773	102175530	FTCD	chx:102175530	1
chx00100	Steroid biosynthesis	1952-01-01	19/6728	0.137239	0.694773	102181472	SOAT2	chx:102181472	1
chx00532	Glycosaminoglycan biosynthesis - chondroitin sulfate / dermatan sulfate	1952-01-01	19/6728	0.137239	0.694773	108633379	CHST13	chx:108633379	1
chx00340	Histidine metabolism	1952-01-01	23/6728	0.163684	0.695369	102175530	FTCD	chx:102175530	1
chx04512	ECM-receptor interaction	1952-02-01	94/6728	0.16399	0.695369	100861216/102172966	VTN/RELN	chx:100861216/chx:102172966	2
chx00360	Phenylalanine metabolism	1952-01-01	24/6728	0.17017	0.695369	102170080	HPD	chx:102170080	1
chx04725	Cholinergic synapse	1952-02-01	105/6728	0.194524	0.695369	102176650/102176151	KCNJ3/CACNA1S	chx:102176650/chx:102176151	2
chx00030	Pentose phosphate pathway	1952-01-01	28/6728	0.195624	0.695369	102175765	ALDOB	chx:102175765	1
chx05020	Prion diseases	1952-01-01	31/6728	0.214211	0.695369	102191275	C9	chx:102191275	1
chx04726	Serotonergic synapse	1952-02-01	118/6728	0.231464	0.695369	102176650/102176151	KCNJ3/CACNA1S	chx:102176650/chx:102176151	2
chx05322	Systemic lupus erythematosus	1952-02-01	118/6728	0.231464	0.695369	102191275/102191766	C9/LOC102191766	chx:102191275/chx:102191766	2
chx00051	Fructose and mannose metabolism	1952-01-01	34/6728	0.232376	0.695369	102175765	ALDOB	chx:102175765	1
chx00250	Alanine, aspartate and glutamate metabolism	1952-01-01	36/6728	0.244256	0.695369	102176828	AGXT2	chx:102176828	1
chx00350	Tyrosine metabolism	1952-01-01	38/6728	0.255956	0.695369	102170080	HPD	chx:102170080	1
chx04974	Protein digestion and absorption	1952-02-01	133/6728	0.274621	0.695369	102188256/102184856	SLC6A19/MEP1A	chx:102188256/chx:102184856	2
chx00380	Tryptophan metabolism	1952-01-01	43/6728	0.284435	0.695369	102187775	HAAO	chx:102187775	1
chx04216	Ferroptosis	1952-01-01	43/6728	0.284435	0.695369	102174119	SLC39A14	chx:102174119	1
chx04723	Retrograde endocannabinoid signaling	1952-02-01	140/6728	0.294783	0.695369	102176650/102176151	KCNJ3/CACNA1S	chx:102176650/chx:102176151	2
chx00260	Glycine, serine and threonine metabolism	1952-01-01	46/6728	0.301007	0.695369	102176828	AGXT2	chx:102176828	1
chx00565	Ether lipid metabolism	1952-01-01	47/6728	0.306446	0.695369	102169694	GAL3ST1	chx:102169694	1
chx00600	Sphingolipid metabolism	1952-01-01	48/6728	0.311844	0.695369	102169694	GAL3ST1	chx:102169694	1
chx05150	Staphylococcus aureus infection	1952-01-01	48/6728	0.311844	0.695369	102184178	FGG	chx:102184178	1
chx04921	Oxytocin signaling pathway	1952-02-01	147/6728	0.314883	0.695369	102176650/102176151	KCNJ3/CACNA1S	chx:102176650/chx:102176151	2
chx00280	Valine, leucine and isoleucine degradation	1952-01-01	52/6728	0.333028	0.695369	102176828	AGXT2	chx:102176828	1
chx00330	Arginine and proline metabolism	1952-01-01	52/6728	0.333028	0.695369	102176816	PRODH2	chx:102176816	1
chx00830	Retinol metabolism	1952-01-01	53/6728	0.338223	0.695369	102179507	BCO1	chx:102179507	1
chx04145	Phagosome	1952-02-01	157/6728	0.343392	0.695369	102175746/102178062	LOC102175746/TUBB4A	chx:102175746/chx:102178062	2
chx00010	Glycolysis / Gluconeogenesis	1952-01-01	60/6728	0.373494	0.737878	102175765	ALDOB	chx:102175765	1
chx04924	Renin secretion	1952-01-01	65/6728	0.397552	0.745568	102176151	CACNA1S	chx:102176151	1
chx05412	Arrhythmogenic right ventricular cardiomyopathy (ARVC)	1952-01-01	68/6728	0.411549	0.745568	102176151	CACNA1S	chx:102176151	1
chx05133	Pertussis	1952-01-01	73/6728	0.434172	0.745568	102175746	LOC102175746	chx:102175746	1
chx04260	Cardiac muscle contraction	1952-01-01	74/6728	0.438593	0.745568	102176151	CACNA1S	chx:102176151	1
chx05410	Hypertrophic cardiomyopathy (HCM)	1952-01-01	77/6728	0.451655	0.745568	102176151	CACNA1S	chx:102176151	1
chx04911	Insulin secretion	1952-01-01	79/6728	0.460196	0.745568	102176151	CACNA1S	chx:102176151	1
chx04727	GABAergic synapse	1952-01-01	80/6728	0.464418	0.745568	102176151	CACNA1S	chx:102176151	1
chx05414	Dilated cardiomyopathy (DCM)	1952-01-01	82/6728	0.472764	0.745568	102176151	CACNA1S	chx:102176151	1
chx04510	Focal adhesion	1952-02-01	206/6728	0.476231	0.745568	100861216/102172966	VTN/RELN	chx:100861216/chx:102172966	2
chx04350	TGF-beta signaling pathway	1952-01-01	84/6728	0.480983	0.745568	102176101	INHBE	chx:102176101	1
chx04540	Gap junction	1952-01-01	86/6728	0.489076	0.745568	102178062	TUBB4A	chx:102178062	1
chx05032	Morphine addiction	1952-01-01	87/6728	0.493076	0.745568	102176650	KCNJ3	chx:102176650	1
chx04912	GnRH signaling pathway	1952-01-01	88/6728	0.497045	0.745568	102176151	CACNA1S	chx:102176151	1
chx04713	Circadian entrainment	1952-01-01	95/6728	0.52399	0.758814	102176650	KCNJ3	chx:102176650	1
chx04915	Estrogen signaling pathway	1952-01-01	96/6728	0.527721	0.758814	102176650	KCNJ3	chx:102176650	1
chx04925	Aldosterone synthesis and secretion	1952-01-01	99/6728	0.538745	0.758814	102176151	CACNA1S	chx:102176151	1
chx05231	Choline metabolism in cancer	1952-01-01	101/6728	0.545954	0.758814	102176748	SLC44A4	chx:102176748	1
chx04724	Glutamatergic synapse	1952-01-01	107/6728	0.566923	0.758814	102176650	KCNJ3	chx:102176650	1
chx04931	Insulin resistance	1952-01-01	107/6728	0.566923	0.758814	102184423	SLC27A6	chx:102184423	1
chx01200	Carbon metabolism	1952-01-01	112/6728	0.583669	0.758814	102175765	ALDOB	chx:102175765	1
chx05146	Amoebiasis	1952-01-01	113/6728	0.586942	0.758814	102191275	C9	chx:102191275	1
chx04270	Vascular smooth muscle contraction	1952-01-01	114/6728	0.590189	0.758814	102176151	CACNA1S	chx:102176151	1
chx04728	Dopaminergic synapse	1952-01-01	128/6728	0.633102	0.80127	102176650	KCNJ3	chx:102176650	1
chx04611	Platelet activation	1952-01-01	134/6728	0.650115	0.802074	102184178	FGG	chx:102184178	1
chx04010	MAPK signaling pathway	1952-02-01	285/6728	0.653542	0.802074	102168334/102176151	DUSP9/CACNA1S	chx:102168334/chx:102176151	2
chx04261	Adrenergic signaling in cardiomyocytes	1952-01-01	142/6728	0.6716	0.807171	102176151	CACNA1S	chx:102176151	1
chx05012	Parkinson's disease	1952-01-01	150/6728	0.691789	0.807171	novel.133	-	chx:1485865	1
chx04217	Necroptosis	1952-01-01	151/6728	0.694225	0.807171	102191766	LOC102191766	chx:102191766	1
chx04022	cGMP-PKG signaling pathway	1952-01-01	159/6728	0.713049	0.807171	102176151	CACNA1S	chx:102176151	1
chx04530	Tight junction	1952-01-01	166/6728	0.728584	0.807171	102182649	RAB13	chx:102182649	1
chx05165	Human papillomavirus infection	1952-02-01	332/6728	0.734938	0.807171	100861216/102172966	VTN/RELN	chx:100861216/chx:102172966	2
chx05010	Alzheimer's disease	1952-01-01	169/6728	0.734986	0.807171	102176151	CACNA1S	chx:102176151	1
chx05034	Alcoholism	1952-01-01	171/6728	0.739172	0.807171	102191766	LOC102191766	chx:102191766	1
chx04020	Calcium signaling pathway	1952-01-01	178/6728	0.753318	0.807171	102176151	CACNA1S	chx:102176151	1
chx04151	PI3K-Akt signaling pathway	1952-02-01	347/6728	0.757346	0.807171	100861216/102172966	VTN/RELN	chx:100861216/chx:102172966	2
chx05016	Huntington's disease	1952-01-01	192/6728	0.779389	0.814379	novel.52	-	chx:1485858	1
chx05205	Proteoglycans in cancer	1952-01-01	199/6728	0.791391	0.814379	100861216	VTN	chx:100861216	1
chx04024	cAMP signaling pathway	1952-01-01	205/6728	0.801167	0.814379	102176151	CACNA1S	chx:102176151	1
chx04810	Regulation of actin cytoskeleton	1952-01-01	207/6728	0.804325	0.814379	102185018	F2	chx:102185018	1
chx04080	Neuroactive ligand-receptor interaction	1952-01-01	231/6728	0.838587	0.838587	102185018	F2	chx:102185018	1
